# Supplementary material for: The SpxA1-TenA toxin-antitoxin system regulates epigenetic variations of Streptococcus pneumoniae by targeting protein synthesis
Source: PLoS Pathog. 2024 Dec 26;20(12):e1012801. doi: 10.1371/journal.ppat.1012801 (PMC11709252; doi:10.1371/journal.ppat.1012801)
Supplement: S4 Table — (XLSX) [file ppat.1012801.s011.xlsx]

## Sheet: Basic info
Experimental design
Title	Screening of targets which interact with TenA (MYY_02735) in regulation of phase variation.
Summary	MYY_02735 can promote the formation of transparent colonies depends on the PsrA-catalyzed hsdS inversions. We hypothesized that MYY_02735 could directly or indirectly impact DNA inversion. To determine whether MYY_02735 directly impact DNA inversion by altering the function of PsrA invertase or cofactors, we performed pull-down assay using TH8198 cell lysate as prey and purified MYY_02735 protein…
Overall design	Pairwise comparison of MYY_02735 and negative control targets of Streptococcus pneumoniae ST556 (TMT-MS), screening the possible targets in regulation of phase variation.
Contributor	Shaomeng Wang
Date	2021-12-29
SAMPLES
	Sample 1	Sample 2	Sample 3	Sample 4	Sample 5	Sample 6
Sample name	TenA-1	NC-1
Source name	Purified TenA (MYY_02735) protein (N-6xHis tag) was incubated with TH8198 whole cell lysates, and pull down the targets by Ni-NTA agarose beads column.	TH8198 whole cell lysates without TenA was pulled down by Ni-NTA agarose beads column to eliminate nonspecificity.	Purified TenA (MYY_02735) protein (N-6xHis tag) was incubated with TH8198 whole cell lysates, and pull down the targets by Ni-NTA agarose beads column.	TH8198 whole cell lysates without TenA was pulled down by Ni-NTA agarose beads column to eliminate nonspecificity.	Purified TenA (MYY_02735) protein (N-6xHis tag) was incubated with TH8198 whole cell lysates, and pull down the targets by Ni-NTA agarose beads column.	TH8198 whole cell lysates without TenA was pulled down by Ni-NTA agarose beads column to eliminate nonspecificity.
Organism	Streptococcus pneumoniae	Streptococcus pneumoniae	Streptococcus pneumoniae	Streptococcus pneumoniae	Streptococcus pneumoniae	Streptococcus pneumoniae
Characteristics: strain background	S.pneumonia ST556	S.pneumonia ST556	S.pneumonia ST556	S.pneumonia ST556	S.pneumonia ST556	S.pneumonia ST556
Characteristics: genotype	TH8198 JC1	TH8198 JC1	TH8198 JC1	TH8198 JC1	TH8198 JC1	TH8198 JC1
Original file (Proteomics catolog NO.)	Prot0099	Prot0100	Prot0101	Prot0102	Prot0103	Prot0104
PROTOCOLS
Growth protocol	THY medium, OD620nm at 0.6 ± 0.03
Treatment protocol	None
Extract protocol	Bacteria samples were break down using french press. The lysates were incubated with MYY_02735 (120-150::1) or not. Cell extract was applied to Ni-NTA agarose beads column, then proteins bound on beads was accustomed to SDS-PAGE gels. Target bands were cut from SDS-PAGE gel and subjected to mass spectrometry.
Library construction protocol	The peptides were labeled with six TMT tags and undergo HPLC/MS
Library strategy	HPLC/MS
DATA PROCESSING PIPELINE
Peptide searching Software	Proteome discovery (PD)
Searching library	S.pneumonia ST556
MS Instrument	Qexactive((清华大学蛋白质设施实验技术中心)

## Sheet: Original data-1
Accession	Description	ΣCoverage	Σ# Proteins	Σ# Unique Peptides	Σ# Peptides	Σ# PSMs	A5: Area	B5: Area	C5: Area	TenA+ area	D5: Area	E5: Area	F5: Area	TenA- area	Fold Change	Score A2	Coverage A2	# Peptides A2	# PSM A2	Score B2	Coverage B2	# Peptides B2	# PSM B2	Score C2	Coverage C2	# Peptides C2	# PSM C2	Score D2	Coverage D2	# Peptides D2	# PSM D2	Score E2	Coverage E2	# Peptides E2	# PSM E2	Score F2	Coverage F2	# Peptides F2	# PSM F2	# AAs	MW [kDa]	calc. pI
379138300	6-phosphogluconolactonase [Streptococcus pneumoniae ST556]	67.95	1	15	15	49	0	1.4035e+08	0	1.4035e+08	0	0	0	0	#DIV/0!	10.9552	24.93	5	5	57.0654	59.05	14	19		0			21.4995	26.71	8	8	33.3237	45.99	12	14	4.33789	16.02	3	3	337	37.7035	5.38916
379138239	hypothetical protein MYY_1373 [Streptococcus pneumoniae ST556]	61.84	1	5	5	9	0	0	0	0	0	0	0	0	#DIV/0!		0				0			16.107	47.37	2	3		0				0			13.8809	31.58	4	6	76	8.83232	4.4624
909837834	MarR family transcriptional regulator [Streptococcus pneumoniae ST556]	57.14	1	7	7	12	0	0	0	0	0	0	0	0	#DIV/0!		0				0			13.2645	41.27	3	3		0				0			11.2903	38.89	6	9	126	14.6574	5.32568
379138281	16S rRNA processing protein RimM [Streptococcus pneumoniae ST556]	55.81	1	11	11	21	0	1194503624	0	1194503624	0	0	0	0	#DIV/0!		0			44.4086	55.81	11	15	0	13.37	1	1		0			7.83901	46.51	5	5		0			172	19.8042	4.89404
379138431	MarR family transcriptional regulator [Streptococcus pneumoniae ST556]	50.93	1	9	10	15	0	0	0	0	0	0	0	0	#DIV/0!		0			6.84547	20.83	4	4		0				0			17.6036	50.93	10	11		0			216	24.8369	5.87158
379137321	N-6 DNA methylase [Streptococcus pneumoniae ST556]	48.05	1	16	16	35	4.50407e+08	0	0	4.50407e+08	0	0	0	0	#DIV/0!	74.1985	43.38	15	26	7.77028	11.69	3	3		0			13.7766	15.06	5	6		0				0			385	43.2206	9.01221
909837976	antitoxin [Streptococcus pneumoniae ST556]	45	1	3	3	4	0	0	0	0	0	0	0	0	#DIV/0!		0				0			6.91233	32.5	2	2		0				0			2.31924	26.25	2	2	80	9.19952	4.41162
379138350	peptide deformylase [Streptococcus pneumoniae ST556]	44.12	1	4	4	6	0	0	398419568	398419568	0	0	0	0	#DIV/0!		0				0			15.1825	36.76	3	3		0				0			5.33095	25	2	3	136	15.362	5.52881
379138745	peptide ABC transporter ATP-binding protein [Streptococcus pneumoniae ST556]	43.33	2	7	8	13	0	0	0	0	0	0	0	0	#DIV/0!		0			13.2563	27.14	5	5		0				0			15.6878	43.33	8	8		0			210	23.6823	5.68115
909837794	transposase [Streptococcus pneumoniae ST556]	42.74	1	3	3	5	0	0	0	0	0	0	0	0	#DIV/0!		0				0			3.63718	10.48	1	1		0				0			8.2813	42.74	3	4	124	14.4042	4.44971
379138204	branched-chain amino acid aminotransferase [Streptococcus pneumoniae ST556]	42.11	1	3	3	3	0	0	0	0	0	0	0	0	#DIV/0!		0				0				0				0				0			4.87199	42.11	3	3	76	8.48859	8.32373
909837664	pyridoxal biosynthesis lyase PdxS [Streptococcus pneumoniae ST556]	41.92	1	12	12	22	0	0	0	0	0	0	0	0	#DIV/0!	0	2.41	1	4	10.2558	20.27	5	5		0				0			26.925	39.52	11	13		0			291	31.7684	5.43994
379137453	multidrug ABC transporter ATP-binding protein [Streptococcus pneumoniae ST556]	41.15	2	10	11	19	0	0	0	0	0	0	0	0	#DIV/0!		0			19.2187	32.92	7	7		0				0			24.6208	41.15	11	12		0			243	27.0092	5.13525
909837963	glutamine ABC transporter substrate-binding protein [Streptococcus pneumoniae ST556]	39.37	2	9	9	10	0	104011951	0	104011951	0	0	0	0	#DIV/0!		0			17.154	39.37	9	9		0				0			2.20702	4.72	1	1		0			254	28.2639	9.14404
909837798	1,4-beta-N-acetylmuramidase [Streptococcus pneumoniae ST556]	38.98	2	22	22	40	1.83831e+07	0	0	1.83831e+07	0	0	0	0	#DIV/0!	17.9877	20.61	9	9	7.36851	9.8	4	4		0			47.9942	38.98	21	21	16.1658	13.88	6	6		0			490	57.3866	6.41748
379138673	single-stranded DNA-binding protein [Streptococcus pneumoniae ST556]	38.93	1	5	5	6	0	0	0	0	0	0	0	0	#DIV/0!		0				0			5.44053	17.56	2	2		0				0			6.79942	29.77	4	4	131	14.8986	6.16357
379136909	septum formation initiation protein [Streptococcus pneumoniae ST556]	38.52	1	4	4	4	0	0	0	0	0	0	0	0	#DIV/0!		0				0				0				0				0			5.37109	38.52	4	4	122	14.7958	9.87646
909837710	queuosine transporter QueT [Streptococcus pneumoniae ST556]	38.46	1	2	2	3	0	0	0	0	0	0	0	0	#DIV/0!		0			0	33.14	1	2		0				0				0			0	5.33	1	1	169	18.8371	8.98291
379138060	dihydroorotase [Streptococcus pneumoniae ST556]	37.44	1	11	11	25	41620534	0	0	41620534	0	0	0	0	#DIV/0!	28.2628	36.26	10	10	4.00432	5.45	1	1		0			26.4186	30.33	9	9	5.63574	9.48	4	4	0	2.13	1	1	422	45.2532	5.40186
379138549	16S rRNA methyltransferase [Streptococcus pneumoniae ST556]	37.25	1	8	8	13	0	49720319	0	49720319	0	0	0	0	#DIV/0!		0			21.0653	31.58	6	7		0				0			8.68025	29.15	6	6		0			247	27.1114	4.89404
379137813	flavodoxin [Streptococcus pneumoniae ST556]	36.73	1	5	5	6	0	0	0	0	0	0	0	0	#DIV/0!		0			5.62293	30.61	3	3		0				0			2.10665	21.77	3	3		0			147	16.0145	3.96729
379138617	TetR family transcriptional regulator [Streptococcus pneumoniae ST556]	36.52	1	5	5	6	0	0	0	0	0	0	0	0	#DIV/0!		0				0			6.81262	28.09	3	3		0				0			1.84957	15.73	3	3	178	21.2169	6.68311
487726231	hypothetical protein [Streptococcus pneumoniae]	35.92	1	3	4	4	0	0	0	0	0	0	0	0	#DIV/0!	0	4.85	1	1		0			0	10.68	1	1	2.64498	20.39	1	1		0			3.67619	10.68	1	1	103	12.278	8.17725
909837991	thiol peroxidase [Streptococcus pneumoniae ST556]	34.97	1	5	5	5	0	0	0	0	0	0	0	0	#DIV/0!		0				0			6.11251	20.86	2	2		0				0			5.17267	14.11	3	3	163	18.0081	4.93213
379138079	hypothetical protein MYY_1213 [Streptococcus pneumoniae ST556]	34.36	1	6	6	9	0	0	0	0	0	0	0	0	#DIV/0!		0			4.07008	15.95	3	3		0				0			6.32543	34.36	6	6		0			163	18.9589	4.94482
909837475	hypothetical protein MYY_0023 [Streptococcus pneumoniae ST556]	34.31	2	1	1	1	0	0	0	0	0	0	0	0	#DIV/0!		0			0	34.31	1	1		0				0				0				0			102	11.5628	4.7417
379137358	acyl carrier protein [Streptococcus pneumoniae ST556]	33.78	1	2	2	9	0	0	0	0	0	0	0	0	#DIV/0!	3.28927	14.86	1	1	3.43171	18.92	1	1	14.9742	33.78	2	4	3.32478	14.86	1	1		0			5.30512	18.92	1	2	74	8.26304	3.80225
379138664	recombination regulator RecX [Streptococcus pneumoniae ST556]	33.72	1	9	9	11	0	5.09808e+07	0	5.09808e+07	0	0	0	0	#DIV/0!		0			27.2577	33.72	9	11		0				0				0				0			258	30.1908	8.54346
379137262	PTS system cellobiose-specific transporter subunit IIA [Streptococcus pneumoniae ST556]	33.65	1	1	1	3	0	0	0	0	0	0	0	0	#DIV/0!	0	33.65	1	3		0				0				0				0				0			104	11.8	5.21143
379137013	glyoxalase [Streptococcus pneumoniae ST556]	33.45	1	9	9	13	0	0	0	0	0	0	0	0	#DIV/0!		0			15.9698	22.89	5	5		0				0			13.7098	28.87	8	8		0			284	31.6325	5.75732
379137590	short-chain dehydrogenase [Streptococcus pneumoniae ST556]	33.07	1	8	8	13	0	9.79096e+07	0	9.79096e+07	0	0	0	0	#DIV/0!		0			11.2658	24.7	5	5		0				0			17.9149	25.5	7	8		0			251	27.7327	7.59131
379137945	thymidine kinase [Streptococcus pneumoniae ST556]	31.12	1	5	5	8	0	0	0	0	0	0	0	0	#DIV/0!		0			7.14166	13.78	3	3		0				0			12.1254	31.12	5	5		0			196	22.4874	5.70654
379138424	30S ribosomal protein S15 [Streptococcus pneumoniae ST556]	31.03	1	1	1	1	0	0	0	0	0	0	0	0	#DIV/0!		0			0	31.03	1	1		0				0				0				0			58	7.13762	5.05908
379138826	ribonuclease P [Streptococcus pneumoniae ST556]	30.89	1	5	5	8	0	0	0	0	0	0	0	0	#DIV/0!		0				0			17.23	25.2	4	7		0				0			2.57956	5.69	1	1	123	14.2718	10.1987
909837848	thioesterase [Streptococcus pneumoniae ST556]	30.6	1	4	4	6	0	0	0	0	0	0	0	0	#DIV/0!		0				0			3.43167	14.18	1	1		0				0			17.967	16.42	3	5	134	14.8664	6.15088
379138102	UDP kinase [Streptococcus pneumoniae ST556]	30.53	1	1	1	1	0	0	0	0	0	0	0	0	#DIV/0!		0			0	30.53	1	1		0				0				0				0			131	14.793	8.52881
909837795	hypothetical protein MYY_03060 [Streptococcus pneumoniae ST556]	30.5	1	5	5	6	0	0	0	0	0	0	0	0	#DIV/0!		0			2.09284	8.88	2	2		0				0			11.632	25.48	4	4		0			259	27.8605	8.01611
379138716	hydrolase [Streptococcus pneumoniae ST556]	29.93	1	5	5	6	0	0	0	0	0	0	0	0	#DIV/0!		0				0			2.8327	7.48	1	1		0				0			7.65617	29.93	5	5	147	16.4036	4.81787
909837926	PTS sugar transporter [Streptococcus pneumoniae ST556]	29.49	1	4	4	9	146414960	0	0	146414960	0	0	0	0	#DIV/0!	7.80741	7.69	1	4		0				0			2.03957	7.69	1	2		0			2.41784	21.79	3	3	156	18.0357	8.70459
379137149	hypothetical protein MYY_0278 [Streptococcus pneumoniae ST556]	28.71	1	2	2	6	0	0	0	0	0	0	0	0	#DIV/0!		0							0	28.71	2	2	4.34862	28.71	2	4						0			101	11.7513	3.87842
379137786	hypothetical protein MYY_0916 [Streptococcus pneumoniae ST556]	28.57	1	3	3	5	0	0	0	0	0	0	0	0	#DIV/0!		0				0			0	13.39	1	1		0				0			5.37902	28.57	3	4	112	12.4934	4.88135
909837573	Holliday junction endonuclease [Streptococcus pneumoniae ST556]	28.28	1	4	4	5	0	0	0	0	0	0	0	0	#DIV/0!		0			18.6288	28.28	4	5		0				0				0				0			198	23.0839	9.59814
379138184	thiamine biosynthesis protein ThiI [Streptococcus pneumoniae ST556]	28.22	1	10	10	14	105020259	0	0	105020259	0	0	0	0	#DIV/0!	21.3286	23.02	8	10		0				0			11.5867	11.14	4	4		0				0			404	45.1323	5.49072
379137413	MarR family transcriptional regulator [Streptococcus pneumoniae ST556]	28.01	1	8	8	11	0	0	0	0	0	0	0	0	#DIV/0!	8.91723	13.51	5	5		0				0			9.46584	20.64	6	6		0				0			407	45.7068	6.23975
379137338	DNA alkylation repair protein [Streptococcus pneumoniae ST556]	27.08	1	1	1	2	0	0	0	0	0	0	0	0	#DIV/0!		0				0				0				0			0	27.08	1	2		0			48	5.60387	8.49951
909837637	SAM-dependent methyltransferase [Streptococcus pneumoniae ST556]	27.03	1	3	3	9	0	0	0	0	0	0	0	0	#DIV/0!		0			17.4256	27.03	3	5	6.55283	13.51	1	1		0			4.69833	13.51	2	2	1.61671	4.86	1	1	185	20.7999	6.53662
909837503	cell surface protein [Streptococcus pneumoniae ST556]	26.87	1	4	4	7	0	0	0	0	0	0	0	0	#DIV/0!	9.0751	14.81	3	3		0				0			12.1859	26.87	4	4		0				0			1161	123.427	5.50342
379138663	RNA methyltransferase [Streptococcus pneumoniae ST556]	26.83	1	9	9	11	0	0	0	0	0	0	0	0	#DIV/0!	25.1562	26.83	9	10		0				0			3.22441	3.99	1	1		0				0			451	51.7234	8.92432
909837875	DNA-entry nuclease [Streptococcus pneumoniae ST556]	26.28	1	4	4	5	0	0	0	0	0	0	0	0	#DIV/0!		0			2.42735	7.66	1	1		0				0			2.70599	18.61	3	3	1.82957	3.28	1	1	274	29.8994	9.56885
379137884	RelE-domain-containing protein [Streptococcus pneumoniae ST556]	26.19	1	2	2	2	0	0	0	0	0	0	0	0	#DIV/0!		0				0			2.8096	19.05	1	1		0				0			0	7.14	1	1	84	10.1046	10.272
909837634	PTS fructose transporter subunit IIA [Streptococcus pneumoniae ST556]	25.32	2	3	3	5	826642369	0	0	826642369	0	0	0	0	#DIV/0!	0	5.06	1	1		0			3.38373	20.25	2	2		0				0			2.31465	17.09	2	2	158	17.9521	4.67822
379137780	SAM-dependent methyltransferase [Streptococcus pneumoniae ST556]	25.06	1	9	9	10	1.02201e+08	0	0	1.02201e+08	0	0	0	0	#DIV/0!	23.0373	25.06	9	9	0	3.88	1	1		0				0				0				0			387	43.7963	8.646
909837661	dehydrogenase [Streptococcus pneumoniae ST556]	24.92	1	3	4	4	0	0	0	0	0	0	0	0	#DIV/0!	2.55203	3.38	1	1		0				0			0	13.54	2	2		0			0	8	1	1	325	36.4373	6.0874
379138359	phosphoglucosamine mutase [Streptococcus pneumoniae ST556]	24.89	1	5	5	9	0	0	0	0	0	0	0	0	#DIV/0!	9.05843	24.89	5	5		0				0			7.26817	8.22	3	3	3.31586	3.33	1	1		0			450	48.0935	4.67822
379136993	amidophosphoribosyltransferase [Streptococcus pneumoniae ST556]	24.38	1	10	10	17	0	1.35037e+07	0	1.35037e+07	0	0	0	0	#DIV/0!	28.0297	22.92	9	9	2.6399	3.75	1	1		0			26.8126	19.17	7	7		0				0			480	52.8007	5.70654
909837662	elongation factor Tu [Streptococcus pneumoniae ST556]	24.11	1	5	5	7	0	0	0	0	0	0	0	0	#DIV/0!		0			7.04196	9.09	1	2		0				0			9.92079	24.11	5	5		0			253	30.0957	4.76709
379138144	agmatine deiminase [Streptococcus pneumoniae ST556]	24.1	1	6	6	10	0	0	0	0	0	0	0	0	#DIV/0!	14.3413	18.28	5	5		0				0			15.3419	18.28	5	5		0				0			361	40.3831	4.58936
909837663	thiamine biosynthesis protein ApbE [Streptococcus pneumoniae ST556]	24.1	1	5	5	7	0	0	0	0	0	0	0	0	#DIV/0!		0			9.8001	20.52	3	3		0				0			4.34323	13.03	4	4		0			307	33.7784	5.17334
909837694	GNAT family acetyltransferase [Streptococcus pneumoniae ST556]	24.07	1	4	4	4	0	0	0	0	0	0	0	0	#DIV/0!		0				0				0				0				0			0	24.07	4	4	162	18.8998	7.32764
909837681	hypothetical protein MYY_02740 [Streptococcus pneumoniae ST556]	24.05	1	1	1	2	0	0	0	0	0	0	0	0	#DIV/0!	0	24.05	1	1		0				0				0			0	24.05	1	1		0			79	9.36706	10.1108
379137001	phosphoribosylaminoimidazole carboxylase [Streptococcus pneumoniae ST556]	23.97	1	8	8	18	0	0	0	0	0	0	0	0	#DIV/0!	25.6168	23.97	8	9		0				0			24.9977	22.59	7	8	0	1.38	1	1		0			363	39.2758	4.90674
379137700	arsenate reductase [Streptococcus pneumoniae ST556]	23.73	1	3	3	3	0	0	0	0	0	0	0	0	#DIV/0!		0				0				0				0				0			4.23823	23.73	3	3	118	13.379	6.12549
379137217	6-phospho-beta-glucosidase [Streptococcus pneumoniae ST556]	23.53	1	9	9	14	0	0	0	0	0	0	0	0	#DIV/0!	25.555	22	7	7		0				0			18.5233	16.34	7	7		0				0			459	53.1082	5.33838
379138615	MerR family transcriptional regulator [Streptococcus pneumoniae ST556]	23.08	1	3	3	3	0	0	0	0	0	0	0	0	#DIV/0!	0	6.84	1	1		0				0				0				0			3.55285	16.24	2	2	117	13.455	5.36377
379138263	NUDIX hydrolase [Streptococcus pneumoniae ST556]	22.89	1	3	3	4	0	0	0	0	0	0	0	0	#DIV/0!		0			4.72498	22.89	3	3		0				0			1.96953	4.22	1	1		0			166	18.8832	4.77979
379138631	membrane protein [Streptococcus pneumoniae ST556]	22.5	2	1	2	2	0	0	0	0	0	0	0	0	#DIV/0!		0				0				0				0			0	5	1	1	0	17.5	1	1	80	9.32987	9.80322
379138865	phosphate ABC transporter substrate-binding protein [Streptococcus pneumoniae ST556]	22.34	1	5	5	7	0	0	0	0	0	0	0	0	#DIV/0!		0			6.32354	12.37	2	2		0				0			8.74942	22.34	5	5		0			291	30.7379	6.81494
379136984	acyl carrier protein [Streptococcus pneumoniae ST556]	22.08	1	2	2	3	0	0	0	0	0	0	0	0	#DIV/0!		0				0			2.42924	10.39	1	1		0				0			2.34124	22.08	2	2	77	8.82941	4.00537
379136875	hypothetical protein MYY_0003 [Streptococcus pneumoniae ST556]	21.88	1	3	3	3	0	0	0	0	0	0	0	0	#DIV/0!		0				0				0				0				0			0	21.88	3	3	64	7.46472	9.43701
379138459	NUDIX hydrolase [Streptococcus pneumoniae ST556]	21.67	1	1	1	1	0	0	0	0	0	0	0	0	#DIV/0!		0				0				0				0			0	21.67	1	1		0			203	23.4688	4.66553
379137911	tagatose-6-phosphate kinase [Streptococcus pneumoniae ST556]	21.04	1	5	5	11	0	41383659	0	41383659	0	0	0	0	#DIV/0!	14.2122	21.04	5	5	2.04846	7.77	1	1		0			17.449	17.15	4	5		0				0			309	33.3793	4.70361
379138357	hypothetical protein MYY_1491 [Streptococcus pneumoniae ST556]	20.92	1	5	5	7	0	0	0	0	0	0	0	0	#DIV/0!		0			5.83152	9.57	2	2		0				0			13.5617	20.92	5	5		0			282	30.956	4.75439
909837956	ABC transporter permease [Streptococcus pneumoniae ST556]	20.91	1	1	1	1	0	0	0	0	0	0	0	0	#DIV/0!	0	20.91	1	1		0								0				0				0			110	11.9665	5.021
379138375	homoserine O-succinyltransferase [Streptococcus pneumoniae ST556]	20.7	1	5	5	10	0	0	0	0	0	0	0	0	#DIV/0!		0			9.44933	14.97	3	3		0			2.19368	3.18	1	1	10.7628	20.7	5	6		0			314	36.9162	5.23682
379138525	hypothetical protein MYY_1661 [Streptococcus pneumoniae ST556]	20.55	1	5	5	5	0	0	0	0	0	0	0	0	#DIV/0!		0				0				0			13.4333	20.55	5	5		0				0			365	41.2674	6.75635
909837833	small conductance mechanosensitive ion channel protein [Streptococcus pneumoniae ST556]	20.43	1	4	4	6	0	0	0	0	0	0	0	0	#DIV/0!		0			5.19391	11.83	2	2		0				0			7.47508	20.43	4	4		0			186	20.7073	9.45166
909837722	DNA primase [Streptococcus pneumoniae ST556]	20.31	1	10	10	14	0	0	0	0	0	0	0	0	#DIV/0!	20.5632	19.11	9	9		0				0			13.476	9.73	5	5		0				0			586	67.491	5.30029
379138609	restriction endonuclease DpnI [Streptococcus pneumoniae ST556]	19.69	1	5	5	7	0	0	0	0	0	0	0	0	#DIV/0!		0			13.9736	19.69	5	5		0				0			4.12901	6.69	2	2		0			254	29.7662	9.17334
379138752	DNA-directed RNA polymerase subunit beta [Streptococcus pneumoniae ST556]	19.35	1	1	1	1	0	0	0	0	0	0	0	0	#DIV/0!		0				0			2.20145	19.35	1	1		0				0				0			62	6.77288	9.99365
379138823	ribonuclease P [Streptococcus pneumoniae ST556]	19.32	1	3	3	3	0	0	0	0	0	0	0	0	#DIV/0!		0				0				0				0			4.32422	19.32	3	3		0			207	24.3036	9.45166
379138556	hypothetical protein MYY_1692 [Streptococcus pneumoniae ST556]	19.23	1	2	2	3	0	0	0	0	0	0	0	0	#DIV/0!		0			4.88104	19.23	2	2		0				0			0	8.33	1	1		0			156	18.0666	3.95459
909837841	N-(5'-phosphoribosyl)anthranilate isomerase [Streptococcus pneumoniae ST556]	19.1	1	2	2	2	0	0	0	0	0	0	0	0	#DIV/0!		0			2.11188	6.03	1	1		0				0			3.15987	13.07	1	1		0			199	21.223	5.24951
909837588	threonine dehydratase [Streptococcus pneumoniae ST556]	19.08	1	5	5	9	0	0	0	0	0	0	0	0	#DIV/0!	0	8.27	1	2	4.85134	3.66	1	2		0			11.9754	19.08	5	5		0				0			629	70.6964	5.89697
379136900	hypothetical protein MYY_0028 [Streptococcus pneumoniae ST556]	19.08	1	2	2	2	0	0	0	0	0	0	0	0	#DIV/0!		0				0				0				0				0			1.79779	19.08	2	2	152	17.6882	5.42725
909837763	aminotransferase V [Streptococcus pneumoniae ST556]	18.68	1	6	6	8	0	0	0	0	0	0	0	0	#DIV/0!	10.727	9.21	3	3		0				0			10.6305	16.05	5	5		0				0			380	41.6518	7.02002
379138209	branched-chain amino acid aminotransferase [Streptococcus pneumoniae ST556]	18.53	1	2	2	2	0	0	0	0	0	0	0	0	#DIV/0!		0				0				0			0	14.71	1	1	1.74691	3.82	1	1		0			340	37.4619	5.09717
379137311	dTDP-4-dehydrorhamnose reductase [Streptococcus pneumoniae ST556]	18.37	1	4	4	5	0	0	0	0	0	0	0	0	#DIV/0!		0			3.95639	4.95	1	1		0				0			7.87274	18.37	4	4		0			283	32.2771	4.95752
379137633	uracil phosphoribosyltransferase [Streptococcus pneumoniae ST556]	18.32	1	2	2	2	0	0	0	0	0	0	0	0	#DIV/0!		0			0	11.45	1	1		0				0				0			2.57573	6.87	1	1	131	15.1988	5.21143
909837973	glycosyl transferase family 1 [Streptococcus pneumoniae ST556]	18.31	2	7	7	12	0	6.26676e+07	0	6.26676e+07	0	0	0	0	#DIV/0!	8.35951	9.02	3	3	3.56869	1.91	1	2		0			15.1429	16.39	6	7		0				0			366	42.4549	6.29053
379137796	adapter protein mecA [Streptococcus pneumoniae ST556]	17.96	1	3	3	6	0	1.84421e+07	0	1.84421e+07	0	0	0	0	#DIV/0!		0			5.04476	17.96	3	4		0				0			5.21182	9.39	2	2		0			245	28.363	4.39893
379137587	GTP-binding protein HflX [Streptococcus pneumoniae ST556]	17.96	1	6	6	8	0	0	0	0	0	0	0	0	#DIV/0!	13.8034	17.96	6	6		0				0			5.73755	5.58	2	2		0				0			412	46.6833	5.24951
379137106	methionine ABC transporter permease [Streptococcus pneumoniae ST556]	17.83	1	1	1	1	0	0	0	0	0	0	0	0	#DIV/0!	0	17.83	1	1		0				0				0				0				0			230	24.5045	6.78564
379137325	choline-binding protein [Streptococcus pneumoniae ST556]	17.81	1	5	5	8	0	0	0	0	0	0	0	0	#DIV/0!		0			6.84085	17.5	4	4		0				0			12.2152	8.44	3	4		0			320	37.1099	6.40479
379136928	replication protein [Streptococcus pneumoniae ST556]	17.7	1	1	1	2	0	0	0	0	0	0	0	0	#DIV/0!		0			0	17.7	1	2		0				0				0				0			113	13.2336	9.36377
379137063	membrane protein [Streptococcus pneumoniae ST556]	17.54	1	1	1	1	0	0	0	0	0	0	0	0	#DIV/0!	0	17.54	1	1		0				0				0				0				0			325	38.404	9.15869
379137119	6,7-dimethyl-8-ribityllumazine synthase [Streptococcus pneumoniae ST556]	16.77	1	3	3	4	0	0	0	0	0	0	0	0	#DIV/0!		0				0			2.33184	5.16	1	1		0				0			8.20385	16.77	3	3	155	16.7417	5.57959
909837587	glutamine ABC transporter substrate-binding protein [Streptococcus pneumoniae ST556]	16.7	1	6	6	8	56570329	0	0	56570329	0	0	0	0	#DIV/0!	5.42677	4.03	2	2		0				0			19.6102	16.7	6	6		0				0			521	57.3509	5.38916
379138341	peptidase [Streptococcus pneumoniae ST556]	16.67	1	2	2	2	0	0	0	0	0	0	0	0	#DIV/0!		0				0				0				0			5.37193	16.67	2	2		0			162	18.3094	7.2251
379137892	serine/threonine-protein kinase MRCK beta [Streptococcus pneumoniae ST556]	16.51	1	6	6	11	0	0	0	0	0	0	0	0	#DIV/0!	16.913	16.51	6	6		0				0			14.0786	14.39	5	5		0				0			424	49.1488	5.26221
379138019	50S ribosomal protein L21 [Streptococcus pneumoniae ST556]	16.35	1	2	2	33	0	0	109805718	109805718	0	0	0	0	#DIV/0!	2.57173	10.58	1	1	2.1744	10.58	1	1	64.2997	10.58	1	25	2.58253	10.58	1	1	0	10.58	1	1	8.95181	16.35	2	4	104	11.1901	9.86182
909837655	peptide chain release factor 2 [Streptococcus pneumoniae ST556]	16.31	2	6	6	8	71581186	0	0	71581186	0	0	0	0	#DIV/0!	9.89102	16.31	6	7		0				0			2.3642	4.62	1	1		0				0			325	36.9092	4.91943
379137424	heme ABC transporter ATP-binding protein [Streptococcus pneumoniae ST556]	16.25	1	7	7	10	0	0	0	0	0	0	0	0	#DIV/0!	10.3129	7.86	3	3		0				0			18.6743	16.25	7	7		0				0			560	62.8059	4.95752
379138995	transposase [Streptococcus pneumoniae ST556]	15.89	1	1	1	1	0	0	1.59252e+07	1.59252e+07	0	0	0	0	#DIV/0!		0				0			0	15.89	1	1		0				0				0			107	12.3963	7.98682
379138052	ribonuclease HII [Streptococcus pneumoniae ST556]	15.7	1	3	3	3	0	0	0	0	0	0	0	0	#DIV/0!		0				0				0			4.52802	15.7	3	3		0				0			516	56.4225	6.96143
379138435	tyrosyl-tRNA deacylase [Streptococcus pneumoniae ST556]	15.65	2	3	3	3	0	0	0	0	0	0	0	0	#DIV/0!		0				0				0				0				0			1.87838	15.65	3	3	147	16.2895	5.18604
379137988	aromatic ring hydroxylase [Streptococcus pneumoniae ST556]	15.6	1	2	2	2	0	0	0	0	0	0	0	0	#DIV/0!		0				0			4.32982	15.6	2	2		0				0				0			109	12.3783	4.2085
379137335	transporter [Streptococcus pneumoniae ST556]	15.52	1	2	2	3	0	0	0	0	0	0	0	0	#DIV/0!		0			0	5.17	1	1		0				0			2.70762	15.52	2	2		0			232	27.1446	8.76318
379137020	potassium transporter Trk [Streptococcus pneumoniae ST556]	15.47	1	2	2	4	440411	0	0	440411	0	0	0	0	#DIV/0!	0	13.51	1	3		0				0			1.94776	1.96	1	1		0				0			459	50.1365	9.90576
487727712	hypothetical protein [Streptococcus pneumoniae]	15.38	1	2	2	2	0	0	0	0	0	0	0	0	#DIV/0!		0				0				0				0				0			2.05195	15.38	2	2	78	8.55737	7.02002
379138983	choline-binding protein D [Streptococcus pneumoniae ST556]	15.18	1	5	5	9	41944609	0	0	41944609	0	0	0	0	#DIV/0!	5.29373	15.18	5	5	2.47037	5.13	1	1		0			7.00024	8.04	2	2	0	5.13	1	1		0			448	50.3515	9.08545
909837919	transcription antiterminator BglG [Streptococcus pneumoniae ST556]	14.94	1	7	7	9	0	0	0	0	0	0	0	0	#DIV/0!	5.21717	3.55	2	2	0	5.62	1	1		0			5.30943	4.73	3	3		0			2.66238	4.59	3	3	676	77.7516	5.26221
909837614	immunity protein [Streptococcus pneumoniae ST556]	14.93	1	1	1	2	0	0	0	0	0	0	0	0	#DIV/0!	0	14.93	1	2		0				0				0				0				0			134	15.5447	9.87646
379137382	hypothetical protein MYY_0512 [Streptococcus pneumoniae ST556]	14.88	1	3	3	3	0	0	0	0	0	0	0	0	#DIV/0!		0				0				0				0				0			8.0105	14.88	3	3	121	12.8608	4.97021
909837895	PTS cellobiose transporter subunit IIA [Streptococcus pneumoniae ST556]	14.71	1	1	1	1	0	0	0	0	0	0	0	0	#DIV/0!		0				0				0				0				0			0	14.71	1	1	102	11.4278	4.90674
379137857	endonuclease [Streptococcus pneumoniae ST556]	14.62	1	10	10	10	0	0	0	0	0	0	0	0	#DIV/0!	0	1.4	1	1		0				0			25.4942	14.46	9	9		0				0			643	74.6241	5.09717
379138527	ribosomal silencing factor RsfS [Streptococcus pneumoniae ST556]	14.53	1	2	2	3	0	0	0	0	0	0	0	0	#DIV/0!		0				0			1.96566	8.55	1	1		0				0			4.17812	14.53	2	2	117	12.8455	4.70361
379137695	glutamine amidotransferase [Streptococcus pneumoniae ST556]	14.51	1	2	2	4	0	0	0	0	0	0	0	0	#DIV/0!		0			4.6644	14.51	2	2		0				0			6.04795	14.51	2	2		0			193	21.0808	5.21143
379137863	haloacid dehalogenase [Streptococcus pneumoniae ST556]	14.34	1	2	2	4	0	0	0	0	0	0	0	0	#DIV/0!		0			1.81749	14.34	2	2		0				0			0	14.34	2	2		0			272	30.2772	4.61475
379136912	tRNA(Ile)-lysidine synthase [Streptococcus pneumoniae ST556]	14.12	1	4	4	6	0	0	0	0	0	0	0	0	#DIV/0!	9.16879	14.12	4	4		0				0			1.78396	4	2	2		0				0			425	49.8152	8.35303
446599168	ABC transporter ATP-binding protein [Streptococcus pneumoniae]	14.06	1	1	1	1	0	0	0	0	0	0	0	0	#DIV/0!		0			0	14.06	1	1		0				0				0				0			64	7.08364	9.46631
909837704	glutaredoxin [Streptococcus pneumoniae ST556]	13.89	1	1	1	1	0	0	0	0	0	0	0	0	#DIV/0!		0				0				0				0				0			0	13.89	1	1	72	8.16908	6.53662
909837626	oxidoreductase [Streptococcus pneumoniae ST556]	13.89	1	1	1	1	0	0	0	0	0	0	0	0	#DIV/0!		0				0				0			0	13.89	1	1		0				0			396	45.613	9.31982
379137922	phosphocarrier protein HPr [Streptococcus pneumoniae ST556]	13.79	1	2	2	2	0	0	0	0	0	0	0	0	#DIV/0!		0				0			2.88069	11.49	1	1		0				0			0	13.79	1	1	87	8.93351	4.88135
379137879	adenine glycosylase [Streptococcus pneumoniae ST556]	13.55	1	5	5	7	0	0	0	0	0	0	0	0	#DIV/0!	5.58954	5.12	2	2		0				0			13.5659	13.55	5	5		0				0			391	45.2064	4.97021
379137182	preprotein translocase subunit SecY [Streptococcus pneumoniae ST556]	13.53	1	5	5	11	38576175	0	0	38576175	0	0	0	0	#DIV/0!	6.82685	13.53	5	5		0				0			7.08841	13.53	5	5		0			0	2.75	1	1	436	47.323	9.68604
379138662	biotin--acetyl-CoA-carboxylase ligase [Streptococcus pneumoniae ST556]	13.5	1	3	3	4	0	0	0	0	0	0	0	0	#DIV/0!	5.22737	10.61	2	2		0				0			0	9.97	2	2		0				0			311	35.2197	6.82959
379137729	DNA methyltransferase [Streptococcus pneumoniae ST556]	13.38	1	3	3	4	0	9.22846e+06	0	9.22846e+06	0	0	0	0	#DIV/0!	2.09332	7.32	2	2	0	5.3	1	1		0			2.25524	6.06	1	1		0				0			396	45.753	8.44092
379138972	membrane protein [Streptococcus pneumoniae ST556]	13.14	1	4	4	6	0	0	0	0	0	0	0	0	#DIV/0!		0				0				0				0			7.29889	13.14	3	3	5.16395	13.14	3	3	175	20.1733	9.39307
379138135	gamma-glutamyl kinase [Streptococcus pneumoniae ST556]	13.01	1	3	3	4	0	0	0	0	0	0	0	0	#DIV/0!	5.80635	7.05	2	2		0				0			6.36242	10.03	2	2		0				0			369	39.8487	5.64307
379136883	phage protein [Streptococcus pneumoniae ST556]	12.94	1	1	1	1	0	0	0	0	0	0	0	0	#DIV/0!	0	12.94	1	1		0				0				0				0				0			286	32.7327	6.62451
379139001	cobalt ABC transporter permease [Streptococcus pneumoniae ST556]	12.88	1	3	3	3	0	0	0	0	0	0	0	0	#DIV/0!		0				0				0				0			4.28848	12.88	3	3		0			264	29.4581	9.89111
379138164	membrane protein [Streptococcus pneumoniae ST556]	12.76	1	3	3	4	0	0	0	0	0	0	0	0	#DIV/0!		0			3.95696	7.24	2	2		0				0			5.70777	8.97	2	2		0			290	32.6693	5.5415
909837916	membrane protein [Streptococcus pneumoniae ST556]	12.7	1	3	3	3	0	0	0	0	0	0	0	0	#DIV/0!		0				0				0				0			1.60475	12.7	3	3		0			244	28.4963	8.83643
379137843	CTP:phosphocholine cytidylyltransferase [Streptococcus pneumoniae ST556]	12.66	1	2	2	2	0	0	0	0	0	0	0	0	#DIV/0!		0			2.32163	8.3	1	1		0				0			0	4.37	1	1		0			229	26.8586	4.71631
379138943	PTS mannose transporter subunit IIA [Streptococcus pneumoniae ST556]	12.59	1	1	1	1	0	0	0	0	0	0	0	0	#DIV/0!		0				0			0	12.59	1	1		0				0							143	15.896	4.28467
379138873	peptidase C54 [Streptococcus pneumoniae ST556]	12.44	1	1	1	1	0	0	0	0	0	0	0	0	#DIV/0!		0			0	12.44	1	1		0				0				0				0			225	25.0464	9.87646
379138056	dihydrolipoamide acetyltransferase [Streptococcus pneumoniae ST556]	12.1	1	3	3	3	0	0	0	0	0	0	0	0	#DIV/0!		0			0	2.02	1	1		0			4.43213	5.19	1	1	0	4.9	1	1		0			347	38.074	6.56592
379138795	preprotein translocase subunit SecE [Streptococcus pneumoniae ST556]	12.07	1	1	1	1	0	0	0	0	0	0	0	0	#DIV/0!		0				0				0				0				0			2.03243	12.07	1	1	58	7.13582	9.5249
379137043	PadR family transcriptional regulator [Streptococcus pneumoniae ST556]	12.04	1	1	1	2	0	0	0	0	0	0	0	0	#DIV/0!		0				0				0				0				0			5.53111	12.04	1	2	108	12.3875	6.06201
379137087	glycoside hydrolase [Streptococcus pneumoniae ST556]	11.76	1	1	1	1	0	0	879249984	879249984	0	0	0	0	#DIV/0!		0				0			0	11.76	1	1		0				0				0			153	17.3437	4.99561
909837711	4-oxalocrotonate tautomerase [Streptococcus pneumoniae ST556]	11.67	1	1	1	1	0	0	4.8588e+07	4.8588e+07	0	0	0	0	#DIV/0!		0				0			0	11.67	1	1		0				0				0			60	6.74248	7.25439
909837918	MutR family transcriptional regulator [Streptococcus pneumoniae ST556]	11.66	1	3	3	5	0	0	0	0	0	0	0	0	#DIV/0!		0			5.74756	7.77	2	2		0				0			2.8336	7.77	2	2	0	3.89	1	1	283	33.2978	6.06201
379137433	sodium-dependent phosphate transporter [Streptococcus pneumoniae ST556]	11.6	1	5	5	9	0	0	0	0	0	0	0	0	#DIV/0!	2.18893	3.13	2	2		0				0			8.38897	11.6	5	5	0	1.66	1	1	3.02128	1.66	1	1	543	59.4935	6.17627
909837909	ATPase P [Streptococcus pneumoniae ST556]	11.5	1	5	5	5	0	0	0	0	0	0	0	0	#DIV/0!		0				0				0			10.5127	11.5	5	5		0				0			687	77.5236	5.98584
379137896	exodeoxyribonuclease VII small subunit [Streptococcus pneumoniae ST556]	11.43	1	1	1	1	0	0	0	0	0	0	0	0	#DIV/0!		0				0				0				0				0			0	11.43	1	1	70	7.84495	4.41162
379138711	multidrug transporter MatE [Streptococcus pneumoniae ST556]	11.4	1	1	1	1	0	0	0	0	0	0	0	0	#DIV/0!		0			0	11.4	1	1		0				0				0				0			456	49.7521	9.23193
379137699	cysteine methyltransferase [Streptococcus pneumoniae ST556]	11.36	1	1	1	3	0	0	0	0	0	0	0	0	#DIV/0!		0			3.62453	11.36	1	1	2.62954	11.36	1	1		0			0	11.36	1	1		0			176	19.7152	7.44482
379138828	DNA methyltransferase [Streptococcus pneumoniae ST556]	11.36	1	3	3	6	0	0	0	0	0	0	0	0	#DIV/0!		0			8.12801	11.36	3	3		0				0			2.55042	11.36	3	3		0			317	35.7242	4.62744
379137564	transposase [Streptococcus pneumoniae ST556]	11.35	1	1	1	1	0	0	0	0	0	0	0	0	#DIV/0!		0				0				0				0			0	11.35	1	1		0			141	16.8983	6.68311
379138602	hypothetical protein MYY_1738 [Streptococcus pneumoniae ST556]	11.24	1	1	1	1	0	0	0	0	0	0	0	0	#DIV/0!		0				0			0	11.24	1	1		0				0				0			89	10.0731	5.13525
379137512	serine acetyltransferase [Streptococcus pneumoniae ST556]	11.22	1	1	1	1	0	0	0	0	0	0	0	0	#DIV/0!		0			0	11.22	1	1		0				0				0				0			205	22.4129	8.90967
379138460	UDP-N-acetylmuramoyl-tripeptide--D-alanyl-D-alanine ligase [Streptococcus pneumoniae ST556]	11.16	1	4	4	6	0	0	0	0	0	0	0	0	#DIV/0!	2.98005	4.38	2	2		0				0			11.808	11.16	4	4		0				0			457	50.1987	4.89404
379137441	restriction endonuclease subunit M [Streptococcus pneumoniae ST556]	11.09	1	5	5	7	66473012	0	0	66473012	0	0	0	0	#DIV/0!	4.8167	5.54	3	3		0				0			4.62893	9.45	4	4		0				0			487	56.4455	5.12256
379137402	cell surface protein [Streptococcus pneumoniae ST556]	10.72	1	5	5	8	4.99195e+06	0	0	4.99195e+06	0	0	0	0	#DIV/0!	10.6205	6.66	3	4		0				0			13.4591	9.48	4	4		0				0			886	98.797	6.65381
909837535	hypothetical protein MYY_0280 [Streptococcus pneumoniae ST556]	10.6	2	1	1	1	0	0	0	0	0	0	0	0	#DIV/0!		0				0				0			0	10.6	1	1		0				0			151	16.3561	4.67822
909837781	methionine--tRNA ligase [Streptococcus pneumoniae ST556]	10.53	1	6	6	8	948976	122395044	0	1.23344e+08	0	0	0	0	#DIV/0!	2.51604	5.56	4	5	0	3.46	1	1		0			2.58232	2.71	2	2		0				0			665	75.6472	4.97021
379138929	ornithine carbamoyltransferase [Streptococcus pneumoniae ST556]	10.36	1	3	3	3	0	0	0	0	0	0	0	0	#DIV/0!		0				0				0			7.55351	10.36	3	3		0				0			338	37.8872	5.38916
379138747	nucleoside diphosphate kinase [Streptococcus pneumoniae ST556]	10.22	1	1	1	1	89083088	0	0	89083088	0	0	0	0	#DIV/0!	0	10.22	1	1		0				0				0				0				0			137	15.4299	5.17334
379138722	cell division protein FtsK [Streptococcus pneumoniae ST556]	10.2	1	2	3	5	0	0	16240085	16240085	0	0	0	0	#DIV/0!		0			1.81408	1.52	1	1	0	4.56	1	1	0	4.12	1	1	1.7482	5.64	2	2		0			461	53.3357	8.76318
379137488	hemerythrin HHE cation-binding protein [Streptococcus pneumoniae ST556]	10.14	1	4	4	7	0	0	0	0	0	0	0	0	#DIV/0!	8.37569	10.14	4	4		0				0			8.20685	8.33	3	3		0				0			444	51.2954	4.76709
379138506	PTS sucrose transporter subunit IIABC [Streptococcus pneumoniae ST556]	10.05	1	1	1	3	0	0	0	0	0	0	0	0	#DIV/0!		0				0				0			0	10.05	1	3		0				0			627	65.5978	5.41455
379138690	hypothetical protein MYY_1826 [Streptococcus pneumoniae ST556]	9.9	1	2	2	3	0	0	0	0	0	0	0	0	#DIV/0!		0			3.20159	5.94	1	1		0				0			5.0078	9.9	2	2		0			202	23.3041	7.26904
379138698	magnesium transporter MgtC [Streptococcus pneumoniae ST556]	9.87	1	1	1	1	0	0	0	0	0	0	0	0	#DIV/0!	0	9.87	1	1		0				0				0				0				0			233	25.5835	8.11865
379137603	cell division protein DivIB [Streptococcus pneumoniae ST556]	9.85	1	2	2	3	0	0	0	0	0	0	0	0	#DIV/0!		0				0				0			8.745	9.85	2	3		0				0			406	46.6288	4.95752
379137634	ATPase [Streptococcus pneumoniae ST556]	9.76	1	2	2	2	0	0	0	0	0	0	0	0	#DIV/0!		0				0				0				0				0			1.976	9.76	2	2	123	13.8771	5.90967
379137651	Clp protease [Streptococcus pneumoniae ST556]	9.69	1	2	2	3	0	0	0	0	0	0	0	0	#DIV/0!		0			0	3.57	1	1		0				0			1.71195	9.69	2	2		0			196	21.3445	4.88135
379137850	MmcQ family protein [Streptococcus pneumoniae ST556]	9.63	1	2	2	2	0	0	0	0	0	0	0	0	#DIV/0!		0				0				0				0			0	9.63	2	2		0			218	25.6566	5.60498
379137537	excinuclease ABC subunit C [Streptococcus pneumoniae ST556]	9.45	1	4	5	8	387083264	0	0	387083264	0	0	0	0	#DIV/0!	11.475	9.45	5	5		0				0			5.20451	6.84	3	3		0				0			614	70.3329	8.96826
379138622	polyketide cyclase [Streptococcus pneumoniae ST556]	9.45	1	1	1	1	0	0	0	0	0	0	0	0	#DIV/0!		0				0				0				0			0	9.45	1	1		0			254	29.4214	5.0083
379138713	damage-inducible protein CinA [Streptococcus pneumoniae ST556]	9.09	1	3	3	5	127170715	0	0	127170715	0	0	0	0	#DIV/0!	6.14356	6.22	2	2		0				0			5.9553	9.09	3	3		0				0			418	45.0615	4.88135
379136908	hypothetical protein MYY_0036 [Streptococcus pneumoniae ST556]	9.09	1	1	1	2	0	0	0	0	0	0	0	0	#DIV/0!		0				0			0	9.09	1	1		0				0			2.6456	9.09	1	1	88	10.0586	9.70068
379138667	transcriptional regulator [Streptococcus pneumoniae ST556]	9.09	1	1	1	1	107897498	0	0	107897498	0	0	0	0	#DIV/0!	0	9.09	1	1		0				0				0				0				0			110	12.8815	8.6167
379138767	thiamine pyrophosphokinase [Streptococcus pneumoniae ST556]	9.09	1	2	2	2	0	0	0	0	0	0	0	0	#DIV/0!		0				0				0				0			4.35973	9.09	2	2		0			220	25.0665	4.79248
379138889	maltodextrose utilization protein MalA [Streptococcus pneumoniae ST556]	9.02	1	3	3	3	0	0	0	0	0	0	0	0	#DIV/0!		0				0				0				0			6.017	9.02	3	3		0			266	30.6271	8.33838
909837524	riboflavin biosynthesis protein RibD [Streptococcus pneumoniae ST556]	9.02	1	3	3	7	0	0	0	0	0	0	0	0	#DIV/0!	3.47836	3.28	1	1	0	1.64	1	3		0				0			0	5.74	2	3		0			366	40.5539	7.85498
379137536	peptidase [Streptococcus pneumoniae ST556]	9.01	1	1	1	1	0	0	0	0	0	0	0	0	#DIV/0!		0				0				0				0			0	9.01	1	1		0			233	26.7683	5.26221
379137785	prephenate dehydrogenase [Streptococcus pneumoniae ST556]	8.99	1	3	3	3	0	0	0	0	0	0	0	0	#DIV/0!	1.87379	5.72	2	2		0				0			0	3.27	1	1		0				0			367	41.0049	5.10986
379138620	glycine/betaine ABC transporter permease [Streptococcus pneumoniae ST556]	8.89	1	4	4	4	0	0	0	0	0	0	0	0	#DIV/0!	2.80545	2.57	1	1		0				0			7.59321	6.32	3	3		0				0			506	55.4679	6.72705
379137273	gluconate 5-dehydrogenase [Streptococcus pneumoniae ST556]	8.86	1	1	1	1	0	0	0	0	0	0	0	0	#DIV/0!		0				0				0			0	8.86	1	1		0				0			271	29.0307	5.21143
379138354	antibiotic ABC transporter ATP-binding protein [Streptococcus pneumoniae ST556]	8.83	1	3	3	5	6.88461e+06	0	0	6.88461e+06	0	0	0	0	#DIV/0!	4.01919	5.78	2	2		0				0			4.21917	8.83	3	3		0				0			623	70.9199	5.10986
379137159	ribonucleoside-triphosphate reductase activating protein [Streptococcus pneumoniae ST556]	8.67	1	2	2	2	0	0	0	0	0	0	0	0	#DIV/0!		0				0				0				0			0	8.67	2	2		0			196	22.6364	5.08447
909837620	GNAT family acetyltransferase [Streptococcus pneumoniae ST556]	8.6	1	1	1	2	0	0	0	0	0	0	0	0	#DIV/0!		0			2.2137	8.6	1	1		0				0			2.47407	8.6	1	1		0			186	21.2197	4.98291
379138964	glycerol kinase [Streptococcus pneumoniae ST556]	8.57	1	2	2	2	0	0	0	0	0	0	0	0	#DIV/0!	5.63519	8.57	2	2		0				0				0				0				0			502	55.8153	5.10986
379138048	hypothetical protein MYY_1182 [Streptococcus pneumoniae ST556]	8.42	1	2	3	4	0	0	0	0	0	0	0	0	#DIV/0!	5.13034	7.14	2	2		0				0			5.10133	5.36	1	1	0	1.28	1	1		0			392	46.3703	8.99756
379138750	hemolysin [Streptococcus pneumoniae ST556]	8.35	1	2	2	2	0	0	0	0	0	0	0	0	#DIV/0!		0				0				0			4.35457	8.35	2	2		0				0			443	49.6056	4.48779
909837606	integrase [Streptococcus pneumoniae ST556]	8.3	1	3	3	3	0	0	0	0	0	0	0	0	#DIV/0!		0			4.59675	8.3	3	3		0				0				0				0			265	31.2988	9.62744
379137018	phosphorylase [Streptococcus pneumoniae ST556]	8.27	1	2	2	4	0	0	0	0	0	0	0	0	#DIV/0!		0			4.83288	8.27	2	2		0				0			3.0706	8.27	2	2		0			254	28.1988	4.48779
909837845	iron ABC transporter substrate-binding protein [Streptococcus pneumoniae ST556]	8.17	1	2	2	2	0	0	0	0	0	0	0	0	#DIV/0!		0				0				0			3.75025	8.17	2	2		0				0			355	39.1861	5.43994
379137827	heat shock protein HtpX [Streptococcus pneumoniae ST556]	8.03	1	2	2	2	0	0	0	0	0	0	0	0	#DIV/0!	0	3.68	1	1		0				0				0			2.20379	4.35	1	1		0			299	32.7891	6.13818
379137561	PTS galactitol transporter subunit IIC [Streptococcus pneumoniae ST556]	7.94	1	2	2	5	0	0	0	0	0	0	0	0	#DIV/0!	9.80244	5.3	1	2		0				0			12.2686	7.94	2	3		0				0			491	53.017	9.11475
909837558	alpha-xylosidase [Streptococcus pneumoniae ST556]	7.87	1	6	6	6	4.02479e+07	0	0	4.02479e+07	0	0	0	0	#DIV/0!	6.66598	6.24	5	5		0				0			3.63379	1.63	1	1		0				0			737	86.2288	5.51611
379138178	DNA methyltransferase [Streptococcus pneumoniae ST556]	7.85	1	4	4	6	0	0	0	0	0	0	0	0	#DIV/0!	3.03357	6.64	3	3		0				0			4.72211	4.43	2	2	0	1.21	1	1		0			497	56.6268	5.13525
379137347	colicin V production protein [Streptococcus pneumoniae ST556]	7.69	1	1	1	1	0	0	0	0	0	0	0	0	#DIV/0!		0				0								0			0	7.69	1	1		0			182	20.2962	9.62744
379137748	prolipoprotein diacylglyceryl transferase [Streptococcus pneumoniae ST556]	7.63	1	2	2	3	0	0	0	0	0	0	0	0	#DIV/0!		0			1.66244	3.82	1	1		0				0			4.95463	7.63	2	2		0			262	30.273	8.77783
379138654	polymerase [Streptococcus pneumoniae ST556]	7.56	1	2	2	2	0	0	0	0	0	0	0	0	#DIV/0!	0	7.56	1	1		0				0				0			0	3.02	1	1		0			397	45.1777	8.41162
379138133	pyrroline-5-carboxylate reductase [Streptococcus pneumoniae ST556]	7.55	1	2	2	3	0	0	0	0	0	0	0	0	#DIV/0!		0			3.14311	3.77	1	1		0				0			5.28323	7.55	2	2		0			265	27.9105	5.60498
379138888	sugar ABC transporter permease [Streptococcus pneumoniae ST556]	7.5	1	2	2	2	0	0	0	0	0	0	0	0	#DIV/0!		0				0				0				0			4.54199	7.5	2	2		0			280	31.4868	9.56885
379138025	membrane protein [Streptococcus pneumoniae ST556]	7.45	1	2	2	2	0	0	0	0	0	0	0	0	#DIV/0!		0				0				0				0			1.94095	7.45	2	2		0			282	31.2612	7.98682
909837709	ferrochelatase [Streptococcus pneumoniae ST556]	7.42	1	1	1	3	0	0	0	0	0	0	0	0	#DIV/0!	0	7.42	1	3		0				0				0				0				0			364	42.7555	4.88135
379137753	HAD family hydrolase [Streptococcus pneumoniae ST556]	7.39	1	2	2	3	0	0	0	0	0	0	0	0	#DIV/0!		0			0	3.5	1	1		0				0			2.01365	7.39	2	2		0			257	28.2206	4.83057
379137501	PTS beta-glucoside transporter subunit IIABC [Streptococcus pneumoniae ST556]	7.35	1	4	4	6	0	0	0	0	0	0	0	0	#DIV/0!	5.55897	4.58	2	2		0				0			11.0434	7.35	4	4		0				0			612	65.7233	5.92236
909837844	iron ABC transporter permease [Streptococcus pneumoniae ST556]	7.28	1	1	1	1	0	0	0	0	0	0	0	0	#DIV/0!	0	7.28	1	1		0				0				0				0				0			563	62.6083	9.81787
909837818	penicillin-binding protein [Streptococcus pneumoniae ST556]	7.06	2	4	4	4	0	0	0	0	0	0	0	0	#DIV/0!		0				0				0			8.60652	7.06	4	4		0				0			680	73.7271	5.18604
909837730	hypothetical protein MYY_02885 [Streptococcus pneumoniae ST556]	7.02	1	1	1	2	0	0	0	0	0	0	0	0	#DIV/0!		0				0			2.38976	7.02	1	1		0				0			2.24507	7.02	1	1	114	12.8122	4.2085
379136894	prophage ps3 protein 13 [Streptococcus pneumoniae ST556]	6.97	1	1	1	1	0	0	0	0	0	0	0	0	#DIV/0!		0			0	6.97	1	1		0				0				0				0			201	23.5433	9.23193
487737938	sugar ABC transporter permease [Streptococcus pneumoniae]	6.94	2	2	2	4	0	0	0	0	0	0	0	0	#DIV/0!		0			3.0442	3.82	1	1		0			2.55861	3.82	1	1	5.08377	6.94	2	2		0			288	32.5262	8.04541
379138697	iron ABC transporter permease [Streptococcus pneumoniae ST556]	6.91	1	1	1	1	0	0	0	0	0	0	0	0	#DIV/0!		0				0				0				0			0	6.91	1	1		0			564	62.462	9.64209
379138635	site-specific tyrosine recombinase XerD-like protein [Streptococcus pneumoniae ST556]	6.91	1	2	2	2	0	0	0	0	0	0	0	0	#DIV/0!		0				0				0				0			1.65255	6.91	2	2		0			246	28.6993	8.68994
379138264	3-ketoacyl-ACP reductase [Streptococcus pneumoniae ST556]	6.9	1	1	1	1	0	0	0	0	0	0	0	0	#DIV/0!		0				0				0				0			0	6.9	1	1		0			232	25.2329	4.75439
909837504	sugar ABC transporter permease [Streptococcus pneumoniae ST556]	6.8	1	3	3	3	0	0	0	0	0	0	0	0	#DIV/0!		0				0				0				0			4.4659	6.8	3	3		0			309	34.9556	9.12939
379137201	PTS cellobiose transporter subunit IIA [Streptococcus pneumoniae ST556]	6.6	1	1	1	1	0	0	0	0	0	0	0	0	#DIV/0!		0				0				0				0				0			0	6.6	1	1	106	12.0162	5.73193
379137032	sugar ABC transporter permease [Streptococcus pneumoniae ST556]	6.51	1	2	2	2	0	0	0	0	0	0	0	0	#DIV/0!		0				0				0				0			3.88152	6.51	2	2		0			307	34.5108	9.48096
379138443	peptide ABC transporter permease [Streptococcus pneumoniae ST556]	6.43	1	1	1	2	0	0	0	0	0	0	0	0	#DIV/0!		0				0				0			0	6.43	1	2		0				0			902	100.41	7.47412
379137875	pantothenic acid transporter pant [Streptococcus pneumoniae ST556]	6.42	1	1	1	4	0	0	0	0	0	0	0	0	#DIV/0!					2.60107	6.42	1	1	2.28041	6.42	1	1	0	6.42	1	1	0	6.42	1	1		0			187	20.2596	10.3892
909837712	Pneumococcal vaccine antigen A [Streptococcus pneumoniae ST556]	6.37	1	1	1	1	0	0	0	0	0	0	0	0	#DIV/0!		0				0				0				0			2.61589	6.37	1	1		0			204	22.9007	9.12939
379138226	topology modulation protein [Streptococcus pneumoniae ST556]	6.32	1	1	1	1	0	0	0	0	0	0	0	0	#DIV/0!		0				0				0				0			1.73156	6.32	1	1		0			174	21.1075	8.96826
379138168	DNA polymerase III DnaE [Streptococcus pneumoniae ST556]	6.29	1	4	4	4	0	0	0	0	0	0	0	0	#DIV/0!		0				0				0			7.03282	6.29	4	4		0				0			1033	118.111	5.50342
379138402	bactoprenol glucosyl transferase [Streptococcus pneumoniae ST556]	6.23	1	2	2	2	0	0	0	0	0	0	0	0	#DIV/0!		0				0				0				0			4.14182	6.23	2	2		0			321	36.4871	5.85889
379137575	peptide methionine sulfoxide reductase [Streptococcus pneumoniae ST556]	6.22	1	1	1	1	0	0	0	0	0	0	0	0	#DIV/0!		0				0				0				0			0	6.22	1	1		0			370	41.9649	5.52881
379137933	signal peptidase I [Streptococcus pneumoniae ST556]	6.01	1	1	1	1	0	0	0	0	0	0	0	0	#DIV/0!		0				0				0				0			0	6.01	1	1		0			183	20.6331	9.56885
379138509	3-hydroxy-3-methylglutaryl-CoA reductase [Streptococcus pneumoniae ST556]	5.9	1	2	3	6	0	0	0	0	0	0	0	0	#DIV/0!	4.27724	4.72	2	2		0				0			4.4797	4.72	2	2	0	1.18	1	2		0			424	46.155	6.45557
379137942	dihydrodipicolinate synthase [Streptococcus pneumoniae ST556]	5.79	1	1	1	3	0	0	0	0	0	0	0	0	#DIV/0!	4.13747	5.79	1	1	3.43906	5.79	1	1		0			3.61019	5.79	1	1		0				0			311	33.8882	4.91943
909837924	fucolectin [Streptococcus pneumoniae ST556]	5.78	1	2	2	7	0	0	0	0	0	0	0	0	#DIV/0!		0			0	5.78	2	7		0				0				0				0			1038	117.636	6.49365
379138397	membrane protein [Streptococcus pneumoniae ST556]	5.74	1	1	1	1	0	0	0	0	0	0	0	0	#DIV/0!		0				0				0				0			2.38302	5.74	1	1		0			209	24.6021	9.61279
909837684	shikimate kinase [Streptococcus pneumoniae ST556]	5.7	1	1	1	1	0	0	0	0	0	0	0	0	#DIV/0!		0				0				0				0				0			0	5.7	1	1	158	17.7892	4.91943
379138696	ABC transporter [Streptococcus pneumoniae ST556]	5.69	1	1	2	3	0	0	0	0	0	0	0	0	#DIV/0!	0	2.1	1	1		0				0			2.84571	5.69	2	2		0				0			334	37.857	6.02393
909837487	capsid protein [Streptococcus pneumoniae ST556]	5.69	1	1	1	2	1261059624	0	0	1261059624	0	0	0	0	#DIV/0!	0	5.69	1	1	0	5.69	1	1		0				0				0				0			123	13.8992	9.08545
379138588	spermidine/putrescine ABC transporter ATP-binding protein [Streptococcus pneumoniae ST556]	5.65	1	1	2	3	0	0	0	0	0	0	0	0	#DIV/0!	0	5.65	2	2		0				0			0	2.08	1	1		0				0			336	37.4477	5.21143
379137977	GNAT family acetyltransferase [Streptococcus pneumoniae ST556]	5.63	1	1	1	1	0	0	0	0	0	0	0	0	#DIV/0!		0				0				0				0				0			1.70638	5.63	1	1	142	16.2283	7.15186
379137123	ATP-dependent DNA helicase RuvA [Streptococcus pneumoniae ST556]	5.58	1	1	1	1	0	0	0	0	0	0	0	0	#DIV/0!		0				0				0				0			2.40371	5.58	1	1		0			197	21.6505	6.354
379138417	transcription antiterminator BglG [Streptococcus pneumoniae ST556]	5.54	1	2	2	3	0	0	0	0	0	0	0	0	#DIV/0!	5.44953	5.54	2	2		0				0			4.20903	4.31	1	1		0				0			487	56.1097	5.98584
379139004	CDP-diacylglycerol--glycerol-3-phosphate 3-phosphatidyltransferase [Streptococcus pneumoniae ST556]	5.52	1	1	1	1	0	0	0	0	0	0	0	0	#DIV/0!		0				0				0				0				0			0	5.52	1	1	181	20.012	9.17334
379137697	hypothetical protein MYY_0827 [Streptococcus pneumoniae ST556]	5.41	1	1	1	1	0	0	0	0	0	0	0	0	#DIV/0!		0				0				0				0				0			2.14577	5.41	1	1	148	16.8937	6.53662
379138548	oligoendopeptidase F [Streptococcus pneumoniae ST556]	5.35	1	2	2	2	0	0	0	0	0	0	0	0	#DIV/0!		0				0				0			3.50113	5.35	2	2		0				0			598	68.5714	4.89404
379138592	galactose-1-phosphate uridylyltransferase [Streptococcus pneumoniae ST556]	5.3	1	1	1	1	0	0	0	0	0	0	0	0	#DIV/0!		0			0	5.3	1	1		0				0				0				0			491	56.2378	5.59229
379137006	beta-galactosidase [Streptococcus pneumoniae ST556]	5.21	1	2	2	5	0	0	0	0	0	0	0	0	#DIV/0!	3.2814	2.02	1	1		0				0			6.78379	5.21	2	2	2.33266	2.02	1	1	1.91302	2.02	1	1	595	68.9533	5.18604
379137190	hypothetical protein MYY_0319 [Streptococcus pneumoniae ST556]	5.17	1	1	1	1	0	0	0	0	0	0	0	0	#DIV/0!		0				0				0			0	5.17	1	1		0				0			445	46.3512	4.98291
379138299	membrane protein [Streptococcus pneumoniae ST556]	5.15	1	2	2	6	0	0	0	0	0	0	0	0	#DIV/0!	5.30123	5.15	2	2	2.72908	5.15	2	2		0			5.42127	5.15	2	2		0				0			388	43.2561	9.11475
379136964	structural protein [Streptococcus pneumoniae ST556]	5.06	1	1	1	1	0	0	0	0	0	0	0	0	#DIV/0!		0				0				0				0				0			0	5.06	1	1	692	76.0127	9.23193
379137386	ketol-acid reductoisomerase [Streptococcus pneumoniae ST556]	5	1	2	2	2	0	0	0	0	0	0	0	0	#DIV/0!		0				0				0			2.2093	2.94	1	1	0	2.06	1	1		0			340	37.3267	4.94482
909838002	ABC transporter ATP-binding protein [Streptococcus pneumoniae ST556]	5	2	1	1	1	0	0	0	0	0	0	0	0	#DIV/0!		0				0				0				0				0			2.18623	5	1	1	240	27.1159	5.2749
379136945	chromosome partitioning protein ParB [Streptococcus pneumoniae ST556]	4.95	1	1	1	1	0	0	0	0	0	0	0	0	#DIV/0!		0				0				0				0			0	4.95	1	1		0			364	42.2507	4.71631
909837915	aspartate--tRNA ligase [Streptococcus pneumoniae ST556]	4.94	1	3	3	4	0	0	0	0	0	0	0	0	#DIV/0!	2.99527	2.04	1	1		0				0			2.55762	4.94	3	3		0				0			587	66.197	4.99561
379137045	glycosyltransferase [Streptococcus pneumoniae ST556]	4.94	1	2	2	2	0	0	0	0	0	0	0	0	#DIV/0!		0				0				0				0			5.50986	4.94	2	2		0			385	44.4396	9.40771
909837673	membrane protein [Streptococcus pneumoniae ST556]	4.94	1	1	1	1	0	0	0	0	0	0	0	0	#DIV/0!		0				0				0				0				0			0	4.94	1	1	162	19.1908	5.89697
379137576	AraC family transcriptional regulator [Streptococcus pneumoniae ST556]	4.9	1	1	1	1	0	0	0	0	0	0	0	0	#DIV/0!		0				0				0				0			1.91722	4.9	1	1		0			245	28.1868	5.41455
379137864	cell division protein FtsY [Streptococcus pneumoniae ST556]	4.9	1	2	2	3	0	0	0	0	0	0	0	0	#DIV/0!	1.7268	2.1	1	1		0				0			5.32925	4.9	2	2		0				0			429	47.8704	4.50049
909837720	cell division protein FtsW [Streptococcus pneumoniae ST556]	4.89	1	2	2	4	0	0	0	0	0	0	0	0	#DIV/0!		0				0				0			5.75888	4.89	2	2	2.2071	4.89	2	2		0			409	45.436	9.26123
379137973	lipid kinase [Streptococcus pneumoniae ST556]	4.76	1	1	1	1	0	0	0	0	0	0	0	0	#DIV/0!		0			2.01773	4.76	1	1		0				0				0				0			294	32.6757	4.67822
379138474	N-acetylmannosamine-6-phosphate 2-epimerase [Streptococcus pneumoniae ST556]	4.74	1	1	1	1	0	0	0	0	0	0	0	0	#DIV/0!		0				0				0				0			2.86846	4.74	1	1		0			232	25.4345	4.90674
379138973	histidine kinase [Streptococcus pneumoniae ST556]	4.74	1	1	1	1	0	0	0	0	0	0	0	0	#DIV/0!		0			0	4.74	1	1		0				0				0				0			443	50.9296	6.32861
379137425	cobalt ABC transporter permease [Streptococcus pneumoniae ST556]	4.71	1	1	1	1	0	0	0	0	0	0	0	0	#DIV/0!		0				0				0				0			0	4.71	1	1		0			276	31.6082	9.61279
909837759	sprT-like protein [Streptococcus pneumoniae ST556]	4.7	1	1	1	1	0	0	0	0	0	0	0	0	#DIV/0!		0			0	4.7	1	1		0				0				0				0			149	17.9884	10.0376
379138817	ribulose 5-phosphate epimerase [Streptococcus pneumoniae ST556]	4.7	1	1	1	1	0	0	0	0	0	0	0	0	#DIV/0!		0				0				0				0			0	4.7	1	1		0			234	26.2962	6.3667
379138963	alpha-glycerophosphate oxidase [Streptococcus pneumoniae ST556]	4.61	1	1	1	1	0	23132151	0	23132151	0	0	0	0	#DIV/0!		0			0	4.61	1	1		0				0				0				0			608	66.8641	5.16064
379137248	Rep protein [Streptococcus pneumoniae ST556]	4.55	1	1	1	1	0	0	23120525	23120525	0	0	0	0	#DIV/0!		0				0			0	4.55	1	1		0				0				0			264	31.6198	9.68604
379138262	PEP-utilizing enzyme, TIM barrel domain protein [Streptococcus pneumoniae ST556]	4.5	1	1	1	1	0	0	0	0	0	0	0	0	#DIV/0!		0				0				0				0			3.28779	4.5	1	1		0			289	33.3998	6.22705
379137254	hypothetical protein MYY_0383 [Streptococcus pneumoniae ST556]	4.43	1	1	1	2	0	31455867	0	31455867	0	0	0	0	#DIV/0!		0			2.07202	4.43	1	1		0				0			0	4.43	1	1		0			203	23.3088	7.54736
379137460	bacteriocin ABC transporter ATP-binding protein [Streptococcus pneumoniae ST556]	4.42	1	2	2	2	0	0	0	0	0	0	0	0	#DIV/0!		0				0				0				0				0			3.75331	4.42	2	2	453	50.6134	6.04932
379138806	PTS cellobiose transporter subunit IIC [Streptococcus pneumoniae ST556]	4.41	1	2	2	4	0	0	0	0	0	0	0	0	#DIV/0!		0			2.43216	2.55	1	1		0			2.6096	2.55	1	1	4.83378	4.41	2	2		0			431	46.6082	7.48877
379138793	transcriptional regulator [Streptococcus pneumoniae ST556]	4.4	1	2	2	6	0	0	66549508	66549508	0	0	0	0	#DIV/0!		0				0			7.64196	4.4	1	5		0				0			0	3.77	1	1	159	19.8612	7.48877
379138080	5'-methylthioadenosine nucleosidase [Streptococcus pneumoniae ST556]	4.35	1	1	1	1	0	0	0	0	0	0	0	0	#DIV/0!		0			0	4.35	1	1		0				0				0				0			230	24.6855	4.67822
379137630	hydroxyethylthiazole kinase [Streptococcus pneumoniae ST556]	4.12	1	1	1	1	0	0	0	0	0	0	0	0	#DIV/0!		0				0				0				0			0	4.12	1	1		0			267	29.1748	4.85596
379138796	penicillin-binding protein [Streptococcus pneumoniae ST556]	4.1	1	2	2	2	0	0	0	0	0	0	0	0	#DIV/0!		0				0				0			5.86728	4.1	2	2		0				0			731	80.7487	6.02393
379137089	ABC transporter ATP-binding protein [Streptococcus pneumoniae ST556]	4.09	1	1	2	4	137041828	0	0	137041828	0	0	0	0	#DIV/0!	0	4.09	2	4		0				0				0				0				0			538	61.0237	8.23584
379138926	antigen, cell wall surface anchor family [Streptococcus pneumoniae ST556]	4.03	1	2	3	4	0	0	0	0	0	0	0	0	#DIV/0!	1.81766	1.87	1	1		0				0			4.80256	3.31	2	2	0	0.72	1	1		0			694	78.9417	5.38916
379137219	5,10-methylene tetrahydromethanopterin reductase [Streptococcus pneumoniae ST556]	4.01	1	1	1	2	52422912	0	0	52422912	0	0	0	0	#DIV/0!	0	4.01	1	1		0				0			3.24246	4.01	1	1		0				0			349	38.8259	5.46533
379137062	membrane protein [Streptococcus pneumoniae ST556]	3.98	1	1	1	2	0	0	0	0	0	0	0	0	#DIV/0!		0				0			0	3.98	1	1		0				0			0	3.98	1	1	352	41.4072	8.99756
909837616	CAAX protease [Streptococcus pneumoniae ST556]	3.93	1	1	1	1	0	0	0	0	0	0	0	0	#DIV/0!		0				0				0				0			2.03935	3.93	1	1		0			229	26.4123	9.72998
379138504	hypothetical protein MYY_1640 [Streptococcus pneumoniae ST556]	3.9	1	1	1	1	0	0	0	0	0	0	0	0	#DIV/0!		0				0				0				0			2.39799	3.9	1	1		0			205	23.2354	9.42236
379137623	hydroxyethylthiazole kinase [Streptococcus pneumoniae ST556]	3.85	1	1	1	1	0	0	0	0	0	0	0	0	#DIV/0!		0				0				0				0			2.86139	3.85	1	1		0			260	27.5435	4.98291
379138660	alpha-galactosidase [Streptococcus pneumoniae ST556]	3.75	1	1	1	1	0	0	0	0	0	0	0	0	#DIV/0!		0				0				0			0	3.75	1	1		0				0			720	81.6839	5.26221
379137454	multidrug ABC transporter permease [Streptococcus pneumoniae ST556]	3.72	1	2	2	2	0	0	0	0	0	0	0	0	#DIV/0!		0				0				0			1.96204	1.43	1	1	0	2.29	1	1		0			349	40.6267	9.5249
379138206	membrane protein [Streptococcus pneumoniae ST556]	3.58	1	1	1	1	0	0	0	0	0	0	0	0	#DIV/0!		0				0				0				0			0	3.58	1	1		0			307	32.7536	8.82178
379137216	prolyl-tRNA synthetase [Streptococcus pneumoniae ST556]	3.57	1	1	1	1	0	0	0	0	0	0	0	0	#DIV/0!		0				0				0			4.14375	3.57	1	1		0				0			617	68.5522	5.09717
379138851	cytidine deaminase [Streptococcus pneumoniae ST556]	3.47	1	1	1	1	0	0	0	0	0	0	0	0	#DIV/0!		0				0				0				0				0			0	3.47	1	1	144	16.5659	5.18604
379137654	ABC transporter permease [Streptococcus pneumoniae ST556]	3.46	1	1	1	1	0	0	0	0	0	0	0	0	#DIV/0!		0				0				0				0			1.81254	3.46	1	1		0			289	30.816	9.5249
379136926	oxidoreductase [Streptococcus pneumoniae ST556]	3.45	1	1	1	1	0	0	0	0	0	0	0	0	#DIV/0!		0				0				0			0	3.45	1	1		0				0			232	26.5026	9.24658
909837508	amino acid ABC transporter permease [Streptococcus pneumoniae ST556]	3.42	1	1	1	1	0	0	0	0	0	0	0	0	#DIV/0!		0				0				0			2.53322	3.42	1	1		0				0			702	80.7667	7.75244
379138396	MFS transporter [Streptococcus pneumoniae ST556]	3.39	1	1	1	1	0	0	0	0	0	0	0	0	#DIV/0!		0				0			0	3.39	1	1		0				0				0			383	41.67	9.83252
379138413	PTS fructose transporter subunit IIC [Streptococcus pneumoniae ST556]	3.32	1	1	1	1	0	0	0	0	0	0	0	0	#DIV/0!		0				0				0			2.09994	3.32	1	1		0				0			361	36.9584	8.33838
909837838	peptidase M50 [Streptococcus pneumoniae ST556]	3.31	1	1	1	2	0	0	0	0	0	0	0	0	#DIV/0!		0				0				0			2.18394	3.31	1	2		0				0			362	41.0545	7.26904
379138896	CAAX protease [Streptococcus pneumoniae ST556]	3.29	1	1	1	2	0	0	0	0	0	0	0	0	#DIV/0!		0			0	3.29	1	1		0							0	3.29	1	1		0			213	24.2062	9.40771
379137027	histidine kinase [Streptococcus pneumoniae ST556]	3.14	1	1	1	1	0	0	0	0	0	0	0	0	#DIV/0!		0				0				0				0			2.08767	3.14	1	1		0			350	38.8226	5.57959
379138508	LacI family transcriptional regulator [Streptococcus pneumoniae ST556]	3.12	1	1	1	1	0	0	0	0	0	0	0	0	#DIV/0!		0				0				0			2.16588	3.12	1	1		0				0			321	35.1766	6.26514
379138267	membrane protein [Streptococcus pneumoniae ST556]	2.95	1	1	1	1	0	0	0	0	0	0	0	0	#DIV/0!		0				0				0				0			1.60583	2.95	1	1		0			271	31.1227	7.37158
379136921	integrase [Streptococcus pneumoniae ST556]	2.89	1	1	2	3	0	0	0	0	0	0	0	0	#DIV/0!	2.17424	1.58	1	1		0				0			2.16121	1.58	1	1	0	1.32	1	1		0			380	44.6408	9.5542
379138146	saccharopine dehydrogenase [Streptococcus pneumoniae ST556]	2.86	1	1	1	2	0	0	0	0	0	0	0	0	#DIV/0!	2.63363	2.86	1	1		0				0			2.50358	2.86	1	1		0				0			419	46.9911	4.77979
909837640	histidine kinase [Streptococcus pneumoniae ST556]	2.84	1	1	1	1	0	0	0	0	0	0	0	0	#DIV/0!		0				0				0			3.1324	2.84	1	1		0				0			563	63.5819	6.43018
909837765	membrane protein [Streptococcus pneumoniae ST556]	2.71	1	1	1	1	0	0	0	0	0	0	0	0	#DIV/0!		0				0				0				0			2.41781	2.71	1	1		0			369	41.4522	9.40771
909837964	single-stranded DNA exonuclease [Streptococcus pneumoniae ST556]	2.7	1	2	2	2	0	0	0	0	0	0	0	0	#DIV/0!	2.88064	2.7	2	2		0				0				0				0				0			740	82.415	4.71631
909837639	thioredoxin family protein [Streptococcus pneumoniae ST556]	2.66	1	1	1	1	0	0	0	0	0	0	0	0	#DIV/0!		0				0				0			1.7341	2.66	1	1		0				0			188	20.7625	7.25439
909837477	integrase [Streptococcus pneumoniae ST556]	2.58	1	1	1	1	0	0	0	0	0	0	0	0	#DIV/0!		0			0	2.58	1	1		0				0				0				0			388	44.821	9.74463
379138258	histidine kinase [Streptococcus pneumoniae ST556]	2.48	1	1	1	1	0	0	0	0	0	0	0	0	#DIV/0!		0				0				0			3.16451	2.48	1	1		0				0			444	50.6418	8.70459
379138818	xylulose 5-phosphate 3-epimerase [Streptococcus pneumoniae ST556]	2.44	1	1	1	1	0	0	0	0	0	0	0	0	#DIV/0!		0			0	2.44	1	1		0				0				0				0			287	33.2348	5.08447
379138878	transglycosylase [Streptococcus pneumoniae ST556]	2.44	1	2	2	2	0	0	0	0	0	0	0	0	#DIV/0!		0				0				0			6.17864	2.44	2	2		0				0			821	89.5385	8.68994
909837847	multidrug ABC transporter ATP-binding protein [Streptococcus pneumoniae ST556]	2.41	1	1	1	1	0	0	0	0	0	0	0	0	#DIV/0!		0				0				0			2.41712	2.41	1	1		0				0			581	65.1698	5.56689
909837974	uracil permease [Streptococcus pneumoniae ST556]	2.34	1	1	1	2	0	0	0	0	0	0	0	0	#DIV/0!		0				0				0			5.60825	2.34	1	2		0				0			427	44.7745	8.79248
379136882	DNA primase [Streptococcus pneumoniae ST556]	2.27	1	1	1	1	0	1.27517e+07	0	1.27517e+07	0	0	0	0	#DIV/0!		0			0	2.27	1	1		0				0				0				0			484	56.3481	8.17725
379137666	dihydroorotate dehydrogenase [Streptococcus pneumoniae ST556]	2.25	1	1	1	1	0	0	0	0	0	0	0	0	#DIV/0!		0				0				0				0			1.99791	2.25	1	1		0			311	34.5054	5.12256
379137962	transposase [Streptococcus pneumoniae ST556]	2.22	7	1	1	1	0	0	0	0	0	0	0	0	#DIV/0!		0				0				0				0			0	2.22	1	1		0			316	36.4952	6.88818
379138077	glycerophosphodiester phosphodiesterase [Streptococcus pneumoniae ST556]	2.21	1	1	1	1	0	0	0	0	0	0	0	0	#DIV/0!		0				0			0	2.21	1	1		0				0				0			587	68.8206	7.60596
379136949	capsid protein [Streptococcus pneumoniae ST556]	2.11	1	1	1	2	0	0	0	0	0	0	0	0	#DIV/0!		0				0				0			0	2.11	1	2		0				0			522	59.4256	5.13525
379137794	membrane protein [Streptococcus pneumoniae ST556]	2.1	1	1	1	1	0	0	0	0	0	0	0	0	#DIV/0!		0				0				0			2.12761	2.1	1	1		0				0			477	54.8512	9.5835
379136980	membrane protein [Streptococcus pneumoniae ST556]	2.08	1	1	1	1	0	0	0	0	0	0	0	0	#DIV/0!		0				0				0				0				0			0	2.08	1	1	336	36.0158	9.65674
379138325	polysaccharide biosynthesis protein [Streptococcus pneumoniae ST556]	2.04	1	1	1	1	0	0	0	0	0	0	0	0	#DIV/0!		0				0				0			2.97745	2.04	1	1		0				0			540	60.0633	9.71533
379138856	multidrug ABC transporter permease [Streptococcus pneumoniae ST556]	2.04	1	1	1	1	0	0	0	0	0	0	0	0	#DIV/0!		0				0				0			0	2.04	1	1		0				0			588	65.6471	5.46533
379137305	polysaccharide polymerase [Streptococcus pneumoniae ST556]	2.02	1	1	1	2	0	0	0	0	0	0	0	0	#DIV/0!	2.36046	2.02	1	1		0				0			2.56593	2.02	1	1		0				0			445	51.7029	9.34912
379138911	PTS ascorbate transporter subunit IIC [Streptococcus pneumoniae ST556]	2.01	1	1	1	1	0	0	0	0	0	0	0	0	#DIV/0!		0				0				0			1.90606	2.01	1	1		0				0			448	46.7994	9.02686
379137769	membrane protein [Streptococcus pneumoniae ST556]	2	1	1	1	1	0	0	0	0	0	0	0	0	#DIV/0!		0				0				0				0			0	2	1	1		0			250	28.2227	8.80713
909837748	endo-beta-N-acetylglucosaminidase [Streptococcus pneumoniae ST556]	1.99	2	1	1	1	0	0	0	0	0	0	0	0	#DIV/0!		0				0				0			2.86297	1.99	1	1		0				0			702	81.9082	5.40186
909837536	cardiolipin synthetase [Streptococcus pneumoniae ST556]	1.96	1	1	1	1	0	0	0	0	0	0	0	0	#DIV/0!	0	1.96	1	1		0				0				0				0				0			510	58.7121	8.79248
379138476	sialidase [Streptococcus pneumoniae ST556]	1.87	1	1	1	2	0	0	0	0	0	0	0	0	#DIV/0!		0				0				0			0	1.87	1	1	0	1.87	1	1		0			697	77.6721	6.63916
379138059	multidrug transporter MatE [Streptococcus pneumoniae ST556]	1.77	1	1	1	1	0	0	0	0	0	0	0	0	#DIV/0!	0	1.77	1	1		0				0				0				0				0			453	50.0401	9.42236
379138519	primosome assembly protein PriA [Streptococcus pneumoniae ST556]	1.75	1	1	1	1	0	0	0	0	0	0	0	0	#DIV/0!		0			0	1.75	1	1		0				0				0				0			798	89.9993	6.25244
379138136	choline-binding protein [Streptococcus pneumoniae ST556]	1.59	1	1	1	1	0	0	0	0	0	0	0	0	#DIV/0!		0				0				0			2.59391	1.59	1	1		0				0			627	71.9272	5.63037
379138426	histidine kinase [Streptococcus pneumoniae ST556]	1.54	1	1	1	1	0	0	0	0	0	0	0	0	#DIV/0!	0	1.54	1	1		0				0				0				0				0			324	38.0744	5.79541
379138922	N-acetyl-beta-D-glucosaminidase [Streptococcus pneumoniae ST556]	1.44	1	1	1	2	0	0	0	0	0	0	0	0	#DIV/0!	0	1.44	1	1		0				0			0	1.44	1	1		0				0			626	71.5459	5.09717
379137520	peptide ABC transporter permease [Streptococcus pneumoniae ST556]	1.41	1	1	1	1	0	0	31436594	31436594	0	0	0	0	#DIV/0!		0				0			1.99077	1.41	1	1		0				0				0			425	46.5076	6.11279
909837671	ABC transporter ATP-binding protein [Streptococcus pneumoniae ST556]	1.22	1	1	1	1	0	0	0	0	0	0	0	0	#DIV/0!	0	1.22	1	1		0				0				0				0				0			573	64.744	5.92236
379137562	beta-galactosidase [Streptococcus pneumoniae ST556]	0.94	1	1	3	3	0	0	0	0	0	0	0	0	#DIV/0!		0			0	0.49	2	2	0	0.45	1	1		0				0				0			2233	247.11	6.1001
909837706	fibronectin-binding protein [Streptococcus pneumoniae ST556]	0.85	1	1	1	1	0	0	0	0	0	0	0	0	#DIV/0!		0				0			0	0.85	1	1		0				0				0			586	64.6836	8.80713
909837854	sugar phosphorylase [Streptococcus pneumoniae ST556]	0.83	1	1	1	1	0	0	0	0	0	0	0	0	#DIV/0!		0				0				0			0	0.83	1	1		0				0			480	55.8439	4.95752
909837771	30S ribosomal protein S20 [Streptococcus pneumoniae ST556]	50	1	5	5	22	0	0	31556486144	31556486144	0	0	1.16725e+08	1.16725e+08	270.348	2.51127	15.38	1	1	3.59052	15.38	1	1	49.754	20.51	2	15		0				0			14.3277	44.87	4	5	78	8.55065	10.3306
379137169	50S ribosomal protein L16 [Streptococcus pneumoniae ST556]	51.09	1	8	8	108	0	0	2.21786e+10	2.21786e+10	0	0	2.4429e+08	2.4429e+08	90.7881	4.28253	14.6	1	1	10.2254	29.93	3	3	242.914	51.09	8	78	3.1456	24.82	2	4	0	14.6	1	1	48.9272	41.61	6	21	137	15.4264	10.6528
379137267	glutathione peroxidase [Streptococcus pneumoniae ST556]	18.99	1	4	5	13	2645506176	1.02306e+08	1.17457e+08	2.86527e+09	0	0	3.38305e+07	3.38305e+07	84.6948	0	3.16	1	4	0	3.16	1	1	2.69461	6.33	1	1	0	3.16	1	2	0	3.16	1	1	5.42648	15.82	4	4	158	18.088	5.97314
379138562	beta-fructofuranosidase [Streptococcus pneumoniae ST556]	13.21	1	2	2	2	0	4.32876e+08	0	4.32876e+08	5.73606e+06	0	0	5.73606e+06	75.4658		0			0	7.06	1	1		0			0	6.15	1	1		0				0			439	51.2561	5.19873
379137805	50S ribosomal protein L7/L12 [Streptococcus pneumoniae ST556]	86.89	1	16	16	197	0	0	3.16704e+10	3.16704e+10	8767446	0	4.4999e+08	4.58757e+08	69.0351		0			11.2255	36.89	4	4	389.092	86.89	16	159	6.37596	31.97	2	6		0			61.5227	59.84	9	28	122	12.4347	4.48779
379137170	50S ribosomal protein L29 [Streptococcus pneumoniae ST556]	80.88	1	10	10	28	0	0	11230725733	11230725733	0	0	1.96704e+08	1.96704e+08	57.0944		0			2.883	19.12	1	1	22.408	64.71	7	12		0				0			30.9147	72.06	8	15	68	7.98243	9.56885
379138337	30S ribosomal protein S6 [Streptococcus pneumoniae ST556]	84.38	1	14	14	273	0	5.29489e+07	5.6406e+10	5.6459e+10	0	0	1.02904e+09	1.02904e+09	54.8656		0			9.11618	32.29	2	2	1108.53	84.38	14	238	83.4324	39.58	2	18	0	22.92	1	1	21.8088	60.42	6	14	96	11.1458	5.2749
379138533	HAD family hydrolase [Streptococcus pneumoniae ST556]	35.43	2	6	6	23	0	1168531312	0	1168531312	0	1.71157e+07	1.3691e+07	30806731	37.931		0			15.0211	35.43	6	7	15.7923	29.71	5	6		0			15.4714	22.29	5	6	6.73421	16.57	4	4	175	20.0877	9.46631
379137176	30S ribosomal protein S8 [Streptococcus pneumoniae ST556]	87.88	1	22	23	176	0	0	2.37548e+10	2.37548e+10	0	0	7.21687e+08	7.21687e+08	32.9157		0			15.9233	43.94	6	6	349.937	82.58	19	110	40.5431	17.42	2	14	7.78878	27.27	2	2	90.86	76.52	19	44	132	14.7451	9.5835
379137163	50S ribosomal protein L4 [Streptococcus pneumoniae ST556]	69.08	1	13	13	143	0	2.61683e+10	7.80522e+08	2.69488e+10	1.55819e+07	7.45845e+08	6.26106e+07	8.24037e+08	32.7034	2.54582	5.31	1	1	268.346	69.08	13	104	46.6936	37.68	6	16	5.94634	22.22	2	3	21.5902	47.34	10	16	2.1566	18.36	3	3	207	22.0959	9.99365
379137226	multidrug DMT transporter [Streptococcus pneumoniae ST556]	40.22	1	4	4	6	0	0	31947267	31947267	0	0	1.03591e+06	1.03591e+06	30.8399		0				0			5.88498	26.09	2	2		0				0			8.84859	23.91	3	4	92	11.0139	9.49561
379137171	30S ribosomal protein S17 [Streptococcus pneumoniae ST556]	77.91	1	15	15	152	0	0	15750439632	15750439632	0	0	5.78425e+08	5.78425e+08	27.2299		0			2.02627	10.47	1	1	207.87	69.77	13	91	1.64796	24.42	2	6	0	13.95	1	1	135.004	65.12	11	53	86	10.0044	9.92041
379137490	helicase [Streptococcus pneumoniae ST556]	59.54	1	10	10	19	0	0	7.29998e+08	7.29998e+08	0	0	2.71087e+07	2.71087e+07	26.9286		0				0			43.9317	59.54	9	14		0				0			11.8335	25.19	4	5	131	14.2859	10.0669
379137185	30S ribosomal protein S13 [Streptococcus pneumoniae ST556]	78.51	1	20	20	416	0	7.36826e+07	6.8445e+10	6.85187e+10	0	0	2.64198e+09	2.64198e+09	25.9346	3.12307	9.92	1	1	25.4757	47.11	7	9	844.168	69.42	18	310	32.5426	35.54	5	20	2.60321	9.92	1	1	166.967	64.46	16	75	121	13.4135	10.6382
379137245	30S ribosomal protein S9 [Streptococcus pneumoniae ST556]	75.38	1	18	18	102	0	0	3.37806e+10	3.37806e+10	0	0	1.35317e+09	1.35317e+09	24.964	2.84868	7.69	1	1	9.04322	20.77	3	3	178.81	73.08	16	67	5.5092	26.92	1	2		0			30.9994	37.69	9	29	130	14.2398	10.8579
379138371	ferritin [Streptococcus pneumoniae ST556]	93.6	1	15	15	524	4.01289e+09	13749539440	2.65759e+10	4.43383e+10	5.06028e+08	3.22384e+08	952830216	1781242183	24.8918	181.4	76.74	11	57	322.993	93.6	14	94	774.229	93.6	15	266	52.0534	66.28	10	28	59.6644	80.23	11	25	70.9336	61.05	10	54	172	19.3118	4.71631
909837547	30S ribosomal protein S7 [Streptococcus pneumoniae ST556]	86.54	1	21	21	241	0	7.7656e+07	6.43108e+10	6.43885e+10	5.67424e+07	2.03796e+07	2.54617e+09	2.6233e+09	24.5449	4.1861	15.38	2	2	16.0231	50	6	6	458.332	82.69	18	160	35.6996	25.64	2	20	3.52022	35.26	4	5	103.77	76.28	17	48	156	17.7453	10.2866
379137028	30S ribosomal protein S4 [Streptococcus pneumoniae ST556]	97.54	1	37	37	775	117704332	1.15767e+11	1.24009e+09	1.17125e+11	0	5.37308e+09	2.51355e+07	5.39822e+09	21.697	32.8394	63.05	12	14	1326.06	97.54	37	508	286.856	79.8	21	134	11.6438	17.24	3	21	174.681	80.79	23	76	41.8744	61.58	12	22	203	23.0144	10.1548
379137804	50S ribosomal protein L10 [Streptococcus pneumoniae ST556]	81.33	1	16	16	189	0	2.89446e+07	2.1746e+10	2.1775e+10	3.03767e+07	337937024	6.55036e+08	1.02335e+09	21.2781		0			29.1173	42.77	10	11	313.154	81.33	15	120	62.6428	30.72	2	24	6.25653	43.98	4	4	62.241	42.77	11	30	166	17.5286	5.12256
909837679	hypothetical protein MYY_02735 [Streptococcus pneumoniae ST556]	96.74	1	23	23	668	1481722560	7072164634	1.10351e+11	1.18904e+11	4.61781e+09	827208192	4.08697e+08	5.85371e+09	20.3127	11.6763	20.65	2	4	27.4771	35.87	4	12	1343.29	96.74	23	541	212.161	84.78	7	85	25.6983	71.74	6	13	23.6031	75	9	13	92	10.3013	8.27979
379137167	50S ribosomal protein L22 [Streptococcus pneumoniae ST556]	78.95	1	11	11	78	0	0	1.0821e+10	1.0821e+10	0	0	5.51822e+08	5.51822e+08	19.6096		0				0			163.475	78.95	11	54		0				0			22.7276	69.3	9	24	114	12.1927	10.7554
379138382	RNA helicase [Streptococcus pneumoniae ST556]	60.31	1	29	29	83	2.34199e+09	3.40765e+07	0	2.37606e+09	122915421	0	0	122915421	19.3309	171.479	60.31	29	59	24.0967	22.71	8	9		0			34.2458	33.4	13	15		0				0			524	58.8183	9.56885
379137481	translation initiation factor IF-2 [Streptococcus pneumoniae ST556]	60.54	1	52	52	172	1.17065e+10	41605246	0	1.17481e+10	6.90336e+08	0	0	6.90336e+08	17.018	350.556	59.14	51	110	43.687	18.06	12	14	2.2233	1.29	1	1	141.359	36.67	28	41	8.03896	8.71	5	5	0	1.29	1	1	930	102.844	8.71924
379138399	cytidylate kinase [Streptococcus pneumoniae ST556]	57.85	1	12	12	27	0	1.38564e+09	0	1.38564e+09	0	8.436e+07	0	8.436e+07	16.4253		0			36.326	57.85	11	13		0				0			24.4705	48.43	10	14		0			223	24.6249	5.09717
379137664	DEAD/DEAH box helicase [Streptococcus pneumoniae ST556]	56.6	1	29	29	63	1.54159e+09	41919103	0	1.58351e+09	9.89692e+07	0	0	9.89692e+07	16	127.778	53.24	28	45	20.8793	18.12	6	7		0			30.5614	24.16	9	10	2.27307	6.26	1	1		0			447	50.6971	9.65674
379138335	30S ribosomal protein S18 [Streptococcus pneumoniae ST556]	64.56	1	14	14	113	0	0	7323279396	7323279396	1.06969e+06	0	4.60628e+08	4.61698e+08	15.8616		0			3.2851	22.78	2	2	295.006	64.56	13	87	10.1956	27.85	1	4	2.72202	10.13	1	1	49.3399	40.51	10	19	79	9.19801	10.7993
379137172	50S ribosomal protein L14 [Streptococcus pneumoniae ST556]	74.59	1	15	15	110	0	0	8.99837e+09	8.99837e+09	0	0	5.87885e+08	5.87885e+08	15.3063		0				0			240.964	61.48	11	70		0				0			86.1639	54.92	11	40	122	12.9982	10.272
379138109	50S ribosomal protein L20 [Streptococcus pneumoniae ST556]	54.62	1	9	9	111	0	33986032	6.3084e+09	6.34239e+09	3.07257e+07	0	4.24183e+08	4.54909e+08	13.9421		0			4.38957	17.65	3	3	176.55	54.62	9	68	61.4126	28.57	3	21	0	17.65	1	1	29.4513	54.62	8	18	119	13.6845	10.8286
379137173	50S ribosomal protein L24 [Streptococcus pneumoniae ST556]	78.22	1	14	14	78	0	0	2.09725e+10	2.09725e+10	0	0	1.55516e+09	1.55516e+09	13.4858		0			4.97304	23.76	2	2	135.638	78.22	14	40		0				0			95.006	77.23	12	36	101	10.9842	9.90576
379137676	30S ribosomal protein S16 [Streptococcus pneumoniae ST556]	70	1	8	8	183	0	6.03392e+07	4.61932e+10	4.62535e+10	0	0	3.6462e+09	3.6462e+09	12.6854		0			9.73794	25.56	2	2	623.927	62.22	6	157	23.0149	25.56	1	7	3.13293	25.56	1	1	19.3193	57.78	5	16	90	10.2155	10.272
379137164	50S ribosomal protein L23 [Streptococcus pneumoniae ST556]	88.78	1	12	12	98	0	0	1.4777e+10	1.4777e+10	0	0	1.1681e+09	1.1681e+09	12.6504		0				0			272.907	81.63	11	71	6.09125	16.33	1	3		0			60.4715	74.49	8	24	98	10.7789	9.5249
379137177	50S ribosomal protein L6 [Streptococcus pneumoniae ST556]	72.47	1	17	17	128	0	3.05927e+10	3.57794e+08	3.09505e+10	0	2582103468	7.6378e+07	2.65848e+09	11.6422		0			260.522	72.47	17	82	52.5475	64.04	9	16		0			62.8644	67.42	11	23	10.9743	36.52	6	7	178	19.4154	9.5249
379137180	50S ribosomal protein L30 [Streptococcus pneumoniae ST556]	40	1	3	3	9	0	0	936417606	936417606	0	0	8.45279e+07	8.45279e+07	11.0782		0				0			15.7622	40	3	5		0				0			11.775	40	3	4	60	6.39459	10.1694
379137178	50S ribosomal protein L18 [Streptococcus pneumoniae ST556]	84.75	1	15	15	45	0	0	1.42013e+10	1.42013e+10	0	0	1.3018e+09	1.3018e+09	10.909		0			2.48127	11.86	2	2	57.0708	64.41	9	17		0				0			46.5496	59.32	11	26	118	12.859	10.4038
379137551	50S ribosomal protein L1 [Streptococcus pneumoniae ST556]	72.05	1	18	18	203	0	22203762714	142241820	22346004534	8.50788e+06	2.04183e+09	1.66711e+07	2.06701e+09	10.8108	9.63454	19.65	4	4	337.826	72.05	18	139	38.9154	39.3	8	20	32.5874	15.28	3	13	53.2342	52.4	12	23	6.00077	10.48	3	4	229	24.4269	8.96826
379138027	DNA-binding protein [Streptococcus pneumoniae ST556]	72.53	1	7	7	41	0	0	5876936811	5876936811	0	0	5.6139e+08	5.6139e+08	10.4685		0				0			79.9528	48.35	4	30	7.65508	25.27	2	3		0			13.9119	48.35	5	8	91	9.64418	9.48096
379137166	30S ribosomal protein S19 [Streptococcus pneumoniae ST556]	69.89	1	13	13	243	0	62365247	4.95215e+10	4.95839e+10	0	0	4.88035e+09	4.88035e+09	10.1599		0			8.61788	44.09	3	3	519.195	69.89	13	160	8.2012	44.09	4	8		0			159.718	56.99	8	72	93	10.7437	9.99365
909837727	ATP-dependent DNA helicase PcrA [Streptococcus pneumoniae ST556]	10.48	1	7	7	8	1.60703e+08	0	0	1.60703e+08	16113076	0	0	16113076	9.97345	15.223	10.48	7	7		0				0			2.32609	2.36	1	1		0				0			763	85.911	5.60498
379137817	50S ribosomal protein L19 [Streptococcus pneumoniae ST556]	72.17	1	13	13	191	0	0	17334743786	17334743786	4.46019e+06	0	1.74056e+09	1.74502e+09	9.93381		0				0			361.506	72.17	13	145	3.79442	20	2	5		0			82.1766	72.17	13	41	115	13.1284	10.9312
379137230	16S rRNA pseudouridylate synthase [Streptococcus pneumoniae ST556]	40	1	11	11	20	0	168779207	0	168779207	0	0	1.73569e+07	1.73569e+07	9.72402		0			16.5819	39.58	9	9		0				0			16.2134	38.33	10	10	0	2.92	1	1	240	27.3185	6.43018
379137181	50S ribosomal protein L15 [Streptococcus pneumoniae ST556]	60.27	1	10	10	70	0	42190607	9.51365e+09	9.55584e+09	0	0	9.93898e+08	9.93898e+08	9.61451	0	7.53	1	1	9.3304	21.92	3	4	112.783	60.27	10	38	4.54357	21.23	1	3	5.8645	15.75	2	2	51.2377	30.14	7	22	146	15.4365	10.2866
379137550	50S ribosomal protein L11 [Streptococcus pneumoniae ST556]	63.83	1	10	10	77	0	0	4807001036	4807001036	0	0	5.16103e+08	5.16103e+08	9.31404		0			2.68328	7.09	1	1	140.852	63.83	10	59		0				0			25.0038	47.52	7	17	141	14.7909	9.70068
909837546	30S ribosomal protein S12 [Streptococcus pneumoniae ST556]	78.1	1	20	20	268	1.86854e+07	1.9023e+08	4.10524e+10	4.12613e+10	1296564880	3.03047e+08	2987940048	4.58755e+09	8.99418	29.1177	46.72	9	13	80.203	67.88	15	24	427.66	78.1	18	132	95.6494	25.55	2	26	42.8452	53.28	10	15	169.383	64.23	15	58	137	15.1074	11.5317
379137165	50S ribosomal protein L2 [Streptococcus pneumoniae ST556]	83.03	1	33	33	232	3.09222e+08	4.27066e+10	2.94408e+08	4.33102e+10	74256452	4913331965	2.0735e+07	5.00832e+09	8.64765	37.0247	40.43	8	11	496.841	83.03	33	156	32.6161	25.99	6	9	13.557	17.69	3	3	112.77	71.48	22	43	18.6136	29.96	8	10	277	29.9012	10.6821
379137669	transcriptional regulator [Streptococcus pneumoniae ST556]	37.5	1	7	7	17	0	163116632	0	163116632	0	19631232	0	19631232	8.30904		0			32.7934	37.5	7	10		0				0			16.2523	30.68	6	7		0			176	21.0427	9.31982
909837731	50S ribosomal protein L27 [Streptococcus pneumoniae ST556]	58.76	1	8	8	54	0	0	1.88835e+10	1.88835e+10	0	0	2.5095e+09	2.5095e+09	7.5248		0			2.82473	15.46	1	1	70.8119	46.39	4	27		0				0			66.0172	58.76	8	26	97	10.4556	10.4771
909837540	50S ribosomal protein L17 [Streptococcus pneumoniae ST556]	61.72	1	12	12	80	0	30200929	35355593776	35385794705	37954169	0	4751001616	4788955785	7.38904		0			3.47172	32.03	2	2	121.561	51.56	8	53	8.65908	17.97	2	5		0			41.6902	35.94	7	20	128	14.4967	9.86182
379137515	Mini-ribonuclease 3 [Streptococcus pneumoniae ST556]	59.38	1	8	8	15	0	0	84760225	84760225	0	0	1.15043e+07	1.15043e+07	7.3677		0				0			22.0598	40.63	4	7		0				0			21.2133	24.22	4	8	128	14.6265	8.1333
909837676	30S ribosomal protein S21 [Streptococcus pneumoniae ST556]	60.34	1	10	10	54	0	0	7.06754e+09	7.06754e+09	0	0	9.76339e+08	9.76339e+08	7.23881		0			7.63559	37.93	2	2	78.2131	39.66	8	28		0				0			66.189	60.34	10	24	58	6.99397	11.2974
379137186	30S ribosomal protein S11 [Streptococcus pneumoniae ST556]	43.31	1	8	8	267	0	0	4.34171e+10	4.34171e+10	3.74044e+06	0	6.00598e+09	6.00972e+09	7.22448		0			5.78195	22.05	2	2	682.168	39.37	7	195	43.4958	10.24	1	15	1.60141	10.24	1	1	114.148	37.01	6	54	127	13.3772	11.4292
379138683	hypothetical protein MYY_1819 [Streptococcus pneumoniae ST556]	67.5	1	7	7	9	0	0	120534257	120534257	0	0	1.70017e+07	1.70017e+07	7.08953		0				0			8.60437	50.83	3	3		0				0			9.51038	46.67	6	6	120	13.7732	7.37158
379137174	50S ribosomal protein L5 [Streptococcus pneumoniae ST556]	96.67	1	22	22	224	5745914112	5.13757e+10	6.22716e+08	5.77443e+10	0	1.13755e+09	7.47361e+09	8.61116e+09	6.70576	0	4.44	1	2	469.017	96.67	22	142	102.923	82.78	14	31	2.1904	13.89	2	3	80.1137	86.67	15	35	13.9641	52.78	8	11	180	19.7616	9.05615
379137077	hypothetical protein MYY_0206 [Streptococcus pneumoniae ST556]	44.16	1	3	3	5	0	0	347473333	347473333	0	0	5.35154e+07	5.35154e+07	6.49296		0				0			7.8852	27.27	1	2		0				0			4.213	44.16	3	3	77	9.28267	4.60205
379137162	50S ribosomal protein L3 [Streptococcus pneumoniae ST556]	81.25	1	25	25	180	0	2.03745e+10	5.08031e+08	2.08825e+10	0	2.28522e+09	9.44156e+08	3.22938e+09	6.46643	4.15844	5.77	1	1	323.587	67.31	24	124	22.8345	25	4	8	5.72481	13.94	1	3	106.452	55.29	13	39	8.32171	18.27	3	5	208	22.164	10.1401
379137364	hydroxymyristoyl-ACP dehydratase [Streptococcus pneumoniae ST556]	52.14	1	10	10	30	1.28513e+08	0	8.35456e+07	212058208	0	0	3.43606e+07	3.43606e+07	6.17155	13.6104	35.71	5	7		0			27.5987	45.71	7	12		0				0			14.9074	31.43	7	11	140	15.2882	8.35303
379138630	iron ABC transporter substrate-binding protein [Streptococcus pneumoniae ST556]	73.52	1	24	24	47	0	205247412	0	205247412	0	3.34948e+07	0	3.34948e+07	6.12774		0			52.7961	58.88	17	19		0				0			60.091	73.52	23	27	0	4.05	1	1	321	34.7393	5.90967
379138096	ribonuclease R [Streptococcus pneumoniae ST556]	55.1	1	37	37	87	9.32568e+08	0	0	9.32568e+08	1.57343e+08	0	0	1.57343e+08	5.92699	173.968	55.1	37	68	12.9534	11.48	5	5		0			29.6701	17.35	11	12	1.79507	1.91	2	2		0			784	89.1023	7.60596
379137479	DNA-binding protein [Streptococcus pneumoniae ST556]	41.24	1	5	5	9	0	0	270633554	270633554	0	0	4.77562e+07	4.77562e+07	5.66699		0				0			12.6603	35.05	4	4		0				0			10.1323	41.24	5	5	97	11.2331	9.61279
379137120	GTP cyclohydrolase [Streptococcus pneumoniae ST556]	18.7	1	7	7	15	56769936	489856112	0	546626048	106117746	0	0	106117746	5.15113	20.3159	16.71	6	6	1.74774	1.75	1	1	1.85549	1.75	1	1	14.3463	13.47	5	5	4.00257	3.99	2	2		0			401	45.0536	5.71924
909837751	S1 RNA-binding protein [Streptococcus pneumoniae ST556]	48.24	1	12	12	23	0	3.71994e+08	0	3.71994e+08	0	7.58105e+07	0	7.58105e+07	4.90689		0			50.5955	48.24	12	18		0				0			10.7011	15.49	4	5		0			284	32.3558	5.84619
909837539	50S ribosomal protein L36 [Streptococcus pneumoniae ST556]	26.32	1	1	1	2	0	0	56443868	56443868	0	0	1.18875e+07	1.18875e+07	4.74817		0				0			2.77886	26.32	1	1		0				0			0	26.32	1	1	38	4.41838	10.6089
379138095	single-stranded DNA-binding protein [Streptococcus pneumoniae ST556]	65.81	1	12	12	34	0	8.7032e+06	74611650	8.33148e+07	0	2.97214e+06	1.46192e+07	1.75913e+07	4.73613		0			13.8246	36.77	7	7	37.1554	54.84	7	12		0			7.0465	32.26	4	4	15.539	51.61	9	11	155	17.7366	9.96436
379137376	glutamyl-tRNA amidotransferase [Streptococcus pneumoniae ST556]	61.48	1	22	22	44	312960080	0	0	312960080	4.55918e+07	22230178	0	6.7822e+07	4.61444	68.4855	56.76	20	22	2.38857	2.46	1	1		0			53.5086	48.36	16	20	2.47168	4.3	1	1		0			488	51.9715	5.10986
379137477	ribosome maturation protein RimP [Streptococcus pneumoniae ST556]	23.27	1	6	6	14	0	0	910060564	910060564	0	0	2.01634e+08	2.01634e+08	4.51344		0			1.91641	6.92	1	1	18.6965	15.72	3	7		0				0			9.90243	23.27	5	6	159	17.7524	4.66553
379137320	cell division protein GpsB [Streptococcus pneumoniae ST556]	90.27	1	13	13	44	0	0	3.15953e+09	3.15953e+09	0	0	7.31308e+08	7.31308e+08	4.32038		0				0			101.029	87.61	11	26		0				0			45.1473	67.26	8	18	113	12.8616	4.83057
909837857	hypothetical protein MYY_03385 [Streptococcus pneumoniae ST556]	61.03	2	6	6	10	0	0	2.66564e+08	2.66564e+08	0	0	6.39022e+07	6.39022e+07	4.17145		0				0			9.24346	52.94	5	5		0				0			6.52141	16.18	2	5	136	15.8944	9.01221
379138421	30S ribosomal protein S15 [Streptococcus pneumoniae ST556]	85.39	1	17	17	389	0	41625302	4.46046e+10	4.46462e+10	3423689872	5568085264	2.05068e+09	1.10425e+10	4.04314		0			19.216	61.8	6	6	733.759	85.39	17	236	209.503	38.2	2	67	10.1914	30.34	1	29	109.788	78.65	13	51	89	10.5287	10.1841
379137179	30S ribosomal protein S5 [Streptococcus pneumoniae ST556]	83.54	1	19	19	365	0	2.29345e+08	1.26555e+11	1.26784e+11	0	7.28379e+07	3.2669e+10	3.27418e+10	3.87224	5.61303	13.41	2	2	40.4866	55.49	8	14	623.952	81.71	16	196	55.2412	36.59	4	23	23.6927	45.73	7	11	236.95	83.54	17	119	164	17.0464	9.5249
379138531	RNA-binding protein [Streptococcus pneumoniae ST556]	59.22	1	4	4	15	0	0	3167869204	3167869204	0	0	8.57905e+08	8.57905e+08	3.69256		0				0			10.9499	51.46	3	7		0				0			12.4779	31.07	3	8	103	11.6975	9.64209
909837984	translation initiation factor IF-3 [Streptococcus pneumoniae ST556]	69.89	1	11	11	66	0	2.82752e+09	623680587	3.4512e+09	0	6.65412e+08	2.82893e+08	9.48306e+08	3.63933		0			129.842	69.89	11	49	15.0312	10.23	1	4	0	10.23	1	1	16.2369	38.64	7	11	0	10.23	1	1	176	20.071	9.83252
379137798	serine kinase [Streptococcus pneumoniae ST556]	58.48	1	15	15	28	0	9.22956e+08	0	9.22956e+08	0	2.55833e+08	0	2.55833e+08	3.60765		0			34.1021	54.67	12	15	3.30079	4.15	1	1		0			24.1899	41.18	11	12		0			289	31.5406	6.23975
379137830	DNA-binding protein [Streptococcus pneumoniae ST556]	23.89	1	6	6	12	0	2.47202e+08	0	2.47202e+08	0	7.05588e+07	0	7.05588e+07	3.50349		0			18.2412	20	5	7		0				0			9.11088	22.78	4	4	0	8.33	1	1	180	20.372	4.05615
379137847	DNA topoisomerase I [Streptococcus pneumoniae ST556]	44.89	1	25	25	47	1.90768e+08	0	0	1.90768e+08	5.49938e+07	0	0	5.49938e+07	3.46891	94.3838	44.89	25	32		0				0			40.7124	27.48	14	15		0				0			695	78.6616	9.15869
909837688	50S ribosomal protein L31 type B [Streptococcus pneumoniae ST556]	87.5	1	9	9	76	0	0	4.02598e+09	4.02598e+09	0	0	1.17855e+09	1.17855e+09	3.41604		0				0			216.928	72.5	7	60		0				0			37.8126	86.25	6	16	80	9.35266	8.99756
909837551	50S ribosomal protein L13 [Streptococcus pneumoniae ST556]	88.51	1	17	17	404	0	249508819	2.84884e+10	2.87379e+10	2.46398e+08	1.88535e+08	8.0156e+09	8.45053e+09	3.40072		0			21.8238	60.81	6	10	689.16	81.76	14	264	14.0213	21.62	2	18	11.5699	37.16	4	6	206.1	64.86	13	106	148	16.1327	9.94971
379137535	peptidoglycan branched peptide synthesis protein [Streptococcus pneumoniae ST556]	20.24	1	8	9	13	4.53579e+07	0	73096116	1.18454e+08	37190186	0	0	37190186	3.18509	9.69524	13.41	6	6		0			0	2.2	1	1	8.90706	12.93	6	6		0				0			410	47.2814	7.47412
909837769	DNA topoisomerase IV subunit A [Streptococcus pneumoniae ST556]	45.5	2	39	39	109	8.37858e+08	5.32466e+07	2840036334	3.73114e+09	1.12591e+09	41620686	6.61636e+06	1.17415e+09	3.17775	168.968	40.2	33	53	8.06825	6.17	4	5	5.11043	0.99	1	3	140.862	37.85	32	44	2.16684	2.84	2	2	1.68798	2.1	2	2	811	91.6877	5.79541
379138140	LysR family transcriptional regulator [Streptococcus pneumoniae ST556]	50	1	11	11	22	5.71737e+08	0	0	5.71737e+08	182773004	0	0	182773004	3.12812	35.9338	50	11	15		0				0			15.0502	22.85	6	7		0				0			302	34.8854	4.97021
379138968	surface protein PspC [Streptococcus pneumoniae ST556]	35.99	2	22	22	42	362770004	0	0	362770004	1.20705e+08	0	0	1.20705e+08	3.00542	63.1486	34.43	19	26		0				0			42.1466	29.41	16	16		0				0			578	64.652	9.62744
909837808	serine/threonine protein phosphatase [Streptococcus pneumoniae ST556]	71.43	1	17	17	42	0	62838129	444597377	507435506	0	1.69434e+08	0	1.69434e+08	2.99489		0			50.3975	55.71	12	13	16.0116	26.79	4	4		0			53.3565	64.29	16	20	4.25505	25	5	5	280	32.3585	5.60498
379136983	phosphate acyltransferase [Streptococcus pneumoniae ST556]	64.55	1	16	16	54	66197261	498846368	737304057	1302347686	0	4.39321e+08	0	4.39321e+08	2.96445	14.1534	18.79	5	5	50.8387	43.03	11	16	1.61188	3.94	1	1	23.7688	22.73	6	7	45.661	55.76	15	21	4.3488	18.18	3	4	330	34.8962	6.01123
379138385	UDP-N-acetylmuramyl peptide synthase [Streptococcus pneumoniae ST556]	35.12	1	11	11	32	1.4034e+08	0	0	1.4034e+08	5.23786e+07	0	0	5.23786e+07	2.67935	35.2696	28.19	9	11	13.1953	9.4	4	4		0			33.7311	33.56	10	12	11.0885	9.4	4	4	1.92547	2.01	1	1	447	49.5997	6.55127
379138137	pseudouridine synthase [Streptococcus pneumoniae ST556]	61.69	1	19	19	56	605090028	0	0	605090028	2.30127e+08	0	0	2.30127e+08	2.62937	81.3149	60.34	17	27	4.47843	3.39	1	2		0			73.4355	61.69	19	25	5.09366	8.47	2	2		0			295	32.8205	8.82178
379138203	30S ribosomal protein S1 [Streptococcus pneumoniae ST556]	68.75	1	35	36	249	12482757083	5.52415e+08	1.34343e+08	1.31695e+10	4.5544e+09	4.91779e+08	3.26167e+07	5.07879e+09	2.59304	312.909	64.5	31	113	92.6029	50	20	33	9.96847	5.25	2	3	188.981	61.5	31	66	77.1287	48.5	19	27	4.9642	20.75	6	7	400	43.8692	5.13525
909837983	hypothetical protein MYY_1197 [Streptococcus pneumoniae ST556]	41.5	2	9	9	14	0	68696647	0	68696647	0	2.66574e+07	0	2.66574e+07	2.57702		0			14.4095	28	5	5		0				0			16.1585	37.5	8	9		0			200	23.9288	7.35693
379138632	pseudouridine synthase [Streptococcus pneumoniae ST556]	87.92	2	36	36	146	0	4.05263e+09	0	4.05263e+09	0	1.60362e+09	0	1.60362e+09	2.52718		0			267.458	87.92	34	82	4.35621	16.67	2	2		0			148.704	87.08	29	53	16.8459	47.92	9	9	240	27.1107	9.77393
909837814	endopeptidase [Streptococcus pneumoniae ST556]	22.86	1	11	11	16	7.28751e+07	0	0	7.28751e+07	29956483	0	0	29956483	2.4327	23.1575	17.14	7	8		0				0			18.9426	14.76	8	8		0				0			630	71.8841	4.83057
909837780	methionyl-tRNA synthetase [Streptococcus pneumoniae ST556]	14.1	1	1	1	2	0	0	69295994	69295994	0	0	2.93388e+07	2.93388e+07	2.36192						0			3.07958	14.1	1	1									0	14.1	1	1	78	8.79726	4.42432
379137954	RNA methyltransferase [Streptococcus pneumoniae ST556]	55.06	1	28	28	52	323644287	0	0	323644287	1.41987e+08	0	0	1.41987e+08	2.27939	118.079	55.06	28	34	0	7.55	2	2		0			51.0737	33.89	15	16		0				0			543	61.7504	7.00537
379137999	CBS domain containing protein [Streptococcus pneumoniae ST556]	60.71	1	23	23	84	8.5064e+08	1.91818e+07	0	8.69822e+08	3.62643e+08	2.556e+07	0	3.88203e+08	2.24064	137.447	59.76	21	38	27.3605	29.88	8	9	2.85662	6.12	1	1	98.3011	56	20	30	8.27698	17.41	4	4	7.58461	6.12	1	2	425	47.6202	8.27979
379137878	formate--tetrahydrofolate ligase [Streptococcus pneumoniae ST556]	5.58	1	2	2	4	22829726	0	0	22829726	1.03308e+07	0	0	1.03308e+07	2.20988	5.01514	5.58	2	2		0				0			6.09117	5.58	2	2		0				0			556	59.5484	5.43994
909837811	hypothetical protein MYY_03105 [Streptococcus pneumoniae ST556]	45	1	7	7	14	0	0	1.488e+08	1.488e+08	0	0	67487733	67487733	2.20484		0				0			13.1472	23.33	3	4		0				0			10.4467	45	7	10	120	14.1314	7.94287
379138665	hypothetical protein MYY_1801 [Streptococcus pneumoniae ST556]	61.02	1	12	13	37	0	5.16004e+08	0	5.16004e+08	0	1.98062e+08	36467053	2.34529e+08	2.20017	0	2.82	1	1	56.7823	59.32	12	21	0	16.95	1	1		0			25.333	41.81	9	11	5.65425	17.51	3	3	177	21.3247	6.80029
379137290	penicillin-binding protein [Streptococcus pneumoniae ST556]	5.73	1	3	3	5	734972426	0	0	734972426	3.35607e+08	0	0	3.35607e+08	2.18998	0	1.2	1	1		0				0			0	2.53	2	2		0			0	3.2	1	2	750	82.4219	6.354
379137293	S-ribosylhomocysteinase [Streptococcus pneumoniae ST556]	61.88	1	9	9	33	0	1.20335e+08	2.05975e+09	2.18009e+09	0	191691913	8.08157e+08	9.99849e+08	2.18042		0			10.8671	14.37	1	2	33.7744	50.63	6	10		0			7.6699	26.25	3	4	22.6098	52.5	8	17	160	17.9121	5.5415
909837933	hypothetical protein MYY_2112 [Streptococcus pneumoniae ST556]	39.21	2	20	20	38	933477856	0	0	933477856	4.30625e+08	0	0	4.30625e+08	2.16773	26.9838	27.62	11	11		0				0			86.7232	39.21	20	25	5.56731	3.97	1	1	0	2.06	1	1	630	71.0699	8.5874
379138759	RNA methyltransferase [Streptococcus pneumoniae ST556]	39.84	1	10	10	26	0	361617936	0	361617936	0	170165282	0	170165282	2.1251		0			33.5312	36.59	9	11		0				0			27.8821	33.74	9	15		0			246	26.938	5.60498
379138712	recombinase RecA [Streptococcus pneumoniae ST556]	54.12	1	22	22	93	1600571388	10985801984	0	12586373372	2.13352e+09	4027653536	0	6.16117e+09	2.04285	83.4351	49.23	18	34	13.9179	17.53	5	6		0			103.859	52.06	20	36	30.5767	30.93	10	14	5.06095	8.51	3	3	388	41.9239	5.19873
909837883	catabolite control protein A [Streptococcus pneumoniae ST556]	72.02	1	21	21	90	3.26182e+08	123624314	0	4.49806e+08	7.93876e+07	142254871	0	2.21642e+08	2.02942	100.871	69.05	18	36	33.1908	40.18	8	10	4.21825	13.99	2	2	86.3028	67.56	19	30	19.0972	24.4	5	6	4.12326	26.19	6	6	336	37.0202	5.65576
379138776	DNA primase [Streptococcus pneumoniae ST556]	56.45	1	9	9	16	0	8.83798e+07	0	8.83798e+07	0	44038224	0	44038224	2.00689		0			21.2849	56.45	9	10		0				0			16.8954	37.1	6	6		0			186	21.4922	7.06396
379137161	30S ribosomal protein S10 [Streptococcus pneumoniae ST556]	74.51	1	15	15	202	0	0	1.07219e+10	1.07219e+10	0	0	5.3653e+09	5.3653e+09	1.99838	0	6.86	1	1	5.8837	29.41	3	3	308.208	72.55	14	125	1.6521	9.8	1	2	2.49049	9.8	1	1	82.3429	74.51	11	70	102	11.5744	10.2427
379138671	molecular chaperone GroEL [Streptococcus pneumoniae ST556]	44.26	1	24	24	68	8.72355e+08	0	0	8.72355e+08	4.28461e+08	0	1.84932e+07	4.46954e+08	1.95178	124.899	44.26	24	41	4.94096	6.11	2	2		0			83.6823	36.11	18	24		0			1.62923	1.11	1	1	540	57.06	4.84326
379137784	chorismate synthase [Streptococcus pneumoniae ST556]	63.92	1	31	31	136	2.09693e+09	34492237	0	2.13142e+09	1.09225e+09	23485697	1.01563e+07	1.1259e+09	1.89309	212.965	63.14	28	68	43.1623	24.23	8	13		0			132.102	59.28	27	44	20.4837	21.65	6	7	5.97234	10.57	3	4	388	42.8451	6.23975
909837678	arsenate reductase [Streptococcus pneumoniae ST556] SpxA1	72.93	1	8	8	28	0	0	3.28294e+08	3.28294e+08	0	0	1.73891e+08	1.73891e+08	1.88793		0				0			52.7001	62.41	7	12		0				0			29.2272	54.14	7	16	133	15.4403	9.36377
379138978	CtsR family transcriptional regulator [Streptococcus pneumoniae ST556]	62.5	1	11	11	27	0	0	2.9223e+08	2.9223e+08	0	0	1.57082e+08	1.57082e+08	1.86037		0				0			29.8048	51.32	7	9		0				0			35.8708	41.45	9	18	152	17.5302	6.34131
379137818	DNA-binding protein [Streptococcus pneumoniae ST556]	25	1	9	9	19	0	219767983	0	219767983	0	118332756	0	118332756	1.8572		0			24.2626	25	9	9		0				0			23.2148	25	9	10		0			332	38.7964	6.13818
379138199	DNA polymerase III subunits gamma and tau [Streptococcus pneumoniae ST556]	55.54	1	27	27	60	491972990	0	0	491972990	266373358	0	0	266373358	1.84693	91.0618	48.64	22	28	3.10315	3.63	1	1		0			94.9242	47.01	24	29	1.89483	5.99	2	2		0			551	60.8033	5.45264
379138074	transposase [Streptococcus pneumoniae ST556]	23.48	4	5	5	8	0	0	1.25146e+08	1.25146e+08	0	0	6.88499e+07	6.88499e+07	1.81766		0				0			4.66709	6.96	1	2		0				0			12.8169	23.48	5	6	115	13.5099	9.42236
379138336	single-stranded DNA-binding protein [Streptococcus pneumoniae ST556]	66.03	2	7	7	26	0	3.35291e+08	1.73928e+08	5.09219e+08	0	2.37348e+08	4.69211e+07	2.84269e+08	1.79133		0			47.9325	66.03	7	11	11.8518	45.51	4	5		0			20.1438	59.62	6	7	9.11175	24.36	2	3	156	17.3405	5.56689
909837469	chromosomal replication initiator protein DnaA [Streptococcus pneumoniae ST556]	67.11	1	34	34	108	1.53823e+09	27764662	0	1.56599e+09	8.8123e+08	0	0	8.8123e+08	1.77705	164.638	64.24	28	47	21.2763	21.41	6	7		0			163.237	60.93	31	46	7.93853	12.14	3	4	6.89244	12.36	4	4	453	51.7781	6.06201
379137511	polynucleotide phosphorylase [Streptococcus pneumoniae ST556]	75.98	1	62	62	400	13323623044	1.28537e+08	72269140	1.35244e+10	7.36773e+09	1.86367e+08	6.39532e+07	7.61805e+09	1.77531	627.783	74.76	58	199	87.458	43.96	25	34	13.3013	6.92	4	5	402.117	69.06	52	139	39.892	21.98	13	16	15.7354	8.96	5	7	737	80.9509	5.14795
379138123	phosphate starvation-inducible protein PhoH [Streptococcus pneumoniae ST556]	86.96	1	28	28	88	1.31831e+09	3.90486e+07	0	1.35736e+09	7.76248e+08	0	0	7.76248e+08	1.74861	154.091	85.4	26	43	21.2682	40.37	8	8		0			114.893	71.12	22	33	10.8955	17.08	4	4		0			322	36.2621	6.07471
379138355	tRNA CCA-pyrophosphorylase [Streptococcus pneumoniae ST556]	16.75	1	5	5	8	2.42314e+07	0	0	2.42314e+07	1.3863e+07	0	0	1.3863e+07	1.74792	7.58243	6.35	3	3	0	8.63	1	1		0			7.34877	8.12	4	4		0				0			394	45.0951	4.83057
379139012	ABC transporter ATP-binding protein [Streptococcus pneumoniae ST556]	45.37	1	19	19	30	1.43629e+08	0	0	1.43629e+08	8.21738e+07	0	0	8.21738e+07	1.74787	46.0406	39.44	16	17		0				0			31.0255	29.63	13	13		0				0			540	60.833	4.84326
379139009	recombinase RecF [Streptococcus pneumoniae ST556]	19.73	1	5	5	11	4.28183e+07	0	0	4.28183e+07	2.48446e+07	0	0	2.48446e+07	1.72344	15.8308	15.89	4	6		0				0			5.66174	14.79	4	5		0				0			365	41.89	8.66064
909837813	hydrolase [Streptococcus pneumoniae ST556]	62.68	1	6	6	17	0	1.9755e+08	0	1.9755e+08	0	117880655	0	117880655	1.67585		0			57.7234	62.68	6	11		0			0	13.4	1	1	17.9385	20.57	2	5		0			209	23.6309	5.75732
379139008	S4 domain-containing protein YaaA [Streptococcus pneumoniae ST556]	71.31	1	5	5	8	0	0	2.49526e+07	2.49526e+07	0	0	14928661	14928661	1.67145		0			0	13.11	1	1	19.587	58.2	4	5		0				0			6.57958	19.67	2	2	122	13.9704	9.40771
379138770	16S rRNA methyltransferase [Streptococcus pneumoniae ST556]	67.59	1	20	20	70	0	8.0657e+08	0	8.0657e+08	0	4.88537e+08	0	4.88537e+08	1.65099	2.66486	4.14	1	1	113.925	57.24	18	38	2.26649	9.31	2	2		0			73.9845	67.24	17	28	0	5.86	1	1	290	32.2169	6.16357
379138850	glutamyl-tRNA synthetase [Streptococcus pneumoniae ST556]	9.88	1	3	3	8	272534613	0	0	272534613	165230903	0	0	165230903	1.64942	14.374	9.88	3	4		0				0			11.5752	9.88	3	4		0				0			425	48.9644	4.76709
379138294	bacterocin transport accessory protein [Streptococcus pneumoniae ST556]	55.65	1	4	4	9	0	0	1.08783e+08	1.08783e+08	0	0	6.76752e+07	6.76752e+07	1.60743		0				0			21.1252	47.83	3	6		0				0			4.07065	38.26	3	3	115	12.8725	5.92236
379137828	multidrug ABC transporter ATP-binding protein [Streptococcus pneumoniae ST556]	62.99	1	29	29	59	3.68639e+08	0	0	3.68639e+08	2.29339e+08	0	0	2.29339e+08	1.6074	97.3008	58.27	25	30	5.8051	8.66	2	2		0			80.0669	50.2	24	27		0				0			508	58.0936	6.66846
379137887	lactate dehydrogenase [Streptococcus pneumoniae ST556]	94.82	1	33	33	458	7.5565e+10	2.33084e+09	3.23785e+08	7.82196e+10	45860342904	2.54802e+09	3.96911e+08	4.88053e+10	1.60269	493.009	90.55	28	165	185.281	90.55	24	58	39.8234	62.5	13	16	381.109	82.62	27	151	103.437	90.85	23	41	27.5231	45.43	12	27	328	35.3333	5.22412
379137720	AraC family transcriptional regulator [Streptococcus pneumoniae ST556]	31.21	1	9	9	16	0	65935726	0	65935726	0	4.11558e+07	0	4.11558e+07	1.6021	5.66698	11.82	2	2	10.466	24.85	5	5		0			4.97983	4.85	1	1	12.5613	26.36	8	8		0			330	38.4299	6.25244
379138852	glutamyl-tRNA synthetase [Streptococcus pneumoniae ST556]	52.06	1	21	21	61	4.95477e+08	0	0	4.95477e+08	2.94893e+08	1.51197e+07	0	3.10013e+08	1.59825	95.3867	52.06	21	32	2.93562	2.06	1	1		0			65.5926	37.65	15	23	7.14397	10.08	5	5		0			486	55.8912	5.04639
379138797	pseudouridine synthase [Streptococcus pneumoniae ST556]	49.28	1	8	8	28	88339515	2.90164e+08	0	3.78503e+08	49806460	187632556	0	237439016	1.59411	15.4519	27.7	5	5	49.2236	49.28	8	13		0			8.1947	9.35	2	2	26.2484	34.89	6	8		0			278	32.5271	9.34912
379138916	50S ribosomal protein L33 [Streptococcus pneumoniae ST556]	71.43	1	7	7	24	0	0	4.3037e+08	4.3037e+08	0	0	2.78106e+08	2.78106e+08	1.5475		0				0			28.6121	71.43	7	12		0				0			25.4421	71.43	7	12	49	5.90729	10.3452
379138028	multidrug ABC transporter ATP-binding protein [Streptococcus pneumoniae ST556]	13.59	1	6	6	9	1.69041e+07	0	0	1.69041e+07	1.09591e+07	0	0	1.09591e+07	1.54247	9.45391	8.06	4	5		0				0			7.72657	10.27	4	4		0				0			633	71.9806	4.94482
379137646	hypothetical protein MYY_0776 [Streptococcus pneumoniae ST556]	35.29	1	14	14	27	1.8428e+08	0	0	1.8428e+08	1.19706e+08	0	0	1.19706e+08	1.53944	51.0579	35.29	14	17		0				0			33.0763	26.6	9	10		0				0			391	42.5833	7.94287
379138861	arginine--tRNA ligase [Streptococcus pneumoniae ST556]	53.29	1	27	27	49	2.76237e+08	0	0	2.76237e+08	1.83108e+08	0	0	1.83108e+08	1.5086	94.7997	53.11	26	29	2.52906	2.49	1	1		0			49.6749	32.33	16	18	1.64883	2.49	1	1		0			563	63.4025	5.14795
909837527	ATPase AAA [Streptococcus pneumoniae ST556]	44.25	1	18	18	29	6.58973e+07	0	0	6.58973e+07	4.38984e+07	0	0	4.38984e+07	1.50113	31.1466	24.6	10	11		0				0			46.2334	41.07	17	18		0				0			504	58.9736	6.65381
379138223	16S rRNA methyltransferase [Streptococcus pneumoniae ST556]	55.96	1	12	12	34	0	2.65117e+08	0	2.65117e+08	0	1.77603e+08	0	1.77603e+08	1.49276		0			51.8569	55.96	12	21		0				0			22.8325	45.08	9	12	0	5.7	1	1	193	21.3811	7.40088
909837905	arginine repressor [Streptococcus pneumoniae ST556]	63.51	1	10	10	20	0	0	34523079	34523079	0	0	2.33523e+07	2.33523e+07	1.47836		0				0			16.0839	34.46	5	6		0				0			30.7009	51.35	8	14	148	17.0511	8.01611
909837994	serine protease [Streptococcus pneumoniae ST556]	6.19	2	2	2	5	6.90684e+07	0	0	6.90684e+07	47075394	0	0	47075394	1.46719	7.64801	6.19	2	2		0				0			10.5064	6.19	2	3		0				0			711	80.1635	5.24951
379138444	macrolide ABC transporter ATP-binding protein [Streptococcus pneumoniae ST556]	51.93	1	9	9	23	0	4.49405e+07	0	4.49405e+07	0	3.06632e+07	0	3.06632e+07	1.46562		0			15.6494	51.93	8	10		0				0			22.2484	48.5	8	12	1.74448	5.15	1	1	233	25.7191	5.31299
379138488	preprotein translocase subunit SecA [Streptococcus pneumoniae ST556]	74.19	1	61	61	262	5209948576	5.06636e+07	0	5.26061e+09	3.55253e+09	5.54969e+07	9.89856e+06	3.61793e+09	1.45404	400.318	69.77	54	131	18.1394	10.04	6	7		0			311.045	71.57	56	105	32.1574	17.32	12	14	11.7266	7.41	4	5	837	94.9703	5.60498
379137660	cell division protein FtsE [Streptococcus pneumoniae ST556]	81.74	1	23	23	77	0	1.33796e+09	0	1.33796e+09	0	9.26522e+08	0	9.26522e+08	1.44406		0			128.872	78.7	20	37	2.43931	4.78	1	1	0	3.48	1	1	95.038	81.74	22	37	0	5.65	1	1	230	25.7808	9.5835
379137438	glutamine synthetase [Streptococcus pneumoniae ST556]	25.67	1	8	8	11	9.31865e+07	0	0	9.31865e+07	64796203	0	0	64796203	1.43815	12.0716	15.18	5	5		0				0			16.754	18.97	6	6		0				0			448	50.2901	5.04639
379137375	glutamyl-tRNA amidotransferase [Streptococcus pneumoniae ST556]	50.42	1	18	18	31	3.01174e+08	0	0	3.01174e+08	2.10287e+08	0	0	2.10287e+08	1.43221	46.302	36.46	14	15		0				0			33.7945	45	15	15	0	1.88	1	1		0			480	53.6112	5.18604
379138924	alpha-mannosidase [Streptococcus pneumoniae ST556]	28.83	1	15	15	26	4.49753e+07	0	0	4.49753e+07	3.14613e+07	0	0	3.14613e+07	1.42954	44.5007	25.65	13	13		0				0			43.801	20.77	12	13		0				0			881	100.624	5.0083
379138035	glucose-1-phosphate adenylyltransferase [Streptococcus pneumoniae ST556]	60	1	17	17	85	1.63564e+09	109639836	0	1.74528e+09	1158193747	6.52186e+07	0	1.22341e+09	1.42657	108.886	42.89	15	38	23.9026	27.11	7	10	6.02988	9.47	2	2	72.5856	46.32	11	22	23.0209	21.58	6	8	5.5378	15	3	5	380	41.4646	4.91943
379137072	thiouridylase [Streptococcus pneumoniae ST556]	35.66	1	9	9	19	162489324	0	0	162489324	1.14071e+08	0	0	1.14071e+08	1.42446	25.5101	34.85	8	9	2.23099	9.12	2	2		0			20.8641	15.82	5	7	0	5.63	1	1		0			373	41.6553	5.26221
909837837	ATPase AAA [Streptococcus pneumoniae ST556]	66.57	1	20	20	82	500925852	25757295	0	526683147	3.08858e+08	66618380	0	3.75476e+08	1.40271	115.791	60.76	18	36	24.6733	27.33	8	9		0			80.4293	51.45	16	25	35.5806	27.62	9	11	1.713	2.33	1	1	344	38.9877	7.66455
379138005	Rex family transcripional regulator [Streptococcus pneumoniae ST556]	78.4	1	23	23	118	0	4495510112	0	4495510112	0	3.20979e+09	0	3.20979e+09	1.40056		0			127.061	78.4	23	56	11.345	26.29	3	4		0			111.222	61.03	21	54	2.15094	30.52	4	4	213	24.1497	9.11475
379138333	RNA-binding protein [Streptococcus pneumoniae ST556]	94.12	1	12	12	30	0	0	4.15512e+08	4.15512e+08	0	0	2.97254e+08	2.97254e+08	1.39783		0				0			44.2099	82.35	10	14		0				0			36.601	56.3	10	16	119	13.8693	8.93896
379137482	ribosome-binding factor A [Streptococcus pneumoniae ST556]	74.14	1	18	18	57	0	0	2.85853e+09	2.85853e+09	0	0	2.05216e+09	2.05216e+09	1.39294		0				0			96.7038	59.48	10	26		0				0			51.2107	74.14	15	31	116	13.3021	9.17334
379136982	DNA recombination protein RecO [Streptococcus pneumoniae ST556]	38.28	1	9	9	22	0	3.02523e+08	0	3.02523e+08	0	2.18384e+08	0	2.18384e+08	1.38528		0			25.0318	34.38	8	11		0				0			15.3931	38.28	9	11		0			256	29.7992	5.64307
909837695	NUDIX hydrolase [Streptococcus pneumoniae ST556]	64.52	1	9	9	26	0	0	1.78615e+08	1.78615e+08	0	0	1.29297e+08	1.29297e+08	1.38144		0				0			24.0125	55.48	7	11		0				0			15.7746	52.26	8	15	155	17.9487	4.50049
379137288	16S rRNA methyltransferase [Streptococcus pneumoniae ST556]	63.29	1	18	18	63	7.43765e+08	2.71794e+07	0	7.70945e+08	543855331	21462052	0	565317383	1.36374	81.0526	62.66	16	28	23.0415	34.18	7	8		0			65.2478	43.99	11	17	15.1585	33.23	7	8	2.32644	10.44	2	2	316	35.9447	6.97607
379137104	peptidase M20 [Streptococcus pneumoniae ST556]	43.98	1	17	17	32	131147429	8.68732e+06	0	1.39835e+08	9.23756e+07	1.05853e+07	0	1.02961e+08	1.35813	47.854	40.48	15	18	2.97673	2.63	1	1		0			24.7528	26.04	10	11	3.59068	6.13	2	2		0			457	51.44	5.021
379137348	DNA mismatch repair protein MutS [Streptococcus pneumoniae ST556]	54.24	1	36	36	77	7.53828e+08	2.38024e+07	0	7.7763e+08	5.75195e+08	0	0	5.75195e+08	1.35194	125.057	46.92	31	44	13.2671	7.97	3	3		0			66.6197	35.73	24	29		0			0	1.41	1	1	778	87.5713	6.90283
909837677	serine kinase [Streptococcus pneumoniae ST556]	86.5	1	30	30	195	0	4.18484e+09	0	4.18484e+09	0	3005997744	9.25852e+07	3.09858e+09	1.35057	0	4.18	1	1	279.075	86.5	30	101	8.73595	13.83	2	2		0			131.581	84.57	27	80	9.73646	39.87	9	11	311	34.7052	5.38916
379138769	ribosome biogenesis GTPase RsgA [Streptococcus pneumoniae ST556]	84.25	1	22	22	61	0	6.10508e+08	0	6.10508e+08	0	452682691	0	452682691	1.34865		0			121.262	84.25	21	33	2.76856	6.16	1	1	0	8.22	1	1	48.6292	63.01	15	24	4.04882	13.01	2	2	292	32.9848	6.44287
379137105	methionine ABC transporter ATP-binding protein [Streptococcus pneumoniae ST556]	44.19	1	14	14	43	227404219	0	0	227404219	1.68961e+08	0	0	1.68961e+08	1.3459	50.1753	43.91	12	16	9.50909	15.86	5	5		0			46.0932	38.53	13	15	4.35853	12.46	4	4	2.43377	8.78	3	3	353	38.7548	6.20166
379137110	transcriptional regulator [Streptococcus pneumoniae ST556]	5.61	1	2	2	3	102779034	0	0	102779034	76619601	0	0	76619601	1.34142	0	1.87	1	1	0	3.74	1	1		0			1.87369	1.87	1	1		0				0			428	49.4496	4.94482
379138317	UDP-N-acetylmuramate--alanine ligase [Streptococcus pneumoniae ST556]	78.38	1	26	26	209	4.26512e+09	363910082	0	4.62903e+09	3038070859	4.00717e+08	1.45813e+07	3.45337e+09	1.34044	301.594	76.58	24	82	93.1651	61.49	17	25	19.6003	31.53	7	7	200.899	61.04	22	63	60.2332	45.72	15	23	6.31244	29.05	8	9	444	49.8427	5.77002
379136924	transcriptional regulator [Streptococcus pneumoniae ST556]	91.53	1	16	16	37	0	0	3.66369e+08	3.66369e+08	0	0	2.74378e+08	2.74378e+08	1.33527		0				0			41.2346	83.9	10	14		0				0			58.1996	82.2	15	23	118	13.625	5.68115
379137600	peptide ABC transporter ATP-binding protein [Streptococcus pneumoniae ST556]	79.81	2	14	15	32	0	2.8769e+08	0	2.8769e+08	0	2.16596e+08	0	2.16596e+08	1.32823		0			42.65	61.03	12	15		0				0			38.0663	65.73	13	17		0			213	23.9569	8.48486
379137876	phosphopantothenoylcysteine decarboxylase [Streptococcus pneumoniae ST556]	70.49	1	12	12	38	0	8.10241e+08	0	8.10241e+08	0	6.10599e+08	0	6.10599e+08	1.32696		0			50.33	56.28	9	15		0				0			54.9092	70.49	12	20	3.79113	14.75	3	3	183	19.8835	6.88818
379138768	ribulose-phosphate 3-epimerase [Streptococcus pneumoniae ST556]	37.16	1	6	6	17	0	439370688	0	439370688	0	331122898	0	331122898	1.32691		0			34.0095	37.16	6	8	4.36705	9.17	1	1		0			21.4224	30.28	5	7	0	4.13	1	1	218	23.9283	6.01123
379138890	LacI family transcriptional regulator [Streptococcus pneumoniae ST556]	72.56	1	23	23	110	1.6118e+08	1.22285e+09	0	1.38403e+09	211763262	819592240	1.40521e+07	1.04541e+09	1.32391	65.7322	49.7	17	20	105.049	72.56	23	34	2.1162	5.49	1	1	47.9743	48.78	14	15	81.1084	67.38	21	32	8.7941	32.32	7	8	328	37.0205	8.5874
379138012	ATP-NAD kinase [Streptococcus pneumoniae ST556]	61.76	1	19	19	52	0	3.64929e+08	0	3.64929e+08	0	2.76576e+08	0	2.76576e+08	1.31945		0			76.5943	61.76	19	27		0				0			53.0685	55.88	17	24	0	2.21	1	1	272	31.0163	8.96826
379137893	tRNA pseudouridine synthase B [Streptococcus pneumoniae ST556]	28.77	1	7	7	15	96154474	3.59342e+07	0	1.32089e+08	100486588	0	0	100486588	1.31449	9.49168	17.47	4	4	6.27488	14.04	3	3		0			16.3002	26.03	6	7	0	2.74	1	1		0			292	32.2649	5.47803
379137224	DNA polymerase III PolC [Streptococcus pneumoniae ST556]	42.72	1	62	62	127	843069195	0	0	843069195	644351276	0	0	644351276	1.3084	221.706	41.42	57	76	9.53193	3.42	3	3		0			112.5	28.3	42	47	3.06426	0.82	1	1		0			1463	164.787	5.22412
909837601	DNA-directed RNA polymerase subunit delta [Streptococcus pneumoniae ST556]	13.85	1	2	3	9	0	93803324	0	93803324	0	71978932	0	71978932	1.30321	0	3.08	1	1	5.54417	13.85	3	4		0			0	3.08	1	1	6.65541	10.77	2	3		0			195	22.1119	3.89111
379138452	RNA-binding protein [Streptococcus pneumoniae ST556]	37.55	1	8	8	14	0	83280947	0	83280947	0	63919338	0	63919338	1.30291		0			23.1462	31.42	7	8		0				0			12.0393	26.44	6	6		0			261	30.4193	8.86572
379137989	glycosyltransferase [Streptococcus pneumoniae ST556]	41.5	1	13	13	22	181962796	0	0	181962796	1.40338e+08	0	0	1.40338e+08	1.2966	18.7461	35.45	9	9		0				0			31.3394	35.16	12	13		0				0			347	39.914	8.36768
379136906	peptidyl-tRNA hydrolase [Streptococcus pneumoniae ST556]	60.85	1	13	13	58	0	5.87214e+08	5.46579e+08	1.13379e+09	0	8.4037e+08	3.91822e+07	8.79552e+08	1.28906		0			62.2366	54.5	12	20	40.6808	45.5	6	11		0			50.6714	57.14	12	19	17.7078	38.62	6	8	189	21.3911	8.67529
379138251	DNA gyrase subunit B [Streptococcus pneumoniae ST556]	64.51	1	48	48	224	4270866192	7.69852e+07	0	4.34785e+09	3.28794e+09	9.17741e+07	0	3.37972e+09	1.28645	325.122	63.27	43	109	64.3347	31.94	16	18	4.58393	4.78	2	2	233.131	51.39	40	78	31.2534	31.33	14	16	0	1.39	1	1	648	72.2227	5.57959
379138279	ribonucleoside-triphosphate reductase [Streptococcus pneumoniae ST556]	93.75	1	17	17	120	0	0	2.45231e+09	2.45231e+09	0	0	1.91821e+09	1.91821e+09	1.27843		0				0			229.899	86.61	12	63	12.4347	15.18	1	4		0			112.703	78.57	13	53	112	12.9288	7.63525
909837830	ribonuclease [Streptococcus pneumoniae ST556]	53.82	1	32	32	104	959121762	68940688	0	1028062450	730076668	3.54063e+07	4.35723e+07	8.09055e+08	1.27069	138.994	49.35	27	46	10.7975	9.87	4	4	8.63447	6.15	2	2	107.917	50.84	26	36	12.02	11.92	5	5	14.9526	11.17	10	11	537	60.2074	5.41455
379137437	MerR family transcriptional regulator [Streptococcus pneumoniae ST556]	82.2	1	16	16	44	0	0	4.62262e+08	4.62262e+08	0	0	3.63843e+08	3.63843e+08	1.2705		0				0			56.0182	62.71	10	17		0				0			59.0183	66.1	12	27	118	13.8532	9.72998
379137925	HIT family hydrolase [Streptococcus pneumoniae ST556]	35.23	1	24	25	50	1.11021e+08	0	0	1.11021e+08	8.7768e+07	0	0	8.7768e+07	1.26494	62.3642	28.97	20	26	3.79157	1.73	2	2		0			50.9593	22.04	17	19	4.14577	1.73	2	2	0	0.58	1	1	1039	114.549	5.75732
379138055	dihydrolipoyl dehydrogenase [Streptococcus pneumoniae ST556]	34.74	2	17	17	34	8.36469e+07	0	0	8.36469e+07	6.28881e+07	0	3.67972e+06	6.65679e+07	1.25657	44.8848	25.57	13	16		0				0			45.4297	25.22	14	16	0	4.76	1	1	0	2.12	1	1	567	60.3774	4.91943
379137476	tRNA (guanine-N7)-methyltransferase [Streptococcus pneumoniae ST556]	53.55	1	8	8	13	0	61072932	0	61072932	0	49013868	0	49013868	1.24603		0			22.3926	53.55	8	8		0				0			12.6381	25.12	5	5		0			211	24.3254	6.23975
379138008	cysteine desulfurase [Streptococcus pneumoniae ST556]	48.25	1	11	11	69	1.52608e+08	1.50632e+08	0	3.0324e+08	1.60265e+08	6.08906e+07	2.26509e+07	2.43807e+08	1.24377	115.181	48.25	11	31	21.7389	16.17	3	6		0			82.597	46.63	10	23	15.6005	20.49	4	7	3.40862	11.05	2	2	371	40.709	6.52197
379137240	dihydrofolate synthase [Streptococcus pneumoniae ST556]	56.82	1	20	20	67	3.37847e+08	0	0	3.37847e+08	2.47219e+08	2.23761e+07	3.97094e+06	2.73566e+08	1.23498	120.442	56.82	19	35	5.31174	14.55	3	3		0			72.8872	47.27	15	24	12.0648	12.95	4	4	0	2.95	1	1	440	48.7078	5.14795
379138193	Fe-S cluster assembly protein SufB [Streptococcus pneumoniae ST556]	61.91	1	28	28	131	1.8966e+09	3.81058e+07	0	1.93471e+09	1.49562e+09	6.5543e+07	9.27503e+06	1.57044e+09	1.23196	181.06	61.28	26	64	17.761	19.57	7	7		0			124.193	55.53	25	49	15.0222	21.7	10	10	1.76863	1.7	1	1	470	52.6711	5.03369
909837584	antitermination protein NusB [Streptococcus pneumoniae ST556]	56.43	1	6	6	13	0	0	127727344	127727344	0	0	1.04558e+08	1.04558e+08	1.22159		0				0			8.60791	47.14	4	5		0				0			23.0634	18.57	4	8	140	15.9542	5.04639
379138715	GNAT family acetyltransferase [Streptococcus pneumoniae ST556]	58.72	1	10	10	20	0	0	95578035	95578035	0	0	78669453	78669453	1.21493		0				0			17.0902	31.98	5	6		0				0			24.8031	48.84	9	14	172	19.3852	5.10986
379139011	tryptophan--tRNA ligase [Streptococcus pneumoniae ST556]	43.99	1	13	13	23	0	3.03945e+08	0	3.03945e+08	0	2.50406e+08	0	2.50406e+08	1.21381		0			31.7833	41.35	11	12		0				0			24.3786	29.62	10	11		0			341	38.3935	5.41455
379137355	enoyl-CoA hydratase [Streptococcus pneumoniae ST556]	55.56	1	18	18	74	0	1.14231e+09	0	1.14231e+09	0	9.48372e+08	0	9.48372e+08	1.2045		0			96.1399	52.87	17	33		0				0			102.714	55.56	18	39	0	6.9	2	2	261	28.7051	6.16357
379138986	50S ribosomal protein L9 [Streptococcus pneumoniae ST556]	74.67	1	16	16	82	0	1.9478e+08	1.75919e+09	1.95397e+09	0	2.40071e+08	1.38652e+09	1.6266e+09	1.20126		0			28.5581	57.33	10	13	46.0672	67.33	11	21		0			25.8069	52	8	11	77.022	74	14	37	150	16.5131	9.42236
379138902	histidyl-tRNA synthase [Streptococcus pneumoniae ST556]	49.18	1	17	17	46	4.06735e+08	16740788	0	4.23476e+08	3.34115e+08	1.88592e+07	0	3.52974e+08	1.19974	64.1688	45.92	16	21	3.68033	10.49	2	2		0			61.8509	49.18	17	21	4.79177	10.49	2	2		0			429	48.6239	5.2876
379137307	UDP-N-acetylglucosamine 2-epimerase [Streptococcus pneumoniae ST556]	96.13	1	40	40	383	3.17314e+10	1974460714	1.42301e+08	3.38482e+10	2.64998e+10	1.77153e+09	1.05378e+08	2.83767e+10	1.19282	438.335	93.65	35	154	99.6299	87.29	27	40	30.0311	54.7	10	13	319.207	96.13	36	117	75.5916	74.59	25	36	34.2616	51.93	18	23	362	40.898	5.70654
379138363	sporulation protein [Streptococcus pneumoniae ST556]	27.39	1	6	6	16	0	1.45738e+08	0	1.45738e+08	0	122409129	0	122409129	1.19058		0			29.3358	27.39	6	10		0				0			14.7965	17.49	4	6		0			303	34.0708	6.46826
379138599	multidrug ABC transporter ATP-binding protein [Streptococcus pneumoniae ST556]	12.93	1	4	4	9	0	96330044	0	96330044	0	8.1471e+07	0	8.1471e+07	1.18239		0			1.82962	11.38	3	3		0			7.24895	6.21	3	4	2.24637	1.55	1	2		0			580	65.1451	6.81494
379138338	asparagine--tRNA ligase [Streptococcus pneumoniae ST556]	83.89	2	46	46	368	2.47736e+10	1.96607e+08	0	2.49702e+10	2.09156e+10	3.06425e+08	1.16028e+07	2.12336e+10	1.17598	402.36	83.89	44	157	115.574	58.84	26	38	24.7284	37.36	9	10	297.87	77.18	38	114	79.4353	45.41	23	35	22.137	25.5	11	14	447	51.0345	5.05908
379137540	NAD(P)H nitroreductase [Streptococcus pneumoniae ST556]	52.74	1	12	12	45	0	1.05699e+09	0	1.05699e+09	0	900790179	0	900790179	1.1734		0			68.2325	52.74	12	23		0				0			53.5231	52.74	11	19	6.9889	14.93	3	3	201	22.6429	6.81494
379137946	peptide chain release factor 1 [Streptococcus pneumoniae ST556]	45.68	1	15	15	33	2.35756e+08	0	0	2.35756e+08	1.95056e+08	0	6.55511e+06	2.01611e+08	1.16936	50.2488	40.95	13	17		0				0			44.866	38.16	13	15		0			0	1.95	1	1	359	40.6206	4.95752
379137667	DNA polymerase III subunit delta [Streptococcus pneumoniae ST556]	44.64	1	15	15	24	1.08586e+08	0	0	1.08586e+08	9.32227e+07	0	0	9.32227e+07	1.1648	20.2944	42.9	13	13		0				0			24.7923	26.67	11	11		0				0			345	39.7138	5.24951
909837642	glucokinase [Streptococcus pneumoniae ST556]	45.14	1	13	13	24	0	3.12136e+08	0	3.12136e+08	0	2.698e+08	0	2.698e+08	1.15692		0			29.1029	35.11	10	11		0				0			34.3231	43.26	11	13		0			319	33.3863	5.021
379137912	tagatose-bisphosphate aldolase [Streptococcus pneumoniae ST556]	77.91	1	24	24	64	0	4.00023e+08	335168487	7.35192e+08	0	6.40898e+08	0	6.40898e+08	1.14713	4.52359	6.75	2	3	79.2629	76.07	22	27	0	2.76	1	1		0			60.9408	64.11	21	29	4.23063	14.42	4	4	326	36.3355	4.83057
379137681	RNA helicase [Streptococcus pneumoniae ST556]	66.39	1	23	23	71	8.73832e+08	0	0	8.73832e+08	7.30368e+08	32507644	0	7.62876e+08	1.14545	108.121	64.44	22	36	4.97547	19.72	5	5		0			77.3949	56.39	18	26	6.62731	11.94	4	4		0			360	41.2741	7.95752
379138011	GTP pyrophosphokinase [Streptococcus pneumoniae ST556]	73.54	1	18	18	72	0	7.34344e+08	0	7.34344e+08	0	641505305	0	641505305	1.14472		0			107.373	73.54	18	34		0				0			86.7391	73.54	18	32	7.26254	8.52	2	6	223	26.1665	6.06201
379137500	transcription antiterminator BglG [Streptococcus pneumoniae ST556]	5.73	1	1	2	4	42503460	0	0	42503460	37190186	0	0	37190186	1.14287	0	2.15	1	1	0	3.58	1	1		0			0	2.15	1	1	0	3.58	1	1		0			279	32.838	5.45264
379138129	16S rRNA methyltransferase [Streptococcus pneumoniae ST556]	60.96	1	21	21	77	0	1.73501e+09	0	1.73501e+09	1.3863e+07	1.50711e+09	0	1.52097e+09	1.14072		0			106.327	56.51	18	36		0			5.28067	3.08	1	2	87.391	60.96	21	37	4.33548	5.48	2	2	292	32.9077	5.05908
379138566	LacI family transcriptional regulator [Streptococcus pneumoniae ST556]	34.23	1	9	9	18	0	1.74787e+08	0	1.74787e+08	0	1.53369e+08	0	1.53369e+08	1.13965		0			24.151	22.52	5	7		0				0			25.317	30.93	8	11		0			333	37.7046	6.7417
379138172	DEAD/DEAH box helicase [Streptococcus pneumoniae ST556]	67.83	1	70	70	188	8.94295e+08	0	0	8.94295e+08	7.85738e+08	0	0	7.85738e+08	1.13816	326.44	64.7	66	103	11.5824	6.27	3	3		0			253.752	56.9	55	80	0	1.97	1	1	0	0.9	1	1	1116	129.285	5.68115
379137823	signal recognition particle [Streptococcus pneumoniae ST556]	42.45	1	19	20	38	249857695	0	0	249857695	217116512	2.47696e+06	0	2.19593e+08	1.13782	64.2628	38.62	16	27	2.36654	6.31	2	2		0			16.822	12.81	6	6	2.22045	2.49	2	3		0			523	57.7458	8.44092
379138455	cell division protein [Streptococcus pneumoniae ST556]	47.98	1	12	12	25	0	1.77332e+08	0	1.77332e+08	0	1.56001e+08	0	1.56001e+08	1.13673		0			39.6612	46.19	10	12		0				0			33.2431	42.6	11	12	0	8.07	1	1	223	25.5653	6.31592
379137207	leucyl-tRNA synthetase [Streptococcus pneumoniae ST556]	19.21	1	15	15	21	9.43239e+07	0	0	9.43239e+07	83075271	0	0	83075271	1.1354	37.466	16.57	12	13		0				0			27.1725	12	8	8		0				0			833	94.3535	5.021
379136874	DNA polymerase III subunit beta [Streptococcus pneumoniae ST556]	73.54	2	28	28	169	7393230736	1.64848e+08	0	7.55808e+09	6.27228e+09	362838003	30368568	6.66548e+09	1.13391	217.389	73.54	25	67	71.5138	58.73	18	24	5.95645	5.82	2	2	161.762	62.96	21	54	34.7839	45.5	11	13	22.0926	34.13	9	9	378	42.0171	5.16064
379138612	galactokinase [Streptococcus pneumoniae ST556]	72.19	1	27	27	112	2.7605e+09	228676265	8.16022e+07	3.07078e+09	2.56201e+09	1.21585e+08	2.758e+07	2.71117e+09	1.13264	143.055	69.9	21	43	30.2749	33.67	10	10	8.95578	17.35	5	5	109.076	56.12	21	37	24.4961	27.04	8	10	12.2159	17.35	6	7	392	43.5621	5.08447
379137401	transcriptional regulator [Streptococcus pneumoniae ST556]	28.29	1	11	11	19	1.3349e+08	0	0	1.3349e+08	1.18036e+08	0	0	1.18036e+08	1.13092	27.8058	25.74	10	11		0				0			18.3646	21.61	8	8		0				0			509	59.8755	6.90283
379137652	hypothetical protein MYY_0782 [Streptococcus pneumoniae ST556]	58.54	1	5	5	13	0	0	132668260	132668260	0	0	1.1869e+08	1.1869e+08	1.11777		0				0			26.6028	58.54	5	6		0				0			20.2411	58.54	5	7	82	9.93429	9.49561
379137834	carbamoyl phosphate synthase small subunit [Streptococcus pneumoniae ST556]	57.94	1	18	18	220	1.47876e+10	1006501649	0	1.57941e+10	1.25163e+10	1.37845e+09	2.35285e+08	1.413e+10	1.11777	246.118	45.4	14	81	92.3424	41.5	12	30	28.258	30.36	7	10	200.226	55.99	17	63	57.0288	27.58	11	23	31.5284	20.89	9	13	359	39.838	6.41748
379137420	potassium transporter TrkA [Streptococcus pneumoniae ST556]	59.24	1	25	25	60	3.30397e+08	0	0	3.30397e+08	2.96359e+08	0	0	2.96359e+08	1.11485	106.94	59.24	25	33		0			2.10182	2.67	1	1	81.6489	44.32	19	24	0	6.46	2	2		0			449	49.7426	7.28369
379137558	serine protease [Streptococcus pneumoniae ST556]	71.4	1	170	170	557	2923173548	7.44716e+07	0	2.99765e+09	2570202544	1.18586e+08	9427754	2.69822e+09	1.11097	886.106	68.22	150	277	76.1647	11.25	20	24	5.69013	1.26	2	4	669.73	62.11	138	217	82.311	14.19	25	30	4.01375	2.43	5	5	2143	240.467	6.23975
909837750	lactoylglutathione lyase [Streptococcus pneumoniae ST556]	34.92	1	3	3	9	0	206839008	0	206839008	0	188141392	0	188141392	1.09938		0			5.66929	18.25	2	2	8.37316	34.92	3	3		0			5.41841	18.25	2	2	0	8.73	1	2	126	14.429	5.03369
379138086	prolyl-tRNA synthetase [Streptococcus pneumoniae ST556]	88.75	1	17	17	62	0	0	2173442480	2173442480	0	0	1.97916e+09	1.97916e+09	1.09817		0				0			70.9603	87.5	14	25		0				0			69.3855	73.75	15	37	160	17.5717	9.20264
379137918	DeoR faimly transcriptional regulator [Streptococcus pneumoniae ST556]	75.49	1	23	23	119	0	2980629842	135621053	3116250895	0	2.30103e+09	5.66793e+08	2.86783e+09	1.08662		0			127.748	71.54	21	49	8.13126	32.41	5	5	0	8.7	1	1	125.134	72.33	21	50	14.8307	53.75	11	14	253	28.4141	7.48877
379137384	acetolactate synthase catalytic subunit [Streptococcus pneumoniae ST556]	44.7	1	20	20	41	4.16461e+08	0	0	4.16461e+08	350927492	3.29326e+07	0	3.8386e+08	1.08493	52.3669	39.22	17	20		0				0			42.2327	28.98	15	18	0	10.78	3	3		0			566	61.6528	5.49072
379137205	fructose-6-phosphate aldolase [Streptococcus pneumoniae ST556]	20.27	1	3	3	7	0	117673809	0	117673809	0	109094040	0	109094040	1.07865		0			12.3056	20.27	3	4		0				0			7.06966	20.27	3	3		0			222	24.3757	5.64307
379137475	aminoglycoside phosphotransferase [Streptococcus pneumoniae ST556]	70.45	1	21	21	100	0	9.86222e+08	0	9.86222e+08	0	917369766	0	917369766	1.07505		0			128.494	67.8	19	48		0				0			110.993	70.45	21	51	0	7.2	1	1	264	31.0847	8.82178
379138381	transcriptional repressor CodY [Streptococcus pneumoniae ST556]	74.81	1	24	24	193	95183681	8526087783	4.42994e+07	8.66557e+09	0	7.97509e+09	9.8788e+07	8.07388e+09	1.07328	16.438	19.08	4	5	274.965	74.81	24	87	16.3585	25.19	5	5	9.76963	14.5	3	3	178.902	74.81	22	78	24.5475	32.82	9	15	262	29.7376	5.98584
909837689	DNA protecting protein DprA [Streptococcus pneumoniae ST556]	62.06	1	17	17	44	0	8.97621e+08	0	8.97621e+08	0	838427602	0	838427602	1.0706		0			81.0307	61.35	16	26		0				0			40.6421	47.87	14	18		0			282	31.015	5.69385
379138780	aminotransferase [Streptococcus pneumoniae ST556]	45.54	1	15	15	55	256428224	0	0	256428224	2.40145e+08	0	0	2.40145e+08	1.06781	50.7354	43.07	13	18	10.6175	13.61	4	4		0			50.819	43.07	14	20	17.5592	18.56	6	6	8.46376	12.38	6	7	404	45.7013	5.97314
379138879	tyrosine--tRNA ligase [Streptococcus pneumoniae ST556]	55.74	1	15	15	28	1.68927e+08	0	0	1.68927e+08	158484446	0	0	158484446	1.06589	45.6979	39.95	12	14		0				0			44.155	42.58	12	12	3.00433	3.59	1	1	1.70113	1.91	1	1	418	47.4762	5.77002
379138436	GTP pyrophosphokinase [Streptococcus pneumoniae ST556]	60.68	1	49	49	118	7.04233e+08	2.08246e+07	0	7.25058e+08	6.63945e+08	19094347	0	6.83039e+08	1.06152	185.379	52.3	41	62	9.39752	11.49	5	5		0			148.943	41.76	38	49	0	2.16	1	1	2.40428	1.49	1	1	740	84.5865	7.79639
379137154	ribonucleoside-triphosphate reductase [Streptococcus pneumoniae ST556]	62.72	1	63	63	213	1.393e+09	4.23394e+07	0	1.43534e+09	1293727998	60968227	0	1354696225	1.05953	289.616	61.22	56	104	41.3948	26.26	13	13	7.49166	3.67	2	2	219.501	56.87	52	80	16.2921	17.96	9	10	4.91719	7.35	4	4	735	83.837	6.02393
379137359	2-nitropropane dioxygenase [Streptococcus pneumoniae ST556]	64.51	1	24	24	261	1.03764e+08	8.73023e+09	221161620	9.05515e+09	128183913	8.33451e+09	168840491	8.63153e+09	1.04908	51.8648	44.75	9	14	443.209	64.51	24	125	37.8883	40.12	10	11	26.1887	36.42	7	9	230.557	57.1	22	92	22.0265	27.78	9	10	324	34.1559	5.46533
379137870	GNAT family acetyltransferase [Streptococcus pneumoniae ST556]	52.41	1	12	12	28	0	331151738	0	331151738	0	316599944	0	316599944	1.04596		0			17.9567	37.43	8	11	2.01751	4.81	1	1		0			16.2325	52.41	11	15	1.76479	5.35	1	1	187	22.4301	7.43018
379137693	NADH oxidase [Streptococcus pneumoniae ST556]	56.64	1	25	25	93	4.35653e+09	95638823	0	4.45217e+09	4.14561e+09	8.78863e+07	2.75585e+07	4.26105e+09	1.04485	106.337	52.72	21	40	21.2594	19.61	8	8	4.29837	8.71	2	2	65.7519	48.15	21	26	21.6504	24.84	10	12	3.27464	15.69	5	5	459	50.2815	5.08447
379138090	foldase [Streptococcus pneumoniae ST556]	80.19	1	35	35	189	1.40776e+08	2.52825e+09	4.50143e+09	7.17046e+09	2.40528e+08	6.63485e+09	3.4755e+07	6.91013e+09	1.03767	49.4517	41.85	13	18	182.298	79.87	30	61	11.3606	10.86	3	7	58.6495	44.09	14	17	204.339	61.66	31	75	18.6726	37.7	10	11	313	34.4185	5.12256
379137168	30S ribosomal protein S3 [Streptococcus pneumoniae ST556]	87.56	1	34	34	987	42195334	6.97135e+10	267342052	7.00231e+10	0	6.64672e+10	1095515331	6.75627e+10	1.03642	19.8836	27.65	7	7	1071.64	87.56	34	337	121.724	63.13	15	29	26.4705	35.94	7	8	1412.99	83.41	28	531	151.555	68.2	19	75	217	24.0309	9.70068
379137860	ribonuclease III [Streptococcus pneumoniae ST556]	51.29	1	14	14	56	0	5.3887e+08	0	5.3887e+08	0	4.60049e+08	6.02262e+07	5.20275e+08	1.03574		0			78.5344	51.29	13	25		0				0			52.2055	51.29	14	27	2.40157	14.22	3	4	232	26.1676	5.88428
379137354	aspartate kinase [Streptococcus pneumoniae ST556]	78.85	1	34	34	229	8080222279	334432840	1.44786e+08	8.55944e+09	7.85473e+09	3.6959e+08	7.82809e+07	8.3026e+09	1.03093	277.544	77.97	32	86	88.7167	53.08	18	25	15.7908	10.13	4	6	199.762	70.93	29	67	52.7562	57.93	20	26	20.1859	40.31	16	19	454	50.177	6.15088
379138497	NrdR family transcriptional regulator [Streptococcus pneumoniae ST556]	45.22	1	9	9	15	0	2.21555e+07	0	2.21555e+07	0	2.15637e+07	0	2.15637e+07	1.02744		0			8.2479	26.11	7	7		0				0			6.55225	42.04	7	7	0	19.11	1	1	157	18.3684	8.44092
909837806	transcriptional regulator [Streptococcus pneumoniae ST556]	36.44	1	7	7	14	0	1.09429e+08	0	1.09429e+08	0	1.07239e+08	0	1.07239e+08	1.02042		0			13.8992	26.67	5	6		0				0			17.6999	36.44	7	8		0			225	25.9334	5.46533
379139014	TetR family transcriptional regulator [Streptococcus pneumoniae ST556]	23.89	1	4	4	6	0	0	3.66558e+07	3.66558e+07	0	0	3.61797e+07	3.61797e+07	1.01316		0				0			5.60236	19.44	3	3		0				0			5.44335	8.33	2	3	180	21.2608	7.6792
379138882	rRNA (guanine-N1)-methyltransferase [Streptococcus pneumoniae ST556]	60.64	1	13	13	19	0	230605744	0	230605744	0	2.28361e+08	0	2.28361e+08	1.00983		0			12.6099	35.46	7	7		0				0			15.2121	53.9	12	12		0			282	32.0063	6.0874
379137789	prephenate dehydratase [Streptococcus pneumoniae ST556]	58.16	1	12	12	49	0	2.57022e+09	0	2.57022e+09	0	2.52669e+09	22331898	2.54902e+09	1.00832		0			75.0871	55.67	11	23		0				0			49.54	58.16	12	23	2.00509	18.09	3	3	282	31.6413	5.35107
379137807	glutamate dehydrogenase [Streptococcus pneumoniae ST556]	55.8	1	21	21	63	3.99941e+08	0	0	3.99941e+08	3.98447e+08	0	0	3.98447e+08	1.00375	88.7908	55.8	21	30	7.99116	9.38	4	4		0			53.8487	45.09	17	23	7.25452	11.83	5	5	0	2.46	1	1	448	48.7657	5.5542
909837876	membrane protein [Streptococcus pneumoniae ST556]	23.35	1	4	4	10	0	6.91265e+07	0	6.91265e+07	0	6.91278e+07	0	6.91278e+07	0.999982		0			5.78962	23.35	4	4		0				0			14.5721	11.89	3	6		0			227	24.7462	9.5249
909837698	PhoP family transcriptional regulator [Streptococcus pneumoniae ST556]	70.51	1	17	18	64	0	1.11859e+09	0	1.11859e+09	0	1040895932	8.01007e+07	1.121e+09	0.997852		0			121.518	68.8	17	31	4.07806	7.26	1	1		0			73.147	56.41	15	29	2.43611	23.08	3	3	234	26.7989	5.08447
379138058	pyruvate dehydrogenase [Streptococcus pneumoniae ST556]	27.95	1	9	9	24	0	4.32196e+07	0	4.32196e+07	0	4.33229e+07	0	4.33229e+07	0.997614		0			31.8311	27.64	8	11		0				0			20.6479	27.95	9	13		0			322	35.0584	5.23682
909837618	hypothetical protein MYY_0610 [Streptococcus pneumoniae ST556]	48.48	1	7	7	12	0	0	41950134	41950134	0	0	4.2055e+07	4.2055e+07	0.997506		0				0			8.44153	32.32	4	4		0				0			17.3888	48.48	7	8	99	10.879	9.87646
379137831	endonuclease III [Streptococcus pneumoniae ST556]	12.44	1	2	3	8	0	1.68324e+08	0	1.68324e+08	0	1.68789e+08	0	1.68789e+08	0.997244		0			9.24347	12.44	3	5		0				0			8.14422	10.05	2	3		0			209	23.262	7.50342
379138783	asparaginase [Streptococcus pneumoniae ST556]	33.44	1	11	11	45	0	7.42024e+08	0	7.42024e+08	0	7.45035e+08	0	7.45035e+08	0.995959		0			79.6183	31.56	10	22		0				0			48.8726	33.44	11	22	0	2.81	1	1	320	34.874	5.99854
909837805	threonyl-tRNA synthase [Streptococcus pneumoniae ST556]	78.67	1	49	49	353	1.07016e+10	3.64735e+08	0	1.10663e+10	10736313824	321846732	5.98333e+07	1.1118e+10	0.995352	512.808	76.97	46	167	96.8557	51.47	24	30	13.3968	10.97	3	3	297.817	68.93	43	116	67.2866	41.73	19	28	16.011	19.94	7	9	647	74.6654	5.43994
379138034	glycogen branching protein [Streptococcus pneumoniae ST556]	39.25	1	20	20	44	1.37405e+08	0	0	1.37405e+08	1.14152e+08	2.41443e+07	0	138295976	0.99356	52.627	26.48	13	18	0	1.87	1	1		0			62.7572	30.37	16	22	0	8.41	2	2	2.94268	2.8	1	1	642	75.5828	5.70654
379138996	elongation factor Ts [Streptococcus pneumoniae ST556]	39.31	1	12	12	40	1.54419e+08	0	0	1.54419e+08	1.55796e+08	0	0	1.55796e+08	0.991156	48.0493	39.31	12	16	12.1729	17.63	5	5		0			30.9498	37.28	10	12	10.0903	18.21	5	5	1.7319	4.91	2	2	346	37.3382	4.93213
909837541	phosphoglycerate mutase [Streptococcus pneumoniae ST556]	58.26	1	11	11	60	0	3.21084e+09	0	3.21084e+09	0	3.24306e+09	0	3.24306e+09	0.990064		0			68.794	56.52	9	26	0	7.39	1	1		0			60.9195	58.26	11	25	13.4826	53.04	8	8	230	25.7378	5.021
379137744	S-adenosylmethionine tRNA ribosyltransferase [Streptococcus pneumoniae ST556]	59.06	1	17	17	82	2.50555e+09	40350942	0	2.5459e+09	2.54091e+09	3.10746e+07	0	2.57198e+09	0.989859	113.452	54.68	14	33	16.413	36.84	9	9	4.54327	6.73	1	1	80.7403	52.63	15	28	15.8494	23.98	6	6	8.10933	19.3	5	5	342	38.3557	5.94775
379137447	molecular chaperone DnaK [Streptococcus pneumoniae ST556]	66.56	1	37	37	128	2.23774e+09	0	0	2.23774e+09	2.18625e+09	5.8559e+07	1.68134e+07	2.26163e+09	0.989437	171.576	59.97	32	55	25.5162	23.89	10	12		0			137.195	62.93	34	49	20.1663	18.45	8	8	4.69761	6.92	4	4	607	64.7723	4.76709
909837672	protease [Streptococcus pneumoniae ST556]	44.86	2	15	15	42	6.91315e+08	32976192	0	7.24291e+08	6.97807e+08	3.53404e+07	0	7.33147e+08	0.98792	61.7278	42.99	13	22	8.1986	12.38	3	3		0			47.7795	33.88	11	14	8.42039	8.41	3	3		0			428	47.9078	5.33838
379138561	recombinase RarA [Streptococcus pneumoniae ST556]	55.32	1	20	20	46	2.69053e+08	0	0	2.69053e+08	272944016	0	0	272944016	0.985744	64.9059	55.32	19	21	9.91442	10.64	3	3		0			52.2558	50.83	16	19	6.13534	5.91	2	2	0	3.78	1	1	423	46.9704	6.06201
909837896	acetaldehyde dehydrogenase [Streptococcus pneumoniae ST556]	78.26	1	77	77	2451	49232377056	5.65955e+09	2.17779e+09	5.70697e+10	46917361768	7.47901e+09	3.58047e+09	5.79768e+10	0.984354	2749.81	70.44	65	681	678.956	57.08	45	221	293.934	26.84	18	94	2837.31	77.12	71	734	1194.25	53.79	47	388	325.48	32.39	31	333	883	97.2254	6.48096
379137619	lysyl-tRNA synthetase [Streptococcus pneumoniae ST556]	76.61	1	52	52	307	5501094540	1.19995e+08	0	5.62109e+09	5.55795e+09	138128126	1.78842e+07	5.71396e+09	0.983746	361.203	76.21	46	135	66.4218	47.78	24	28	3.98532	3.63	2	2	297.511	68.55	49	107	62.9707	40.73	25	28	12.4315	16.13	7	7	496	56.6759	5.49072
379137366	acetyl-CoA carboxylase subunit beta [Streptococcus pneumoniae ST556]	55.21	1	23	23	140	0	6730690670	0	6730690670	0	6.77356e+09	7.58417e+07	6.8494e+09	0.982668	6.23031	8.33	2	2	187.401	51.74	22	65	6.95877	9.03	2	2		0			166.274	50.69	19	59	21.8587	29.86	9	12	288	31.7655	8.6167
379137819	sugar phosphatase [Streptococcus pneumoniae ST556]	47.39	1	12	12	26	0	9.219e+07	0	9.219e+07	0	9.43131e+07	0	9.43131e+07	0.977488		0			40.0388	47.39	12	13		0				0			38.1952	39.93	11	13		0			268	29.6752	4.97021
379137118	DNA mismatch repair protein MutL [Streptococcus pneumoniae ST556]	56.86	1	32	32	90	6.46452e+08	0	0	6.46452e+08	6.28742e+08	33259845	0	6.62002e+08	0.97651	138.072	51.46	26	41	8.43429	5.24	2	3		0			136.186	44.38	25	37	12.3898	13.87	6	7	0	5.24	2	2	649	73.3749	5.57959
909837569	UDP-N-acetyl-D-mannosamine transferase [Streptococcus pneumoniae ST556]	76.92	1	27	27	98	0	1.67464e+09	0	1.67464e+09	0	1687309488	3.34692e+07	1.72078e+09	0.973187		0			119.428	76.92	23	40	5.77955	11.34	2	2	2.06903	4.45	1	1	118.304	65.99	24	49	4.00825	37.65	6	6	247	28.1648	8.5874
379138278	hypothetical protein MYY_1412 [Streptococcus pneumoniae ST556]	80.19	1	7	7	17	0	0	237559701	237559701	0	0	2.44823e+08	2.44823e+08	0.970333		0				0			29.8878	74.53	6	8		0				0			21.4036	62.26	6	9	106	12.3405	9.56885
379138749	DNA-directed RNA polymerase subunit beta [Streptococcus pneumoniae ST556]	46.13	1	48	48	130	4.49028e+08	4.63524e+07	0	4.95381e+08	511198724	0	0	511198724	0.969057	199.915	40.48	43	66	4.54752	2.49	2	2		0			168.467	39.73	42	58	2.39561	2.66	2	2	4.20739	1.25	2	2	1203	134.234	5.13525
379137223	elongation factor G [Streptococcus pneumoniae ST556]	76.77	1	44	44	177	5294414832	0	2.77009e+07	5.32212e+09	5.41151e+09	62679063	2.6985e+07	5.50118e+09	0.96745	257.203	69.26	39	87	30.8319	19.62	9	9	11.0657	10.82	5	6	172.401	62.77	37	63	13.9077	14.86	7	7	2.36648	5.19	3	5	693	76.7867	4.95752
909837496	beta-N-acetylhexosaminidase [Streptococcus pneumoniae ST556]	52.44	1	60	61	121	5.6166e+08	0	0	5.6166e+08	5.82262e+08	0	0	5.82262e+08	0.964617	210.877	47.94	53	61		0				0			192.105	43.9	49	60		0				0			1312	144.633	5.26221
379138829	methyltransferase [Streptococcus pneumoniae ST556]	13.85	1	3	3	7	0	32175675	0	32175675	0	33359094	0	33359094	0.964525		0			10.7301	13.85	3	4		0				0			7.39727	13.85	3	3		0			195	21.9023	5.41455
379139018	rRNA methyltransferase [Streptococcus pneumoniae ST556]	42.14	1	8	8	17	0	4.4302e+07	521129672	5.65432e+08	0	5.58038e+08	2.85887e+07	5.86627e+08	0.96387		0			2.86043	16.98	3	3	6.50803	10.69	2	3		0			17.1761	34.59	7	8	1.78287	18.24	3	3	159	18.0877	9.37842
379138036	glucose-1-phosphate adenylyltransferase [Streptococcus pneumoniae ST556]	86.54	1	31	31	197	3.06652e+09	1.92009e+08	33828636	3.29236e+09	3.24429e+09	1.48456e+08	4.0942e+07	3.43368e+09	0.958842	303.924	86.28	29	81	79.9171	71.5	21	25	17.2046	21.37	6	6	172.118	69.39	27	60	37.987	51.98	15	18	10.1129	15.57	5	7	379	42.5549	6.81494
909837939	peptidase M16 [Streptococcus pneumoniae ST556]	23.8	1	9	9	15	2.89233e+07	1.83136e+07	0	4.72369e+07	4.93514e+07	0	0	4.93514e+07	0.957155	11.5772	20.67	7	7	0	5.05	1	1		0			13.4336	17.31	6	7		0				0			416	48.0482	6.40479
379137949	GNAT family acetyltransferase [Streptococcus pneumoniae ST556]	39.86	1	5	5	12	0	0	501518292	501518292	0	0	5.24689e+08	5.24689e+08	0.955839		0				0			15.3548	29.37	3	4		0				0			16.4937	39.86	5	8	143	16.007	6.52197
379138748	DNA-directed RNA polymerase subunit beta' [Streptococcus pneumoniae ST556]	59.43	1	74	74	171	6.72182e+08	0	0	6.72182e+08	696523838	7.79675e+06	0	7.04321e+08	0.95437	254.75	54.29	62	87	1.7921	0.9	1	1		0			227.017	51.76	62	81	0	2.12	2	2		0			1225	136.902	7.03467
379138517	16S rRNA methyltransferase [Streptococcus pneumoniae ST556]	51.03	1	16	16	43	3.74059e+08	48425232	0	4.22484e+08	444354122	0	0	444354122	0.950783	62.9645	41.88	13	17	7.17288	13.5	2	2		0			50.6099	51.03	16	18	5.01704	27.46	4	4	0	13.73	2	2	437	49.0248	5.89697
379138753	UDP-N-acetylglucosamine 1-carboxyvinyltransferase [Streptococcus pneumoniae ST556]	56.44	1	20	20	48	4.07609e+08	0	0	4.07609e+08	4.28965e+08	0	0	4.28965e+08	0.950215	62.041	51.76	17	23		0				0			59.646	52.69	17	21	6.7732	15.93	4	4		0			427	45.8389	5.57959
379138766	recombinase RmuC [Streptococcus pneumoniae ST556]	54.07	1	17	17	37	2.25868e+08	0	0	2.25868e+08	2.38114e+08	0	0	2.38114e+08	0.94857	42.3011	44.02	14	19		0				0			46.576	50	15	18		0				0			418	47.9459	5.26221
379137150	dihydrofolate synthase [Streptococcus pneumoniae ST556]	32.93	1	15	15	26	57740265	0	0	57740265	6.08866e+07	0	0	6.08866e+07	0.948324	24.4507	24.28	10	11		0				0			38.9469	28.61	13	14		0			0	6.01	1	1	416	46.5152	4.95752
909837686	chlorohydrolase [Streptococcus pneumoniae ST556]	22.2	1	7	7	17	136586858	0	0	136586858	1.3684e+08	0	7.95027e+06	1.4479e+08	0.943341	23.8544	22.2	7	8	2.01487	4.06	1	1		0			8.69099	10.74	4	5	4.34684	5.97	2	2	0	1.91	1	1	419	46.4795	5.18604
379138871	glycerol-3-phosphate dehydrogenase [Streptococcus pneumoniae ST556]	95.56	1	28	28	183	0	1.4345e+10	0	1.4345e+10	0	1.511e+10	1.40798e+08	1.52508e+10	0.940602		0			289.993	93.2	26	90	9.57658	25.44	4	4		0			167.814	80.77	23	78	13.1411	45.56	9	11	338	36.754	5.47803
379137367	acetyl-CoA carboxylase subunit alpha [Streptococcus pneumoniae ST556]	57.25	1	15	15	145	0	1.0312e+10	1.10566e+08	1.04225e+10	0	1.085e+10	2.8859e+08	1.11386e+10	0.935715		0			218.61	57.25	15	57	14.0365	27.84	3	4		0			155.156	57.25	14	66	29.149	53.33	10	18	255	28.2158	6.40479
379137579	zinc metalloprotease [Streptococcus pneumoniae ST556]	39.48	1	63	63	121	1.72656e+08	6.21024e+06	0	1.78866e+08	191999252	0	0	191999252	0.931598	157.492	33.49	55	63	15.8245	2.58	4	4		0			158.454	30.39	45	48	10.6419	3.1	5	5	0	0.47	1	1	1902	212.032	5.40186
379137941	aspartate-semialdehyde dehydrogenase [Streptococcus pneumoniae ST556]	31.84	1	9	9	16	434065376	0	0	434065376	466177648	0	0	466177648	0.931116	16.0534	12.57	4	6		0				0			22.3082	31.84	9	9		0			2.10611	1.96	1	1	358	38.923	5.30029
379137705	rRNA methyltransferase [Streptococcus pneumoniae ST556]	65.7	1	18	18	43	0	1.79667e+08	0	1.79667e+08	0	1.93121e+08	0	1.93121e+08	0.930336		0			85.8983	65.7	18	28		0				0			30.6522	64.88	14	14	0	7.02	1	1	242	26.474	8.51416
909837772	5,10-methylene-tetrahydrofolate cyclohydrolase [Streptococcus pneumoniae ST556]	65.26	1	12	12	47	0	7.80629e+08	0	7.80629e+08	0	8.40015e+08	0	8.40015e+08	0.929303		0			69.6911	65.26	11	21		0				0			48.5876	52.98	10	24	1.60742	12.98	2	2	285	30.6303	6.53662
379137334	isopentenyl pyrophosphate isomerase [Streptococcus pneumoniae ST556]	31.85	1	8	8	21	525494129	4.65863e+07	0	5.7208e+08	615735746	0	0	615735746	0.9291	19.6852	28.57	7	8	5.11194	7.74	3	4		0			13.0417	19.35	6	7	2.06546	5.36	2	2		0			336	37.6972	5.60498
909837497	GntR family transcriptional regulator [Streptococcus pneumoniae ST556]	92.02	1	31	31	289	7.51144e+07	1.74521e+10	2.70967e+08	1.77982e+10	0	1.85646e+10	5.9271e+08	1.91573e+10	0.929054	19.2603	24.37	8	8	321.925	88.66	29	104	52.1796	67.23	13	18	14.2825	28.99	6	6	325.712	83.61	30	117	63.3568	84.03	20	36	238	27.9402	6.53662
379137776	alanine--tRNA ligase [Streptococcus pneumoniae ST556]	78.44	1	67	68	360	7.52064e+09	1.94372e+08	0	7.71501e+09	7.8606e+09	4.18231e+08	37531955	8.31637e+09	0.92769	426.623	77.29	63	145	69.8006	28.56	24	30		0			361.045	64.79	56	122	104.992	38.3	33	42	38.5588	16.51	11	21	872	96.371	5.17334
379138532	GTPase [Streptococcus pneumoniae ST556]	84.24	1	35	35	218	4.7272e+08	5.54507e+09	0	6.0178e+09	5.44007e+08	5.93635e+09	1.93591e+07	6.49972e+09	0.925855	107.812	73.64	22	31	272.91	84.24	34	80	8.37434	10.6	3	3	83.9941	63.32	20	24	206.187	84.24	34	74	12.3672	23.91	6	6	368	40.9437	7.86963
909837744	bifunctional N-acetylglucosamine-1-phosphate uridyltransferase/glucosamine-1-phosphate acetyltransferase [Streptococcus pneumoniae ST556]	54.68	1	25	25	192	9936745693	4.03706e+08	175881603	1.05163e+10	1.08826e+10	3.89277e+08	9.57635e+07	1.13677e+10	0.925109	204.963	50.76	19	75	68.5247	43.14	15	22	14.0746	11.33	3	3	152.21	37.91	18	58	43.4117	35.51	14	21	20.2775	25.05	9	13	459	49.3433	5.57959
379138367	GTP-binding protein [Streptococcus pneumoniae ST556]	81.03	1	18	18	81	0	2189007611	0	2189007611	0	2339302216	34194373	2373496589	0.922271		0			128.356	81.03	18	40	3.87227	11.79	2	2		0			88.3819	80.51	17	37	4.38693	4.62	1	2	195	22.3125	8.67529
379138836	competence protein CglA [Streptococcus pneumoniae ST556]	33.87	1	9	9	21	0	9.56393e+07	0	9.56393e+07	0	9.05616e+07	13427877	1.0399e+08	0.919702		0			26.9457	28.43	7	9		0				0			22.8363	33.87	9	11	0	6.71	1	1	313	35.5513	6.1001
379138638	deoxyribonucleotide triphosphate pyrophosphatase [Streptococcus pneumoniae ST556]	56.04	1	16	16	28	0	6.39227e+07	0	6.39227e+07	0	6.95127e+07	0	6.95127e+07	0.919583		0			42.4755	56.04	15	17		0				0			21.6499	41.49	10	11		0			323	36.3193	4.81787
379138613	LacI family transcriptional regulator [Streptococcus pneumoniae ST556]	37.01	1	14	14	26	0	4.52899e+07	0	4.52899e+07	0	4.92788e+07	0	4.92788e+07	0.919054		0			38.0033	35.22	11	12		0				0			33.3227	33.13	12	14		0			335	37.8554	5.08447
379137345	ribonuclease HIII [Streptococcus pneumoniae ST556]	26.96	1	7	7	12	0	5.86427e+07	0	5.86427e+07	0	63988199	0	63988199	0.916461		0			15.3448	22.18	6	6		0				0			14.5913	20.14	5	6		0			293	32.337	8.96826
379137919	ribonucleotide-diphosphate reductase subunit beta [Streptococcus pneumoniae ST556]	50.94	1	11	11	39	6.15774e+07	3.65054e+08	2.86466e+07	4.55277e+08	1.97882e+08	302179686	0	5.00062e+08	0.910443	16.108	20.94	4	5	53.6382	40.31	8	14	7.61073	14.37	3	3	7.8854	19.69	4	4	19.9152	45.63	10	13		0			320	36.9531	4.50049
379137739	nicotinate phosphoribosyltransferase [Streptococcus pneumoniae ST556]	77.78	1	37	37	193	5.42438e+09	1.87474e+08	0	5.61185e+09	5.96599e+09	1.99472e+08	8.95172e+06	6.17441e+09	0.908889	247.019	70.58	33	90	42.8552	48.56	16	17	7.14304	8.64	2	2	163.342	71.6	35	64	27.2865	41.77	15	16	2.88781	11.52	4	4	486	55.074	5.26221
379138641	alpha-amylase [Streptococcus pneumoniae ST556]	7.02	1	4	4	6	5.14608e+07	0	0	5.14608e+07	56789164	0	0	56789164	0.906172	5.00352	4.07	2	2		0				0			8.83227	7.02	4	4		0				0			541	62.7734	4.90674
909837702	transcription antiterminator lact [Streptococcus pneumoniae ST556]	77.7	1	27	27	159	0	3621144500	239951268	3861095768	0	3.78511e+09	4.77696e+08	4.2628e+09	0.905764		0			232.857	74.82	24	67	18.4609	26.98	5	6		0			212.925	73.74	25	74	18.428	48.56	11	12	278	32.9319	6.1001
379138032	pullulanase [Streptococcus pneumoniae ST556]	76.81	1	47	47	205	3.05431e+09	50599561	2.34955e+07	3.12841e+09	3.37042e+09	8.27752e+07	1.40979e+07	3.46729e+09	0.902264	334.518	74.18	45	98	42.9969	35.31	11	16	5.01197	5.8	3	3	231.943	59.29	39	70	20.9068	22.53	10	11	9.97224	14.23	6	7	759	86.4857	5.2876
909837930	TIM barrel oxidoreductase NifR3 [Streptococcus pneumoniae ST556]	62.27	1	15	15	35	0	190507382	0	190507382	0	2.11623e+08	0	2.11623e+08	0.900223		0			36.2112	42.64	10	12		0				0			65.5037	62.27	15	23		0			326	35.7284	5.87158
379138997	30S ribosomal protein S2 [Streptococcus pneumoniae ST556]	78.38	2	34	34	1166	1.13138e+10	7.69422e+10	7.39069e+08	8.89951e+10	1.27031e+10	8.47233e+10	1.49766e+09	9.89241e+10	0.89963	288.589	71.04	20	94	1294.16	78.38	33	455	104.732	67.57	17	39	217.353	73.36	22	72	1048.93	74.13	30	432	130.333	71.04	20	74	259	28.823	5.26221
379137521	multidrug ABC transporter ATP-binding protein [Streptococcus pneumoniae ST556]	54.42	1	11	11	31	0	3.4916e+08	0	3.4916e+08	0	3.88845e+08	0	3.88845e+08	0.897941		0			53.8172	54.42	11	15		0				0			37.7899	31.16	7	13	0	20.93	3	3	215	23.8387	7.47412
379137372	elongation factor P [Streptococcus pneumoniae ST556]	80.11	1	14	14	286	0	3.16382e+10	0	3.16382e+10	0	3.46974e+10	5.53566e+08	3.5251e+10	0.897512	3.14913	6.99	1	1	378.46	76.34	13	116	34.5468	66.67	8	12	3.08403	15.59	1	2	326.497	80.11	14	138	38.0478	46.77	7	17	186	20.5874	4.91943
379137211	ATP-dependent DNA helicase RuvB [Streptococcus pneumoniae ST556]	16.1	1	3	3	5	0	32782058	0	32782058	0	36548381	0	36548381	0.89695		0			5.62608	10.22	2	3		0				0			3.70443	12.07	2	2		0			323	36.1934	4.89404
379137011	tagatose-6-phosphate ketose isomerase [Streptococcus pneumoniae ST556]	44.33	1	14	14	26	8.61157e+07	0	0	8.61157e+07	9.60192e+07	0	0	9.60192e+07	0.896859	29.7464	34.28	10	11	0	4.9	1	1		0			29.657	36.86	12	13	2.25344	2.84	1	1		0			388	43.0363	5.021
379138977	Clp protease ClpX [Streptococcus pneumoniae ST556]	64.2	1	58	62	246	2752849433	3.01322e+07	0	2.78298e+09	2937717400	6.91005e+07	9.63706e+07	3.10319e+09	0.896814	377.845	60.62	54	119	19.6707	15.31	8	8		0			331.325	61.98	53	103	24.1296	18.77	11	12	4.59748	4.69	4	4	810	90.1136	6.01123
379139015	LytR family transcriptional regulator [Streptococcus pneumoniae ST556]	89.6	1	37	37	410	9.8607e+07	20432697728	9.17565e+07	2.06231e+10	0	2.29744e+10	49209402	2.30236e+10	0.895735	20.1556	31.6	8	8	527.827	88.8	34	179	37.2852	56.4	14	22	17.3241	23.6	6	6	357.972	78.4	34	163	51.1664	63.6	18	32	250	29.9396	6.55127
379136913	hypoxanthine phosphoribosyltransferase [Streptococcus pneumoniae ST556]	57.78	1	13	13	40	0	105963638	0	105963638	0	1.10572e+08	7.83277e+06	1.18404e+08	0.894929		0			47.0951	57.78	13	17		0				0			50.8568	57.78	13	19	11.4454	18.89	3	4	180	20.1414	5.60498
379137432	CTP synthetase [Streptococcus pneumoniae ST556]	66.73	1	28	28	126	2.38521e+09	60234884	0	2.44545e+09	2.72145e+09	0	1.42223e+07	2.73567e+09	0.893912	157.01	53.46	26	55	27.2514	30.65	8	9	2.79056	8.79	2	2	109.827	54.58	24	45	7.79225	23.36	7	8	3.28816	15.14	5	7	535	59.2194	5.66846
379138700	ABC transporter substrate-binding protein [Streptococcus pneumoniae ST556]	41.48	1	28	28	51	2.14624e+08	0	0	2.14624e+08	2.40982e+08	0	0	2.40982e+08	0.890619	54.9746	31.41	19	22	2.3218	1.63	1	1		0			62.9072	35.56	24	27	2.06966	1.63	1	1		0			675	78.3169	6.50732
379137901	phosphoesterase [Streptococcus pneumoniae ST556]	49.17	1	10	10	27	0	1.40887e+08	0	1.40887e+08	0	1.55152e+08	3.11327e+06	1.58265e+08	0.890196		0			31.0979	38.84	6	10	2.87799	4.96	1	1		0			12.9158	46.69	9	13	4.73864	15.29	3	3	242	27.2172	4.66553
379137752	acyl-ACP thioesterase [Streptococcus pneumoniae ST556]	46.94	1	10	10	15	0	2.99322e+08	0	2.99322e+08	0	337231496	0	337231496	0.887585	0	11.84	1	1	34.159	35.1	8	8		0				0			24.7955	26.53	6	6		0			245	28.3725	5.51611
379136907	transcription-repair coupling factor [Streptococcus pneumoniae ST556]	47.99	1	50	51	99	2.77755e+08	0	0	2.77755e+08	3.15355e+08	0	0	3.15355e+08	0.880772	124.735	40.29	43	50	3.89407	3.17	2	2		0			117.745	37.21	40	47		0				0			1169	134.832	5.57959
379137923	phosphoenolpyruvate-protein phosphotransferase [Streptococcus pneumoniae ST556]	42.29	1	22	22	44	3.12655e+08	0	0	3.12655e+08	3.55611e+08	0	0	3.55611e+08	0.879204	51.0765	35.18	16	20	0	1.21	1	1		0			50.0047	33.28	17	20	1.76657	8.32	2	2	0	1.21	1	1	577	63.2839	4.7417
379138332	methyltransferase [Streptococcus pneumoniae ST556]	54.62	1	16	16	57	0	3.27275e+08	0	3.27275e+08	0	3.62124e+08	1.03709e+07	3.72495e+08	0.878604		0			71.829	51.81	15	26		0				0			56.5459	54.62	16	29	2.3383	10.84	2	2	249	28.3045	6.17627
379137200	DeoR faimly transcriptional regulator [Streptococcus pneumoniae ST556]	64.42	1	22	23	61	0	3.80838e+08	0	3.80838e+08	0	4.36626e+08	0	4.36626e+08	0.872227		0			79.404	62.88	22	31		0				0			65.096	62.88	21	30		0			326	37.1692	6.20166
379138131	DNA polymerase III subunit delta' [Streptococcus pneumoniae ST556]	61.82	1	19	19	37	0	6.56388e+07	0	6.56388e+07	0	7.5371e+07	0	7.5371e+07	0.870875		0			33.1857	40.88	11	13	0	4.73	1	1		0			51.0868	60.14	18	22	3.33062	9.12	1	1	296	34.3192	6.80029
379137241	GTP cyclohydrolase [Streptococcus pneumoniae ST556]	67.39	1	13	13	77	0	2192625536	0	2192625536	0	2.47205e+09	4.73427e+07	2.5194e+09	0.870298		0			85.4102	67.39	12	31	9.25744	29.35	4	4		0			87.215	67.39	13	33	16.0031	36.41	6	9	184	20.7275	6.04932
379136992	phosphoribosylformylglycinamidine synthase [Streptococcus pneumoniae ST556]	31.99	1	29	29	56	8.87369e+07	0	0	8.87369e+07	1.02088e+08	0	0	1.02088e+08	0.869222	83.2752	28.85	25	29		0				0			70.7737	27.24	26	27		0				0			1241	135.481	5.08447
379137873	DeoR faimly transcriptional regulator [Streptococcus pneumoniae ST556]	32.75	1	6	6	32	0	3.80477e+08	0	3.80477e+08	0	404478992	3.41108e+07	4.3859e+08	0.867501		0			31.7452	32.75	6	11	9.58238	19.88	3	3		0			29.8029	32.75	6	11	9.31422	32.75	6	7	171	19.5982	5.8335
379138576	hypothetical protein MYY_1712 [Streptococcus pneumoniae ST556]	23.05	1	3	3	6	0	6.19919e+07	0	6.19919e+07	0	7.16381e+07	0	7.16381e+07	0.865349		0			11.5848	18.93	2	3		0				0			2.82617	23.05	3	3		0			243	28.373	4.7417
379137888	DNA gyrase subunit A [Streptococcus pneumoniae ST556]	46.47	1	42	42	114	1008612682	0	0	1008612682	1.16557e+09	0	0	1.16557e+09	0.865341	171.902	39.78	34	60	5.90554	6.2	2	2	6.04661	3.41	1	1	121.69	36.74	33	45	8.21825	7.18	3	3	6.83771	4.5	2	3	822	91.9958	6.18896
379137793	galactosyl transferase [Streptococcus pneumoniae ST556]	42.38	1	16	16	37	141791376	0	0	141791376	1.64793e+08	0	0	1.64793e+08	0.860419	35.529	30.18	12	15	3.41516	4.57	1	1		0			45.0794	42.38	16	21		0				0			328	38.0744	6.45557
379138049	peptidase M26 [Streptococcus pneumoniae ST556]	55.54	1	90	90	184	3.11697e+08	0	332624044	6.44321e+08	6.89592e+08	0	5.99142e+07	7.49507e+08	0.859661	208.321	43.71	66	75		0			6.73271	2.25	3	3	263.899	48.4	75	96	8.16809	3.04	4	4	5.39255	3.24	6	6	2004	223.141	5.2876
379138053	site-specific tyrosine recombinase XerS [Streptococcus pneumoniae ST556]	50.28	1	12	13	33	1.68539e+08	9.74673e+07	0	2.66007e+08	2.88699e+08	2.13217e+07	0	3.10021e+08	0.858028	37.9636	35.11	10	13	21.1975	20.79	4	6		0			22.6984	30.62	8	10	9.76579	11.24	3	4		0			356	41.1456	9.18799
379137837	2-C-methyl-D-erythritol 4-phosphate cytidylyltransferase [Streptococcus pneumoniae ST556]	52.81	1	15	15	22	0	187237532	0	187237532	0	2.19335e+08	0	2.19335e+08	0.853662		0			17.6724	36.33	7	7		0				0			37.2058	48.31	14	15		0			267	31.8863	6.18896
379137990	1,2-diacylglycerol 3-glucosyltransferase [Streptococcus pneumoniae ST556]	61.9	1	27	27	78	916934133	5.9514e+07	0	9.76448e+08	1076598777	62313508	6.99662e+06	1.14591e+09	0.852117	104.329	59.41	25	40	2.87406	2.27	1	1	0	2.27	1	1	82.486	49.66	21	33	2.03867	6.8	2	2	0	2.27	1	1	441	50.3353	6.49365
379138151	arginine decarboxylase [Streptococcus pneumoniae ST556]	44.4	1	16	16	31	1.14533e+08	0	0	1.14533e+08	80187996	5.50445e+07	0	1.35232e+08	0.846936	42.5788	37.07	14	14	0	2.44	1	1		0			43.8205	35.85	14	14	2.62204	6.31	2	2		0			491	53.8077	5.41455
379138170	arginine repressor [Streptococcus pneumoniae ST556]	46.79	1	9	9	42	0	0	9.80971e+08	9.80971e+08	0	0	1.16375e+09	1.16375e+09	0.842942		0			3.05263	7.69	1	1	36.2654	28.85	4	8		0			2.76712	7.69	1	1	91.7999	46.79	9	32	156	17.8031	5.84619
379137446	heat shock protein GrpE [Streptococcus pneumoniae ST556]	60.34	1	8	8	28	0	250581597	0	250581597	0	292620328	5.16555e+06	2.97786e+08	0.841482		0			38.1622	60.34	8	12		0				0			35.0273	36.78	7	14	2.55877	13.79	2	2	174	19.9569	4.62744
379137514	cysteinyl-tRNA synthetase [Streptococcus pneumoniae ST556]	53.91	1	26	26	54	592357074	0	0	592357074	7.06149e+08	0	0	7.06149e+08	0.838856	70.8334	45.64	20	23		0				0			96.7879	49.89	25	31		0				0			447	50.9635	5.32568
379137993	GTPase CgtA [Streptococcus pneumoniae ST556]	71.43	2	28	28	109	1.83191e+09	0	0	1.83191e+09	2.01632e+09	168854068	0	2.18517e+09	0.838336	174.288	71.43	27	58	14.1299	14.06	4	4		0			127.926	63.13	24	40	9.77515	12.44	4	4	0	8.06	3	3	434	48.1303	5.05908
379137900	DNA recombination protein RecN [Streptococcus pneumoniae ST556]	62.34	2	33	33	99	4.76167e+08	0	0	4.76167e+08	556946072	0	1.14979e+07	5.68444e+08	0.837667	207.151	60.72	30	59	7.33929	10.09	3	4		0			94.8764	49.55	23	32	5.82506	4.32	2	2	3.9846	2.88	2	2	555	62.7521	5.05908
909837904	DNA mismatch repair protein MutS [Streptococcus pneumoniae ST556]	65.05	1	44	44	136	1429808286	37457654	0	1467265940	1.69036e+09	5.37833e+07	7.56718e+06	1.75171e+09	0.83762	199.541	62.68	42	69	19.61	12.8	4	4		0			159.485	55.57	37	56	8.93618	7.35	3	3	6.87706	7.46	3	4	844	94.8117	5.32568
379138280	tRNA (guanine-N1)-methyltransferase [Streptococcus pneumoniae ST556]	90.38	1	18	18	64	0	8.84314e+08	0	8.84314e+08	0	1.0539e+09	5.2764e+06	1.05917e+09	0.834909		0			87.2322	76.99	15	29		0				0			78.251	88.7	17	33	5.06696	10.46	2	2	239	27.6158	4.94482
909837667	GntR family transcriptional regulator [Streptococcus pneumoniae ST556]	74.14	1	23	23	77	0	1151058134	0	1151058134	0	1361099043	17702454	1378801497	0.834825		0			113.44	71.55	21	37	4.74999	9.91	1	1		0			76.7001	74.14	23	37	0	10.78	2	2	232	26.867	8.63135
909837962	phenylalanine--tRNA ligase [Streptococcus pneumoniae ST556]	51.15	1	16	16	24	180723088	0	0	180723088	216628488	0	0	216628488	0.834254	41.5988	43.97	14	15		0				0			25.8246	30.75	9	9		0				0			348	39.0766	5.71924
379137143	excinuclease ABC subunit A [Streptococcus pneumoniae ST556]	62.35	2	47	47	109	6.07579e+08	0	0	6.07579e+08	7.32082e+08	0	0	7.32082e+08	0.829933	151.236	50.9	38	54	7.81461	4.56	3	3		0			121.335	44.11	37	49	0	4.03	2	2	3.32241	4.45	1	1	943	104.09	6.37939
379137532	ribonuclease J [Streptococcus pneumoniae ST556]	51.18	1	31	32	109	8.25017e+08	123941106	0	9.48958e+08	1.01747e+09	1.14229e+08	1.34075e+07	1.1451e+09	0.82871	151.634	50.45	28	50	12.6449	14.83	6	6	0	1.27	1	1	135.739	46.47	24	44	11.5535	13.02	5	5	0	2.53	2	3	553	61.128	5.56689
379138456	cell division protein FtsZ [Streptococcus pneumoniae ST556]	74.22	1	33	33	557	3.08944e+10	1.5513e+09	3.99781e+08	3.28455e+10	3.7459e+10	1710463416	5.59025e+08	3.97285e+10	0.82675	707.586	69.69	26	202	206.617	59.9	24	76	72.2465	43.68	15	21	465.289	72.08	30	147	121.055	53.94	22	68	76.2322	46.54	19	43	419	44.4028	4.80518
379138231	purine nucleoside phosphorylase [Streptococcus pneumoniae ST556]	55.76	1	12	12	32	0	312022627	0	312022627	0	3.77473e+08	0	3.77473e+08	0.826608		0			44.6952	45.72	10	15		0				0			23.7451	43.87	10	16	2.40555	3.35	1	1	269	28.985	5.35107
909837510	DNA-binding protein [Streptococcus pneumoniae ST556]	60.28	5	16	16	40	0	3.26806e+08	0	3.26806e+08	0	3.95963e+08	0	3.95963e+08	0.825345		0			56.7831	45.64	12	18		0				0			44.4621	52.96	15	22		0			287	34.0825	6.85889
379138205	pyrrolidone-carboxylate peptidase [Streptococcus pneumoniae ST556]	67.29	1	14	17	50	44161772	6.89838e+08	0	7.34e+08	0	8.7811e+08	1.13233e+07	8.89433e+08	0.825245	0	4.21	1	1	69.6554	64.49	13	23		0				0			64.2341	54.21	15	24	4.06606	8.88	2	2	214	23.405	5.41455
379138947	DeoR faimly transcriptional regulator [Streptococcus pneumoniae ST556]	68.48	1	18	18	58	0	858002540	0	858002540	0	1027097060	1.70559e+07	1.04415e+09	0.821721		0			83.7761	66.15	17	27	6.41453	11.67	3	3		0			54.4215	49.81	14	24	0	13.62	3	4	257	29.2792	6.31592
379137950	serine hydroxymethyltransferase [Streptococcus pneumoniae ST556]	68.42	1	25	25	74	6.13382e+08	45616839	0	6.58999e+08	7.13694e+08	72925799	1.71421e+07	8.03762e+08	0.819893	132.296	66.51	23	37	2.56323	4.31	1	1	0	4.31	1	1	94.6212	68.42	25	31	5.23308	7.18	2	2	1.95692	7.18	2	2	418	45.2302	5.16064
379138050	GTPase [Streptococcus pneumoniae ST556]	56.18	3	17	18	59	0	385484612	0	385484612	0	4.70309e+08	0	4.70309e+08	0.819642		0			78.325	56.18	18	31		0				0			56.9746	54.06	17	27	2.19722	4.24	1	1	283	32.1511	8.80713
379137894	uridine kinase [Streptococcus pneumoniae ST556]	64.62	1	9	9	26	0	157723028	0	157723028	0	1.94057e+08	0	1.94057e+08	0.812768		0			18.6333	33.02	5	7	2.66859	4.72	1	1		0			33.1725	64.62	9	15	9.10587	14.62	2	3	212	24.4506	5.87158
379138625	glutamyl aminopeptidase [Streptococcus pneumoniae ST556]	69.49	1	16	16	64	5.337e+08	1.6356e+08	0	6.97261e+08	5.44479e+08	281592678	3.4686e+07	8.60758e+08	0.810054	66.6465	54.24	13	18	47.2084	45.76	10	13	2.21096	2.26	1	1	50.9733	35.03	9	14	34.2726	45.48	10	13	15.7775	9.89	3	5	354	37.9954	5.77002
379137131	DNA-binding protein [Streptococcus pneumoniae ST556]	65.4	1	14	14	26	0	7.10145e+07	0	7.10145e+07	0	8.78259e+07	0	8.78259e+07	0.808583		0			34.9732	61.18	12	12		0				0			36.7465	49.79	12	13	0	3.8	1	1	237	28.0335	5.92236
379137445	HrcA family transcriptional regulator [Streptococcus pneumoniae ST556]	72.67	1	22	22	72	2.41436e+08	0	0	2.41436e+08	2.98938e+08	0	0	2.98938e+08	0.807644	89.0684	62.21	20	35	2.39156	8.43	2	2		0			72.8379	68.6	20	32	2.03761	7.27	3	3		0			344	39.3664	5.35107
909837788	hypothetical protein MYY_1432 [Streptococcus pneumoniae ST556]	35.21	1	13	13	24	9.55797e+07	0	0	9.55797e+07	1.18642e+08	0	0	1.18642e+08	0.805611	28.7229	27.38	11	12		0				0			29.7922	32.03	11	12		0				0			409	47.4633	4.29736
379138057	pyruvate dehydrogenase [Streptococcus pneumoniae ST556]	28.18	1	7	7	13	0	52063881	0	52063881	0	64673733	0	64673733	0.805024		0			15.1384	19.7	4	5		0				0			11.6996	28.18	7	7	0	8.18	1	1	330	35.797	4.97021
379138166	pyruvate kinase [Streptococcus pneumoniae ST556]	68.86	1	34	34	186	2.7924e+09	1.02765e+08	3.76651e+07	2.93283e+09	3.24446e+09	3.67996e+08	3.55405e+07	3.64799e+09	0.803956	246.342	66.67	31	77	48.2998	31.34	13	15	5.93399	12.18	5	6	165.966	55.89	28	56	51.1686	40.12	16	22	15.7921	14.57	8	10	501	54.7613	5.14795
379137449	molecular chaperone DnaJ [Streptococcus pneumoniae ST556]	41.01	1	23	23	126	4478977418	4.07728e+08	0	4.88671e+09	5.0879e+09	928364669	7.54539e+07	6.09172e+09	0.802188	137.638	41.01	21	42	63.45	37.04	14	19	10.2354	11.38	3	3	118.592	40.74	18	32	61.4802	38.89	15	19	19.0022	26.19	9	11	378	40.4929	7.23975
379138928	arginine deiminase [Streptococcus pneumoniae ST556]	40.83	1	16	16	31	120281176	0	0	120281176	1.50165e+08	0	0	1.50165e+08	0.800996	31.3697	31.78	11	13		0				0			43.9037	35.94	15	18		0				0			409	46.624	5.08447
379138526	SAM-dependent methyltransferase [Streptococcus pneumoniae ST556]	45.53	2	9	9	22	0	3.0536e+08	0	3.0536e+08	0	382795635	0	382795635	0.797711		0			30.1929	39.02	8	11		0				0			25.749	45.53	9	11		0			246	28.4016	4.67822
379137704	thioredoxin reductase [Streptococcus pneumoniae ST556]	58.75	1	13	13	32	0	3.53875e+08	0	3.53875e+08	0	4.21617e+08	2.21774e+07	4.43795e+08	0.797385		0			49.6161	58.75	12	17		0				0			32.4546	40.92	10	13	1.6384	10.56	2	2	303	33.1547	4.88135
379137505	phenylalanyl-tRNA synthase subunit beta [Streptococcus pneumoniae ST556]	31.09	1	19	19	33	165107979	0	0	165107979	2.07446e+08	0	0	2.07446e+08	0.795908	38.527	21.6	14	14		0				0			49.6907	30.21	18	19		0				0			801	87.09	4.729
379137342	trigger factor [Streptococcus pneumoniae ST556]	81.5	1	43	43	409	1.09189e+10	4.04837e+08	4.31836e+07	1.1367e+10	14024485984	1.93068e+08	6.7359e+07	1.42849e+10	0.795731	541.525	79.86	39	164	102.25	63.23	23	37	38.669	37.47	11	12	394.578	74	39	149	76.8228	66.04	23	28	29.9978	34.89	14	19	427	47.2538	4.52588
379138773	peptide ABC transporter ATP-binding protein [Streptococcus pneumoniae ST556]	40.85	1	12	12	24	0	2.15572e+08	0	2.15572e+08	0	2.70979e+08	0	2.70979e+08	0.795528		0			20.4193	30.05	7	9		0				0			33.6189	40.38	11	14	0	5.16	1	1	213	23.9049	7.38623
379137218	glucosamine--fructose-6-phosphate aminotransferase [Streptococcus pneumoniae ST556]	86.05	1	43	43	269	7.64964e+09	2.16911e+07	0	7.67133e+09	9.58104e+09	9.56435e+07	18898309	9.69558e+09	0.79122	359.683	86.05	42	114	77.303	49	22	23	14.0432	14.29	5	5	295.942	74.58	39	92	46.2772	51.66	23	25	15.4863	21.1	10	10	602	65.5206	5.18604
379138190	DeoR faimly transcriptional regulator [Streptococcus pneumoniae ST556]	88.62	1	24	24	161	0	8.38758e+09	1.31965e+08	8.51955e+09	0	1.05883e+10	3.02861e+08	1.08912e+10	0.782243		0			256.328	83.74	21	68	23.336	60.16	9	9	0	9.35	1	1	188.974	86.18	22	67	25.273	68.7	14	16	246	27.2686	6.17627
379138551	tryptophan synthase subunit beta [Streptococcus pneumoniae ST556]	45.43	1	19	19	59	6.7217e+08	45964499	0	7.18134e+08	8.69431e+08	4.11224e+07	8.2099e+06	9.18763e+08	0.781631	75.6918	41.3	14	23	13.3119	13.27	2	3	2.59038	10.03	2	2	78.2953	41.3	17	25	10.5215	22.42	4	5	0	6.19	1	1	339	39.5491	5.13525
379137589	ribonuclease Z [Streptococcus pneumoniae ST556]	76.05	1	21	21	111	4.39306e+08	5.1335e+08	0	9.52656e+08	6.63797e+08	538595448	1.79862e+07	1.22038e+09	0.780623	96.3105	69.58	19	30	68.5133	64.08	18	25		0			73.5311	63.43	19	27	60.1596	57.61	17	22	10.8857	27.83	6	7	309	34.1769	6.60986
379138446	phosphoglycerate mutase [Streptococcus pneumoniae ST556]	94.78	1	34	34	597	0	2.22778e+10	3.99656e+08	2.26775e+10	0	27552050780	1.55024e+09	2.91023e+10	0.779233		0			515.971	93.48	31	156	47.0427	58.26	11	20		0			821.151	94.78	33	360	108.391	82.61	21	61	230	26.0343	5.52881
379137356	MarR family transcriptional regulator [Streptococcus pneumoniae ST556]	65.97	1	14	14	75	0	0	2.68264e+09	2.68264e+09	0	1.54213e+06	3.44733e+09	3.44887e+09	0.777831		0				0			69.3957	56.94	9	22		0			3.84233	4.86	1	2	82.4438	53.47	13	51	144	16.7059	8.88037
379138487	phospho-2-dehydro-3-deoxyheptonate aldolase [Streptococcus pneumoniae ST556]	51.31	1	15	16	61	2.22426e+08	166430093	0	3.88857e+08	2.81625e+08	2.09392e+08	9.84754e+06	5.00865e+08	0.77637	31.7182	44.02	13	14	56.8394	48.98	15	19		0			35.5651	33.24	11	12	31.2233	35.28	11	12	4.524	9.91	4	4	343	38.7697	5.49072
379138762	pyruvate formate lyase-activating enzyme 1 [Streptococcus pneumoniae ST556]	65.15	1	18	18	62	0	1.4391e+09	18171725	1.45727e+09	0	1878092642	0	1878092642	0.775932		0			97.6238	62.88	17	32	3.06444	4.17	1	1		0			44.0572	53.03	12	26	5.26337	10.23	3	3	264	30.1053	6.72705
379138908	dihydroxy-acid dehydratase [Streptococcus pneumoniae ST556]	60.49	1	25	25	99	6.26924e+08	0	0	6.26924e+08	7.44046e+08	3.75717e+07	2.91339e+07	8.10752e+08	0.773262	114.569	45.68	21	40	7.2558	5.82	2	2		0			98.8883	49.74	22	39	20.0957	20.81	8	9	12.8599	13.23	6	9	567	59.8291	5.26221
379137820	phosphohydrolase [Streptococcus pneumoniae ST556]	57.6	1	22	22	59	5.30865e+08	0	0	5.30865e+08	6.91099e+08	0	0	6.91099e+08	0.768145	103.255	50.69	19	28	0	6.68	1	1		0			93.9093	49.08	18	29	0	6.68	1	1		0			434	50.7905	5.74463
379137478	transcription elongation factor NusA [Streptococcus pneumoniae ST556]	49.74	1	21	21	54	3.67857e+08	0	0	3.67857e+08	479346549	0	0	479346549	0.767414	77.7444	44.18	18	27	0	2.12	1	1		0			66.6448	39.68	18	25	2.317	2.12	1	1		0			378	42.7707	4.97021
379137076	ribonuclease J [Streptococcus pneumoniae ST556]	58.68	1	27	27	106	3.37443e+08	7.23568e+06	0	3.44678e+08	449385062	0	0	449385062	0.767	111.633	50.98	22	37	31.1692	30.23	13	14	11.3802	14.67	6	6	89.748	52.42	23	30	23.7976	24.33	12	13	11.1465	10.2	6	6	559	61.0239	5.99854
379138197	iron ABC transporter ATP-binding protein [Streptococcus pneumoniae ST556]	43.75	1	10	10	15	0	125666288	0	125666288	0	1.63873e+08	0	1.63873e+08	0.766853		0			15.8133	23.05	5	5		0				0			28.7321	43.75	10	10		0			256	28.3875	4.71631
379138782	alanine aminotransferase [Streptococcus pneumoniae ST556]	45.02	1	20	20	51	2.18533e+08	9.73309e+06	0	2.28267e+08	2.75618e+08	2.22432e+07	0	2.97861e+08	0.766352	67.8804	44.37	19	26	5.19282	9.74	3	4		0			54.495	37.23	16	20	5.78036	2.81	1	1		0			462	51.8955	6.81494
379138224	pantothenate kinase [Streptococcus pneumoniae ST556]	68.95	1	23	23	66	0	6.46984e+08	0	6.46984e+08	0	8.44643e+08	0	8.44643e+08	0.765985		0			100.509	53.92	20	33		0				0			72.4975	68.95	21	32	2.26291	8.5	1	1	306	35.5332	5.17334
379136899	cell division protein Fic [Streptococcus pneumoniae ST556]	67.57	1	11	11	50	0	615039149	0	615039149	0	7.43103e+08	6.02108e+07	8.03314e+08	0.765628		0			66.0697	64.86	10	21	3.83735	9.01	1	1		0			36.0467	52.7	9	24	0	19.82	2	4	222	25.4661	6.44287
379138212	DNA gyrase subunit B [Streptococcus pneumoniae ST556]	25.04	1	12	12	22	2.95363e+08	0	0	2.95363e+08	3.864e+08	0	0	3.864e+08	0.764396	33.728	18.55	10	13		0				0			23.9055	18.7	6	7	0	5.41	2	2		0			647	71.5909	6.65381
379138642	PTS system trehalose-specific transporter subunits IIBCA [Streptococcus pneumoniae ST556]	16.03	1	8	8	18	3.52021e+08	0	0	3.52021e+08	439150731	2.47448e+07	0	4.63895e+08	0.758837	14.2281	10.08	6	7	4.80465	4.12	1	1		0			9.4217	11.91	7	9	2.08953	1.37	1	1		0			655	69.8586	5.43994
379137783	3-dehydroquinate synthase [Streptococcus pneumoniae ST556]	71.55	1	20	20	60	5.15254e+08	0	0	5.15254e+08	6.39088e+08	40538605	0	6.79627e+08	0.758142	80.5598	70.7	18	27	4.43368	6.2	1	1		0			74.4018	58.87	17	27	8.23283	22.82	5	5		0			355	39.0052	5.43994
379138041	enolase [Streptococcus pneumoniae ST556]	75.81	1	29	29	177	3.39996e+09	1.24397e+08	0	3.52436e+09	4.34777e+09	2.09855e+08	9.68578e+07	4.65448e+09	0.757197	176.082	71.43	26	61	52.5234	46.08	15	17	0	5.76	2	2	171.126	73.96	28	66	46.9702	55.53	18	23	9.91071	21.66	8	8	434	47.0738	4.80518
379137688	glycyl-tRNA synthase subunit beta [Streptococcus pneumoniae ST556]	35.1	1	18	18	44	1.50756e+08	0	0	1.50756e+08	1.99252e+08	0	0	1.99252e+08	0.756609	49.6146	32.15	17	22	3.42132	5.75	1	1		0			45.8742	31.86	16	19	3.91762	5.75	1	1	0	5.75	1	1	678	75.391	4.97021
379137840	ribitol-5-phosphate dehydrogenase [Streptococcus pneumoniae ST556]	48.53	1	16	16	48	8.71954e+08	0	0	8.71954e+08	1.07162e+09	69619038	1.16658e+07	1.1529e+09	0.756311	47.1989	44.71	13	23	2.03327	2.35	1	1		0			40.1273	35.59	12	18	6.19985	7.94	3	3	3.51367	9.12	3	3	340	38.7456	5.8335
379138260	aminopeptidase N [Streptococcus pneumoniae ST556]	32.55	1	19	19	40	6.99585e+07	69043216	0	1.39002e+08	7.98301e+07	1.04056e+08	0	1.83886e+08	0.755914	40.0264	23.11	14	14	23.7489	11.79	7	7		0			29.8698	19.58	12	12	17.8376	10.5	6	7		0			848	95.2909	4.91943
379138321	cystathionine gamma-synthase [Streptococcus pneumoniae ST556]	10.99	1	2	2	3	68575637	0	0	68575637	9.08097e+07	0	0	9.08097e+07	0.755157	3.55954	7.97	1	1		0				0			1.61771	10.99	2	2		0				0			364	40.0786	5.2749
379137534	hypothetical protein MYY_0664 [Streptococcus pneumoniae ST556]	36.21	1	13	13	23	1.01122e+08	0	0	1.01122e+08	134033748	0	0	134033748	0.754452	22.5893	25.12	9	10		0				0			21.3277	30.05	11	12		0			0	1.97	1	1	406	47.3956	8.27979
379137298	tyrosine protein phosphatase [Streptococcus pneumoniae ST556]	47.33	1	14	14	42	0	4.44e+08	0	4.44e+08	0	5.77647e+08	1.18469e+07	5.89494e+08	0.753188		0			33.2321	39.92	11	15		0			1.96358	3.7	1	1	36.016	45.27	12	20	1.75388	17.28	5	6	243	28.3356	7.66455
909837846	capsular biosynthesis protein [Streptococcus pneumoniae ST556]	26.72	1	9	9	17	8.04474e+07	0	0	8.04474e+07	107228830	0	0	107228830	0.75024	21.6531	24.51	8	8		0				0			24.0613	26.72	9	9		0				0			408	45.4542	5.60498
379138863	chemotaxis protein CheY [Streptococcus pneumoniae ST556]	60	1	14	14	46	0	5.67534e+08	0	5.67534e+08	0	7.56761e+08	0	7.56761e+08	0.749951		0			60.7721	60	14	22	3.35426	8.09	1	1		0			42.4566	57.45	12	21	0	11.49	2	2	235	27.2134	6.7124
379138256	peptidase U32 [Streptococcus pneumoniae ST556]	93.53	1	26	26	149	0	3.00191e+09	0	3.00191e+09	0	3.7781e+09	225877207	4.00398e+09	0.749732	6.42742	14.24	2	2	221.329	91.59	24	64	11.4805	20.39	4	4		0			156.904	93.53	26	70	4.44693	36.57	7	9	309	35.565	5.09717
379137310	dTDP-glucose 4,6-dehydratase [Streptococcus pneumoniae ST556]	70.77	1	22	22	86	65952190	6.95506e+08	0	7.61458e+08	1.38966e+08	8.77577e+08	0	1.01654e+09	0.749066	19.8058	28.94	6	6	139.608	69.34	20	34	0	5.16	1	1	34.6823	31.81	8	9	103.992	64.76	19	33	2.13577	8.02	3	3	349	39.0496	5.46533
909837641	hypothetical protein MYY_0708 [Streptococcus pneumoniae ST556]	69.52	1	10	10	58	0	1.31449e+09	0	1.31449e+09	0	1.75114e+09	4.77773e+06	1.75592e+09	0.748604		0			85.973	69.52	10	26	9.83585	21.93	2	2		0			63.5087	69.52	10	25	10.1752	25.67	5	5	187	20.1798	6.85889
379136903	multidrug DMT transporter [Streptococcus pneumoniae ST556]	79.57	1	15	15	40	0	118570232	0	118570232	0	1.4236e+08	1.62827e+07	1.58643e+08	0.747404		0			54.421	76.34	13	17		0				0			53.0961	79.57	15	19	6.28879	25.27	4	4	186	21.6819	5.47803
379137787	3-phosphoshikimate 1-carboxyvinyltransferase [Streptococcus pneumoniae ST556]	74.47	1	26	26	87	1877562038	13689945	0	1891251983	2.45666e+09	74226242	0	2.53088e+09	0.747269	107.784	71.43	24	43	6.69534	11.94	4	4		0			91.4357	57.61	21	34	9.2283	9.13	4	4	2.22607	3.28	2	2	427	45.7052	6.31592
379137081	peptidase M22 [Streptococcus pneumoniae ST556]	77.53	1	21	21	72	0	1.7695e+09	0	1.7695e+09	0	2.31864e+09	5.16326e+07	2.37027e+09	0.746538		0			143.19	66.96	18	35		0				0			72.0333	77.09	18	33	8.48996	35.68	4	4	227	25.2992	5.61768
379138798	glyceraldehyde-3-phosphate dehydrogenase [Streptococcus pneumoniae ST556]	83.28	1	35	35	1245	1.24927e+11	1.16665e+10	2593972056	1.39188e+11	1.60044e+11	2.20031e+10	4.68204e+09	1.86729e+11	0.745399	1052.48	83.28	30	415	319.744	67.76	20	109	147.284	65.37	18	51	1124.97	82.39	30	449	297.33	67.76	20	136	164.688	63.88	21	85	335	35.8194	5.46533
379138243	ribose 5-phosphate isomerase [Streptococcus pneumoniae ST556]	54.55	1	10	10	44	0	0	1636262396	1636262396	0	0	2.19967e+09	2.19967e+09	0.743868		0				0			89.4927	53.54	7	22		0				0			54.1848	54.55	10	22	99	11.222	6.78564
379138541	thioredoxin [Streptococcus pneumoniae ST556]	68.27	1	8	8	39	0	0	3.71251e+08	3.71251e+08	0	0	4.99209e+08	4.99209e+08	0.743679		0				0			59.0218	68.27	8	16		0				0			66.3476	50	6	23	104	11.4419	4.88135
379137677	RNA-binding protein [Streptococcus pneumoniae ST556]	81.01	1	6	6	11	0	0	4.30838e+08	4.30838e+08	0	0	579505257	579505257	0.743459		0				0			9.48762	72.15	4	5		0				0			8.46962	49.37	4	6	79	9.00497	6.04932
909837687	glutamate dehydrogenase [Streptococcus pneumoniae ST556]	9.48	1	8	9	12	3.50698e+07	0	0	3.50698e+07	4.71977e+07	0	0	4.71977e+07	0.743041	12.2112	4.95	4	4	1.60963	0.42	1	2		0			6.3591	5.54	5	5	0	0.42	1	1		0			1192	139.725	6.3667
379138121	GNAT family acetyltransferase [Streptococcus pneumoniae ST556]	24.7	1	4	4	12	0	0	8.20654e+07	8.20654e+07	0	4.36075e+07	6.68509e+07	1.10458e+08	0.742954		0				0			7.46967	20.48	3	4		0			5.25473	20.48	3	3	4.55184	15.06	3	5	166	19.0084	5.35107
379138026	hypothetical protein MYY_1160 [Streptococcus pneumoniae ST556]	77.42	1	17	17	43	0	73878561	0	73878561	0	9.95574e+07	0	9.95574e+07	0.74207		0			49.1097	58.42	12	17		0				0			43.4733	63.08	14	22	11.533	22.22	3	4	279	30.6829	5.30029
379137706	peptide deformylase [Streptococcus pneumoniae ST556]	87.68	1	16	16	108	0	3.7289e+09	0	3.7289e+09	0	5.00896e+09	2.5627e+07	5.03459e+09	0.740657		0			139.817	72.91	15	45	5.70849	20.69	2	2		0			135.035	84.24	15	51	17.5934	54.19	8	10	203	22.6617	5.22412
379137316	endo-alpha-N-acetylgalactosaminidase [Streptococcus pneumoniae ST556]	36.73	1	57	57	113	2.89135e+08	31043473	0	3.20178e+08	402012509	3.03818e+07	0	4.32394e+08	0.740478	119.228	28.24	41	47	6.60716	3.17	3	3		0			180.573	31.47	48	59	6.82027	3.06	4	4		0			1767	196.064	6.01123
379137943	tRNA modification GTPase MnmE [Streptococcus pneumoniae ST556]	4.16	3	1	2	6	0	417809088	0	417809088	0	564573200	0	564573200	0.740044	1.84624	2.84	1	1	1.88511	1.31	1	2		0			2.8539	2.84	1	1	1.7165	1.31	1	2		0			457	50.4848	4.90674
379138948	zinc-binding protein [Streptococcus pneumoniae ST556]	31.74	1	15	16	33	319184219	0	0	319184219	4.31322e+08	0	0	4.31322e+08	0.740014	43.0599	31.34	14	15		0				0			49.5796	28.54	14	17	3.47199	3.39	1	1		0			501	56.221	5.16064
379137206	glycerol dehydrogenase [Streptococcus pneumoniae ST556]	44.75	1	16	16	42	5.71359e+08	61235233	0	6.32594e+08	8.06241e+08	4.86281e+07	0	8.54869e+08	0.73999	56.9858	44.75	14	19	11.4654	11.88	3	3	4.3504	4.42	1	1	37.7661	32.87	11	15	9.03547	17.4	4	4		0			362	39.1732	5.26221
909837829	DNA-directed RNA polymerase subunit omega [Streptococcus pneumoniae ST556]	70.19	1	9	9	23	0	0	1.88126e+08	1.88126e+08	0	0	2.54835e+08	2.54835e+08	0.738228		0				0			20.9814	42.31	4	6		0				0			34.8332	70.19	9	17	104	11.9164	6.59521
379138449	isoleucine--tRNA ligase [Streptococcus pneumoniae ST556]	12.26	1	6	6	7	32827644	0	0	32827644	44534912	0	0	44534912	0.737122	5.52988	7.31	3	3		0				0			9.09428	7.1	4	4		0				0			930	105.096	5.0083
379138324	peptide ABC transporter ATP-binding protein [Streptococcus pneumoniae ST556]	40.28	1	22	22	40	144079407	0	0	144079407	1.95604e+08	0	0	1.95604e+08	0.736589	42.3004	32.62	16	17		0				0			63.2548	35.07	19	23		0				0			653	72.9663	5.17334
909837943	chromosome partitioning protein ParB [Streptococcus pneumoniae ST556]	55.95	1	17	17	38	0	1.11235e+08	0	1.11235e+08	0	1.51465e+08	0	1.51465e+08	0.734396		0			40.0474	46.43	13	17		0				0			42.5407	55.95	17	20	0	3.57	1	1	252	29.1115	8.70459
379137542	uracil-DNA glycosylase [Streptococcus pneumoniae ST556]	41.15	1	9	9	14	0	121654122	0	121654122	0	1.66451e+08	0	1.66451e+08	0.730869		0			17.7936	32.81	6	6		0				0			19.2407	40.1	8	8		0			192	22.0754	8.68994
379137389	threonine dehydratase [Streptococcus pneumoniae ST556]	55.53	1	15	15	31	195447104	0	0	195447104	2.67842e+08	0	0	2.67842e+08	0.729711	36.803	39.42	12	15	0	10.34	1	1		0			39.7877	39.42	12	15		0				0			416	45.4344	5.65576
909837849	enterocin immunity protein [Streptococcus pneumoniae ST556]	89.8	1	10	10	25	0	0	151890828	151890828	0	0	2.08653e+08	2.08653e+08	0.727958		0				0			20.4451	71.43	7	7		0				0			39.6033	87.76	9	18	98	11.221	6.80029
379138827	acetate kinase [Streptococcus pneumoniae ST556]	18.43	1	7	7	21	9.26122e+07	4.97409e+07	0	1.42353e+08	1.3479e+08	4.70082e+07	13803191	1.95601e+08	0.727771	15.1043	18.18	6	6	6.55565	9.34	3	3		0			23.1176	15.91	6	6	12.2263	11.36	4	4	2.02329	6.06	2	2	396	43.3033	5.23682
379137199	DeoR faimly transcriptional regulator [Streptococcus pneumoniae ST556]	52.42	1	18	18	35	0	9.10621e+07	0	9.10621e+07	0	1.25208e+08	0	1.25208e+08	0.727286		0			35.1886	51.61	15	16		0				0			35.041	52.42	18	19		0			248	27.9287	7.85498
379137026	transcriptional regulator [Streptococcus pneumoniae ST556]	68.53	1	13	13	45	0	5.62287e+08	0	5.62287e+08	0	5.6539e+08	2.08738e+08	7.74129e+08	0.726348		0			69.7936	66.38	12	19	0	6.47	1	1		0			40.6469	66.38	12	21	0	18.97	3	4	232	26.6669	5.49072
379138078	DNA polymerase III subunit epsilon [Streptococcus pneumoniae ST556]	70.92	1	12	12	29	0	5.86358e+08	0	5.86358e+08	0	7.38984e+08	6.92036e+07	8.08188e+08	0.725522		0			39.5602	70.41	9	12		0				0			36.2019	61.73	10	14	4.12634	25.51	2	3	196	22.175	4.61475
379138147	spermidine synthase [Streptococcus pneumoniae ST556]	62.24	1	15	15	64	0	2.00052e+09	36231058	2.03675e+09	0	2817002666	9.13722e+06	2.82614e+09	0.720683		0			106.856	62.24	14	30	3.86	7.34	1	1	2.58639	7.34	1	1	60.485	53.5	14	30	4.13172	3.5	2	2	286	32.8382	5.0083
379137291	phospho-N-acetylmuramoyl-pentapeptide-transferase [Streptococcus pneumoniae ST556]	13.5	1	6	6	13	0	4.38028e+07	0	4.38028e+07	2.5649e+06	5.82521e+07	0	6.0817e+07	0.72024		0			2.60781	2.45	1	1		0			11.0815	5.83	3	4	22.975	13.5	5	8		0			326	35.9172	8.96826
379138394	pseudouridine synthase [Streptococcus pneumoniae ST556]	54.22	1	16	16	41	0	2.97993e+08	0	2.97993e+08	0	415822269	0	415822269	0.716636		0			81.9274	54.22	15	21		0				0			68.3252	42.57	12	20		0			249	28.3605	7.29834
379137187	DNA-directed RNA polymerase subunit alpha [Streptococcus pneumoniae ST556]	54.02	1	15	15	32	4.35324e+08	0	0	4.35324e+08	608012731	0	0	608012731	0.715978	31.6416	41.48	12	13	2.09514	8.04	2	2		0			34.9226	50.48	12	12	4.54289	11.25	3	3	0	6.11	2	2	311	34.1858	4.75439
379138266	aldo/keto reductase [Streptococcus pneumoniae ST556]	48.7	1	19	19	70	0	9.59371e+08	0	9.59371e+08	0	1.34181e+09	0	1.34181e+09	0.714984		0			117.144	46.1	18	36		0				0			56.6765	45.45	16	30	4.59934	11.36	4	4	308	35.1421	6.18896
379138384	pyridine nucleotide-disulfide oxidoreductase [Streptococcus pneumoniae ST556]	26.03	1	8	8	18	1.42496e+08	2.57601e+07	0	1.68256e+08	236309600	0	0	236309600	0.712017	32.3653	23.52	7	9	2.69779	7.76	2	2		0			20.6012	21.23	6	7		0				0			438	47.1316	4.99561
379138521	guanylate kinase [Streptococcus pneumoniae ST556]	51.92	1	9	9	17	0	73776720	0	73776720	0	1.03628e+08	0	1.03628e+08	0.711935		0			21.4505	42.31	7	8		0				0			16.0417	36.54	7	9		0			208	23.6609	4.81787
379138457	cell division protein FtsA [Streptococcus pneumoniae ST556]	68.27	1	29	29	112	2478870240	5.99231e+08	0	3.0781e+09	3.43483e+09	888011199	1.79098e+07	4.34075e+09	0.709117	134.772	64.99	24	47	21.1848	18.16	6	8		0			112.02	59.52	24	41	23.2299	20.35	9	10	5.93185	16.63	6	6	457	49.444	5.18604
909837609	LytR family transcriptional regulator [Streptococcus pneumoniae ST556]	81.25	1	10	10	40	0	0	1044909440	1044909440	0	0	1478047060	1478047060	0.706953		0				0			44.4546	66.96	6	15		0				0			46.672	61.61	9	25	112	13.4559	9.1001
379138651	peptide ABC transporter permease [Streptococcus pneumoniae ST556]	24.1	1	12	12	25	81312862	0	0	81312862	1.15048e+08	0	0	1.15048e+08	0.706775	14.0193	14.86	7	8		0				0			38.8873	24.1	12	16	3.57682	4.82	1	1		0			498	55.646	9.1001
379137656	branched-chain amino acid ABC transporter ATP-binding protein [Streptococcus pneumoniae ST556]	40.55	1	14	14	33	0	1.4722e+08	0	1.4722e+08	0	2.08613e+08	0	2.08613e+08	0.70571		0			29.8896	40.16	13	15		0				0			34.6053	40.55	14	18		0			254	28.2621	5.87158
379137770	UDP-N-acetylenolpyruvoylglucosamine reductase [Streptococcus pneumoniae ST556]	79.75	1	25	25	119	0	2.17258e+09	0	2.17258e+09	0	3.08408e+09	0	3.08408e+09	0.704451	14.1716	16.77	5	6	142.398	68.99	23	49	6.87141	11.39	2	2	10.2045	13.92	4	4	143.026	70.89	23	51	13.8205	21.2	6	7	316	34.5169	6.99072
379137691	NADPH-dependent FMN reductase [Streptococcus pneumoniae ST556]	44.28	1	13	13	48	0	7.93872e+08	0	7.93872e+08	59236118	1.053e+09	1.56367e+07	1.12787e+09	0.703869		0			50.6214	44.28	13	20		0			0	6.47	1	1	64.3893	44.28	13	25	5.31043	6.97	1	2	201	22.561	5.30029
379137513	acetyltransferase [Streptococcus pneumoniae ST556]	55.1	1	17	17	35	0	157389413	0	157389413	0	2.25198e+08	0	2.25198e+08	0.698894		0			36.9199	45.24	12	15		0				0			43.3594	55.1	17	20		0			294	33.6529	5.0083
909837869	tetracycline resistance protein tetM [Streptococcus pneumoniae ST556]	34.43	1	16	16	25	3.73684e+07	0	0	3.73684e+07	5.35026e+07	0	0	5.35026e+07	0.698441	29.9813	21.75	9	9		0				0			37.288	31.61	15	16		0				0			639	72.5103	5.92236
379138575	DNA-binding protein [Streptococcus pneumoniae ST556]	28.72	1	9	9	14	0	4.07559e+07	0	4.07559e+07	0	5.84689e+07	0	5.84689e+07	0.697052		0			9.16231	10.44	4	4	0	4.96	1	1		0			16.2239	23.76	8	9		0			383	44.7854	7.37158
379138009	ribose-phosphate pyrophosphokinase [Streptococcus pneumoniae ST556]	61.76	1	19	19	257	4.17487e+08	1.45928e+10	1.29134e+08	1.51394e+10	4.10343e+08	2.13101e+10	6.6771e+07	2.17872e+10	0.694875	42.9331	42.01	10	15	305.667	61.76	18	101	22.7323	27.27	6	7	44.7004	32.92	10	14	243.403	56.43	18	101	32.7538	37.93	11	19	319	35.1034	6.32861
909837970	peptidoglycan GlcNAc deacetylase [Streptococcus pneumoniae ST556]	31.01	2	11	11	27	1.08185e+08	6.83958e+07	0	1.76581e+08	254523671	0	0	254523671	0.693771	24.0345	20.45	7	9	1.79084	6.74	2	2		0			42.3858	31.01	11	13	6.80793	6.52	3	3		0			445	50.588	5.10986
379138516	protein phosphatase [Streptococcus pneumoniae ST556]	63.01	1	14	14	48	0	6.0877e+08	0	6.0877e+08	0	8.78833e+08	4.74389e+06	8.83577e+08	0.688984		0			82.0227	52.85	12	21		0				0			78.5983	52.85	12	23	5.02845	25.2	4	4	246	27.0865	4.57666
379138014	phosphotransacetylase [Streptococcus pneumoniae ST556]	44.44	1	9	9	25	2.38533e+08	108866932	0	3.47399e+08	4.03341e+08	102328900	0	5.0567e+08	0.687009	44.8108	44.44	9	12	10.8004	19.14	3	4		0			27.1961	25.62	5	7	3.80099	7.1	1	1	1.87486	3.09	1	1	324	35.1013	5.17334
379138843	pyrrolidone-carboxylate peptidase [Streptococcus pneumoniae ST556]	52.34	1	7	10	25	44161772	1.64664e+08	0	2.08826e+08	0	2.92649e+08	1.13233e+07	3.03972e+08	0.68699	0	4.21	1	1	28.0119	49.07	8	11		0				0			23.8679	47.2	9	12	2.34463	4.21	1	1	214	23.5379	5.80811
379138582	anthranilate synthase subunit II [Streptococcus pneumoniae ST556]	12.77	1	1	1	4	0	1.01532e+08	0	1.01532e+08	0	148315482	0	148315482	0.684569		0			8.28287	12.77	1	2		0				0			5.73988	12.77	1	2		0			188	20.8603	4.79248
379137525	fructose-bisphosphate aldolase [Streptococcus pneumoniae ST556]	56.66	1	15	15	57	0	1.10055e+09	0	1.10055e+09	0	1.60886e+09	0	1.60886e+09	0.684055		0			62.4775	53.58	13	23		0				0			71.4647	56.66	15	29	7.00308	23.55	4	5	293	31.3821	5.09717
379138364	hypothetical protein MYY_1498 [Streptococcus pneumoniae ST556]	56.92	1	16	16	49	0	2.34124e+08	0	2.34124e+08	0	3.01013e+08	4.13265e+07	3.4234e+08	0.683894	2.06672	4.62	1	1	78.2864	52	14	23		0			1.67445	4.62	1	1	53.9629	47.38	15	23	0	9.54	1	1	325	36.0365	5.88428
379137605	orotate phosphoribosyltransferase [Streptococcus pneumoniae ST556]	77.14	1	11	11	45	0	1.25397e+09	0	1.25397e+09	0	1719829640	1.22603e+08	1.84243e+09	0.680603		0			43.798	70	10	17	2.69692	14.76	2	2		0			40.7178	64.76	10	19	7.78691	28.57	6	7	210	22.8269	5.08447
909837721	phosphoenolpyruvate carboxylase [Streptococcus pneumoniae ST556]	57.24	1	55	56	140	598017901	3.44346e+07	0	6.32453e+08	9.09665e+08	20944298	0	9.3061e+08	0.679611	203.15	54.79	51	72	17.6494	8.02	5	5	0	0.56	1	1	149.614	47.1	45	59	8.88511	6.68	3	3		0			898	103.215	5.74463
379137399	formate acetyltransferase [Streptococcus pneumoniae ST556]	87.98	1	74	74	923	2.97498e+10	6.33007e+08	9.58749e+07	3.04787e+10	43707080951	8.66057e+08	3.13381e+08	4.48865e+10	0.679016	1073.09	85.4	66	379	171.169	62.53	37	61	64.3545	33.98	17	20	976.419	86.69	69	367	164.676	63.18	38	72	26.8014	32.43	17	24	774	87.7246	5.24951
909837929	MarR family transcriptional regulator [Streptococcus pneumoniae ST556]	23.97	1	6	6	32	0	0	5.71191e+08	5.71191e+08	0	0	8.41722e+08	8.41722e+08	0.678597		0				0			16.7347	14.38	3	7		0				0			49.8681	23.97	6	25	146	16.5956	6.25244
379137865	glucose-6-phosphate dehydrogenase [Streptococcus pneumoniae ST556]	68.69	1	33	33	156	2.53763e+09	3.06439e+08	1.75148e+08	3.01922e+09	3.96631e+09	4.03294e+08	8.76237e+07	4.45723e+09	0.677375	222.699	67.27	30	70	22.76	18.38	7	9	9.55541	4.85	1	2	167.102	55.76	27	61	23.6387	21.62	9	10	7.88392	9.7	3	4	495	56.7125	5.75732
379137835	carbamoyl phosphate synthase large subunit [Streptococcus pneumoniae ST556]	76.56	1	76	76	314	2513871913	5.16812e+07	0	2.56555e+09	3666547744	1.05504e+08	2.27749e+07	3.79483e+09	0.676066	398.695	72.21	68	133	32.9796	20.7	14	15	2.40849	1.98	1	1	393.169	69.57	70	132	60.8258	26.94	21	26	13.6413	4.63	5	7	1058	115.986	4.89404
379138451	cell division protein DivIVA [Streptococcus pneumoniae ST556]	56.87	1	18	18	87	7.53751e+08	1.42983e+08	0	8.96734e+08	1.10226e+09	2.12596e+08	1.31695e+07	1.32803e+09	0.675239	61.7006	45.8	13	20	32.6555	45.8	12	15		0			71.7469	51.91	16	22	53.9981	56.87	18	22	12.9065	27.86	7	8	262	30.1664	4.69092
379138486	phospho-2-dehydro-3-deoxyheptonate aldolase [Streptococcus pneumoniae ST556]	69.68	1	15	16	58	9.57242e+07	5.69845e+07	0	1.52709e+08	1.57703e+08	6.88046e+07	0	2.26508e+08	0.674186	52.7227	53.64	13	19	55.2421	64.14	14	18		0			39.3641	39.36	10	12	16.6296	24.78	6	8	2.35216	3.21	1	1	343	38.7285	5.16064
379138196	Fe-S cluster assembly protein SufD [Streptococcus pneumoniae ST556]	64.52	1	20	20	84	5.57181e+08	7.59472e+07	0	6.33128e+08	8.2201e+08	9.85523e+07	1.87749e+07	9.39337e+08	0.674016	96.022	51.19	18	33	18.7658	19.76	7	7		0			84.8128	51.19	17	30	20.9803	27.14	10	11	8.94555	13.57	2	3	420	46.2405	4.99561
379137689	hypothetical protein MYY_0819 [Streptococcus pneumoniae ST556]	65.88	1	14	14	63	0	0	2853793410	2853793410	0	0	4.25177e+09	4.25177e+09	0.671201		0				0			49.4722	56.47	8	15		0				0			138.253	65.88	14	48	85	9.86725	8.39697
379138464	RpiR family transcriptional regulator [Streptococcus pneumoniae ST556]	60.42	1	15	15	70	60461474	1.75771e+09	0	1.81817e+09	48837492	2.64519e+09	15455042	2.70948e+09	0.67104	8.55076	18.73	3	3	77.0848	57.6	13	27	2.42006	7.07	1	1	7.22121	23.32	3	3	60.6906	60.42	15	31	6.49104	18.73	4	5	283	32.6505	6.16357
379138718	XRE family transcriptional regulator [Streptococcus pneumoniae ST556]	77	1	21	22	47	0	115060325	0	115060325	0	171602462	0	171602462	0.670505		0			60.6967	64.46	19	23		0				0			46.7769	77	21	24		0			287	34.0935	5.59229
909837799	dipeptidase [Streptococcus pneumoniae ST556]	52.78	1	14	14	38	501815269	3.84846e+07	0	5.403e+08	725108296	83287945	0	808396241	0.66836	53.3409	46.11	12	17	2.85324	23.61	4	4		0			38.5234	30	10	15	1.99819	11.11	2	2		0			360	40.2863	4.86865
379137653	branched-chain amino acid ABC transporter substrate-binding protein [Streptococcus pneumoniae ST556]	61.66	1	16	16	35	3.43882e+08	0	0	3.43882e+08	515305538	0	0	515305538	0.667336	46.1109	48.19	13	13		0				0			68.8816	61.66	16	19	3.1425	3.63	1	1	4.70207	6.48	2	2	386	40.3904	5.31299
379138804	GntR family transcriptional regulator [Streptococcus pneumoniae ST556]	69.01	1	13	13	24	0	183187318	0	183187318	0	2.74829e+08	0	2.74829e+08	0.66655		0			35.3196	67.77	11	11		0				0			30.6948	51.24	11	12	0	16.94	1	1	242	27.9746	7.97217
379138293	phosphoglucomutase [Streptococcus pneumoniae ST556]	73.6	1	36	36	189	2586637793	1.54789e+08	0	2.74143e+09	3.72749e+09	3.1291e+08	9.45792e+07	4.13498e+09	0.662985	226.483	68.36	31	73	61.6613	38.29	15	20	6.86962	4.72	2	2	174.084	58.92	30	63	46.8473	48.43	18	23	17.2505	21.15	7	8	572	62.6335	4.81787
379138218	heme ABC transporter ATP-binding protein [Streptococcus pneumoniae ST556]	56.16	2	31	31	89	1.0669e+09	0	0	1.0669e+09	1601266090	2.12413e+07	0	1.62251e+09	0.65756	127.51	49.9	27	43	4.13312	8.22	3	3		0			111.871	45.01	24	37	10.092	8.41	4	4	6.76847	5.68	2	2	511	55.1012	5.59229
379137812	phosphoesterase [Streptococcus pneumoniae ST556]	48.23	1	12	12	21	0	7.15621e+07	0	7.15621e+07	0	101672516	7.61969e+06	1.09292e+08	0.654777		0			21.8439	34.41	8	8		0				0			15.148	42.44	11	12	0	2.89	1	1	311	34.9447	5.5415
379137160	phosphoribulokinase [Streptococcus pneumoniae ST556]	42.93	1	7	7	14	0	128286921	0	128286921	0	196564801	0	196564801	0.652644		0			17.3812	25.85	4	5		0				0			24.3881	42.93	7	9		0			205	23.18	5.70654
379138839	N-acetylglucosamine-6-phosphate deacetylase [Streptococcus pneumoniae ST556]	28.72	1	10	10	34	9.08693e+07	0	0	9.08693e+07	129193666	0	1.15775e+07	1.40771e+08	0.645511	36.5988	28.72	10	12	6.5786	8.62	2	2		0			36.1747	26.63	9	11	8.85577	10.7	3	3	10.7335	8.62	4	6	383	41.6707	5.2876
379138004	gamma-glutamyl hydrolase [Streptococcus pneumoniae ST556]	73.8	1	15	15	62	0	1.36544e+09	0	1.36544e+09	0	2.10419e+09	1.14909e+07	2.11568e+09	0.645387		0			46.3959	72.93	13	23		0				0			69.7763	73.8	15	35	0	21.83	3	4	229	25.7961	5.08447
379138349	membrane protein [Streptococcus pneumoniae ST556]	34.09	1	17	17	29	7.23108e+07	0	0	7.23108e+07	1.12072e+08	0	0	1.12072e+08	0.645219	21.4794	23.73	10	10		0				0			35.8371	32.96	16	19		0				0			531	59.3869	5.93506
909837643	tRNA delta(2)-isopentenylpyrophosphate transferase [Streptococcus pneumoniae ST556]	31.29	1	7	7	12	0	6.45816e+07	0	6.45816e+07	0	100444808	0	100444808	0.642956		0			16.533	26.87	6	6		0				0			17.985	30.95	6	6		0			294	33.363	5.08447
379138418	ATPase [Streptococcus pneumoniae ST556]	19.15	1	10	10	16	108553334	0	0	108553334	91180388	77799262	0	168979650	0.642405	21.2437	13.37	5	5		0				0			29.3218	19.15	10	10	0	4.11	1	1		0			778	85.3375	6.06201
379137902	elongation factor 4 [Streptococcus pneumoniae ST556]	55.68	1	27	27	96	1.35807e+09	29038885	0	1.38711e+09	2.06958e+09	90523884	0	2.16011e+09	0.642147	120.095	47.61	24	37	22.6492	17.3	8	8		0			110.891	50.25	24	37	30.0798	24.88	12	12	0	3.79	2	2	607	67.5662	5.21143
909837736	ATP-dependent helicase [Streptococcus pneumoniae ST556]	21.54	1	22	22	35	6.1533e+07	0	0	6.1533e+07	95854406	0	0	95854406	0.641942	33.4627	14.57	15	16	0	0.55	1	1		0			35.9905	18.33	18	18		0				0			1091	124.904	5.97314
379137800	peptide methionine sulfoxide reductase [Streptococcus pneumoniae ST556]	67.63	1	20	20	124	2.90048e+08	1.05179e+09	0	1.34184e+09	4.28743e+08	1653462780	8.72098e+06	2.09093e+09	0.641745	26.7332	25	9	11	106.035	67.63	19	37	4.36384	11.86	2	2	54.7416	48.4	13	18	115.556	67.63	20	47	16.3474	23.72	7	9	312	35.6806	5.03369
379137621	lactate oxidase [Streptococcus pneumoniae ST556]	71.69	2	21	21	201	4.39338e+09	6.40281e+08	1.17618e+08	5.15128e+09	6947583943	861832694	2.45521e+08	8.05494e+09	0.639518	233.702	70.9	20	65	86.616	61.38	16	23	42.7	32.8	7	11	194.815	71.69	21	64	62.4491	57.41	16	23	27.5573	28.04	9	15	378	41.463	6.03662
909837922	ROK family transcriptional regulator [Streptococcus pneumoniae ST556]	23.88	1	5	5	6	0	4.67047e+07	0	4.67047e+07	0	7.34431e+07	0	7.34431e+07	0.63593		0			2.55094	3.11	1	1		0				0			2.47745	23.88	5	5		0			289	31.4176	4.70361
379137324	transcriptional regulator [Streptococcus pneumoniae ST556]	58.08	2	17	17	49	0	3.82302e+08	0	3.82302e+08	0	524331775	77383485	601715260	0.635354		0			68.0776	57.21	14	20		0				0			68.2297	58.08	17	27	4.50378	18.78	2	2	229	26.8631	7.04932
379137365	acetyl-CoA carboxylase [Streptococcus pneumoniae ST556]	65.93	1	24	24	108	2804105836	1.90367e+08	0	2.99447e+09	4.45711e+09	2.60457e+08	1.23316e+07	4.72989e+09	0.633095	119.49	58.24	21	42	22.7335	25.71	7	8		0			125.484	50.33	20	43	24.7342	37.8	10	13	0	14.73	2	2	455	49.5081	5.19873
379138680	membrane protein [Streptococcus pneumoniae ST556]	15.18	1	5	5	9	0	7.80653e+07	0	7.80653e+07	0	1.24026e+08	0	1.24026e+08	0.629425		0			7.35828	15.18	4	4		0				0			9.01288	15.18	5	5		0			224	24.625	7.53271
379137102	amino acid ABC transporter substrate-binding protein [Streptococcus pneumoniae ST556]	75	1	18	18	46	0	4.30152e+08	0	4.30152e+08	0	6.77711e+08	10624153	6.88335e+08	0.624916		0			43.1347	57.25	13	17		0				0			62.5897	65.58	15	23	6.35076	32.97	6	6	276	30.6088	5.26221
379137762	phosphate ABC transporter permease [Streptococcus pneumoniae ST556]	36.39	1	8	8	16	0	7.67169e+07	0	7.67169e+07	0	1.23122e+08	0	1.23122e+08	0.623099		0			16.3493	16.33	5	6		0			0	19.05	1	1	21.6886	19.73	7	9		0			294	31.5993	9.43701
379138157	hypothetical protein MYY_1291 [Streptococcus pneumoniae ST556]	60.93	1	44	44	115	3.38166e+08	7.93983e+07	0	4.17564e+08	5.76952e+08	9.41021e+07	0	6.71054e+08	0.622251	150.931	60.51	42	57	1.75121	4.37	2	2		0			139.569	55.85	41	52	12.7049	9.03	4	4		0			709	78.599	5.70654
379137041	hypothetical protein MYY_0169 [Streptococcus pneumoniae ST556]	54.46	1	12	12	22	0	4.87001e+07	0	4.87001e+07	0	7.82658e+07	0	7.82658e+07	0.622239		0			27.0509	44.22	7	8		0				0			29.1878	42.57	11	13	0	7.92	1	1	303	34.0346	6.04932
379138614	molecular chaperone GroES [Streptococcus pneumoniae ST556]	39.42	1	12	12	70	1.18124e+09	0	3.59636e+07	1.2172e+09	1943066586	0	1.73515e+07	1.96042e+09	0.62089	114.045	36.52	11	37	19.6851	17.1	5	6	4.62038	6.67	1	1	50.8708	33.62	9	17	20.944	20.58	6	7	0	10.14	2	2	345	36.7584	5.97314
379138838	alcohol dehydrogenase [Streptococcus pneumoniae ST556]	87.22	1	25	25	152	2651472720	1.11005e+08	0	2.76248e+09	4.24186e+09	1.37715e+08	7.2465e+07	4.45204e+09	0.620497	115.427	75.28	18	43	60.3396	58.24	14	20	12.6209	26.42	5	5	163.845	77.84	23	52	45.331	53.13	15	20	17.3786	30.97	11	12	352	38.1246	5.5542
379137378	peptide chain release factor 3 [Streptococcus pneumoniae ST556]	62.06	1	31	32	95	468380717	36159341	0	504540058	713467774	87286010	1.46287e+07	8.15382e+08	0.618777	130.555	53.5	27	45	7.28853	6.23	2	2		0			117.614	54.09	26	41	10.6292	14.01	5	5	0	6.23	2	2	514	58.4454	5.19873
379137895	exodeoxyribonuclease VII large subunit [Streptococcus pneumoniae ST556]	11.21	1	5	5	7	159810116	0	0	159810116	2.60103e+08	0	0	2.60103e+08	0.614412	5.33586	4.48	2	2		0				0			16.345	11.21	5	5		0				0			446	50.5042	9.34912
379138240	Clp protease ClpX [Streptococcus pneumoniae ST556]	82.58	1	60	61	209	1.94871e+09	4.77039e+07	0	1.99641e+09	3.16794e+09	7.56248e+07	1.59743e+07	3.25954e+09	0.612482	271.27	75.27	50	93	18.3684	11.57	7	7	0	1.06	1	1	274.906	71.68	53	93	16.5281	12.9	9	9	6.09054	8.51	6	6	752	83.7882	5.69385
379138273	transporter [Streptococcus pneumoniae ST556]	56.89	1	17	17	50	2.5116e+08	9.36673e+07	0	3.44827e+08	4.97199e+08	0	67415681	5.64614e+08	0.61073	46.4892	39.85	12	14	11.3514	18.05	5	5	1.61227	3.76	1	1	55.0194	53.13	16	19	18.0734	22.56	7	7	10.0057	8.77	3	4	399	41.8583	5.23682
379137204	formate acetyltransferase [Streptococcus pneumoniae ST556]	41.5	1	29	29	59	2.59175e+08	0	0	2.59175e+08	4.27731e+08	0	0	4.27731e+08	0.605929	73.1577	31.28	22	25	0	1.97	1	1		0			88.3249	40.39	26	33		0				0			812	91.2823	5.89697
379138493	GTP-binding protein Der [Streptococcus pneumoniae ST556]	79.82	1	38	38	198	4.48029e+09	101761213	0	4.58205e+09	7.36223e+09	238752336	6.63383e+06	7.60761e+09	0.602298	250.253	77.75	32	83	35.6315	41.06	14	16	8.35529	13.07	4	4	214.336	69.04	34	70	30.8666	37.39	14	16	12.355	15.14	8	9	436	49.0513	5.42725
379137658	acetoin utilization protein [Streptococcus pneumoniae ST556]	57.34	1	10	10	28	0	1.53645e+08	0	1.53645e+08	0	256176631	0	256176631	0.599763	0	8.26	1	2	55.3654	45.87	8	14		0				0			22.9021	40.37	8	12		0			218	24.1698	5.03369
379138755	phosphopantetheine adenylyltransferase [Streptococcus pneumoniae ST556]	82.72	1	10	10	55	0	4.08908e+07	4.58644e+08	4.99535e+08	0	104684608	7.28204e+08	8.32889e+08	0.599762		0			22.047	38.27	5	6	127.071	82.72	10	29	11.0237	40.74	2	2	11.8747	24.69	3	4	32.4095	24.69	5	14	162	18.5035	5.98584
909837603	phosphoglycerate kinase [Streptococcus pneumoniae ST556]	35.43	1	11	11	34	0	1.91009e+08	0	1.91009e+08	0	268113122	5.10654e+07	3.19178e+08	0.59844	12.3014	20.6	6	6	34.6694	25.63	8	10		0			11.1217	16.83	5	5	28.1528	25.63	8	10	5.73249	7.29	3	3	398	41.897	5.03369
379138841	queuine tRNA-ribosyltransferase [Streptococcus pneumoniae ST556]	51.84	1	13	13	56	5.33541e+08	2.34336e+07	0	5.56975e+08	7.97737e+08	113016200	2.0323e+07	9.31076e+08	0.598205	104.431	45.26	12	25	10.877	8.16	2	2	2.05349	3.16	1	1	70.3562	51.84	12	20	11.8216	15	3	4	2.58124	6.32	3	4	380	43.0934	6.7417
379137281	transcriptional regulator [Streptococcus pneumoniae ST556]	37.54	1	13	13	33	1.66648e+08	4.88181e+07	0	2.15467e+08	2.60758e+08	6.78773e+07	3.21186e+07	3.60754e+08	0.597267	39.977	31.83	11	14	12.1996	18.02	4	4		0			40.0247	31.23	10	11	7.0475	14.71	3	3	0	6.31	1	1	333	38.2764	5.78271
379138672	molecular chaperone GroES [Streptococcus pneumoniae ST556]	79.79	1	8	8	26	0	0	442660506	442660506	0	0	7.42505e+08	7.42505e+08	0.596172		0				0			24.5238	72.34	6	9		0				0			29.575	62.77	7	17	94	9.89233	5.0083
379138284	elongation factor Tu [Streptococcus pneumoniae ST556]	92.21	1	39	39	787	3.67868e+10	1.39034e+09	4.3787e+08	3.8615e+10	6.20496e+10	1985960275	8.17341e+08	6.48529e+10	0.595424	808.628	85.43	36	278	192.334	81.66	28	77	89.3129	50.75	15	25	823.89	71.36	35	288	171.112	63.82	28	72	94.4087	50.5	21	47	398	43.9434	4.97021
379137383	hypothetical protein MYY_0513 [Streptococcus pneumoniae ST556]	66.67	1	28	28	144	1541774771	0	0	1541774771	2532842154	5.99963e+07	0	2.59284e+09	0.594628	205.71	52.79	23	65	29.3989	24.32	8	8		0			170.556	66.67	27	61	17.0944	23.78	9	10		0			555	60.0619	4.53857
909837946	adenylosuccinate synthetase [Streptococcus pneumoniae ST556]	72.43	1	39	39	268	9345989342	67134702	35198908	9448322952	15657352244	2.21521e+08	7.23839e+07	1.59513e+10	0.592325	274.21	66.36	33	80	65.5654	52.34	20	21	8.97981	8.41	3	3	378.794	67.99	36	111	73.5212	55.37	24	34	32.6784	39.25	15	19	428	47.5406	5.69385
909837572	peptide ABC transporter ATP-binding protein [Streptococcus pneumoniae ST556]	63.79	1	32	34	78	1443177978	0	0	1443177978	2442917662	0	0	2442917662	0.59076	98.8375	49.55	26	32	0	7.42	1	1		0			105.544	56.36	31	43	2.37323	3.18	1	1	0	7.42	1	1	660	72.9936	5.16064
379137533	acetyl esterase [Streptococcus pneumoniae ST556]	22.39	1	3	3	10	0	1.48602e+08	0	1.48602e+08	0	2.40899e+08	11385803	2.52285e+08	0.589025		0			21.8853	22.39	3	5		0				0			9.20621	22.39	3	3	3.98054	14.29	2	2	259	29.8377	5.88428
379138966	molecular chaperone Hsp33 [Streptococcus pneumoniae ST556]	43.45	1	11	11	22	0	61102779	0	61102779	0	1.04147e+08	0	1.04147e+08	0.5867		0			25.8068	36.9	8	10		0				0			23.2818	38.97	10	12		0			290	31.6431	4.84326
379138884	maltose phosphorylase [Streptococcus pneumoniae ST556]	50.8	1	33	33	86	6.17162e+08	0	0	6.17162e+08	1055120090	0	0	1055120090	0.584921	146.585	50.66	32	47	9.44881	5.85	2	2		0			100.833	41.76	25	34	9.40204	4.92	2	3		0			752	85.1007	5.17334
379138623	MarR family transcriptional regulator [Streptococcus pneumoniae ST556]	61.9	1	15	15	32	0	0	257071548	257071548	0	0	4.40696e+08	4.40696e+08	0.583331		0				0			31.2208	50.34	10	11		0				0			37.8494	53.06	12	21	147	16.7887	7.79639
379138101	GTPase Era [Streptococcus pneumoniae ST556]	88.96	1	38	38	245	0	4483241540	0	4483241540	0	7.6718e+09	2.24964e+07	7.6943e+09	0.582671		0			399.473	84.95	36	115	4.26839	9.03	1	1		0			317.08	88.96	36	120	12.2079	27.76	6	9	299	33.9887	6.91748
379138407	SAM-dependent methyltransferase [Streptococcus pneumoniae ST556]	46.22	1	11	11	25	0	2.65473e+08	0	2.65473e+08	0	455953102	0	455953102	0.582237		0			22.8633	34.67	8	11		0				0			35.0275	46.22	10	14		0			225	24.9204	5.24951
379137673	peptidylprolyl isomerase [Streptococcus pneumoniae ST556]	71.54	1	19	19	50	0	6.03526e+08	0	6.03526e+08	0	9.47882e+08	90412174	1.03829e+09	0.581267		0			70.98	69.66	16	21		0				0			71.8319	71.54	18	27	0	12.36	2	2	267	29.0217	5.5542
379137074	tRNA uridine 5-carboxymethylaminomethyl modification protein [Streptococcus pneumoniae ST556]	49.14	1	28	28	72	7.14863e+08	0	0	7.14863e+08	1238263756	0	0	1238263756	0.577311	105.688	47.88	27	41		0				0			59.3996	30.61	17	24	11.8821	8.63	5	5	2.80986	3.45	2	2	637	71.0016	5.96045
909837571	glycosyl transferase [Streptococcus pneumoniae ST556]	82.88	1	25	26	148	145068470	4.44865e+09	0	4.59372e+09	1.57164e+08	7764013226	4.46657e+07	7.96584e+09	0.576677	13.6672	20.89	5	5	187.869	79.45	24	56	8.72921	14.73	2	2	16.515	22.6	5	5	168.003	82.88	26	59	20.3689	54.45	13	21	292	34.4716	7.81104
909837583	3-oxoacyl-ACP synthase [Streptococcus pneumoniae ST556]	77.62	1	25	25	78	6.03756e+08	2.13921e+07	0	6.25148e+08	1.00102e+09	8.3464e+07	0	1.08448e+09	0.576447	113.502	69.59	22	28	43.6812	43.07	9	10	8.92769	21.65	3	3	83.1238	52.07	17	24	25.7713	29.44	8	8	7.41451	25.3	5	5	411	43.904	5.66846
909837856	tRNA-binding protein [Streptococcus pneumoniae ST556]	75.96	1	14	14	62	0	854476116	0	854476116	0	1.46964e+09	1.29974e+07	1.48264e+09	0.576321		0			92.4958	75.96	14	34		0				0			57.9737	75.96	13	27	2.2229	5.77	1	1	208	22.9108	5.43994
379137836	2-C-methyl-D-erythritol 4-phosphate cytidylyltransferase [Streptococcus pneumoniae ST556]	81.41	1	24	24	65	0	4.59925e+08	0	4.59925e+08	0	7.95616e+08	3.45148e+06	7.99067e+08	0.575578		0			65.5609	69.89	18	28		0				0			53.4222	78.07	23	33	6.93538	17.47	3	4	269	32.1194	7.59131
379137690	NADPH-dependent FMN reductase [Streptococcus pneumoniae ST556]	45.17	1	13	13	42	3.57022e+08	4.61273e+07	0	4.03149e+08	6.41476e+08	5.91338e+07	0	7.00609e+08	0.575426	53.8409	27.54	11	15	9.36512	9.18	3	3	0	14.01	1	1	57.0151	31.16	11	16	14.3724	16.43	4	7		0			414	45.8397	5.19873
379138326	UDP-N-acetylmuramoylalanyl-D-glutamate--L-lysine ligase [Streptococcus pneumoniae ST556]	61.33	1	30	30	106	7.3738e+08	0	0	7.3738e+08	1.2815e+09	0	0	1.2815e+09	0.575406	129.596	57.17	27	45	7.55017	6.24	3	3		0			146.441	59.88	29	51	10.8192	16.01	6	6	2.50643	1.87	1	1	481	53.6502	5.70654
379138100	5-hydroxymethyluracil DNA glycosylase [Streptococcus pneumoniae ST556]	37.96	1	8	8	17	0	3.48758e+07	0	3.48758e+07	0	6.07986e+07	0	6.07986e+07	0.573628		0			20.0821	34.31	7	8		0				0			22.3493	37.96	7	9		0			274	31.1679	6.45557
909837777	septation ring formation regulator EzrA [Streptococcus pneumoniae ST556]	54.78	1	32	32	116	1173417256	0	0	1173417256	1.93012e+09	87106814	3.19595e+07	2.04918e+09	0.572626	140.276	54.78	30	44	23.8472	14.43	6	7		0			162.41	49.91	29	49	29.8593	23.13	10	11	8.21968	7.83	4	5	575	66.4797	4.64014
379137332	diphosphomevalonate decarboxylase [Streptococcus pneumoniae ST556]	20.19	1	5	5	9	0	1.10689e+08	0	1.10689e+08	0	193647912	0	193647912	0.571601		0			9.32076	10.41	2	3		0				0			15.5437	20.19	5	6		0			317	35.5106	5.50342
379137758	23S rRNA methyltransferase [Streptococcus pneumoniae ST556]	27.65	1	8	8	14	3.69778e+07	0	0	3.69778e+07	6.47618e+07	0	0	6.47618e+07	0.570981	12.8209	20.05	6	6		0				0			18.5918	20.74	6	8		0				0			434	48.1297	5.43994
379137997	UDP-N-acetylglucosamine 1-carboxyvinyltransferase [Streptococcus pneumoniae ST556]	61.58	1	22	22	57	4.52709e+08	4.80744e+07	0	5.00783e+08	8.16798e+08	6.23174e+07	0	8.79115e+08	0.569645	74.2095	61.58	21	26	8.08556	16.47	4	4		0			56.4423	40.33	17	21	4.15377	25.54	6	6		0			419	44.9966	5.41455
909837817	cell division protein SepF [Streptococcus pneumoniae ST556]	51.96	1	9	9	28	0	101955202	0	101955202	0	180106135	0	180106135	0.566084		0			31.0562	43.02	7	11		0				0			33.71	51.96	8	15	2.69132	5.59	2	2	179	20.6142	4.93213
379137308	glucose-1-phosphate thymidylyltransferase [Streptococcus pneumoniae ST556]	66.09	1	18	18	36	0	1.11614e+08	0	1.11614e+08	0	1.9758e+08	0	1.9758e+08	0.564907		0			42.5799	65.4	16	16		0				0			42.3586	59.17	17	19	0	3.81	1	1	289	32.1684	4.94482
379137751	coproporphyrinogen III oxidase [Streptococcus pneumoniae ST556]	26.86	1	6	6	8	43289556	0	0	43289556	76808043	0	0	76808043	0.563607	10.8714	11.44	3	3		0				0			14.9377	22.61	5	5		0				0			376	42.7216	5.42725
379137448	membrane protein [Streptococcus pneumoniae ST556]	74.36	1	12	12	46	0	0	4.03031e+08	4.03031e+08	0	0	7.19961e+08	7.19961e+08	0.559796		0				0			56.6085	74.36	10	19		0				0			58.7075	47.86	9	27	117	13.9319	5.51611
379138661	AraC family transcriptional regulator [Streptococcus pneumoniae ST556]	50	1	10	10	16	0	5.03492e+07	0	5.03492e+07	0	90424851	0	90424851	0.556807		0			22.185	36.71	8	8		0				0			16.9161	36.01	8	8		0			286	33.2229	8.73389
379137220	amylopullulanase [Streptococcus pneumoniae ST556]	53.28	1	57	57	131	2.93166e+08	0	0	2.93166e+08	464592174	63792484	0	528384658	0.554835	165.405	43.79	43	53	6.97945	3.72	3	3		0			222.745	52.25	54	68	20.7458	5.85	6	7		0			1265	141.236	5.73193
379138636	hypothetical protein MYY_1772 [Streptococcus pneumoniae ST556]	56.86	1	8	8	20	0	1.36598e+07	289882112	3.03542e+08	0	4.10217e+08	136984450	5.47201e+08	0.554717		0			16.3411	41.83	5	5	7.91613	17.65	2	2		0			17.5286	56.86	8	9	7.11437	22.88	4	4	153	17.2738	4.86865
379138272	macrolide ABC transporter ATP-binding protein [Streptococcus pneumoniae ST556]	75.11	1	19	19	61	0	3.52706e+08	0	3.52706e+08	0	6.32596e+08	6.95982e+06	6.39555e+08	0.551486		0			79.7191	61.8	17	27		0				0			68.1422	42.92	15	28	6.8487	24.03	4	6	233	25.7265	6.3667
379138255	ATP-dependent DNA helicase [Streptococcus pneumoniae ST556]	29.17	1	21	21	36	6.73162e+07	0	0	6.73162e+07	1.22091e+08	0	0	1.22091e+08	0.551359	44.1036	19.24	14	15		0				0			58.6747	26.59	19	21		0				0			816	93.4481	5.26221
379138235	carbohydrate kinase [Streptococcus pneumoniae ST556]	38.97	1	9	9	15	0	80496351	0	80496351	0	1.46095e+08	0	1.46095e+08	0.550987		0			27.1781	36.55	7	8		0				0			15.748	21.38	6	7		0			290	31.6168	7.13721
379138167	6-phosphofructokinase [Streptococcus pneumoniae ST556]	75.22	1	28	28	652	1.23528e+08	3.02297e+10	6.42507e+07	3.04175e+10	207452522	5.49916e+10	1.09801e+08	5.53088e+10	0.549958	26.9628	27.46	9	10	719.471	75.22	27	213	69.928	52.24	12	27	32.2905	40.9	9	12	760.041	75.22	28	278	232.308	66.27	23	112	335	35.1521	5.79541
909837543	pyruvate formate lyase-activating protein [Streptococcus pneumoniae ST556]	56.2	1	11	11	23	0	9.29017e+07	0	9.29017e+07	0	1.69144e+08	0	1.69144e+08	0.549245		0			39.6439	56.2	11	12		0				0			31.6902	49.22	10	11		0			258	30.0834	6.7124
909837586	acetolactate synthase [Streptococcus pneumoniae ST556]	32.91	1	7	7	13	0	0	5.53064e+07	5.53064e+07	0	0	1.01063e+08	1.01063e+08	0.547245		0				0			14.9944	23.42	4	5		0				0			19.9755	32.91	7	8	158	17.6837	10.3013
379138814	transketolase [Streptococcus pneumoniae ST556]	72.64	1	33	36	162	2.33927e+09	1.70518e+08	0	2.50979e+09	3.91378e+09	5.71786e+08	1.11264e+08	4.59683e+09	0.545983	268.661	69.15	30	68	40.574	26.44	11	12	0	3.34	1	1	184.728	68.24	31	58	39.8141	39.06	14	17	5.44842	21.28	5	6	658	71.0836	5.22412
379137442	restriction endonuclease subunit R [Streptococcus pneumoniae ST556]	28.19	1	18	19	30	29753679	0	0	29753679	5.45714e+07	0	0	5.45714e+07	0.545224	35.8035	20.98	14	14		0				0			37.8611	22.39	16	16		0				0			777	89.2386	5.52881
379137859	guanosine 5'-monophosphate oxidoreductase [Streptococcus pneumoniae ST556]	81.71	1	25	25	68	0	3.60083e+08	0	3.60083e+08	0	6.60772e+08	0	6.60772e+08	0.544943		0			98.1019	81.71	23	32		0				0			87.7423	77.13	22	35	0	6.4	1	1	328	35.9594	6.75635
379137771	spermidine/putrescine ABC transporter ATP-binding protein [Streptococcus pneumoniae ST556]	10.91	1	5	5	6	46498958	0	0	46498958	85350350	0	0	85350350	0.544801	1.86834	3.9	2	2		0				0			8.18827	9.09	4	4		0				0			385	44.1197	4.7417
909837747	dihydroorotate dehydrogenase [Streptococcus pneumoniae ST556]	32.49	1	14	14	26	8.09349e+07	0	0	8.09349e+07	1.48617e+08	0	0	1.48617e+08	0.544586	23.4482	20.69	8	8	7.71723	6.72	2	2		0			28.8647	29.58	12	13	2.68257	9.26	3	3		0			551	63.2973	8.29443
379138319	RNA helicase [Streptococcus pneumoniae ST556]	33.82	1	30	30	60	1.98841e+08	0	0	1.98841e+08	3.65438e+08	0	0	3.65438e+08	0.544119	85.4997	26.74	25	29		0				0			88.3174	30.91	26	31		0				0			1032	118.174	5.05908
379138376	adenine phosphoribosyltransferase [Streptococcus pneumoniae ST556]	50	1	6	6	17	0	1.10443e+08	0	1.10443e+08	0	2.0352e+08	0	2.0352e+08	0.542666		0			19.9289	34.71	4	6		0				0			13.2898	50	6	10	0	8.82	1	1	170	18.7166	5.021
379138569	membrane protein [Streptococcus pneumoniae ST556]	26.06	1	7	7	11	0	43686533	0	43686533	0	8.05219e+07	0	8.05219e+07	0.542542		0			4.94571	14.89	3	3		0				0			15.2307	26.06	7	8		0			188	21.801	9.71533
379137959	iron dicitrate ABC transporter ATP-binding protein [Streptococcus pneumoniae ST556]	50.38	1	11	11	30	0	224779018	0	224779018	0	4.15416e+08	0	4.15416e+08	0.541094		0			39.8634	43.18	10	13		0				0			40.1038	50.38	11	17		0			264	29.6169	6.25244
379137764	phosphate ABC transporter ATP-binding protein [Streptococcus pneumoniae ST556]	81.75	1	24	24	81	0	7.66153e+08	0	7.66153e+08	0	1.40306e+09	1.35833e+07	1.41665e+09	0.540822		0			80.6442	75.4	18	31		0				0			97.8803	78.97	23	42	15.6743	34.52	8	8	252	27.9364	5.52881
379138674	L-allo-threonine dehydrogenase [Streptococcus pneumoniae ST556]	29.25	1	5	6	16	0	6.02914e+07	0	6.02914e+07	0	1.11502e+08	0	1.11502e+08	0.540722		0			14.4263	27.27	5	6		0				0			19.3938	29.25	6	10		0			253	27.5921	5.18604
379137317	penicillin-binding protein [Streptococcus pneumoniae ST556]	7.79	1	5	5	8	91578450	0	0	91578450	1.26977e+08	43101177	0	1.70079e+08	0.538448	2.08898	1.39	1	1		0				0			12.2082	5.84	4	5	4.5981	3.34	2	2		0			719	79.7	5.46533
379136981	aromatic amino acid aminotransferase [Streptococcus pneumoniae ST556]	47.81	1	14	14	27	127960336	0	0	127960336	237715576	0	0	237715576	0.538292	34.4024	35.99	10	13		0				0			35.6747	32.13	10	13	1.9576	2.83	1	1		0			389	43.2183	5.24951
379138379	sugar ABC transporter ATP-binding protein [Streptococcus pneumoniae ST556]	78.99	1	31	31	187	7.10397e+09	1.82789e+08	0	7.28676e+09	13316778495	2.14821e+08	3.099e+07	1.35626e+10	0.537269	268.143	70.21	26	74	42.1698	43.62	11	13	2.97775	9.04	2	2	239.167	68.09	26	72	44.872	45.48	14	19	7.80245	12.77	5	7	376	41.8076	6.16357
379138914	membrane protein [Streptococcus pneumoniae ST556]	46.87	1	14	14	23	0	1.16613e+08	0	1.16613e+08	0	2.17423e+08	0	2.17423e+08	0.536342		0			19.3034	30.75	7	7		0				0			33.3812	43.88	13	15	1.7078	2.99	1	1	335	36.299	5.05908
379138094	tellurite resistance protein TehB [Streptococcus pneumoniae ST556]	60.14	1	14	14	63	0	4.67791e+08	0	4.67791e+08	0	8.63058e+08	9.22311e+06	8.72281e+08	0.536284	3.03639	3.5	1	1	77.3631	47.9	12	23		0			6.85065	3.5	1	2	92.8252	60.14	13	29	13.1397	28.67	5	8	286	32.6463	4.98291
909837853	peptide ABC transporter ATP-binding protein [Streptococcus pneumoniae ST556]	66.01	1	35	37	224	3.66406e+09	1.2456e+08	0	3.78862e+09	6.86714e+09	187261518	1.198e+07	7.06638e+09	0.536147	248.131	62.97	32	77	36.1166	30.96	10	11	8.51811	7.13	2	2	236.826	60.39	34	99	45.3189	46.59	22	26	12.0477	14.11	8	9	659	72.447	5.05908
379138515	serine/threonine protein kinase [Streptococcus pneumoniae ST556]	41.12	1	22	22	42	1.28914e+08	0	0	1.28914e+08	2.14131e+08	0	2.67301e+07	2.40861e+08	0.535222	38.1942	20.94	13	16	3.14237	1.82	1	1	2.64594	1.82	1	1	66.1284	37.78	19	21	3.18385	1.82	1	1	2.666	3.64	2	2	659	72.2442	8.646
379137103	O-sialoglycoprotein endopeptidase [Streptococcus pneumoniae ST556]	67.96	1	21	21	33	0	137362811	0	137362811	0	2.56681e+08	0	2.56681e+08	0.535151		0			30.7219	47.89	12	13		0				0			48.628	53.52	17	19	0	2.11	1	1	284	31.1421	5.63037
379138303	ATP synthase F0F1 subunit gamma [Streptococcus pneumoniae ST556]	63.36	1	17	17	52	0	396140671	0	396140671	0	740453058	0	740453058	0.534998		0			70.8134	57.88	16	21		0				0			69.7252	63.36	17	30	0	3.08	1	1	292	32.2883	5.19873
379137331	mevalonate kinase [Streptococcus pneumoniae ST556]	56.85	1	10	10	26	0	1.55868e+08	0	1.55868e+08	0	2.25624e+08	67099334	2.92723e+08	0.532477		0			35.0174	53.08	9	12		0				0			38.1221	47.95	9	12	4.80837	11.64	2	2	292	31.4501	4.97021
379138812	phosphatase [Streptococcus pneumoniae ST556]	86.62	1	12	12	19	0	0	9.70479e+07	9.70479e+07	0	0	1.82688e+08	1.82688e+08	0.531223		0				0			22.7958	68.31	7	8		0				0			23.283	70.42	9	11	142	16.5287	4.79248
379137007	PTS mannose transporter subunit IIAB [Streptococcus pneumoniae ST556]	75.32	1	11	11	28	0	0	1.671e+08	1.671e+08	0	0	3.16587e+08	3.16587e+08	0.527815		0				0			19.4544	50.63	5	9		0				0			46.888	63.29	10	19	158	17.2173	8.1333
379136974	ribose-phosphate pyrophosphokinase [Streptococcus pneumoniae ST556]	68.94	2	23	23	270	399192344	6651781440	0	7050973784	0	1.29366e+10	4.62742e+08	1.33994e+10	0.526217	58.1838	38.51	13	20	277.746	68.63	21	84	12.5876	13.66	3	3	51.737	35.09	12	16	322.212	68.94	23	126	28.3513	28.26	9	21	322	35.4287	6.02393
379138037	glycogen synthase [Streptococcus pneumoniae ST556]	46.75	1	16	16	53	1.79478e+08	0	0	1.79478e+08	3.41628e+08	0	0	3.41628e+08	0.525361	64.2579	40.46	12	21	8.60408	7.76	3	3	2.30361	2.73	1	1	62.5205	46.75	16	23	7.1722	9.43	4	4	0	2.73	1	1	477	54.097	5.35107
379137924	histidine motif-containing protein [Streptococcus pneumoniae ST556]	53.05	1	12	39	135	1.60112e+09	8.9867e+07	0	1.69099e+09	3046678554	176882828	0	3223561382	0.524571	193.687	50.82	34	66	17.2594	10.56	7	7		0			166.424	45.19	31	51	20.8758	17.25	10	10	0	0.7	1	1	852	95.2565	5.51611
379138621	glycine/betaine ABC transporter ATP-binding protein [Streptococcus pneumoniae ST556]	58.68	1	14	14	35	0	1.70063e+08	0	1.70063e+08	0	3.2174e+08	3.70059e+06	3.25441e+08	0.522561		0			39.4365	56.61	11	14		0				0			45.8889	58.68	14	20	0	4.13	1	1	242	27.0392	5.2876
909837913	sugar ABC transporter substrate-binding protein [Streptococcus pneumoniae ST556]	69.5	1	27	27	159	3.38776e+09	8.72197e+07	0	3.47498e+09	6.49679e+09	1.75863e+08	2.1409e+07	6.69406e+09	0.519114	138.356	56.74	21	58	31.3176	33.81	12	15		0			151.313	62.88	23	55	44.9057	34.75	15	21	14.3487	23.4	9	10	423	45.3109	5.22412
379138502	sodium ABC transporter ATP-binding protein [Streptococcus pneumoniae ST556]	41.75	1	14	14	51	0	7.71813e+08	0	7.71813e+08	0	1.47378e+09	1.53717e+07	1.48915e+09	0.51829		0			47.4941	38.38	13	20		0				0			52.609	41.75	14	26	9.73255	16.84	5	5	297	33.757	6.20166
379138306	ATP synthase F0F1 subunit B [Streptococcus pneumoniae ST556]	63.41	1	17	17	37	0	0	282071134	282071134	0	5.64385e+07	4.89986e+08	546424063	0.516213	0	8.54	1	1		0			23.3385	30.49	5	7		0			8.40031	11.59	2	3	74.6037	63.41	17	26	164	17.9756	5.42725
379138066	histidine motif-containing protein [Streptococcus pneumoniae ST556]	81.36	1	22	49	183	2.14935e+09	1.43609e+08	0	2.29296e+09	4.31798e+09	136130352	0	4.45411e+09	0.514796	271.646	74.46	43	81	47.8611	17.8	14	15		0			235.255	60.29	38	63	47.6226	22.4	15	17	12.4606	5.93	6	7	826	92.8524	5.59229
379136969	deoxyuridine 5'-triphosphate nucleotidohydrolase [Streptococcus pneumoniae ST556]	48.98	1	7	7	12	0	0	7.74906e+07	7.74906e+07	0	0	1.50611e+08	1.50611e+08	0.514509		0				0			18.2221	30.61	4	5		0				0			12.552	38.1	5	7	147	15.8332	5.51611
379138643	GntR family transcriptional regulator [Streptococcus pneumoniae ST556]	60.17	1	14	14	24	0	2.33542e+07	0	2.33542e+07	0	4.5414e+07	0	4.5414e+07	0.514251		0			22.638	36.44	8	8		0				0			30.8843	60.17	13	16		0			236	27.5906	8.57275
909837972	2-C-methyl-D-erythritol 4-phosphate cytidylyltransferase [Streptococcus pneumoniae ST556]	34.53	2	8	8	19	0	1.6492e+08	0	1.6492e+08	1.45092e+06	3.2304e+08	0	3.24491e+08	0.508242		0			20.8402	21.22	5	8		0			0	5.4	1	1	18.1672	29.14	7	9	2.11652	2.52	1	1	278	32.2491	6.78564
379138571	general stress protein [Streptococcus pneumoniae ST556]	66.83	1	17	17	75	0	3.14151e+08	0	3.14151e+08	0	610917760	7.6596e+06	6.18577e+08	0.50786		0			96.2624	66.83	16	25	6.51459	8.91	1	1		0			133.362	58.42	16	39	33.7014	39.6	8	10	202	21.8031	4.69092
379137672	heme ABC transporter ATP-binding protein [Streptococcus pneumoniae ST556]	59.06	1	27	27	104	3.9312e+08	121934526	0	5.15055e+08	856577181	1.51885e+08	6.66395e+06	1.01513e+09	0.50738	88.8372	53.22	21	33	39.7536	29.43	9	11		0			131.799	59.06	27	43	35.801	34.11	12	15	2.02381	3.31	2	2	513	58.3609	5.2749
909837567	LytR family transcriptional regulator [Streptococcus pneumoniae ST556]	12.89	1	6	6	11	7.81047e+07	0	0	7.81047e+07	153959904	0	0	153959904	0.507306	4.71164	4.99	3	3		0				0			19.5646	12.89	6	8		0				0			481	53.5331	8.29443
379138639	glutamate racemase [Streptococcus pneumoniae ST556]	63.64	1	12	12	23	0	72690791	0	72690791	0	143630525	0	143630525	0.506096		0			31.7755	57.58	10	11		0				0			31.1633	52.65	10	12		0			264	29.1193	6.01123
379137956	iron ABC transporter permease [Streptococcus pneumoniae ST556]	52.79	1	24	24	68	1.74682e+08	0	0	1.74682e+08	3.37961e+08	0	1.03768e+07	3.48338e+08	0.501473	70.8235	48.68	18	22	6.54406	13.2	3	3		0			96.0584	52.79	22	33	6.46826	27.27	8	8	1.84444	7.92	2	2	341	37.4834	5.5415
379136898	LIM domain protein [Streptococcus pneumoniae ST556]	61.26	1	16	16	42	0	1.06615e+08	0	1.06615e+08	0	2.13273e+08	0	2.13273e+08	0.4999		0			56.4239	59.46	15	18	5.89209	10.81	2	2		0			45.2422	55.41	14	17	7.90222	20.27	5	5	222	23.5686	9.67139
379138362	ferredoxin-NADP reductase [Streptococcus pneumoniae ST556]	61.8	1	13	13	53	4.17804e+08	4.43113e+07	0	4.62116e+08	836741516	9.02309e+07	0	9.26972e+08	0.498521	55.627	50.93	11	17	21.4667	27.95	4	5		0			60.1156	42.86	11	18	24.9668	40.68	9	11	0	13.35	2	2	322	35.2472	5.63037
379138980	nitrate ABC transporter substrate-binding protein [Streptococcus pneumoniae ST556]	39.1	1	16	16	31	0	377764007	0	377764007	0	6.05285e+08	1.56137e+08	7.61421e+08	0.49613		0			41.3319	34.33	9	11		0				0			37.0747	39.1	15	19	0	6.27	1	1	335	37.7532	5.56689
379138091	methyltransferase [Streptococcus pneumoniae ST556]	39.56	2	13	13	25	0	177312466	0	177312466	0	358098324	0	358098324	0.49515		0			28.8376	34.67	9	10		0				0			34.8359	34.22	11	15		0			225	25.5244	5.26221
379138777	hydrolase TatD [Streptococcus pneumoniae ST556]	46.69	1	14	14	26	0	1.64661e+08	0	1.64661e+08	0	332937048	0	332937048	0.494571		0			23.169	37.74	8	10		0				0			29.8177	46.69	14	16		0			257	28.8866	4.83057
379137083	tRNA threonylcarbamoyladenosine biosynthesis protein Gcp [Streptococcus pneumoniae ST556]	39.88	1	14	14	38	0	310978563	4.70436e+07	3.58022e+08	0	6.69508e+08	5.64592e+07	7.25968e+08	0.493165		0			44.747	35.12	10	13	2.15495	3.27	1	1		0			50.3761	39.88	14	20	8.2242	12.5	3	4	336	36.2064	4.88135
379137668	superoxide dismutase [Streptococcus pneumoniae ST556]	21.39	1	4	4	5	0	5.74634e+07	0	5.74634e+07	0	1.16801e+08	0	1.16801e+08	0.491979		0			9.90906	17.41	3	3		0				0			4.53629	8.46	2	2		0			201	22.3832	5.05908
379138872	UTP--glucose-1-phosphate uridylyltransferase [Streptococcus pneumoniae ST556]	87.63	1	27	27	163	0	2.55904e+09	1.21903e+08	2.68094e+09	0	5.29609e+09	1.61931e+08	5.45802e+09	0.491193	7.56916	13.04	2	2	175.75	77.93	25	62	17.5853	26.76	5	6	9.92195	27.42	4	4	165.273	87.63	25	77	6.66838	37.79	9	12	299	33.2283	5.30029
379137601	UDP-N-acetylmuramoyl-L-alanyl-D-glutamate synthetase [Streptococcus pneumoniae ST556]	64.67	1	30	30	97	1.09412e+09	1.64281e+07	0	1.11054e+09	2208509882	3.97912e+07	1.26138e+07	2.26091e+09	0.491193	92.7708	48.44	19	32	6.75761	10.44	4	4		0			145.296	58.22	29	50	16.1056	19.33	8	8	3.80275	6	3	3	450	48.4292	5.03369
909837570	lipopolysaccharide cholinephosphotransferase [Streptococcus pneumoniae ST556]	94.89	1	43	43	227	0	3.30382e+09	86825466	3.39064e+09	38158853	6.76286e+09	1.09897e+08	6.91091e+09	0.490622	13.353	21.9	4	4	254.037	93.07	41	91	14.2662	30.66	5	5	7.79575	16.42	3	3	231.177	94.89	43	108	18.9069	47.81	15	16	274	32.2436	7.85498
909837935	phosphoesterase [Streptococcus pneumoniae ST556]	10.81	1	6	6	10	8.07315e+07	0	0	8.07315e+07	166072130	0	0	166072130	0.486123	9.03012	4.87	3	3		0				0			20.6308	10.81	6	7		0				0			657	73.2814	5.09717
379137530	hypothetical protein MYY_0660 [Streptococcus pneumoniae ST556]	20.63	1	5	5	10	0	1.51313e+07	0	1.51313e+07	0	3.11754e+07	0	3.11754e+07	0.485361		0			11.0598	12.3	3	4		0				0			11.9624	20.63	5	6		0			252	28.1086	6.354
379137457	response regulator [Streptococcus pneumoniae ST556]	89.8	1	25	25	130	0	1.87758e+09	0	1.87758e+09	4.33873e+07	3815344272	1.69061e+07	3.87564e+09	0.484457	5.35001	8.16	2	2	204.923	87.35	24	52	9.43085	22.45	4	4	5.6283	22.45	4	4	141.035	87.35	23	53	11.1679	44.49	9	15	245	28.7348	6.29053
379137021	potassium transporter Trk [Streptococcus pneumoniae ST556]	67.87	1	11	11	34	0	3.30573e+08	0	3.30573e+08	0	6.70514e+08	1.27804e+07	6.83295e+08	0.483793		0			40.6397	55.2	8	14		0				0			37.5738	67.87	11	18	0	9.95	2	2	221	23.9454	4.76709
379138314	aminodeoxychorismate lyase [Streptococcus pneumoniae ST556]	76.04	1	39	39	107	5.6125e+08	0	0	5.6125e+08	1.16036e+09	0	0	1.16036e+09	0.483685	131.905	72.05	32	44	14.3344	16.33	5	6		0			177.503	74.41	37	51	13.8221	23.96	6	6		0			551	60.6751	5.16064
909837738	adhesion protein [Streptococcus pneumoniae ST556]	56.07	1	14	14	41	0	1.53476e+08	0	1.53476e+08	0	3.17315e+08	0	3.17315e+08	0.48367		0			62.6547	43.28	12	16		0			1.93569	3.61	1	1	77.4658	56.07	14	24		0			305	33.9303	5.36377
379137337	LuxR family transcriptional regulator [Streptococcus pneumoniae ST556]	57.14	1	13	13	58	0	6.90659e+08	0	6.90659e+08	0	1.4324e+09	3.45332e+06	1.43585e+09	0.481009		0			69.1341	57.14	13	26		0				0			72.8076	48.57	12	28	3.45294	22.38	4	4	210	23.5242	4.94482
379138233	phosphopentomutase [Streptococcus pneumoniae ST556]	62.53	1	20	20	122	1.84227e+08	267270216	0	4.51497e+08	688643096	2.17061e+08	3.30987e+07	9.38803e+08	0.480929	70.601	54.59	18	25	84.3979	60.55	18	25	19.1507	30.02	6	7	57.3515	49.38	15	19	82.3403	58.56	18	32	25.5006	32.01	11	14	403	44.0492	5.14795
909837879	purine operon repressor [Streptococcus pneumoniae ST556]	38.91	1	8	8	14	0	124135221	0	124135221	0	258471804	0	258471804	0.480266		0			18.8999	25.45	5	6		0				0			19.1332	34.91	7	8		0			275	30.2079	5.87158
379138127	uridylate kinase [Streptococcus pneumoniae ST556]	47.35	1	10	10	28	0	1.11661e+08	0	1.11661e+08	0	233239437	0	233239437	0.478739		0			34.036	47.35	10	14		0				0			26.9163	38.37	8	13	2.20605	4.08	1	1	245	26.4166	5.35107
379138368	ATP-dependent protease [Streptococcus pneumoniae ST556]	49.27	1	21	21	95	1080774047	68124369	0	1148898416	2.31312e+09	7.6108e+07	1.27225e+07	2.40195e+09	0.478319	86.5675	46.1	19	32	14.8379	19.76	7	9	0	2.68	1	1	91.2586	41.71	19	35	24.2831	27.56	11	12	3.09057	10	5	6	410	45.7118	4.81787
379137417	6-phospho-beta-galactosidase [Streptococcus pneumoniae ST556]	1.91	1	1	1	5	0	4.27261e+07	0	4.27261e+07	0	8.94643e+07	0	8.94643e+07	0.477577		0			3.42593	1.91	1	3		0				0			3.59244	1.91	1	2		0			470	54.6345	6.40479
379138811	membrane protein [Streptococcus pneumoniae ST556]	39.71	1	6	6	9	0	0	1.5128e+07	1.5128e+07	0	0	3.16833e+07	3.16833e+07	0.477475		0				0			2.03922	11.76	1	1		0				0			8.14462	39.71	6	8	136	15.1376	8.06006
379137034	sulfurtransferase [Streptococcus pneumoniae ST556]	58.54	1	20	20	61	3.40144e+08	0	0	3.40144e+08	6.55267e+08	6.14266e+07	0	7.16694e+08	0.474602	90.2612	52.13	15	24	14.1249	19.82	5	5		0			89.7524	53.35	17	23	17.9334	27.44	6	6	5.68561	9.45	3	3	328	37.8406	5.23682
379138495	primosomal protein DnaI [Streptococcus pneumoniae ST556]	77.18	1	24	24	51	314320480	0	0	314320480	6.62437e+08	0	0	6.62437e+08	0.474491	71.3663	62.75	18	21	4.50649	6.38	1	1		0			73.8368	74.16	22	27	0	10.4	2	2		0			298	34.2389	5.79541
379137889	sortase [Streptococcus pneumoniae ST556]	38.06	1	8	8	15	0	43772186	0	43772186	0	92781644	0	92781644	0.471776		0			8.30185	17.41	4	4		0				0			20.0753	30.77	7	9	0	10.53	2	2	247	28.1145	6.12549
379138227	purine nucleoside phosphorylase [Streptococcus pneumoniae ST556]	48.73	1	11	11	36	0	3.27314e+08	0	3.27314e+08	0	6.42206e+08	5.22236e+07	6.94429e+08	0.471342		0			58.1739	48.73	11	17		0				0			33.6638	48.73	11	16	10.3927	9.75	2	3	236	26.113	5.0083
379138134	gamma-glutamyl phosphate reductase [Streptococcus pneumoniae ST556]	47.38	1	22	22	46	2.22599e+08	0	0	2.22599e+08	4.74471e+08	0	0	4.74471e+08	0.469152	56.9977	35	15	21		0				0			78.7464	41.9	18	24	0	3.57	1	1		0			420	45.1973	5.17334
379138393	phosphomethylpyrimidine kinase [Streptococcus pneumoniae ST556]	49.03	1	11	12	29	0	1.84148e+08	0	1.84148e+08	0	3.92704e+08	0	3.92704e+08	0.468923		0			35.9671	46.69	11	15		0				0			35.2462	47.08	11	14		0			257	27.7364	5.19873
379138763	diaminopimelate decarboxylase [Streptococcus pneumoniae ST556]	50.48	1	18	18	33	3.24194e+07	0	0	3.24194e+07	6.95018e+07	0	0	6.95018e+07	0.466453	35.5048	44.47	12	13	4.01501	6.97	2	2		0			34.2269	32.21	14	14	4.63433	9.62	3	3	0	2.4	1	1	416	46.5924	5.19873
379137403	cell surface protein [Streptococcus pneumoniae ST556]	44.06	1	19	19	38	2.55942e+08	0	0	2.55942e+08	5.49318e+08	0	0	5.49318e+08	0.465927	49.1196	33.98	13	15	4.00925	3.01	1	1		0			56.5384	38.05	17	20	0	6.77	2	2		0			665	71.3485	5.14795
909837921	choline-binding protein A [Streptococcus pneumoniae ST556]	33.59	1	23	23	44	1.15533e+08	0	0	1.15533e+08	2.48278e+08	0	0	2.48278e+08	0.465337	27.6934	17.4	10	13		0				0			75.0437	33.59	23	29	0	3.63	2	2		0			661	73.8428	7.13721
379137610	peptide ABC transporter ATP-binding protein [Streptococcus pneumoniae ST556]	45.58	1	9	9	20	0	3.54452e+08	0	3.54452e+08	0	7.65237e+08	0	7.65237e+08	0.463192		0			22.4295	24.65	5	8		0				0			32.0835	45.58	9	11	0	3.72	1	1	215	23.8256	7.66455
379138128	tRNA (uracil-5-)-methyltransferase [Streptococcus pneumoniae ST556]	50.23	1	15	15	36	3.35883e+08	0	0	3.35883e+08	6.36552e+08	89004304	0	7.25556e+08	0.462932	70.6722	50.23	13	20		0				0			46.8109	37.84	11	14	3.4747	7.21	2	2		0			444	49.2578	5.2749
909837982	uracil-DNA glycosylase [Streptococcus pneumoniae ST556]	70.51	1	13	13	49	0	1.98709e+08	0	1.98709e+08	0	4.25266e+08	5.52152e+06	4.30788e+08	0.461269		0			44.9998	70.51	13	22	0	5.07	1	1		0			42.269	70.51	13	23	0	13.82	3	3	217	24.0346	7.02002
379137915	PTS system lactose-specific transporter subunits IICB [Streptococcus pneumoniae ST556]	30.2	1	11	11	29	320066159	0	0	320066159	6.80852e+08	0	1.39172e+07	6.94769e+08	0.46068	19.9958	14.21	9	12	0	15.99	2	2		0			16.2838	12.97	8	10	1.82398	1.24	1	1	7.10907	4.44	3	4	563	61.0653	6.43018
379138875	N-acetyldiaminopimelate deacetylase [Streptococcus pneumoniae ST556]	40.69	1	11	11	41	2.23113e+08	0	0	2.23113e+08	4.74491e+08	0	9.94869e+06	4.8444e+08	0.460558	47.8717	32.45	9	14	8.74875	10.11	2	2	4.4614	6.12	1	1	59.2067	37.5	10	18	9.15567	12.5	3	3	1.97167	5.85	2	3	376	41.6401	5.22412
379137914	PTS system lactose-specific transporter subunit IIA [Streptococcus pneumoniae ST556]	77.14	1	10	10	102	0	0	1.76027e+09	1.76027e+09	0	0	3.84584e+09	3.84584e+09	0.457708		0				0			189.593	77.14	7	54		0				0			60.4805	77.14	10	48	105	11.5058	5.23682
379138188	PTS fructose transporter subunit IIC [Streptococcus pneumoniae ST556]	23.08	1	18	18	49	1.14911e+08	0	0	1.14911e+08	252971895	0	0	252971895	0.454245	29.9009	21.38	12	20	4.03147	2.31	1	1	0	3.38	1	2	50.1389	23.08	16	20	12.335	5.85	4	5	1.79302	1.23	1	1	650	66.912	5.47803
379137987	RNA polymerase sigma factor RpoD [Streptococcus pneumoniae ST556]	21.95	1	7	7	18	534368664	0	0	534368664	1178978343	0	0	1178978343	0.453247	17.5816	21.95	7	10		0				0			15.9132	21.95	7	8		0				0			369	42.0048	4.84326
909837755	bacteriocin ABC transporter ATP-binding protein [Streptococcus pneumoniae ST556]	51.19	1	11	11	21	0	6.98921e+07	0	6.98921e+07	0	154823936	0	154823936	0.45143		0			35.8158	51.19	11	11		0				0			21.5684	42.86	8	10		0			252	28.1288	7.48877
379138577	tryptophan synthase subunit alpha [Streptococcus pneumoniae ST556]	34.11	1	6	6	14	0	1.55158e+08	0	1.55158e+08	0	3.44875e+08	0	3.44875e+08	0.449895		0			34.4403	34.11	6	9		0				0			17.6296	29.07	4	5		0			258	27.6796	5.04639
379138219	membrane protein [Streptococcus pneumoniae ST556]	61.71	1	33	33	217	2.64183e+09	8.19508e+08	0	3.46134e+09	6.52958e+09	1.21085e+09	1.91513e+07	7.75958e+09	0.446072	153.859	59.14	28	46	135.049	54.57	26	36	6.55505	8.86	2	2	256.743	60	30	71	146.456	53.71	28	48	18.1112	37.43	13	14	350	36.7776	5.31299
379137235	ethanol-active dehydrogenase/acetaldehyde-active reductase [Streptococcus pneumoniae ST556]	90.56	1	23	23	346	1.23413e+10	1865552457	5.16222e+07	1.42585e+10	2.63587e+10	4.91744e+09	7.0324e+08	3.19794e+10	0.445864	338.29	66.67	20	85	199.448	89.97	21	51	36.9446	46.02	11	13	372.387	83.48	22	105	189.197	84.07	21	59	54.4515	48.38	15	33	339	35.7294	5.05908
379137360	ACP S-malonyltransferase [Streptococcus pneumoniae ST556]	47.06	1	13	13	48	0	5.27789e+08	0	5.27789e+08	0	1.15256e+09	3.24974e+07	1.18506e+09	0.44537		0			80.3399	42.48	11	19		0				0			77.5984	41.18	12	25	9.30487	14.05	3	4	306	33.1001	4.81787
379138253	4-methyl-5(B-hydroxyethyl)-thiazole monophosphate biosynthesis protein [Streptococcus pneumoniae ST556]	83.15	1	9	9	32	0	3.57503e+08	0	3.57503e+08	0	804319712	0	804319712	0.444478		0			53.9098	83.15	9	15	3.94988	9.78	1	1		0			26.0442	70.11	8	15	1.86242	7.07	1	1	184	20.141	4.70361
379138465	hypothetical protein MYY_1599 [Streptococcus pneumoniae ST556]	74.83	1	16	16	59	0	4.19358e+08	0	4.19358e+08	0	9.29702e+08	21283089	9.50985e+08	0.440972		0			74.9562	63.27	14	25	2.94187	12.59	1	1		0			79.5499	63.27	14	25	7.40793	27.21	6	8	294	31.5957	5.61768
379137581	acyl-CoA thioester hydrolase [Streptococcus pneumoniae ST556]	20	1	3	3	6	0	2.95806e+07	0	2.95806e+07	0	6.70873e+07	0	6.70873e+07	0.440926		0			7.91036	20	3	3		0				0			6.16099	10.73	2	3		0			205	22.8743	7.86963
379137882	metallohydrolase [Streptococcus pneumoniae ST556]	65.43	1	14	14	31	0	2.07488e+08	0	2.07488e+08	0	4.65619e+08	5.74914e+06	4.71369e+08	0.440181		0			47.1607	64.68	12	14		0				0			40.0624	49.44	11	15	4.02227	12.27	2	2	269	29.8981	6.23975
379138688	pneumolysin [Streptococcus pneumoniae ST556]	72.61	1	25	25	64	312920960	0	0	312920960	6.95619e+08	15348759	0	7.10968e+08	0.440134	89.9772	66.88	22	31	0	9.13	2	3		0			86.6427	59.24	22	27	2.08117	11.04	3	3		0			471	52.8659	5.35107
379138411	transketolase [Streptococcus pneumoniae ST556]	17.07	1	5	8	16	543002247	0	0	543002247	1.23978e+09	0	0	1.23978e+09	0.437984	11.6203	6.71	4	6	2.31622	1.52	1	1		0			20.7847	16.01	7	8	2.53778	1.52	1	1		0			656	70.8736	5.2749
379137757	inositol monophosphatase [Streptococcus pneumoniae ST556]	26.07	1	4	4	6	0	21886578	0	21886578	0	4.99843e+07	0	4.99843e+07	0.437869		0			4.54493	17.12	2	2		0				0			7.11389	26.07	4	4		0			257	28.7574	4.83057
379137049	serine dehydratase [Streptococcus pneumoniae ST556]	48.43	1	10	10	40	0	2.1387e+08	0	2.1387e+08	0	4.91314e+08	0	4.91314e+08	0.435302		0			63.9009	48.43	9	18		0				0			47.552	48.43	9	21	1.78006	3.14	1	1	223	24.3137	6.96143
909837851	metallophosphoesterase [Streptococcus pneumoniae ST556]	60.69	1	10	10	55	0	1.23183e+08	211941832	3.35124e+08	0	6.01769e+08	1.70993e+08	7.72762e+08	0.433671		0			38.63	44.51	6	10	39.7246	51.45	7	12		0			42.3833	60.69	10	17	28.0843	50.87	9	16	173	19.8599	5.38916
909837815	manganese ABC transporter ATP-binding protein [Streptococcus pneumoniae ST556]	64.17	1	16	16	35	0	2.24463e+08	0	2.24463e+08	0	5.19081e+08	0	5.19081e+08	0.432424		0			44.6796	63.33	13	15		0				0			37.7791	63.75	15	20		0			240	26.8574	7.56201
379138824	DNA-binding protein [Streptococcus pneumoniae ST556]	56.1	1	22	22	110	5.68969e+08	120440020	0	6.89409e+08	1491762900	9.09264e+07	1.29506e+07	1.59564e+09	0.432058	93.2441	53.66	17	29	57.814	53.05	16	18	2.97188	3.05	1	1	103.307	55.18	20	32	53.9743	47.87	16	19	12.84	35.98	10	11	328	37.144	4.93213
379137649	deoxycytidylate deaminase [Streptococcus pneumoniae ST556]	71.61	1	12	12	34	0	0	191925004	191925004	0	0	4.44655e+08	4.44655e+08	0.431627		0				0			39.3773	63.87	9	15		0			0	5.16	1	1	38.9134	57.42	10	18	155	17.3838	7.37158
379137147	hypothetical protein MYY_0276 [Streptococcus pneumoniae ST556]	20.45	1	2	2	4	0	0	25280056	25280056	0	0	5.9197e+07	5.9197e+07	0.42705		0				0			1.90523	10.23	1	1		0				0			3.4915	20.45	2	3	88	10.2212	5.0083
379138910	carbohydrate degradation protein [Streptococcus pneumoniae ST556]	29.47	1	10	10	20	0	1.56443e+08	0	1.56443e+08	0	3.67018e+08	0	3.67018e+08	0.426255		0			27.2245	25.61	8	9		0				0			30.274	29.12	9	11		0			285	31.9352	5.66846
379137048	serine dehydratase [Streptococcus pneumoniae ST556]	33.1	1	8	8	24	0	95656226	0	95656226	0	2.26627e+08	0	2.26627e+08	0.422086		0			24.7674	33.1	8	9		0				0			34.5013	33.1	8	13	4.78917	8.62	2	2	290	30.3592	4.69092
379138585	LacI family transcriptional regulator [Streptococcus pneumoniae ST556]	52.85	1	12	12	17	0	4.64014e+07	0	4.64014e+07	0	110248071	0	110248071	0.420882		0			4.80906	7.51	3	3		0			0	9.61	1	1	18.5532	43.24	11	13		0			333	37.6355	6.94678
379137494	valine--tRNA ligase [Streptococcus pneumoniae ST556]	43.26	1	34	34	75	247596379	0	0	247596379	5.77751e+08	1.41277e+07	0	5.91878e+08	0.418323	80.8389	35.45	26	30		0			0	1.25	1	1	136.131	38.28	31	43	2.60369	0.91	1	1		0			883	100.76	5.14795
379138334	peptidylprolyl isomerase [Streptococcus pneumoniae ST556]	56.87	1	21	21	82	7.64534e+08	32891806	0	7.97426e+08	1.84559e+09	5.43742e+07	1.20388e+07	1.912e+09	0.417063	80.6494	53.65	20	30	18.7001	21.46	8	8	2.70271	2.79	1	1	89.9761	50.64	20	32	15.8768	19.74	8	8	2.24817	7.51	3	3	466	52.0122	4.95752
909837703	6-phospho-beta-galactosidase [Streptococcus pneumoniae ST556]	39.32	1	15	15	58	3.37343e+07	7.73088e+07	0	1.11043e+08	1.5249e+08	9.28708e+07	2.10374e+07	2.66398e+08	0.416832	43.2441	33.76	13	19	19.2325	21.58	7	9	2.21185	7.26	2	2	36.4638	32.05	11	13	15.6852	19.23	7	9	2.54233	11.75	5	6	468	53.8934	5.41455
379138481	sialidase [Streptococcus pneumoniae ST556]	64.09	2	73	73	233	1.98428e+09	117645418	0	2.10193e+09	4.69714e+09	3.79471e+08	0	5.07661e+09	0.414041	328.908	61.69	61	103	29.4103	14.61	10	10		0			347.017	59.71	64	107	25.4667	15.24	12	12	0	1.25	1	1	958	106.094	6.45557
379138386	glutamine amidotransferase [Streptococcus pneumoniae ST556]	40	1	8	8	16	0	6.36979e+07	0	6.36979e+07	0	1.53911e+08	0	1.53911e+08	0.413862		0			24.0605	29.62	4	6		0				0			37.2913	40	8	10		0			260	29.1752	4.94482
379137750	diacylglyceryl transferase [Streptococcus pneumoniae ST556]	45.74	1	6	6	12	0	0	398688876	398688876	0	0	966478747	966478747	0.412517		0				0			14.0351	40.31	4	6		0			0	27.91	1	1	9.24429	30.23	3	5	129	14.2821	4.37354
379138365	ATPase P [Streptococcus pneumoniae ST556]	57.09	1	19	19	55	0	3.09619e+08	0	3.09619e+08	0	7.43547e+08	9319320	7.52866e+08	0.411254		0			51.1734	53.72	17	20		0				0			63.0726	57.09	19	31	0	12.84	4	4	296	33.7884	5.73193
379138868	phosphate ABC transporter ATP-binding protein [Streptococcus pneumoniae ST556]	15.6	1	4	4	6	0	46074654	0	46074654	0	1.12869e+08	0	1.12869e+08	0.408214		0			2.39237	3.6	1	1		0				0			11.3709	15.6	4	5		0			250	28.0764	6.23975
909837575	6-phosphogluconate dehydrogenase [Streptococcus pneumoniae ST556]	78.9	1	33	33	143	1599854866	0	0	1599854866	3879586000	16550588	3.09929e+07	3.92713e+09	0.407385	166.841	62.66	23	52	18.8593	22.36	7	7	6.18216	6.75	2	2	203.775	77.43	31	64	18.5095	31.65	11	12	9.61177	13.5	6	6	474	52.5324	5.05908
379138494	nitroreductase [Streptococcus pneumoniae ST556]	47.26	1	10	10	31	0	311098740	0	311098740	0	7.64097e+08	0	7.64097e+08	0.407145		0			40.3189	37.97	7	11	3.6884	10.55	1	1		0			52.2441	47.26	10	18	0	10.55	1	1	237	26.5276	5.33838
379137632	phosphomethylpyrimidine kinase [Streptococcus pneumoniae ST556]	57.41	1	12	12	48	0	309447937	0	309447937	48758705	7.12667e+08	0	7.61426e+08	0.406406		0			64.6491	57.41	12	27	0	8.37	1	1	0	9.89	1	1	26.1265	47.53	11	18	3.23316	8.37	1	1	263	28.3176	6.43018
379138927	alpha-L-fucosidase [Streptococcus pneumoniae ST556]	24.33	1	11	11	15	29842368	0	0	29842368	7.36488e+07	0	0	7.36488e+07	0.405198	10.9852	13.24	7	7		0				0			18.5538	17.71	8	8		0				0			559	62.6408	5.09717
379137765	PhoU family transcriptional regulator [Streptococcus pneumoniae ST556]	85.71	1	25	25	145	0	1.31693e+09	0	1.31693e+09	0	3.24931e+09	1.21784e+07	3.26149e+09	0.403783		0			191.239	83.41	20	59	2.52723	6.91	1	1		0			173.614	85.71	25	72	22.9967	46.08	10	13	217	25.0127	4.80518
379138106	dihydroorotate dehydrogenase [Streptococcus pneumoniae ST556]	71.47	1	19	19	83	0	4.10505e+08	0	4.10505e+08	0	1.00736e+09	17657162	1.02502e+09	0.400485	1.6753	4.17	1	1	109.439	69.23	17	33	1.63346	4.17	1	1	2.43745	4.17	1	1	81.9162	65.71	18	41	8.84973	18.91	6	6	312	33.1472	5.13525
379138169	x-prolyl-dipeptidyl aminopeptidase [Streptococcus pneumoniae ST556]	40.16	1	27	27	54	8.48901e+07	0	0	8.48901e+07	2.12531e+08	0	0	2.12531e+08	0.399425	71.9899	33.55	22	26		0				0			68.2023	36.46	23	27	2.27714	1.59	1	1		0			757	86.8306	5.52881
379137866	peptide ABC transporter ATP-binding protein [Streptococcus pneumoniae ST556]	69.92	1	12	12	63	0	794652232	0	794652232	0	1.99075e+09	0	1.99075e+09	0.399171		0			85.3856	57.72	11	26	3.0928	18.7	2	4		0			52.4475	69.92	12	27	10.4251	22.76	5	6	246	27.3348	5.09717
379138695	iron ABC transporter substrate-binding protein [Streptococcus pneumoniae ST556]	18.7	1	6	6	8	42116720	0	0	42116720	105662592	0	0	105662592	0.398596	7.16219	8.5	3	3		0				0			12.5616	16.15	5	5		0				0			353	39.5819	5.35107
379139010	inosine-5-monophosphate dehydrogenase [Streptococcus pneumoniae ST556]	88.62	1	35	35	219	2.62368e+09	101479332	0	2.72516e+09	6.57859e+09	2.2958e+08	3.35837e+07	6.84175e+09	0.398313	194.191	84.15	28	58	65.9382	54.47	16	20	15.3926	14.02	4	4	282.429	87.6	32	93	50.4722	66.26	21	28	22.7308	33.54	12	16	492	52.4119	5.33838
379138047	ATP-dependent helicase [Streptococcus pneumoniae ST556]	19.82	1	19	19	25	2.46418e+07	0	0	2.46418e+07	6.21866e+07	0	0	6.21866e+07	0.396255	23.7301	9.29	8	8		0				0			45.6658	15.13	16	17		0				0			1216	140.241	5.69385
379138064	HAD family hydrolase [Streptococcus pneumoniae ST556]	54.01	1	9	9	21	0	2.26977e+08	0	2.26977e+08	0	5.75256e+08	0	5.75256e+08	0.394567		0			27.441	54.01	9	11		0				0			15.9431	38.82	7	10		0			237	27.1176	5.021
909837967	uracil phosphoribosyltransferase [Streptococcus pneumoniae ST556]	83.73	1	17	17	95	0	2637193853	0	2637193853	0	6.69252e+09	3.40952e+07	6.72662e+09	0.392054		0			121.837	83.73	15	40	3.29913	12.92	2	2		0			96.2427	83.73	17	50	6.29392	7.66	2	3	209	22.8573	5.64307
379138143	carbon-nitrogen hydrolase [Streptococcus pneumoniae ST556]	16.15	1	5	5	10	0	40291684	0	40291684	0	1.02806e+08	0	1.02806e+08	0.391918	0	2.41	1	1	5.44937	8.93	3	3		0				0			16.6741	16.15	5	6		0			291	33.1333	4.99561
379138813	preprotein translocase subunit YajC [Streptococcus pneumoniae ST556]	26.26	1	3	3	7	0	0	134547456	134547456	0	0	3.43476e+08	3.43476e+08	0.391723		0				0			7.68653	17.17	2	2		0				0			4.96222	26.26	3	5	99	11.0398	5.45264
379137350	alkylhydroperoxidase [Streptococcus pneumoniae ST556]	13.74	1	2	2	4	0	8.2604e+07	0	8.2604e+07	0	211311680	0	211311680	0.390911		0			2.59595	4.95	1	1		0				0			7.75814	13.74	2	3		0			182	19.8032	4.88135
379137213	UDP pyrophosphate synthase [Streptococcus pneumoniae ST556]	62.3	1	12	12	47	0	3.55583e+08	0	3.55583e+08	0	9.24803e+08	0	9.24803e+08	0.384495		0			67.0661	62.3	12	21		0				0			56.5269	62.3	12	24	2.22169	7.94	2	2	252	28.6869	6.7124
379137000	phosphoribosyl carboxyaminoimidazole mutase [Streptococcus pneumoniae ST556]	53.09	1	8	8	18	0	0	7.10396e+07	7.10396e+07	0	0	1.86411e+08	1.86411e+08	0.381092		0				0			15.3465	29.63	5	7		0				0			10.3485	53.09	8	11	162	16.9349	7.50342
379138000	methionine aminopeptidase [Streptococcus pneumoniae ST556]	56.64	1	11	12	24	0	7.91795e+07	0	7.91795e+07	0	2.08853e+08	0	2.08853e+08	0.379115		0			54.8854	56.64	12	16		0				0			20.3502	32.87	7	8		0			286	31.6295	5.03369
379137910	galactose-6-phosphate isomerase [Streptococcus pneumoniae ST556]	97.66	1	19	19	306	8.18898e+07	1.71342e+08	11842768933	1.2096e+10	1.76533e+08	2.58167e+09	2.91637e+10	3.19219e+10	0.378925	2.47083	21.05	2	2	45.3436	57.31	9	14	229.403	90.64	15	59	22.6572	45.03	5	10	107.2	70.76	12	31	432.616	94.74	16	190	171	18.9454	5.75732
379137953	hypothetical protein MYY_1086 [Streptococcus pneumoniae ST556]	69.75	1	24	24	59	0	1.73358e+08	0	1.73358e+08	0	4.57699e+08	0	4.57699e+08	0.37876		0			69.073	60.49	21	24		0				0			70.511	53.4	22	30	2.51189	19.14	5	5	324	35.3793	5.64307
379138374	DNA replication protein DnaD [Streptococcus pneumoniae ST556]	55.11	1	10	10	18	0	27036057	0	27036057	0	7.19336e+07	0	7.19336e+07	0.375848		0			17.2663	41.33	7	7		0				0			21.0103	55.11	10	11		0			225	25.6452	4.81787
909837787	glutamine ABC transporter substrate-binding protein [Streptococcus pneumoniae ST556]	47.84	1	18	18	44	0	2.30254e+08	0	2.30254e+08	0	6.17071e+08	0	6.17071e+08	0.37314		0			66.3179	46.04	14	20		0				0			50.6891	47.84	18	24		0			278	31.0035	4.94482
379137766	amino acid ABC transporter substrate-binding protein [Streptococcus pneumoniae ST556]	73.43	1	21	21	66	0	2.11623e+08	0	2.11623e+08	0	5.6716e+08	0	5.6716e+08	0.373128		0			74.1773	73.43	16	26		0				0			90.0608	73.43	20	38	0	5.54	2	2	271	29.287	4.98291
379138007	cysteine desulfurase [Streptococcus pneumoniae ST556]	81.74	1	10	11	39	0	0	2.93778e+08	2.93778e+08	0	0	7.89911e+08	7.89911e+08	0.371912		0			0	4.35	1	1	29.5903	60	8	12		0				0			61.1894	67.83	9	26	115	13.5181	8.92432
379138318	cystathionine gamma-synthase [Streptococcus pneumoniae ST556]	75.12	1	18	18	61	0	3.48527e+08	3.21845e+07	3.80712e+08	0	9.68797e+08	5.69472e+07	1.02574e+09	0.371156	0	14.63	1	1	70.7193	56.1	13	20	12.5933	23.41	3	3		0			90.5498	60.49	16	28	16.4974	31.71	7	9	205	23.8593	9.11475
379138578	tryptophan synthase subunit beta [Streptococcus pneumoniae ST556]	32.68	1	11	11	19	71830476	16758193	0	88588669	240453302	0	0	240453302	0.368424	29.3746	32.68	11	11	3.48973	4.67	1	1		0			18.5393	22.6	7	7		0				0			407	44.2225	6.15088
379136968	autolysin [Streptococcus pneumoniae ST556]	38.05	1	1	7	28	0	3.52561e+08	0	3.52561e+08	4.9508e+07	8.92148e+08	1.82163e+07	9.59872e+08	0.367301	0	12.89	1	3	25.1221	25.16	6	10	1.71122	2.2	1	1	3.11983	3.46	1	1	20.8165	11.32	5	10	1.67018	16.04	2	3	318	36.5034	5.5415
379138985	DNA helicase [Streptococcus pneumoniae ST556]	21.33	1	9	9	16	51962134	0	0	51962134	141565818	0	0	141565818	0.367053	16.3168	14.67	6	6		0				0			32.7276	21.33	9	10		0				0			450	50.1731	4.97021
446673264	PI-2 pilus major pilin PitB [Streptococcus pneumoniae]	31.16	2	10	10	25	245703448	0	0	245703448	672198220	0	0	672198220	0.365522	17.3827	15.33	6	8		0				0			38.6132	27.64	9	14	5.21662	8.29	3	3		0			398	43.3672	7.54736
379137716	GMP synthase [Streptococcus pneumoniae ST556]	78.46	1	37	37	188	1.65538e+09	4.13569e+07	0	1.69674e+09	4496297856	1.21471e+08	3.0621e+07	4.64839e+09	0.365016	249.892	76.35	33	70	39.38	34.62	13	13		0			214.48	76.73	35	68	53.8242	50.58	19	24	17.9412	31.54	11	13	520	57.4364	5.08447
379137309	dTDP-4-dehydrorhamnose 3,5-epimerase [Streptococcus pneumoniae ST556]	92.42	1	20	20	136	0	3.52406e+09	0	3.52406e+09	0	9.55786e+09	1.11127e+08	9.66899e+09	0.364471		0			162.531	71.72	17	51	12.8769	43.94	5	5		0			168.056	92.42	20	67	20.2015	59.6	10	13	198	22.4654	5.47803
379137760	phosphate-binding protein [Streptococcus pneumoniae ST556]	42.81	1	12	12	26	0	3.55818e+08	0	3.55818e+08	0	9.84105e+08	0	9.84105e+08	0.361565		0			29.0787	36.99	7	9		0				0			41.7094	38.7	11	17		0			292	31.1819	4.89404
909837882	universal stress protein UspA [Streptococcus pneumoniae ST556]	72	1	13	13	121	0	0	1.79513e+09	1.79513e+09	9.71542e+06	0	4.97463e+09	4.98435e+09	0.360154	0	6.67	1	2	6.19911	22.67	3	4	111.778	56.67	7	43	4.71455	18	2	9	2.33162	22	3	3	80.3985	55.33	12	60	150	16.5547	5.10986
379137749	general stress protein [Streptococcus pneumoniae ST556]	59.06	1	5	5	18	0	0	4.57478e+08	4.57478e+08	0	0	1.29139e+09	1.29139e+09	0.354254		0				0			19.1598	51.18	4	5		0				0			21.3083	38.58	4	13	127	13.6847	8.93896
379138461	D-alanine--D-alanine ligase [Streptococcus pneumoniae ST556]	5.76	1	2	2	3	29395775	0	0	29395775	83105748	0	0	83105748	0.353715	4.16639	5.76	2	2		0				0			0	2.88	1	1		0				0			347	38.5605	4.85596
379138710	autolysin [Streptococcus pneumoniae ST556]	71.07	1	10	16	69	0	4.9401e+08	0	4.9401e+08	4.9508e+07	1.31399e+09	4.89808e+07	1.41248e+09	0.349746	1.67491	3.46	1	1	65.5339	62.26	14	25	7.35061	9.43	3	3	8.17053	11.95	3	3	73.5187	57.23	15	27	17.4185	36.16	7	10	318	36.5474	5.26221
379137121	riboflavin synthase subunit alpha [Streptococcus pneumoniae ST556]	35.55	1	7	7	13	0	2.2086e+07	0	2.2086e+07	0	63163224	0	63163224	0.349665		0			21.5973	35.55	7	7		0				0			15.0638	34.12	6	6		0			211	23.2294	8.67529
379137795	prephenate dehydratase [Streptococcus pneumoniae ST556]	45.35	2	16	16	58	2.22562e+08	4.94021e+07	0	2.71965e+08	6.87709e+08	7.13925e+07	2.31789e+07	7.82281e+08	0.347656	29.8203	34.88	11	12	21.6349	28.78	8	8		0			55.4753	45.35	16	22	18.551	36.05	11	11	6.13014	12.21	4	5	344	38.6527	7.95752
379138192	D-alanyl-D-alanine carboxypeptidase [Streptococcus pneumoniae ST556]	28.33	1	10	10	18	6.17283e+07	0	0	6.17283e+07	1.77887e+08	0	0	1.77887e+08	0.347008	19.2368	18.64	6	6		0				0			33.86	28.33	10	12		0				0			413	45.142	4.98291
379138302	ATP synthase subunit beta [Streptococcus pneumoniae ST556]	70.94	1	28	28	101	4.07574e+08	0	0	4.07574e+08	1.04548e+09	119090459	1.59227e+07	1.18049e+09	0.345257	124.396	70.94	26	37	11.5964	11.54	4	4		0			133.739	68.8	27	47	19.8401	31.84	8	9	10.7162	14.74	4	4	468	50.9183	4.94482
379139002	cobalt transporter ATP-binding subunit [Streptococcus pneumoniae ST556]	16.13	1	4	4	8	0	4.97104e+07	0	4.97104e+07	0	1.44388e+08	0	1.44388e+08	0.344283		0			6.0212	15.41	3	4		0				0			8.12107	16.13	3	4		0			279	30.506	5.41455
379138864	histidine kinase [Streptococcus pneumoniae ST556]	20.09	1	5	5	11	4.58115e+07	0	0	4.58115e+07	9.48506e+07	38877086	0	1.33728e+08	0.342573	9.60489	9.93	3	3	0	7	1	1		0			15.3395	20.09	5	6	0	7	1	1		0			443	49.7102	5.88428
379138529	HAD superfamily hydrolase [Streptococcus pneumoniae ST556]	83.25	1	16	16	55	0	1.50744e+08	0	1.50744e+08	0	4.30517e+08	1.05393e+07	4.41056e+08	0.34178		0			65.0929	83.25	16	24	7.58104	13.71	2	2		0			42.3015	60.41	13	18	17.2746	50.25	9	11	197	22.5493	5.10986
379138530	nicotinic acid mononucleotide adenylyltransferase [Streptococcus pneumoniae ST556]	81.34	1	16	16	52	0	5.63337e+08	0	5.63337e+08	0	1.64897e+09	0	1.64897e+09	0.34163		0			71.25	71.77	11	21		0				0			70.1366	77.51	15	28	3.72375	15.31	2	3	209	24.2376	5.32568
379138296	amino acid ABC transporter ATPase [Streptococcus pneumoniae ST556]	53.59	1	8	8	18	0	6.7106e+07	0	6.7106e+07	0	1.97228e+08	0	1.97228e+08	0.340245		0			12.4682	50.72	6	8		0				0			24.0013	42.58	7	10		0			209	23.1302	4.98291
379137839	2-C-methyl-D-erythritol 4-phosphate cytidylyltransferase [Streptococcus pneumoniae ST556]	46.81	1	7	7	18	0	81928072	0	81928072	0	2.41245e+08	0	2.41245e+08	0.339605		0			26.1301	41.28	6	8		0				0			22.8039	46.81	7	10		0			235	26.2398	5.50342
379137035	tRNA (5-methylaminomethyl-2-thiouridylate)-methyltransferase [Streptococcus pneumoniae ST556]	27.62	1	6	6	11	0	4.34575e+07	0	4.34575e+07	0	1.28285e+08	0	1.28285e+08	0.338758		0			11.2931	24.48	5	5		0				0			10.4092	23.08	5	6		0			286	32.5196	4.76709
379137763	phosphate ABC transporter ATP-binding protein [Streptococcus pneumoniae ST556]	60.3	1	19	19	55	0	3.03755e+08	0	3.03755e+08	0	8.87261e+08	11686943	8.98948e+08	0.337901		0			57.1554	57.3	18	22		0				0			81.8098	60.3	19	30	4.31673	7.49	2	3	267	30.3435	7.1958
379137825	16S rRNA methyltransferase [Streptococcus pneumoniae ST556]	59.92	1	14	14	38	0	3.2805e+08	0	3.2805e+08	0	9.71803e+08	0	9.71803e+08	0.337568		0			39.5116	59.92	12	16		0				0			44.0376	59.92	14	22		0			237	27.1815	7.45947
379138648	peptide ABC transporter ATP-binding protein [Streptococcus pneumoniae ST556]	64.61	1	20	20	60	0	2.62719e+08	0	2.62719e+08	0	7.35489e+08	4.94518e+07	7.8494e+08	0.3347		0			71.0532	62.66	16	24		0				0			83.3868	64.61	20	35	2.00741	5.52	1	1	308	34.7754	6.66846
487730546	helix-turn-helix domain-containing protein [Streptococcus pneumoniae]	33.61	2	5	5	12	0	5.57888e+07	0	5.57888e+07	0	120091272	46861855	166953127	0.334158		0			7.69656	24.79	4	4	3.41851	9.24	1	1		0			0	24.37	4	5	0	4.2	1	2	238	26.9278	4.93213
909837880	3'-5' exonuclease [Streptococcus pneumoniae ST556]	65.18	1	17	17	47	0	9.63008e+07	0	9.63008e+07	0	2.92561e+08	0	2.92561e+08	0.329165		0			75.9091	65.18	16	23		0				0			57.0824	54.95	15	21	2.41159	9.58	3	3	313	35.7491	6.29053
379137455	helicase BlpT [Streptococcus pneumoniae ST556]	51.38	1	7	7	11	0	0	4.54157e+07	4.54157e+07	0	0	1.38164e+08	1.38164e+08	0.328708		0				0			13.6573	43.12	5	5		0				0			14.2438	31.19	5	6	109	12.5154	6.55127
909837598	DNA-directed RNA polymerase subunit delta [Streptococcus pneumoniae ST556]	43.97	1	14	14	38	0	145466785	0	145466785	0	4.43625e+08	0	4.43625e+08	0.327905		0			44.7057	36.52	10	14		0			0	4.26	1	1	57.722	43.97	14	23		0			282	31.4313	5.93506
379138754	peptidase S16 [Streptococcus pneumoniae ST556]	39.71	1	13	13	24	0	1.06999e+08	0	1.06999e+08	0	327593535	0	327593535	0.32662		0			27.9744	29.86	9	10		0				0			29.6286	33.62	11	11	7.17925	9.86	3	3	345	37.5143	5.45264
379136979	CoA-binding protein [Streptococcus pneumoniae ST556]	65.52	1	10	10	13	0	0	22749240	22749240	0	0	6.98086e+07	6.98086e+07	0.32588	0	6.21	1	1		0			3.46317	9.66	1	1	0	6.21	1	1		0			13.5617	55.86	9	10	145	16.2194	5.40186
379137322	Holliday junction resolvase [Streptococcus pneumoniae ST556]	33.41	1	13	13	30	87572766	0	0	87572766	269142250	0	0	269142250	0.325377	46.8921	23.28	9	11		0			2.16594	1.94	1	1	56.6091	33.41	12	16	1.87538	1.94	1	1	0	1.94	1	1	464	51.5653	4.70361
379137255	hypothetical protein MYY_0384 [Streptococcus pneumoniae ST556]	11.45	1	2	2	4	0	0	9.49726e+06	9.49726e+06	0	0	2.92426e+07	2.92426e+07	0.324775		0				0			0	5.34	1	1		0				0			3.69995	11.45	2	3	131	15.4558	6.16357
909837749	dihydroorotate dehydrogenase [Streptococcus pneumoniae ST556]	52.26	1	13	13	41	0	3.98114e+08	0	3.98114e+08	0	1.2169e+09	14572855	1.23147e+09	0.323283		0			38.1471	48.5	11	15		0				0			52.1154	34.21	11	22	5.16907	13.16	4	4	266	28.8917	5.14795
909837494	peptide ABC transporter ATP-binding protein [Streptococcus pneumoniae ST556]	9.48	1	5	5	10	29495180	0	0	29495180	6.3548e+07	2.79801e+07	0	9.15281e+07	0.322253	3.12623	5.02	2	2		0				0			16.6292	9.48	5	5	5.30141	6.42	3	3		0			717	80.3475	6.39209
379136914	cell division protein FtsH [Streptococcus pneumoniae ST556]	50.92	1	28	28	84	1.882e+08	0	0	1.882e+08	5.71482e+08	0	1.50445e+07	5.86526e+08	0.320873	53.2269	34.2	17	20	13.5033	12.88	6	6		0			109.385	48.31	26	35	26.3865	22.09	12	13	13.2001	17.48	10	10	652	71.2098	5.5542
379137702	amino acid ABC transporter ATP-binding protein [Streptococcus pneumoniae ST556]	61.54	1	15	15	36	0	1.14638e+08	0	1.14638e+08	0	3.59687e+08	0	3.59687e+08	0.318716		0			55.6808	60.73	14	17		0				0			48.0125	61.54	15	19		0			247	27.3495	6.7124
379137665	S-adenosylmethionine synthetase [Streptococcus pneumoniae ST556]	54.29	1	25	25	115	1.45143e+09	67764086	0	1.51919e+09	4.66906e+09	1.24358e+08	9.81449e+06	4.80324e+09	0.316285	117.811	50.51	21	35	14.5999	23.23	7	7		0			196.592	52.78	24	54	41.4255	34.34	13	16	0	5.3	3	3	396	43.1471	5.14795
379137516	regulator [Streptococcus pneumoniae ST556]	50.68	1	12	12	38	0	9.49603e+07	0	9.49603e+07	0	3.00598e+08	0	3.00598e+08	0.315905		0			33.6377	31.63	9	16		0				0			38.7926	50.68	12	22		0			294	34.3416	5.18604
379137294	hypothetical protein MYY_0423 [Streptococcus pneumoniae ST556]	60.73	1	30	30	104	4.39463e+08	0	0	4.39463e+08	1.39148e+09	0	1.02885e+07	1.40177e+09	0.313506	132.634	54.45	23	39	6.40386	6.68	2	2	2.64629	3.64	1	1	146.605	45.14	24	44	18.3502	18.62	7	7	14.1957	17	10	11	494	55.0585	5.75732
379138315	GNAT family acetyltransferase [Streptococcus pneumoniae ST556]	46.95	1	6	6	14	0	61166978	0	61166978	0	197652310	0	197652310	0.309468		0			13.0075	39.63	4	4		0				0			15.9073	28.05	5	7	1.96817	14.02	2	3	164	18.7603	4.83057
379137215	metalloprotease RseP [Streptococcus pneumoniae ST556]	31.5	1	11	11	24	9.72359e+07	0	0	9.72359e+07	3.14998e+08	0	0	3.14998e+08	0.308688	21.2907	22.2	8	9		0				0			37.1884	31.5	11	15		0				0			419	45.8354	6.12549
379138305	ATP synthase F0F1 subunit delta [Streptococcus pneumoniae ST556]	60.67	1	12	12	24	0	26937579	0	26937579	0	8.72947e+07	0	8.72947e+07	0.308582		0			26.3691	51.69	9	10		0				0			25.2813	58.99	11	13	0	3.93	1	1	178	20.5281	8.06006
379138222	thymidine phosphorylase [Streptococcus pneumoniae ST556]	33.41	1	13	13	23	4.96744e+07	0	0	4.96744e+07	1.61311e+08	0	0	1.61311e+08	0.307943	28.417	21.18	7	8		0				0			40.1985	30.82	11	14	0	2.59	1	1		0			425	46.1451	5.14795
379137046	short-chain dehydrogenase [Streptococcus pneumoniae ST556]	36.69	1	19	19	33	1.59925e+08	0	0	1.59925e+08	5.21025e+08	0	0	5.21025e+08	0.306943	42.9628	27.11	12	13		0				0			67.2072	29.87	16	20		0				0			616	69.1625	8.60205
379137299	capsular biosynthesis protein CpsC [Streptococcus pneumoniae ST556]	53.04	1	12	12	36	0	3.47649e+08	0	3.47649e+08	0	1.12527e+09	1.14963e+07	1.13677e+09	0.305822		0			39.3331	45.65	9	12		0				0			56.9555	53.04	12	19	9.01304	27.83	5	5	230	25.4831	8.80713
379137832	phosphoribosyl transferase [Streptococcus pneumoniae ST556]	79.77	1	18	18	114	0	1850036956	50879767	1900916723	0	6.18301e+09	4.06775e+07	6.22369e+09	0.305433		0			131.719	74.57	16	37	26.265	52.6	8	8		0			129.801	79.77	18	52	42.5112	47.4	10	17	173	19.5966	5.51611
909837646	UDP-diphospho-muramoylpentapeptide beta-N-acetylglucosaminyltransferase [Streptococcus pneumoniae ST556]	66.48	1	19	19	38	0	36746818	0	36746818	0	1.22014e+08	0	1.22014e+08	0.301168		0			40.3443	53.41	13	15		0				0			54.8474	52.56	16	21	0	6.53	2	2	352	39.4097	7.1665
379138274	glutathione reductase [Streptococcus pneumoniae ST556]	61.61	1	25	25	113	5.39256e+08	0	0	5.39256e+08	1.70719e+09	64004135	2.24209e+07	1.79361e+09	0.300654	116.878	53.57	21	37	24.226	34.15	7	7	3.15348	2.68	1	1	127.562	58.71	21	47	39.2527	38.84	13	15	8.67052	15.63	6	6	448	48.8129	6.32861
379138608	dpnD [Streptococcus pneumoniae ST556]	50.33	1	6	6	16	0	0	6.59254e+07	6.59254e+07	0	0	2.20348e+08	2.20348e+08	0.299188		0			0	8.5	1	1	22.9961	45.75	5	7		0				0			13.8109	30.72	4	8	153	18.046	4.65283
379138950	zinc ABC transporter ATP-binding protein [Streptococcus pneumoniae ST556]	29.06	1	6	6	14	0	4.25895e+07	0	4.25895e+07	0	142457772	0	142457772	0.298963		0			18.1333	26.5	5	6		0				0			24.1513	29.06	6	8		0			234	26.5093	7.44482
909837826	GntR family transcriptional regulator [Streptococcus pneumoniae ST556]	76.86	1	8	8	11	0	0	31319808	31319808	0	0	1.05685e+08	1.05685e+08	0.296351		0				0			16.518	40.5	3	4		0				0			14.82	48.76	6	7	121	13.9502	6.31592
379138024	riboflavin biosynthesis protein RibF [Streptococcus pneumoniae ST556]	66.23	1	18	18	89	0	1.16932e+09	0	1.16932e+09	0	4.00906e+09	1.55217e+07	4.02458e+09	0.290545		0			125.978	63.28	17	35		0				0			127.245	66.23	17	51	2.45131	17.7	3	3	305	34.5008	5.49072
379137236	HAD family hydrolase [Streptococcus pneumoniae ST556]	65.56	1	15	15	41	0	2.58074e+08	0	2.58074e+08	0	8.84273e+08	6855413	8.91128e+08	0.289603		0			51.8308	60.74	12	17		0				0			43.1689	56.3	13	22	2.56798	8.15	2	2	270	30.7605	5.14795
379137862	haloacid dehalogenase [Streptococcus pneumoniae ST556]	21.21	1	6	6	11	0	10591441	0	10591441	0	3.68352e+07	0	3.68352e+07	0.287536	0	2.27	1	1	12.3168	12.5	3	4		0				0			13.1245	18.94	5	6		0			264	29.5299	4.729
379138441	manganese ABC transporter substrate-binding protein [Streptococcus pneumoniae ST556]	80.91	1	29	29	147	6.06148e+07	1007004745	0	1.06762e+09	129639712	3.50467e+09	9.11491e+07	3.72546e+09	0.286574	25.6862	36.89	7	7	188.872	80.91	27	53		0			29.5556	51.46	11	12	171.958	80.91	29	63	15.9222	30.74	7	12	309	34.5729	5.42725
379138400	30S ribosomal protein S15 [Streptococcus pneumoniae ST556]	8.23	1	1	1	4	0	108681672	0	108681672	0	384199137	0	384199137	0.282878		0			3.71833	8.23	1	1		0				0			8.76754	8.23	1	3		0			158	16.8594	5.021
379138216	sugar ABC transporter permease [Streptococcus pneumoniae ST556]	6.29	1	2	2	5	0	74007294	0	74007294	0	263940298	0	263940298	0.280394		0			2.40219	2.52	1	2		0				0			8.12861	6.29	2	3		0			318	33.7273	9.42236
379137920	ribonucleotide-diphosphate reductase subunit alpha [Streptococcus pneumoniae ST556]	64.81	1	52	52	182	1.08515e+09	0	0	1.08515e+09	3.86922e+09	4.50944e+07	1.43527e+07	3.92867e+09	0.276212	232.85	60.36	43	73	12.5117	10.29	5	5		0			236.858	63.84	49	85	21.2703	23.78	13	13	8.57279	7.65	5	6	719	81.5408	5.47803
379138714	LytR family transcriptional regulator [Streptococcus pneumoniae ST556]	34.32	1	8	8	19	0	58401358	0	58401358	0	1.78001e+08	3.60574e+07	2.14058e+08	0.272829		0			8.30597	11.24	3	4		0				0			14.9245	29.88	7	9	4.50931	15.09	5	6	338	37.5203	5.19873
909837793	dihydrodipicolinate reductase [Streptococcus pneumoniae ST556]	59.61	1	10	10	34	0	3.00002e+08	0	3.00002e+08	0	9.52746e+08	1.4874e+08	1.10149e+09	0.272361		0			44.9023	58.82	9	12		0				0			46.6769	55.29	9	19	8.79789	30.59	3	3	255	27.8191	4.85596
379137548	D-alanyl-D-alanine carboxypeptidase [Streptococcus pneumoniae ST556]	63.03	1	13	13	45	0	4.37522e+08	0	4.37522e+08	2.35012e+08	1.37487e+09	0	1609879069	0.271773		0			55.4642	63.03	10	15	2.36638	7.14	1	1	0	8.4	1	1	65.8888	63.03	12	24	6.53988	26.05	4	4	238	26.5341	5.19873
379137231	aminopeptidase C [Streptococcus pneumoniae ST556]	35.36	1	10	10	16	7851025	0	0	7851025	26642110	2.29839e+06	0	2.89405e+07	0.271282	8.14942	16.44	5	5	3.45163	5.41	1	1		0			14.352	24.55	8	8	2.20657	9.46	2	2		0			444	50.2512	5.32568
379137232	PTS system mannose family transporter subunit IID [Streptococcus pneumoniae ST556]	50.83	1	14	15	69	0	1.16798e+09	0	1.16798e+09	0	4.30509e+09	9.7751e+06	4.31487e+09	0.270688		0			71.8274	44.55	12	21	2.54825	3.96	1	1		0			110.761	49.17	14	40	21.5124	16.83	3	7	303	33.764	8.76318
909837564	Clp protease ClpX [Streptococcus pneumoniae ST556]	75.04	1	42	44	108	2.25605e+08	0	0	2.25605e+08	8.36394e+08	0	0	8.36394e+08	0.269735	131.486	54.92	31	43		0				0			180.838	67.19	39	60	2.5404	4.85	2	2	1.8467	4.56	3	3	701	77.5998	5.13525
379138598	glycosyl transferase [Streptococcus pneumoniae ST556]	32.17	1	7	7	14	0	38538585	0	38538585	0	144455958	0	144455958	0.266784		0			14.1788	25.22	5	5		0				0			17.0059	32.17	7	9		0			230	26.7561	9.21729
909837495	IMP cyclohydrolase [Streptococcus pneumoniae ST556]	25.63	1	13	13	21	3.76049e+07	0	0	3.76049e+07	1.4452e+08	0	0	1.4452e+08	0.260206	17.4093	17.86	7	7		0				0			27.8718	25.63	13	14		0				0			515	56.259	5.14795
379137951	nucleoid-associated bacterial family protein [Streptococcus pneumoniae ST556]	52.78	1	20	20	49	0	5.38794e+07	0	5.38794e+07	59413662	1.52344e+08	0	2.11758e+08	0.254438	5.47862	11.42	3	3	49.9991	50.62	16	18		0			17.2451	23.15	8	8	30.0354	47.53	18	19	0	1.85	1	1	324	37.1161	4.89404
379138757	asparagine synthetase AsnA [Streptococcus pneumoniae ST556]	76.06	1	24	24	70	4.72587e+08	0	0	4.72587e+08	1.81556e+09	7.95546e+07	0	1.89512e+09	0.249371	71.6275	69.39	18	24	6.28965	6.97	2	2		0			101.873	66.97	20	37	17.7503	24.55	6	6	0	4.24	1	1	330	37.5942	5.16064
379137234	PTS system mannost-specific transporter subunits IIAB [Streptococcus pneumoniae ST556]	62.92	1	26	26	148	0	2.4659e+09	2.92004e+07	2.4951e+09	0	1.01623e+10	2.73197e+07	1.01897e+10	0.244866		0			151.393	60.79	21	49	5.854	7.9	2	2		0			202.414	52.28	25	82	24.3991	32.52	11	15	329	35.4216	5.2876
379137768	alpha-acetolactate decarboxylase [Streptococcus pneumoniae ST556]	34.57	1	9	9	24	0	3.54565e+07	0	3.54565e+07	0	1.07543e+08	3.72675e+07	1.44811e+08	0.244848		0			15.7685	28.4	6	8		0				0			21.7872	33.74	8	12	3.14153	21.81	4	4	243	27.3257	4.88135
909837784	glycerol ABC transporter permease [Streptococcus pneumoniae ST556]	22.84	1	5	5	28	0	1.24058e+09	0	1.24058e+09	0	5081304773	0	5081304773	0.244146	2.60771	5.54	1	1	25.1197	22.84	5	9		0			4.76156	8.3	2	2	31.6474	22.84	5	14	1.80987	8.3	2	2	289	30.6784	9.20264
909837878	membrane protein [Streptococcus pneumoniae ST556]	28.9	1	10	10	19	0	3.3621e+07	0	3.3621e+07	0	1.39408e+08	0	1.39408e+08	0.241169		0			17.4882	25	7	7		0				0			29.7463	28.9	10	12		0			308	34.0832	9.80322
909837656	cell division protein FtsX [Streptococcus pneumoniae ST556]	29.22	1	10	10	19	0	100462152	0	100462152	0	411785306	8.45045e+06	4.20236e+08	0.239061		0			21.6732	27.27	8	8		0				0			20.5579	21.43	9	10	0	3.25	1	1	308	34.3063	8.93896
909837697	phosphopantothenate--cysteine ligase [Streptococcus pneumoniae ST556]	71.18	1	18	18	82	0	8.16897e+08	0	8.16897e+08	0	3.32292e+09	119526077	3.44245e+09	0.237301		0			115.216	65.07	15	35	2.64802	8.73	1	1		0			102.341	71.18	18	40	8.02301	37.12	5	6	229	25.8127	6.52197
909837505	sugar ABC transporter substrate-binding protein [Streptococcus pneumoniae ST556]	59.88	1	28	28	71	9.91184e+07	0	0	9.91184e+07	4.2046e+08	0	0	4.2046e+08	0.235738	73.5593	40.73	18	27	5.92921	10.18	3	3	0	4.07	1	1	86.5461	48.88	21	27	15.5444	16.5	8	8	8.51236	6.92	5	5	491	54.4518	5.65576
909837644	NADH dehydrogenase [Streptococcus pneumoniae ST556]	69.84	1	14	14	36	0	0	1.10459e+08	1.10459e+08	0	0	469439476	469439476	0.2353		0				0			30.6614	58.73	8	10		0				0			65.2903	56.35	13	26	126	14.5679	10.0522
379138472	sugar ABC transporter substrate-binding protein [Streptococcus pneumoniae ST556]	63.12	1	24	24	134	8.50069e+08	2.65216e+07	0	876590978	3.25959e+09	338893772	1.31578e+08	3.73006e+09	0.235007	136.233	63.12	23	48	32.3988	35.29	10	11	4.15345	8.37	3	3	137.194	59.5	20	49	27.3573	40.72	14	16	12.9473	18.1	7	7	442	48.2733	5.43994
379137897	geranyl transferase [Streptococcus pneumoniae ST556]	33.68	1	7	7	18	0	192239040	0	192239040	0	5.59898e+08	264805243	8.24703e+08	0.233101		0			15.7754	24.74	5	7		0				0			19.2312	33.68	7	10	2.12768	7.56	1	1	291	31.8485	4.81787
909837685	homoserine dehydrogenase [Streptococcus pneumoniae ST556]	67.99	1	30	30	77	244745062	0	0	244745062	1.04116e+09	1.34548e+07	0	1.05462e+09	0.23207	79.7626	58.41	23	29	3.77259	15.89	4	4	0	5.37	1	1	91.7003	63.08	24	32	8.40279	21.73	7	8	3.53083	6.31	3	3	428	46.1002	5.23682
909837858	membrane protein [Streptococcus pneumoniae ST556]	57.24	1	12	12	24	0	0	36729957	36729957	0	91867213	6.64184e+07	1.58286e+08	0.232049		0			1.74305	8.55	1	1	7.3803	28.95	4	4		0			21.3105	36.18	8	8	23.3001	38.82	10	11	152	17.3861	8.39697
909837996	protease [Streptococcus pneumoniae ST556]	70.41	1	22	22	81	0	7.05227e+08	0	7.05227e+08	0	3.03473e+09	1.80637e+07	3.0528e+09	0.23101		0			93.5667	70.07	20	29	5.77339	7.82	2	2		0			132.799	62.24	21	41	13.5712	32.31	8	9	294	32.9636	5.79541
379138301	ATP synthase F0F1 subunit epsilon [Streptococcus pneumoniae ST556]	64.75	1	10	10	40	0	0	71721470	71721470	0	0	3.1902e+08	3.1902e+08	0.224818		0				0			57.3407	58.99	7	17	0	23.74	1	1	0	23.74	1	1	52.0099	35.25	7	21	139	15.6283	6.39209
379137233	PTS mannose transporter subunit IIC [Streptococcus pneumoniae ST556]	22.47	1	4	4	10	0	4.89129e+07	0	4.89129e+07	0	2.1878e+08	0	2.1878e+08	0.223571	0	14.61	1	1	10.3026	7.87	2	3		0			2.73565	3.37	1	1	13.9474	7.87	3	5		0			267	27.2266	5.04639
379137434	endo-beta-N-acetylglucosaminidase [Streptococcus pneumoniae ST556]	29.35	2	30	30	57	3.81051e+07	0	0	3.81051e+07	7.3543e+07	9.70551e+07	0	1.70598e+08	0.223362	75.4259	19.36	19	23	2.9903	1.11	1	1		0			102.363	23.37	22	26	9.95816	4.01	5	6	0	0.43	1	1	1622	179.086	5.2876
379137146	transcriptional regulator [Streptococcus pneumoniae ST556]	57.14	1	14	14	27	0	2.3027e+07	0	2.3027e+07	0	104360246	0	104360246	0.220649		0			23.1972	48.68	8	10		0				0			32.4758	57.14	14	15	6.20553	15.34	2	2	189	21.0603	7.32764
909837768	membrane protein [Streptococcus pneumoniae ST556]	29.26	1	5	5	7	0	2.04711e+07	0	2.04711e+07	0	9.32044e+07	0	9.32044e+07	0.219636		0			2.49243	26.64	2	2		0				0			17.7801	18.78	4	5		0			229	24.9577	9.11475
379137128	magnesium transporter [Streptococcus pneumoniae ST556]	20.06	1	5	5	9	2.44034e+07	0	0	2.44034e+07	113270456	0	0	113270456	0.215443	10.9091	14.65	3	4		0				0			8.86396	12.1	4	4	2.0066	3.5	1	1		0			314	36.4238	4.7417
379137144	X-Pro aminopeptidase [Streptococcus pneumoniae ST556]	54.67	1	18	18	55	8.50002e+07	1.48013e+07	0	9.98015e+07	431360000	2.7504e+07	1.12473e+07	4.70111e+08	0.212293	59.6227	46.46	15	19	4.03069	6.23	2	2		0			68.3552	48.16	17	24	7.74247	21.53	5	6	6.39463	9.07	3	4	353	39.3169	4.98291
379137826	membrane protein [Streptococcus pneumoniae ST556]	61.83	1	12	12	36	1.02487e+07	1.3193e+07	0	2.34417e+07	64192137	2.45501e+07	2.2358e+07	1.111e+08	0.210996	12.2051	29.03	5	5	18.2064	35.48	7	7		0			36.1197	53.76	9	11	29.1138	61.83	12	12	2.24125	4.3	1	1	186	20.6067	5.70654
379137636	pyruvate oxidase [Streptococcus pneumoniae ST556]	51.78	1	24	24	71	8.26758e+07	0	0	8.26758e+07	3.45415e+08	57867785	0	4.03283e+08	0.205007	80.3244	45.52	21	23	22.1264	16.07	7	7	2.51361	2.37	1	1	80.3887	46.19	21	26	25.8251	23.69	10	10	7.50236	9.81	4	4	591	65.2251	5.17334
379138499	multidrug ABC transporter ATP-binding protein [Streptococcus pneumoniae ST556]	65.8	1	13	13	29	0	5.74624e+07	0	5.74624e+07	0	2.96629e+08	0	2.96629e+08	0.193718		0			40.0306	65.8	13	14		0				0			31.9652	65.8	13	15		0			231	25.5645	5.70654
379137647	DegV domain-containing protein [Streptococcus pneumoniae ST556]	56.58	1	15	15	54	0	2.31321e+08	0	2.31321e+08	0	1220147240	0	1220147240	0.189584		0			55.816	39.5	12	21	3.31076	4.27	1	1	4.52578	6.41	2	2	66.753	56.58	15	29	0	3.91	1	1	281	30.6457	4.97021
379137833	aspartate carbamoyltransferase catalytic subunit [Streptococcus pneumoniae ST556]	71.34	1	24	24	188	0	3.00225e+09	5.6016e+07	3.05827e+09	43372211	1.64885e+10	8.80423e+07	1.66199e+10	0.184013		0			162.832	58.96	18	51	2.47256	7.49	1	1	10.4264	15.96	3	3	315.891	71.34	24	119	22.1962	41.69	10	14	307	34.6845	5.19873
379137582	lysozyme [Streptococcus pneumoniae ST556]	31.93	1	6	6	15	0	43002707	0	43002707	0	2.61455e+08	0	2.61455e+08	0.164474		0			8.79965	20.18	4	5		0				0			19.7682	27.11	5	9	0	9.04	1	1	332	37.6786	6.43018
379138485	4'-phosphopantetheinyl transferase [Streptococcus pneumoniae ST556]	61.67	2	7	7	15	0	0	41387624	41387624	0	0	2.60381e+08	2.60381e+08	0.15895		0				0			13.1354	47.5	5	5		0				0			22.5361	44.17	6	10	120	13.3798	6.16357
379137183	adenylate kinase [Streptococcus pneumoniae ST556]	34.91	1	7	8	11	0	1.3503e+07	0	1.3503e+07	0	8.4982e+07	0	8.4982e+07	0.158892		0			2.39239	4.72	1	1		0				0			28.1729	32.08	7	9	0	2.83	1	1	212	23.7062	5.09717
379137300	tyrosine protein kinase [Streptococcus pneumoniae ST556]	69.16	1	16	16	59	0	2.29094e+08	0	2.29094e+08	0	1642778010	0	1642778010	0.139455		0			75.79	69.16	14	24	0	4.41	1	1		0			84.7903	66.52	15	32	9.19489	24.67	2	2	227	24.931	8.45557
379137585	hypothetical protein MYY_0715 [Streptococcus pneumoniae ST556]	33.93	1	5	5	13	0	0	60264018	60264018	0	0	4.50726e+08	4.50726e+08	0.133704		0				0			1.84813	14.29	1	1		0				0			19.6933	33.93	5	12	56	6.00236	10.5063
379137242	2-amino-4-hydroxy-6-hydroxymethyldihydropteridine pyrophosphokinase [Streptococcus pneumoniae ST556]	52.59	1	13	13	31	0	49683644	0	49683644	0	375558091	0	375558091	0.132293		0			31.9248	38.52	9	12		0			5.17829	7.41	1	1	30.632	50.37	12	16	1.82442	10	2	2	270	31.1492	5.14795
379137361	3-ketoacyl-ACP reductase [Streptococcus pneumoniae ST556]	61.73	1	11	11	36	0	8.25224e+07	0	8.25224e+07	0	6.51354e+08	22299036	6.73653e+08	0.1225		0			40.8781	61.73	10	16		0				0			35.3069	61.73	11	18	2.37686	9.88	2	2	243	25.7694	5.68115
379137711	1-alkyl-2-acetylglycerophosphocholine esterase [Streptococcus pneumoniae ST556]	38.86	1	5	5	11	0	33904337	0	33904337	0	299908212	1.49586e+06	3.01404e+08	0.112488		0			6.52527	33.18	4	5		0				0			5.48041	29.38	4	5	0	3.79	1	1	211	24.0465	4.94482
379138304	ATP F0F1 synthase subunit alpha [Streptococcus pneumoniae ST556]	49.7	1	21	21	80	726543238	0	0	726543238	6.59679e+09	5.92539e+07	0	6.65604e+09	0.109155	107.511	48.3	19	33	4.38324	5.39	1	1		0			116.03	49.7	21	39	9.65431	15.57	4	6	0	5.39	1	1	501	54.6114	5.09717
379137547	histidine triad protein [Streptococcus pneumoniae ST556]	71.24	1	8	9	37	0	0	34967432	34967432	0	0	336210033	336210033	0.104005		0			1.64698	11.11	2	2	40.4877	58.17	6	14		0			8.4034	28.76	5	6	38.697	39.22	6	15	153	17.6848	5.68115
909837498	PTS fructose transporter subunit IIC [Streptococcus pneumoniae ST556]	19.6	1	6	6	16	0	16463377	0	16463377	0	1.60811e+08	0	1.60811e+08	0.102377		0			13.4034	15.61	5	6		0				0			19.0633	19.6	6	10		0			301	31.8769	5.33838
379138429	Rrf2 family transcriptional regulator [Streptococcus pneumoniae ST556]	84.83	1	15	15	30	0	0	34930894	34930894	0	0	3.62928e+08	3.62928e+08	0.0962473		0				0			40.8128	73.79	10	12		0				0			30.1397	43.45	9	18	145	15.8143	5.8208
379137175	30S ribosomal protein S14 [Streptococcus pneumoniae ST556]	82.02	1	15	15	57	8.46479e+07	1.36415e+08	439346880	6.6041e+08	0	1.26658e+07	7843505327	7.85617e+09	0.0840625	9.35865	22.47	2	3	9.3609	29.21	4	5	36.944	68.54	10	14	3.44163	11.24	1	1	6.42382	12.36	2	3	77.1764	75.28	12	31	89	10.0695	11.2241
909837966	LysR family transcriptional regulator [Streptococcus pneumoniae ST556]	56.29	1	18	18	60	0	4.77432e+07	0	4.77432e+07	0	6.39773e+08	0	6.39773e+08	0.0746251	0	6.95	2	2	79.7469	56.29	17	29		0				0			66.5201	54.3	16	28	0	3.97	1	1	302	34.935	5.64307
909837682	UDP-N-acetylenolpyruvoylglucosamine reductase [Streptococcus pneumoniae ST556]	67.7	1	13	13	22	0	0	5.10213e+06	5.10213e+06	0	0	8.3962e+07	8.3962e+07	0.0607671		0				0			35.6438	52.17	10	11		0				0			21.3723	48.45	9	11	161	18.7898	5.2876
379137790	LytR family transcriptional regulator [Streptococcus pneumoniae ST556]	26.42	1	12	12	26	1.94574e+07	0	0	1.94574e+07	226127790	0	1.22417e+08	3.48544e+08	0.0558247	2.21536	2.12	1	1		0			0	2.59	1	1	27.8233	20.75	7	9	2.07128	2.12	1	1	24.804	13.44	7	14	424	47.7024	6.84424
379137740	NAD synthetase [Streptococcus pneumoniae ST556]	50.73	1	9	9	23	0	7.84221e+06	0	7.84221e+06	0	1.53031e+08	0	1.53031e+08	0.0512458		0			33.4788	48.18	8	10		0				0			26.6112	42.7	8	13		0			274	30.1165	5.22412
379138110	50S ribosomal protein L35 [Streptococcus pneumoniae ST556]	59.09	1	7	7	23	0	932206	2.16685e+06	3.09905e+06	0	0	6.43136e+07	6.43136e+07	0.0481866		0			8.75979	18.18	2	4	5.80113	39.39	4	5		0				0			32.6023	46.97	5	14	66	7.83139	12.2495
909837941	histidine kinase [Streptococcus pneumoniae ST556]	29.48	1	11	11	29	20771940	0	0	20771940	4.12364e+08	80579124	0	4.92943e+08	0.0421386	33.8538	26.53	9	10	2.84773	2.27	1	1		0			32.3327	25.17	10	12	7.92942	11.56	5	5	0	2.27	1	1	441	51.3207	6.66846
909837526	hypothetical protein MYY_0256 [Streptococcus pneumoniae ST556]	31.28	1	5	5	15	0	5.4466e+06	0	5.4466e+06	0	3.69696e+08	0	3.69696e+08	0.0147326		0			16.0761	30.84	4	4	0	11.01	1	1		0			29.1955	31.28	5	9	0	6.17	1	1	227	25.7825	6.94678
379137381	50S ribosomal protein L28 [Streptococcus pneumoniae ST556]	79.03	1	8	8	24	0	0	0	0	0	0	5.25479e+08	5.25479e+08	0	2.48963	14.52	1	1	10.0269	25.81	3	4	11.506	51.61	5	7		0			2.18889	14.52	1	1	17.7358	54.84	6	11	62	6.8798	11.1948
379137451	hypothetical protein MYY_0581 [Streptococcus pneumoniae ST556]	73.68	1	6	6	9	0	0	0	0	0	0	2.83151e+07	2.83151e+07	0		0				0			9.45739	23.16	1	2		0				0			8.43356	73.68	6	7	95	10.8818	5.22412
379138380	isochorismatase [Streptococcus pneumoniae ST556]	68.06	1	8	8	19	0	0	0	0	0	0	1.89213e+07	1.89213e+07	0		0			11.3407	27.23	4	4	7.80774	9.42	1	2	0	30.37	1	1	16.1859	35.08	5	6	2.78233	19.37	3	6	191	21.3557	5.26221
379137560	PTS fructose transporter subunit IIB [Streptococcus pneumoniae ST556]	67.33	2	5	5	15	0	0	0	0	0	0	115350879	115350879	0		0				0			11.8746	31.68	2	3		0				0			19.417	67.33	5	12	101	10.7924	4.70361
379137184	translation initiation factor IF-1 [Streptococcus pneumoniae ST556]	66.67	1	3	3	15	0	0	0	0	0	0	2.28213e+07	2.28213e+07	0		0				0			34.0002	54.17	2	11		0				0			4.91502	66.67	3	4	72	8.19727	8.49951
379138130	DNA replication initiation control protein YabA [Streptococcus pneumoniae ST556]	64.76	1	7	7	19	0	0	0	0	0	0	5.73429e+08	5.73429e+08	0		0				0			17.0656	58.1	5	6		0				0			39.0401	40.95	6	13	105	12.4032	5.09717
379137909	galactose-6-phosphate isomerase [Streptococcus pneumoniae ST556]	63.12	1	13	14	169	0	0	0	0	0	0	2.92144e+09	2.92144e+09	0	0	3.55	1	1	0	3.55	1	1	54.4884	36.88	6	23		0			0	3.55	1	1	172.974	63.12	14	143	141	15.2468	5.5542
379138370	dihydrofolate reductase [Streptococcus pneumoniae ST556]	63.1	1	13	13	22	0	0	0	0	0	0	3.52465e+07	3.52465e+07	0		0				0			30.0267	51.19	7	8		0				0			25.6858	48.21	10	14	168	19.7262	6.04932
379138010	adenylate cyclase [Streptococcus pneumoniae ST556]	62.43	1	12	12	36	0	0	0	0	0	156198710	0	156198710	0		0			48.358	62.43	10	17	4.47937	13.76	1	1		0			40.3756	59.79	10	17	2.6127	13.76	1	1	189	22.3515	6.3667
909837737	hypothetical protein MYY_02905 [Streptococcus pneumoniae ST556]	61.63	1	7	7	11	0	0	0	0	0	0	1.26654e+08	1.26654e+08	0		0				0			5.18207	23.26	2	2		0				0			16.7854	61.63	7	9	86	9.96595	9.65674
379137145	ArsR family transcriptional regulator [Streptococcus pneumoniae ST556]	60.61	1	8	8	18	0	0	0	0	0	0	2.46476e+07	2.46476e+07	0		0				0			10.8152	40.91	4	6		0				0			24.8721	43.18	7	12	132	14.881	8.76318
379137357	3-oxoacyl-ACP synthase [Streptococcus pneumoniae ST556]	59.57	1	11	11	51	0	0	0	0	0	6.55409e+08	448132996	1.10354e+09	0	7.80803	13.89	3	3	50.7852	48.77	9	16	5.73987	7.41	1	1	10.4544	17.28	4	4	64.5436	50.93	10	23	6.91708	23.77	4	4	324	34.8816	5.021
379137289	cell division protein FtsL [Streptococcus pneumoniae ST556]	59.05	1	5	5	7	0	0	0	0	0	0	2.69735e+07	2.69735e+07	0		0				0				0				0				0			18.3151	59.05	5	7	105	12.2265	6.11279
379138040	hypothetical protein MYY_1174 [Streptococcus pneumoniae ST556]	58.78	1	8	8	13	0	0	0	0	0	0	40624403	40624403	0		0				0			13.4577	50.68	6	6		0				0			10.3638	46.62	6	7	148	17.083	5.41455
379138220	cytidine deaminase [Streptococcus pneumoniae ST556]	58.14	1	4	4	10	0	0	0	0	0	0	2.05495e+07	2.05495e+07	0		0				0			19.5792	58.14	4	6		0				0			7.31509	13.95	1	4	129	14.2061	4.77979
379137392	ABC transporter [Streptococcus pneumoniae ST556]	56.5	1	15	15	33	0	0	0	0	0	8.91396e+07	0	8.91396e+07	0		0			34.3882	56.1	13	15		0				0			38.1719	47.15	14	17	0	3.25	1	1	246	27.8555	6.16357
379138649	oligopeptide transport ATP-binding protein AmiE [Streptococcus pneumoniae ST556]	56.34	1	19	19	44	0	0	0	0	7.42719e+08	0	4.40383e+06	7.47123e+08	0	40.341	49.86	14	16	1.72709	9.58	2	2		0			46.7646	47.04	16	17	12.3999	23.1	6	6	0	11.27	3	3	355	39.4122	5.18604
379138845	MarR family transcriptional regulator [Streptococcus pneumoniae ST556]	56.03	1	8	8	11	0	0	0	0	0	0	3.46531e+07	3.46531e+07	0		0				0				0				0				0			13.1457	56.03	8	11	141	16.5789	5.85889
379138081	foldase [Streptococcus pneumoniae ST556]	55.77	1	6	6	9	0	0	0	0	0	0	1.48638e+08	1.48638e+08	0		0				0				0				0				0			9.78822	55.77	6	9	104	11.8014	9.56885
379138881	hypothetical protein MYY_2020 [Streptococcus pneumoniae ST556]	54.35	1	6	6	19	0	0	0	0	0	0	2.11449e+08	2.11449e+08	0		0				0			7.8206	14.13	1	2		0				0			27.3586	54.35	6	17	92	10.0395	8.77783
379138988	ribosome-associated factor Y [Streptococcus pneumoniae ST556]	53.85	1	9	9	24	0	0	0	0	0	0	25481127	25481127	0		0			27.113	40.66	7	8	4.67113	17.58	2	2		0			19.7081	53.85	9	12	1.87373	12.09	2	2	182	21.0861	5.17334
379138915	50S ribosomal protein L32 [Streptococcus pneumoniae ST556]	53.33	1	4	4	7	0	0	0	0	0	0	9.28147e+06	9.28147e+06	0		0				0			20.0418	53.33	4	5		0				0			7.00049	28.33	1	2	60	6.76762	10.6675
379138469	beta-galactosidase subunit beta [Streptococcus pneumoniae ST556]	52.67	1	11	11	36	0	0	0	0	0	0	7.24692e+06	7.24692e+06	0		0				0			53.403	52	8	20		0				0			33.8505	24.67	8	16	150	17.5987	5.64307
909837887	50S ribosomal protein L33 [Streptococcus pneumoniae ST556]	52	1	3	3	5	0	0	0	0	0	0	5.06218e+06	5.06218e+06	0		0			2.16763	28	1	1	2.98719	22	1	1		0				0			7.64693	52	3	3	50	5.59488	9.92041
379138186	hypothetical protein MYY_1320 [Streptococcus pneumoniae ST556]	51.41	1	5	5	6	0	0	0	0	0	3.62267e+07	0	3.62267e+07	0		0			4.57643	13.38	1	1		0				0			14.924	51.41	5	5		0			142	15.838	9.23193
379138974	transcriptional regulator [Streptococcus pneumoniae ST556]	49.77	1	12	13	21	0	0	0	0	0	6.40548e+07	0	6.40548e+07	0		0			20.3262	35.02	7	8		0				0			21.3295	49.77	12	13		0			217	25.1884	5.68115
909837582	seryl-tRNA synthetase [Streptococcus pneumoniae ST556]	48	1	7	7	12	0	0	0	0	0	0	1.25761e+07	1.25761e+07	0		0				0			19.393	34	3	4		0				0			12.8728	30	5	8	100	11.5608	4.88135
379136884	DNA-binding phage protein [Streptococcus pneumoniae ST556]	47.79	1	4	4	7	0	0	0	0	0	0	2.40512e+07	2.40512e+07	0		0				0			7.52348	40.71	3	3		0				0			7.42226	32.74	3	4	113	12.5807	9.01221
379137570	hypothetical protein MYY_0700 [Streptococcus pneumoniae ST556]	47.62	1	6	6	14	0	0	0	0	0	0	7.46733e+07	7.46733e+07	0	1.86617	9.52	1	1		0			9.64875	25	3	4		0				0			25.2744	47.62	6	9	84	10.0852	9.1001
379138087	phosphoglycerate mutase [Streptococcus pneumoniae ST556]	46.6	1	8	8	17	0	0	0	0	0	53097934	0	53097934	0		0			23.6697	43.69	7	7		0				0			18.5534	46.6	8	9	0	7.28	1	1	206	23.3202	7.50342
379137778	3-dehydroquinate dehydratase [Streptococcus pneumoniae ST556]	46.18	1	11	11	19	0	0	0	0	0	105351596	0	105351596	0		0			19.719	29.72	6	6		0				0			22.07	46.18	11	13		0			249	27.6804	5.50342
379137841	choline kinase [Streptococcus pneumoniae ST556]	44.98	1	20	20	30	0	0	0	0	0	93401950	0	93401950	0		0			26.3212	33.91	10	10		0				0			39.2497	44.98	19	20		0			289	33.4259	4.79248
379136922	hypothetical protein MYY_0050 [Streptococcus pneumoniae ST556]	43.97	1	8	8	10	0	0	0	0	0	0	6.36353e+07	6.36353e+07	0		0				0			4.22134	17.24	1	1		0				0			17.5387	43.97	8	9	116	12.6737	9.56885
379137054	bacteriocin ABC transporter ATP-binding protein [Streptococcus pneumoniae ST556]	43.66	2	7	8	13	0	0	0	0	0	204988442	0	204988442	0		0			13.0574	28.17	5	5		0				0			19.1295	32.86	7	8		0			213	23.6118	6.94678
379138377	SAM-dependent methyltransferase [Streptococcus pneumoniae ST556]	43.25	1	10	10	20	0	0	0	0	0	9.39714e+07	0	9.39714e+07	0		0			20.1202	28.97	7	8		0				0			21.8533	43.25	10	11	0	3.97	1	1	252	27.9266	9.37842
379138194	nitrogen fixation protein NifU [Streptococcus pneumoniae ST556]	43.15	1	4	4	6	0	0	0	0	0	0	5.93235e+07	5.93235e+07	0		0				0			7.55156	26.03	2	2		0				0			8.58483	17.12	2	4	146	15.947	5.31299
379137377	glutamyl-tRNA amidotransferase [Streptococcus pneumoniae ST556]	43	1	5	5	12	0	0	0	0	0	0	4.8444e+07	4.8444e+07	0		0				0			7.90589	43	4	4		0				0			24.396	43	4	8	100	11.0486	4.7417
379138681	DNA-binding protein [Streptococcus pneumoniae ST556]	42.57	1	8	8	18	0	0	0	0	0	0	249019304	249019304	0		0				0			23.0357	30.41	5	8		0				0			18.7796	29.05	6	10	148	17.4221	7.54736
379137047	5'-nucleotidase [Streptococcus pneumoniae ST556]	41.43	1	6	6	15	0	0	0	0	0	1.37771e+08	0	1.37771e+08	0		0			27.3731	41.43	6	8		0				0			17.0448	41.43	6	7		0			210	23.5589	5.35107
379137546	peptidase M42 [Streptococcus pneumoniae ST556]	41.16	1	14	14	40	0	0	0	0	2.69887e+07	0	0	2.69887e+07	0	30.485	30.72	10	12	13.4339	16.23	5	5		0			46.9313	36.81	12	14	17.3897	21.74	7	8	0	4.64	1	1	345	37.9459	5.36377
909837942	serine protease [Streptococcus pneumoniae ST556]	40.71	1	11	11	25	0	0	0	0	122569305	70201610	0	192770915	0	24.189	19.85	5	6	5.6199	7.63	2	2		0			28.797	33.33	10	11	8.60674	9.67	3	3	5.90281	13.99	3	3	393	41.8165	6.96143
379138419	acyl-phosphate glycerol 3-phosphate acyltransferase [Streptococcus pneumoniae ST556]	40.16	1	11	11	22	0	0	0	0	0	8.29215e+07	0	8.29215e+07	0		0			19.8175	30.52	6	7		0				0			26.1134	40.16	11	15		0			249	28.9151	9.56885
909837886	antitermination protein NusG [Streptococcus pneumoniae ST556]	38.76	1	6	6	11	0	0	0	0	0	37722049	0	37722049	0		0			10.0765	25.84	4	4		0				0			20.1741	38.76	6	7		0			178	20.3342	4.77979
379138330	inorganic pyrophosphatase [Streptococcus pneumoniae ST556]	38.26	1	8	8	17	0	0	0	0	208931432	0	0	208931432	0	11.0762	14.15	4	5	6.82257	20.26	3	3		0			10.6011	16.72	4	4	7.82957	12.54	3	3	0	8.04	2	2	311	33.4579	4.64014
379138082	ADP-ribose pyrophosphatase [Streptococcus pneumoniae ST556]	38.12	1	5	5	7	0	0	0	0	0	42727196	0	42727196	0		0			11.4005	28.18	3	3		0				0			6.44511	29.83	4	4		0			181	20.5016	4.729
379138490	ABC transporter ATP-binding protein [Streptococcus pneumoniae ST556]	37.96	1	7	7	16	0	0	0	0	0	27387902	0	27387902	0		0			18.8289	25.93	6	8		0				0			19.5262	37.96	7	8		0			216	24.6673	8.42627
379138414	PTS fructose transporter subunit IIB [Streptococcus pneumoniae ST556]	37.86	1	4	4	5	0	0	0	0	0	0	1.67256e+08	1.67256e+08	0		0				0			0	19.42	1	1		0				0			6.91662	18.45	3	4	103	10.938	6.78564
379137983	peptide ABC transporter substrate-binding protein [Streptococcus pneumoniae ST556]	37.72	1	7	7	9	0	0	0	0	0	84224496	0	84224496	0		0			4.79219	5.09	1	1		0				0			15.3754	37.72	7	8		0			334	35.0805	6.03662
379137657	amino acid ABC transporter ATPase [Streptococcus pneumoniae ST556]	36.86	1	8	8	14	0	0	0	0	0	68673805	0	68673805	0	0	8.47	1	1	12.0824	21.19	5	5		0			0	5.51	1	1	10.6259	28.39	7	7		0			236	25.6696	8.29443
379138801	nicotinate-nucleotide pyrophosphorylase [Streptococcus pneumoniae ST556]	36.55	1	9	9	16	0	0	0	0	0	8.65077e+07	0	8.65077e+07	0		0			10.2021	21.38	5	5		0				0			27.2666	36.55	9	10	2.13471	5.17	1	1	290	31.6011	5.37646
379137353	ManO [Streptococcus pneumoniae ST556]	35.77	1	9	9	18	0	0	0	0	0	0	2.97758e+07	2.97758e+07	0		0				0			17.729	21.95	3	6		0				0			27.4741	35.77	9	12	123	13.6114	9.74463
379139000	rod shape-determining protein MreC [Streptococcus pneumoniae ST556]	34.93	1	9	9	16	0	0	0	0	0	3.93274e+07	0	3.93274e+07	0		0			9.21101	20.59	4	4		0				0			27.9935	34.93	9	12		0			272	29.7206	6.23975
379138650	peptide ABC transporter permease [Streptococcus pneumoniae ST556]	34.74	1	7	7	14	0	0	0	0	0	3.91016e+07	0	3.91016e+07	0		0			10.9017	12.66	3	3		0			0	17.53	1	1	23.2838	17.21	6	10		0			308	34.5984	9.37842
379137648	TetR family transcriptional regulator [Streptococcus pneumoniae ST556]	34.59	1	8	8	12	0	0	0	0	0	6.4962e+06	0	6.4962e+06	0		0			7.93615	23.78	5	5		0				0			17.827	26.49	7	7		0			185	21.6856	9.36377
379138909	transketolase [Streptococcus pneumoniae ST556]	34.52	1	10	10	24	0	0	0	0	0	3.66374e+08	0	3.66374e+08	0		0			23.0339	31.61	9	9		0				0			30.8724	33.87	9	14	2.1177	9.35	1	1	310	34.5028	5.5542
379137352	serine--tRNA ligase [Streptococcus pneumoniae ST556]	34.2	1	14	14	24	0	0	0	0	35604341	0	0	35604341	0	21.0794	21.46	9	9		0				0			29.2026	34.2	14	15		0				0			424	47.6641	5.08447
379138160	phosphate ABC transporter substrate-binding protein [Streptococcus pneumoniae ST556]	33.95	1	5	5	7	0	0	0	0	0	84064902	0	84064902	0		0			7.52772	12.92	2	2		0				0			6.03615	33.95	5	5		0			271	31.0837	7.02002
379137861	chromosome segregation protein SMC [Streptococcus pneumoniae ST556]	33.33	1	27	28	38	0	0	0	0	1.00239e+08	0	0	1.00239e+08	0	19.0197	12.21	10	10		0				0			40.4782	25.36	23	24	1.63254	4.16	2	3	0	3.65	1	1	1179	134.069	5.0083
379137867	amino acid ABC transporter permease [Streptococcus pneumoniae ST556]	32.87	1	24	24	48	0	0	0	0	2.03137e+08	0	0	2.03137e+08	0	32.6021	17.89	13	13	33.1737	15.12	9	10		0			37.7251	23.16	17	18	10.4118	6.66	5	5	2.323	3.05	2	2	721	78.322	8.5874
379137685	2,5-diketo-D-gluconic acid reductase [Streptococcus pneumoniae ST556]	32.86	1	8	8	12	0	0	0	0	0	6.44914e+07	0	6.44914e+07	0		0			8.15276	12.14	3	3		0				0			14.2782	32.86	8	8	0	2.5	1	1	280	31.4091	5.40186
379138097	preprotein translocase subunit SecG [Streptococcus pneumoniae ST556]	32.47	1	2	2	3	0	0	0	0	0	0	404663824	404663824	0		0				0								0				0			3.87888	32.47	2	3	77	8.54469	9.70068
379138834	competence protein ComGC [Streptococcus pneumoniae ST556]	32.41	1	3	3	7	0	0	0	0	0	0	3.39273e+08	3.39273e+08	0		0				0			7.3604	19.44	2	2		0				0			5.72178	32.41	3	5	108	12.1816	9.40771
379137243	GTP cyclohydrolase [Streptococcus pneumoniae ST556]	32.38	1	2	2	6	0	0	0	0	0	0	1.1396e+08	1.1396e+08	0		0				0			8.51675	32.38	2	2		0				0			8.99805	8.57	1	4	105	12.3551	4.60205
909837725	GNAT family acetyltransferase [Streptococcus pneumoniae ST556]	32.24	1	6	6	12	0	0	0	0	0	2.20225e+07	0	2.20225e+07	0		0			11.5129	22.95	4	4	8.03219	14.21	2	2		0			12.8639	32.24	6	6		0			183	21.762	8.35303
379137239	dihydropteroate synthase [Streptococcus pneumoniae ST556]	31.69	1	11	11	15	0	0	0	0	0	159268419	0	159268419	0		0			13.955	20.31	5	5		0				0			24.743	21.54	9	10		0			325	35.7085	5.21143
379137821	50S ribosomal protein L19 [Streptococcus pneumoniae ST556]	31.4	2	2	2	10	0	0	0	0	0	0	2.40092e+07	2.40092e+07	0		0				0				0				0				0			18.8238	31.4	2	10	121	14.4951	4.97021
379137344	signal peptidase [Streptococcus pneumoniae ST556]	31.37	1	6	6	13	0	0	0	0	0	167591231	0	167591231	0		0			16.1107	17.65	4	5		0				0			19.3612	31.37	5	8		0			204	23.457	6.23975
379138496	DNA helicase [Streptococcus pneumoniae ST556]	31.11	1	10	11	20	0	0	0	0	100622484	0	0	100622484	0	28.4415	26.48	8	9	1.60963	1.29	1	2		0			22.5622	25.45	8	8	0	1.29	1	1		0			389	44.5054	8.71924
909837568	galactosyl transferase [Streptococcus pneumoniae ST556]	30.33	1	14	14	23	0	0	0	0	203477384	0	0	203477384	0	19.8724	18.02	8	8		0				0			39.6173	30.33	14	14	2.04597	2.42	1	1		0			455	52.5771	9.18799
379138237	glutamine ABC transporter ATP-binding protein [Streptococcus pneumoniae ST556]	29.92	1	6	6	8	0	0	0	0	0	2.71086e+07	0	2.71086e+07	0		0			3.42913	8.61	1	1		0				0			17.0287	29.92	6	7		0			244	27.031	5.04639
379138534	magnesium transporter [Streptococcus pneumoniae ST556]	29.8	1	7	7	7	0	0	0	0	0	4.67541e+07	0	4.67541e+07	0		0			3.83199	6.95	1	1		0				0			16.0622	22.85	6	6		0			302	34.661	5.51611
379137003	adenylosuccinate lyase [Streptococcus pneumoniae ST556]	29.4	1	10	10	15	0	0	0	0	6.66781e+07	0	0	6.66781e+07	0	22.1341	17.13	6	6		0				0			28.1504	26.62	9	9		0				0			432	49.56	5.36377
379137899	arginine repressor [Streptococcus pneumoniae ST556]	29.37	1	3	3	4	0	0	0	0	0	0	43058792	43058792	0		0				0			2.68902	19.58	2	2		0				0			3.10227	18.88	2	2	143	16.1876	5.07178
909837796	ABC transporter permease [Streptococcus pneumoniae ST556]	29.12	1	8	9	15	0	0	0	0	0	71170400	0	71170400	0		0			11.619	19.3	4	4		0				0			18.3229	29.12	9	11		0			285	31.8333	8.29443
379138895	membrane protein [Streptococcus pneumoniae ST556]	28.95	1	2	2	2	0	0	0	0	0	0	1.77973e+07	1.77973e+07	0		0				0				0				0				0			5.46993	28.95	2	2	76	8.36275	10.0669
379137687	glycyl-tRNA ligase [Streptococcus pneumoniae ST556]	28.85	1	7	7	13	0	0	0	0	0	37499467	0	37499467	0		0			11.7478	20.66	4	5		0				0			12.1525	21.97	6	8		0			305	34.9123	4.83057
379138221	deoxyribose-phosphate aldolase [Streptococcus pneumoniae ST556]	28.64	1	6	6	8	0	0	0	0	0	6.0535e+07	0	6.0535e+07	0		0			6.63176	10	2	2		0				0			17.3574	28.64	6	6		0			220	23.0589	5.33838
909837581	exodeoxyribonuclease V subunit alpha [Streptococcus pneumoniae ST556]	28.3	1	16	16	27	0	0	0	0	131437253	0	0	131437253	0	28.6916	16.75	10	10		0				0			38.2795	28.3	16	17		0				0			788	88.5376	4.97021
379137391	hypothetical protein MYY_0521 [Streptococcus pneumoniae ST556]	28.17	1	2	2	3	0	0	0	0	0	0	2.49472e+07	2.49472e+07	0		0				0			2.08969	15.49	1	1		0				0			0	28.17	2	2	71	8.18826	8.99756
379138259	transcriptional regulator [Streptococcus pneumoniae ST556]	28.13	1	4	4	8	0	0	0	0	0	9.62881e+07	0	9.62881e+07	0		0			11.685	23.21	3	3		0				0			11.9567	28.13	4	5		0			224	25.4503	4.71631
379139003	cobalt transporter ATP-binding subunit [Streptococcus pneumoniae ST556]	27.27	1	7	7	10	0	0	0	0	0	160890609	0	160890609	0		0			7.98043	12.36	3	3		0				0			14.3826	27.27	7	7		0			275	31.083	5.08447
379137985	phosphonate ABC transporter ATP-binding protein [Streptococcus pneumoniae ST556]	26.98	1	5	5	5	0	0	0	0	0	40782705	0	40782705	0		0				0				0				0			10.1379	26.98	5	5		0			252	28.3341	8.88037
379138366	regulator [Streptococcus pneumoniae ST556]	26.98	1	3	3	3	0	0	0	0	0	0	2.42513e+07	2.42513e+07	0		0				0			3.91342	14.29	1	1		0				0			4.34442	12.7	2	2	126	13.7101	4.7417
379138640	hypothetical protein MYY_1776 [Streptococcus pneumoniae ST556]	26.83	1	4	4	10	0	0	0	0	0	0	273640414	273640414	0		0				0			3.61139	12.2	1	1		0				0			23.9002	26.83	4	9	82	9.08009	10.0669
379138029	MutR family transcriptional regulator [Streptococcus pneumoniae ST556]	26.13	1	6	6	11	0	0	0	0	0	182025488	0	182025488	0		0			7.6953	21.95	5	5		0				0			10.1522	17.07	5	6		0			287	34.0997	5.77002
379136891	phage protein [Streptococcus pneumoniae ST556]	26.06	1	5	5	7	0	0	0	0	0	0	31560894	31560894	0		0				0			4.45338	9.86	1	1		0				0			12.7343	26.06	5	6	142	16.5637	8.86572
379138874	5-formyltetrahydrofolate cyclo-ligase [Streptococcus pneumoniae ST556]	25.7	1	3	4	5	0	0	0	0	0	38134665	0	38134665	0		0			4.09684	18.44	2	2		0			0	2.79	1	1	4.96828	10.06	2	2		0			179	20.6196	5.59229
379138979	nitrate ABC transporter ATP-binding protein [Streptococcus pneumoniae ST556]	24.79	1	6	6	6	0	0	0	0	0	56978074	0	56978074	0		0				0				0				0			7.25111	24.79	6	6		0			242	27.5018	6.03662
379137584	thymidylate synthase [Streptococcus pneumoniae ST556]	24.37	1	6	6	10	0	0	0	0	0	1.14876e+08	0	1.14876e+08	0		0			14.1641	19	4	4		0				0			7.95873	24.37	6	6		0			279	32.5335	5.5542
379138126	ribosome-recycling factor [Streptococcus pneumoniae ST556]	24.32	1	3	3	7	0	0	0	0	0	72355722	1.66461e+07	8.90018e+07	0		0			8.48387	19.46	2	2		0				0			9.48611	24.32	3	3	0	11.35	2	2	185	20.644	6.03662
909837645	GTP-binding protein TypA [Streptococcus pneumoniae ST556]	23.49	1	11	11	15	0	0	0	0	71442866	0	0	71442866	0	8.74156	6.69	4	4	0	2.28	1	1		0			19.8237	19.25	9	9	0	1.96	1	1		0			613	68.141	4.90674
379137210	GNAT family acetyltransferase [Streptococcus pneumoniae ST556]	23.19	1	3	4	6	0	0	0	0	0	0	2.31181e+07	2.31181e+07	0		0			0	3.62	1	1		0				0				0			7.82571	19.57	3	5	138	15.6921	5.46533
379138145	carboxynorspermidine decarboxylase [Streptococcus pneumoniae ST556]	22.93	1	7	7	11	0	0	0	0	8.24291e+07	0	0	8.24291e+07	0	12.9548	16.8	4	5		0				0			16.8037	19.2	6	6		0				0			375	41.909	5.07178
909837950	DNA repair protein RadA [Streptococcus pneumoniae ST556]	22.67	2	6	6	9	0	0	0	0	1.02328e+08	0	0	1.02328e+08	0	17.5479	14.11	4	5		0				0			11.3454	13.6	4	4		0				0			397	43.2818	5.50342
379137767	GntR family transcriptional regulator [Streptococcus pneumoniae ST556]	21.99	1	9	10	19	0	0	0	0	9.24129e+07	0	0	9.24129e+07	0	12.3743	19.15	8	8	0	1.42	1	1		0			16.1851	19.39	9	10		0				0			423	49.3743	6.21436
909837938	DNA-binding protein [Streptococcus pneumoniae ST556]	21.61	1	5	5	6	0	0	0	0	250645352	0	0	250645352	0	2.25199	4.03	1	1		0				0			8.58781	17.22	4	4	2.76387	4.4	1	1		0			273	30.2125	5.18604
379138965	regulatory protein [Streptococcus pneumoniae ST556]	20.84	1	4	4	4	0	0	0	0	9.51992e+06	0	0	9.51992e+06	0	2.30533	1.68	1	1	0	12.42	1	1		0			0	6.74	2	2		0				0			475	55.4623	5.85889
379138634	segregation and condensation protein A [Streptococcus pneumoniae ST556]	20.66	1	3	3	3	0	0	0	0	0	1.35768e+07	0	1.35768e+07	0		0			0	9.92	1	1		0				0			2.22441	10.74	2	2		0			242	28.2677	4.75439
379137898	cell division protein FtsJ [Streptococcus pneumoniae ST556]	20.66	1	5	5	9	0	0	0	0	0	52467759	0	52467759	0		0			14.3914	17.71	4	4		0				0			11.7637	20.66	5	5		0			271	29.8067	6.26514
909837779	RNA-binding protein [Streptococcus pneumoniae ST556]	20.55	1	4	4	5	0	0	0	0	0	0	21940836	21940836	0		0				0			5.26132	15.75	2	2		0				0			3.55602	9.59	3	3	146	16.5442	4.41162
909837740	thioredoxin [Streptococcus pneumoniae ST556]	20.54	1	3	3	6	0	0	0	0	0	0	2.51794e+07	2.51794e+07	0		0				0			5.04389	14.05	2	2		0			5.63541	11.89	2	2	5.4676	11.89	2	2	185	20.6885	6.7124
379138677	hypothetical protein MYY_1813 [Streptococcus pneumoniae ST556]	20.2	1	3	3	5	0	0	0	0	0	0	2.81565e+06	2.81565e+06	0		0				0			3.18783	10.1	1	1		0				0			4.94944	20.2	3	4	99	11.1266	4.77979
379138906	aromatic ring hydroxylase [Streptococcus pneumoniae ST556]	19.47	1	3	3	4	0	0	0	0	0	0	3.19309e+07	3.19309e+07	0		0				0			2.73788	9.73	1	1		0				0			5.1056	19.47	2	3	113	12.7887	4.61475
909837654	mannose-6-phosphate isomerase [Streptococcus pneumoniae ST556]	19.43	1	4	4	12	0	0	0	0	0	77500432	0	77500432	0	10.8915	15.29	3	3	10.428	15.29	3	3		0			13.3108	19.43	4	4	3.11617	9.55	2	2		0			314	35.1397	4.89404
379137848	membrane protein [Streptococcus pneumoniae ST556]	19.33	1	4	4	5	0	0	0	0	0	0	3.0486e+07	3.0486e+07	0		0				0				0				0				0			4.86315	19.33	4	5	119	13.7318	9.74463
379137938	mechanosensitive ion channel protein MscL [Streptococcus pneumoniae ST556]	19.2	1	3	3	5	0	0	0	0	0	0	15519536	15519536	0		0				0				0				0							11.1578	19.2	3	5	125	13.6388	9.56885
379138398	protein PhnA [Streptococcus pneumoniae ST556]	18.75	1	2	2	3	0	0	0	0	0	0	9.29224e+07	9.29224e+07	0		0				0				0				0				0			4.802	18.75	2	3	112	12.3071	4.99561
379138470	sugar ABC transporter permease [Streptococcus pneumoniae ST556]	18.64	1	5	5	5	0	0	0	0	0	5.19058e+07	0	5.19058e+07	0		0				0				0				0			8.13366	18.64	5	5		0			279	31.1706	9.37842
379138175	prophage maintenance system killer protein (DOC: death-on-curing) [Streptococcus pneumoniae ST556]	18.25	1	3	3	4	0	0	0	0	0	0	40377698	40377698	0		0				0				0				0				0			10.7329	18.25	3	4	137	15.7344	9.53955
379137252	hypothetical protein MYY_0381 [Streptococcus pneumoniae ST556]	17.95	1	3	3	4	0	0	0	0	0	0	7.81192e+06	7.81192e+06	0		0				0			2.60385	8.33	1	1		0				0			2.40424	17.95	3	3	156	18.5246	7.47412
379138217	branched-chain amino acid ABC transporter permease [Streptococcus pneumoniae ST556]	17.9	1	5	5	7	0	0	0	0	0	3.36457e+07	0	3.36457e+07	0		0			4.84434	7.95	2	2		0				0			9.62831	15.63	4	5		0			352	37.3942	9.59814
379137397	UDP pyrophosphate phosphatase [Streptococcus pneumoniae ST556]	17.79	1	6	6	8	0	0	0	0	0	3.95576e+07	0	3.95576e+07	0		0			1.81876	9.25	2	2		0				0			11.4299	17.79	6	6		0			281	31.7893	9.5249
379138403	UDP-galactose-4-epimerase [Streptococcus pneumoniae ST556]	17.7	1	4	4	5	0	0	0	0	0	48576234	0	48576234	0		0			6.4501	10.62	2	2		0			2.49842	3.83	1	1	1.80061	8.55	2	2		0			339	37.411	5.021
379138945	fuculose phosphate aldolase [Streptococcus pneumoniae ST556]	17.45	1	3	3	4	0	0	0	0	0	66499831	0	66499831	0		0			0	4.72	1	1		0				0			8.44962	17.45	3	3		0			212	23.637	5.32568
379136920	hypothetical protein MYY_0048 [Streptococcus pneumoniae ST556]	17.42	1	3	3	5	0	0	0	0	0	0	6.87021e+07	6.87021e+07	0		0				0				0				0				0			8.52838	17.42	3	5	155	17.6169	5.04639
379137701	amino acid ABC transporter permease [Streptococcus pneumoniae ST556]	17.29	1	4	5	6	0	0	0	0	0	43797828	0	43797828	0		0			2.74815	5.26	1	1		0				0			13.1674	17.29	5	5		0			266	28.9408	9.61279
379137595	pseudouridine synthase [Streptococcus pneumoniae ST556]	17.01	1	2	2	3	0	0	0	0	0	8.90091e+07	0	8.90091e+07	0		0				0				0				0			7.17045	17.01	2	3		0			241	26.9853	7.98682
379138271	membrane protein [Streptococcus pneumoniae ST556]	16.95	1	7	7	12	0	0	0	0	4.8562e+07	0	0	4.8562e+07	0	12.2381	5.25	3	4		0				0			25.3357	16.95	7	8		0				0			419	45.2619	5.66846
909837968	PTS system glucose/maltose-specific transporter subunit IIBCA [Streptococcus pneumoniae ST556]	16.14	2	8	8	14	0	0	0	0	458612306	0	0	458612306	0	10.4512	5.66	3	3	2.51148	1.52	1	1		0			22.1206	13.93	7	8	5.87658	3.72	2	2		0			725	77.8427	6.354
379137009	PTS fructose transporter subunit IID [Streptococcus pneumoniae ST556]	15.87	1	6	6	13	0	0	0	0	0	142026542	53780600	195807142	0		0			5.31686	8.49	2	3		0				0			20.9574	15.87	6	9	2.32361	3.32	1	1	271	30.0236	8.25049
909837900	superoxide dismutase [Streptococcus pneumoniae ST556]	15.7	1	2	2	2	0	0	0	0	0	0	13671042	13671042	0		0				0				0				0				0			2.50388	15.7	2	2	121	15.1071	4.81787
379137994	UDP-N-acetylglucosamine 1-carboxyvinyltransferase [Streptococcus pneumoniae ST556]	15.38	1	2	2	3	0	0	0	0	0	0	1.39592e+07	1.39592e+07	0		0				0				0				0				0			7.86271	15.38	2	3	52	5.98508	9.40771
909837764	cell division protein FtsK [Streptococcus pneumoniae ST556]	15.38	1	9	9	16	0	0	0	0	81678530	0	0	81678530	0	14.087	8.5	5	5		0				0			32.1799	15.38	9	11		0				0			741	81.9082	5.08447
379137111	ABC transporter permease [Streptococcus pneumoniae ST556]	15.25	1	2	2	4	0	0	0	0	0	1.32821e+08	0	1.32821e+08	0		0			6.04715	15.25	2	2		0				0			4.72117	15.25	2	2		0			177	19.7628	8.26514
379138428	alpha/beta hydrolase [Streptococcus pneumoniae ST556]	15.13	1	5	5	9	0	0	0	0	1.29086e+08	0	0	1.29086e+08	0	7.27526	11.76	4	4		0				0			10.1317	12.89	4	5		0				0			357	41.0181	5.98584
909837621	shikimate kinase [Streptococcus pneumoniae ST556]	15.1	1	3	3	5	0	0	0	0	0	514357	0	514357	0		0			2.83255	10.42	2	2		0				0			3.43463	8.85	2	3		0			192	22.7585	6.15088
379138003	hypothetical protein MYY_1137 [Streptococcus pneumoniae ST556]	14.6	1	2	2	2	0	0	0	0	3.24413e+07	0	0	3.24413e+07	0		0				0				0			0	11.06	1	1		0			0	3.54	1	1	226	25.5195	7.1665
379138483	ATP-dependent DNA helicase RecG [Streptococcus pneumoniae ST556]	14.46	1	6	6	8	0	0	0	0	26829840	0	0	26829840	0	2.0953	3.43	2	2		0				0			6.91717	14.46	6	6		0				0			671	75.2585	6.07471
379138840	acyltransferase [Streptococcus pneumoniae ST556]	14.38	1	5	5	6	0	0	0	0	116858176	0	0	116858176	0	3.34375	3.14	1	1		0				0			16.7619	13.06	4	4		0			0	1.32	1	1	605	67.2006	8.45557
379138373	triosephosphate isomerase [Streptococcus pneumoniae ST556]	14.29	1	3	3	5	0	0	0	0	0	72247744	7.36743e+06	7.96152e+07	0		0			1.76307	3.57	1	1		0				0			8.17482	14.29	3	3	0	5.56	1	1	252	26.5333	4.84326
909837877	acylphosphatase [Streptococcus pneumoniae ST556]	14.13	1	2	2	2	0	0	0	0	0	0	6038760	6038760	0		0				0				0				0				0			1.76009	14.13	2	2	92	10.1893	9.46631
379138297	amino acid ABC transporter permease [Streptococcus pneumoniae ST556]	14.08	1	3	3	5	0	0	0	0	0	64980820	0	64980820	0		0			0	4.23	1	1		0				0			1.80343	14.08	3	4		0			213	23.9514	9.64209
379136892	Ribbon-helix-helix protein, CopG family [Streptococcus pneumoniae ST556]	14.04	1	2	2	2	0	0	0	0	0	0	1.53818e+07	1.53818e+07	0		0				0				0				0				0			0	14.04	2	2	57	6.47256	9.99365
379138352	ATPase [Streptococcus pneumoniae ST556]	14.03	1	13	13	19	0	0	0	0	234796727	0	0	234796727	0	12.6485	6.46	4	4		0				0			40.1405	14.03	13	15		0				0			898	96.963	4.98291
379137333	phosphomevalonate kinase [Streptococcus pneumoniae ST556]	14.03	1	2	2	2	0	0	0	0	0	153406096	0	153406096	0		0				0				0				0			0	14.03	2	2		0			335	36.9302	5.04639
909837789	ATP F0F1 synthase subunit C [Streptococcus pneumoniae ST556]	13.64	1	1	1	3	0	0	0	0	0	52118368	0	52118368	0		0				0								0			0	13.64	1	1	0	13.64	1	2	66	7.25474	6.40479
379137326	choline-binding protein [Streptococcus pneumoniae ST556]	13.55	1	5	5	9	0	0	0	0	0	56911237	0	56911237	0		0			6.93944	10.24	3	3		0				0			13.3485	10.84	4	5	0	2.71	1	1	332	38.8474	5.42725
379137371	hypothetical protein MYY_0501 [Streptococcus pneumoniae ST556]	13.18	1	2	2	2	0	0	0	0	0	0	37188703	37188703	0		0				0				0				0				0			4.96828	13.18	2	2	129	14.1246	5.021
379138775	XRE family transcriptional regulator [Streptococcus pneumoniae ST556]	13.04	1	3	3	4	0	0	0	0	2.10042e+07	0	0	2.10042e+07	0		0				0				0			0	4.01	1	1	4.40222	13.04	3	3		0			299	35.3972	5.021
379138013	pseudouridine synthase [Streptococcus pneumoniae ST556]	12.42	1	2	2	2	0	0	0	0	18335827	0	0	18335827	0		0				0				0			0	12.42	2	2		0				0			298	33.8296	7.00537
379137592	hypothetical protein MYY_0722 [Streptococcus pneumoniae ST556]	12.36	1	2	2	2	0	0	0	0	0	0	6.91202e+06	6.91202e+06	0		0				0			2.60098	11.24	1	1		0				0			0	12.36	1	1	89	10.7286	8.88037
909837827	sodium ABC transporter permease [Streptococcus pneumoniae ST556]	12.28	1	4	4	10	0	0	0	0	1.35173e+06	0	0	1.35173e+06	0	3.60664	6.27	2	2	3.55227	3.76	1	1		0			9.25101	12.28	4	4	7.45717	9.77	3	3		0			399	43.8501	7.62061
379137040	membrane protein [Streptococcus pneumoniae ST556]	11.3	1	3	3	5	0	0	0	0	405129952	0	0	405129952	0	3.08558	2.82	1	1		0				0			13.6796	11.3	3	4		0				0			354	40.3619	4.75439
379138033	glyceraldehyde-3-phosphate dehydrogenase [Streptococcus pneumoniae ST556]	10.55	1	3	3	3	0	0	0	0	5.3451e+07	0	0	5.3451e+07	0		0				0				0			6.43619	10.55	3	3		0				0			474	51.0788	5.2749
909837832	isochorismatase [Streptococcus pneumoniae ST556]	10.24	1	2	2	3	0	0	0	0	0	6.43512e+07	0	6.43512e+07	0		0			2.50926	4.82	1	1		0				0			5.08052	10.24	2	2		0			166	19.1847	4.77979
379138853	glucose-6-phosphate isomerase [Streptococcus pneumoniae ST556]	10.02	1	3	3	3	0	0	0	0	0	3.79822e+07	0	3.79822e+07	0	0	1.78	1	1		0				0			3.4936	5.57	1	1	0	2.67	1	1		0			449	49.9195	5.08447
379137710	haloacid dehalogenase [Streptococcus pneumoniae ST556]	9.82	2	2	3	4	0	0	0	0	0	6.20303e+06	0	6.20303e+06	0		0			0	5.45	1	1		0				0			0	9.82	3	3		0			275	30.7085	4.77979
379137109	histidine kinase [Streptococcus pneumoniae ST556]	9.77	2	4	4	8	0	0	0	0	0	4.42478e+07	0	4.42478e+07	0		0			12.0102	8.46	3	3		0				0			9.24412	9.77	4	5		0			532	61.2382	5.18604
379137107	membrane protein [Streptococcus pneumoniae ST556]	9.52	1	3	3	4	0	0	0	0	0	34918656	0	34918656	0		0			0	4.76	1	1		0				0			3.74567	9.52	3	3		0			189	20.2381	9.77393
909837819	N-acetylneuraminate lyase [Streptococcus pneumoniae ST556]	9.18	1	3	3	6	0	0	0	0	0	69329566	1.39697e+07	8.32993e+07	0		0			1.7155	2.62	1	1		0				0			4.59204	6.23	2	2	1.91074	5.57	2	3	305	33.4042	5.19873
379139006	peptidase M16 [Streptococcus pneumoniae ST556]	9.13	1	3	3	4	0	0	0	0	77952360	0	0	77952360	0	0	2.81	1	1		0				0			10.6857	9.13	3	3		0				0			427	48.9653	4.77979
379137869	excinuclease ABC subunit B [Streptococcus pneumoniae ST556]	8.61	1	3	3	3	0	0	0	0	153557248	0	0	153557248	0		0				0				0			0	4.38	1	1	0	4.23	2	2		0			662	75.7395	4.98291
379137580	aminobenzoate synthetase [Streptococcus pneumoniae ST556]	8.55	1	5	5	9	0	0	0	0	46408436	0	0	46408436	0	11.4078	8.55	5	5		0				0			9.28243	5.24	3	3	2.44553	1.75	1	1		0			573	65.7573	5.47803
379138084	glycosyl hydrolase family 25 [Streptococcus pneumoniae ST556]	8.4	1	2	2	2	0	0	0	0	0	47471610	0	47471610	0		0				0				0				0			6.67311	8.4	2	2		0			262	29.593	6.90283
379138885	4-alpha-glucanotransferase [Streptococcus pneumoniae ST556]	8.32	1	2	2	2	0	0	0	0	0	7.59795e+07	0	7.59795e+07	0	0	4.95	1	1		0				0				0			0	3.37	1	1		0			505	58.0394	4.83057
379137761	phosphate ABC transporter permease [Streptococcus pneumoniae ST556]	8.2	1	4	4	7	0	0	0	0	0	11442177	0	11442177	0		0			3.9985	4.59	2	2		0				0			9.21988	8.2	4	4	0	1.97	1	1	305	32.6739	10.2866
379138858	multidrug ABC transporter ATP-binding protein [Streptococcus pneumoniae ST556]	7.98	1	4	4	4	0	0	0	0	74326982	0	0	74326982	0		0				0				0			3.8803	7.98	4	4		0				0			564	62.092	8.52881
379138473	PTS system glucose-specific transporter subunits IICB [Streptococcus pneumoniae ST556]	7.52	1	3	3	3	0	0	0	0	3.33712e+07	0	0	3.33712e+07	0	4.91195	5.54	2	2		0				0			1.62764	1.98	1	1		0				0			505	54.3998	7.81104
379138238	glutamine ABC transporter permease [Streptococcus pneumoniae ST556]	7.49	1	2	2	3	0	0	0	0	0	85018587	0	85018587	0		0				0				0				0			3.57888	7.49	2	3		0			227	24.9426	9.70068
379137042	membrane protein [Streptococcus pneumoniae ST556]	7.11	1	1	1	1	0	0	0	0	0	64036180	0	64036180	0		0				0				0				0			4.51446	7.11	1	1		0			197	21.2799	5.88428
909837810	hypothetical protein MYY_03100 [Streptococcus pneumoniae ST556]	7.07	1	1	1	1	0	0	0	0	0	0	7.78632e+06	7.78632e+06	0		0				0				0				0				0			2.07263	7.07	1	1	99	11.0126	6.06201
909837965	dipeptidase PepV [Streptococcus pneumoniae ST556]	6.88	2	3	3	6	0	0	0	0	27019961	0	0	27019961	0	2.84577	2.58	1	1	3.1239	2.58	1	1		0			8.4718	6.88	3	3	3.15555	2.58	1	1		0			465	50.6052	4.94482
379136978	DNA polymerase I [Streptococcus pneumoniae ST556]	6.73	1	5	6	11	0	0	0	0	0	0	1.35124e+07	1.35124e+07	0	6.11742	5.13	5	5	0	0.57	1	1		0			5.06479	2.96	2	2	0	0.57	1	1	0	0.57	1	2	877	99.1484	5.08447
379138132	thymidylate kinase [Streptococcus pneumoniae ST556]	6.6	1	1	1	1	0	0	0	0	0	4.35062e+06	0	4.35062e+06	0		0				0				0				0			0	6.6	1	1		0			212	23.3545	4.94482
909837653	ATPase [Streptococcus pneumoniae ST556]	6.56	1	6	6	9	0	0	0	0	0	3.30167e+07	2.93367e+07	6.23534e+07	0		0				0				0				0			0	0.8	1	1	16.3007	5.76	5	8	747	80.5609	5.98584
909837538	damage-inducible protein CinA [Streptococcus pneumoniae ST556]	6.45	1	3	3	4	0	0	0	0	672091384	0	0	672091384	0	5.16419	3.71	1	1		0				0			7.22633	6.45	3	3		0				0			512	57.9676	8.32373
909837925	PTS sugar transporter [Streptococcus pneumoniae ST556]	6.23	1	1	1	1	0	0	0	0	1.14537e+08	0	0	1.14537e+08	0		0				0				0			0	6.23	1	1		0				0			257	27.1733	4.7417
379137637	lactoylglutathione lyase [Streptococcus pneumoniae ST556]	6.09	1	1	1	4	0	0	0	0	0	0	263831574	263831574	0		0				0			2.07333	6.09	1	1		0				0			5.9276	6.09	1	3	115	12.8815	4.86865
379138061	DNA mismatch repair protein MutT [Streptococcus pneumoniae ST556]	5.84	1	1	1	2	0	0	0	0	0	51159309	0	51159309	0		0				0				0				0			2.07772	5.84	1	1	1.76894	5.84	1	1	154	17.7748	4.60205
379137126	carboxypeptidase [Streptococcus pneumoniae ST556]	5.83	1	1	1	1	0	0	0	0	150874136	0	0	150874136	0		0				0				0			0	5.83	1	1		0				0			343	38.7627	4.98291
909837803	PTS fructose transporter subunit IIA [Streptococcus pneumoniae ST556]	5.63	1	1	1	1	0	0	0	0	0	0	1.94123e+07	1.94123e+07	0		0				0				0				0				0			0	5.63	1	1	142	16.4506	6.31592
379138998	amidase [Streptococcus pneumoniae ST556]	5.61	1	2	2	2	0	0	0	0	41465411	0	0	41465411	0		0				0				0			2.54419	2.55	1	1		0			2.41599	3.06	1	1	392	41.6721	6.07471
379137931	adhesin [Streptococcus pneumoniae ST556]	5.39	1	1	1	2	0	0	0	0	0	0	7.74663e+06	7.74663e+06	0		0				0				0				0				0			2.36344	5.39	1	2	167	19.0646	5.5542
379138938	sugar isomerase [Streptococcus pneumoniae ST556]	5.27	1	3	3	3	0	0	0	0	1.58595e+08	0	0	1.58595e+08	0		0				0				0			4.09684	5.27	3	3		0				0			588	65.6964	5.45264
909837666	proteinase [Streptococcus pneumoniae ST556]	4.98	1	1	1	1	0	0	0	0	0	4.95166e+07	0	4.95166e+07	0		0				0				0				0			2.5215	4.98	1	1		0			241	27.4743	4.76709
379138682	acid phosphatase [Streptococcus pneumoniae ST556]	4.19	1	1	1	1	0	0	0	0	0	0	4.42769e+06	4.42769e+06	0		0				0				0				0				0			0	4.19	1	1	167	18.8152	9.68604
379137319	hypothetical protein MYY_0448 [Streptococcus pneumoniae ST556]	4	1	1	1	1	0	0	0	0	0	0	6.5812e+06	6.5812e+06	0		0				0				0				0				0			0	4	1	1	175	20.7072	5.04639
379138876	2,3,4,5-tetrahydropyridine-2,6-carboxylate N-succinyltransferase [Streptococcus pneumoniae ST556]	3.45	1	1	1	1	0	0	0	0	0	22856705	0	22856705	0		0				0				0				0			2.27903	3.45	1	1		0			232	23.9487	4.729
379138093	competence protein CoiA [Streptococcus pneumoniae ST556]	3.15	1	1	1	1	0	0	0	0	0	2.82663e+06	0	2.82663e+06	0		0				0				0				0			0	3.15	1	1		0			317	38.2196	8.76318
379137522	peptide ABC transporter permease [Streptococcus pneumoniae ST556]	3.05	1	1	1	1	0	0	0	0	4.69125e+07	0	0	4.69125e+07	0		0				0				0			3.52102	3.05	1	1		0				0			459	49.9535	8.79248
909837914	sugar ABC transporter permease [Streptococcus pneumoniae ST556]	2.09	1	1	1	2	0	0	0	0	99014345	0	0	99014345	0		0				0				0			6.35196	2.09	1	2		0				0			430	47.7416	9.39307
379136961	hypothetical protein MYY_0089 [Streptococcus pneumoniae ST556]	1.92	1	1	1	1	0	0	0	0	6239407	0	0	6239407	0		0				0				0			0	1.92	1	1		0				0			1093	116.917	5.92236
379138345	signal peptide protein, YSIRK family [Streptococcus pneumoniae ST556]	1.28	1	1	1	1	0	0	0	0	56591213	0	0	56591213	0		0				0				0			0	1.28	1	1		0				0			1873	196.97	5.88428

## Sheet: Original data-2
Accession	Description	ΣCoverage	Σ# Proteins	Σ# Unique Peptides	Σ# Peptides	Σ# PSMs	TenA+ area	TenA- area	Fold Change	Score A2	Coverage A2	# Peptides A2	# PSM A2	Score B2	Coverage B2	# Peptides B2	# PSM B2	# AAs	MW [kDa]	calc. pI
379138382	RNA helicase [Streptococcus pneumoniae ST556]	44.27	1	19	19	59	2.43471e+09	0	#DIV/0!	158.592	44.27	19	59		0			524	58.8183	9.56885
379137664	DEAD/DEAH box helicase [Streptococcus pneumoniae ST556]	36.24	1	13	13	30	1185112034	0	#DIV/0!	83.7274	36.24	13	30		0			447	50.6971	9.65674
379137954	RNA methyltransferase [Streptococcus pneumoniae ST556]	29.1	1	13	13	24	302913110	0	#DIV/0!	64.0823	29.1	13	24		0			543	61.7504	7.00537
909837727	ATP-dependent DNA helicase PcrA [Streptococcus pneumoniae ST556]	12.45	1	8	8	12	1.43563e+08	0	#DIV/0!	38.9411	12.45	8	12		0			763	85.911	5.60498
379138879	tyrosine--tRNA ligase [Streptococcus pneumoniae ST556]	2.15	1	1	1	12	3176171156	0	#DIV/0!	25.8771	2.15	1	12		0			418	47.4762	5.77002
379137847	DNA topoisomerase I [Streptococcus pneumoniae ST556]	8.06	1	5	5	9	1.65695e+08	0	#DIV/0!	23.7436	8.06	5	9		0			695	78.6616	9.15869
379138140	LysR family transcriptional regulator [Streptococcus pneumoniae ST556]	6.62	1	2	2	6	1.06934e+08	0	#DIV/0!	19.1114	6.62	2	6		0			302	34.8854	4.97021
379137104	peptidase M20 [Streptococcus pneumoniae ST556]	14.44	1	5	5	8	8.98562e+07	0	#DIV/0!	18.867	14.44	5	8		0			457	51.44	5.021
379137476	tRNA (guanine-N7)-methyltransferase [Streptococcus pneumoniae ST556]	33.18	1	5	5	9	1.96622e+08	0	#DIV/0!	18.6964	33.18	5	9		0			211	24.3254	6.23975
379137321	N-6 DNA methylase [Streptococcus pneumoniae ST556]	8.31	1	3	3	4	1.83824e+08	0	#DIV/0!	13.0045	8.31	3	4		0			385	43.2206	9.01221
379138609	restriction endonuclease DpnI [Streptococcus pneumoniae ST556]	11.02	1	2	2	4	7.94112e+07	0	#DIV/0!	12.2279	11.02	2	4		0			254	29.7662	9.17334
379137830	DNA-binding protein [Streptococcus pneumoniae ST556]	12.22	1	2	2	4	62766496	0	#DIV/0!	9.49122	12.22	2	4		0			180	20.372	4.05615
379138444	macrolide ABC transporter ATP-binding protein [Streptococcus pneumoniae ST556]	24.03	1	3	3	3	3.97666e+08	0	#DIV/0!	9.3945	24.03	3	3		0			233	25.7191	5.31299
379137585	hypothetical protein MYY_0715 [Streptococcus pneumoniae ST556]	39.29	1	2	2	3	38766103	0	#DIV/0!	9.01367	39.29	2	3		0			56	6.00236	10.5063
379138281	16S rRNA processing protein RimM [Streptococcus pneumoniae ST556]	26.74	1	3	3	5	378514602	0	#DIV/0!	8.16665	26.74	3	5		0			172	19.8042	4.89404
379138797	pseudouridine synthase [Streptococcus pneumoniae ST556]	9.35	1	2	2	4	1.32175e+08	0	#DIV/0!	7.66806	9.35	2	4		0			278	32.5271	9.34912
379137828	multidrug ABC transporter ATP-binding protein [Streptococcus pneumoniae ST556]	5.71	1	2	2	2	8.35565e+07	0	#DIV/0!	7.1943	5.71	2	2		0			508	58.0936	6.66846
379138110	50S ribosomal protein L35 [Streptococcus pneumoniae ST556]	39.39	1	6	6	22	2.10873e+08	275439	765.591	23.2965	39.39	6	19	2.46814	30.3	3	3	66	7.83139	12.2495
909837679	hypothetical protein MYY_02735 [Streptococcus pneumoniae ST556]	96.74	1	19	19	533	221095337755	6.79875e+08	325.2	805.617	96.74	19	412	221.819	70.65	6	121	92	10.3013	8.27979
379138793	transcriptional regulator [Streptococcus pneumoniae ST556]	21.38	1	2	2	11	3518118332	3.56203e+07	98.7672	12.5013	4.4	1	10	0	16.98	1	1	159	19.8612	7.48877
379137490	helicase [Streptococcus pneumoniae ST556]	29.01	1	3	3	8	2.33402e+08	2.95743e+06	78.9204	13.792	22.9	2	5	7.25383	20.61	2	3	131	14.2859	10.0669
379137676	30S ribosomal protein S16 [Streptococcus pneumoniae ST556]	64.44	1	6	6	83	31351540423	6.86059e+08	45.698	103.837	64.44	6	65	45.1331	51.11	4	18	90	10.2155	10.272
379138337	30S ribosomal protein S6 [Streptococcus pneumoniae ST556]	83.33	1	13	13	140	3.47398e+10	9.04052e+08	38.4268	256.266	83.33	13	103	104.963	80.21	8	37	96	11.1458	5.2749
379138335	30S ribosomal protein S18 [Streptococcus pneumoniae ST556]	74.68	1	16	16	101	8.55886e+09	2.26582e+08	37.7738	186.807	74.68	16	71	74.3748	53.16	10	30	79	9.19801	10.7993
379137185	30S ribosomal protein S13 [Streptococcus pneumoniae ST556]	80.99	1	20	20	289	2.2955e+10	6.40089e+08	35.8622	633.805	80.17	18	228	149.439	61.98	16	61	121	13.4135	10.6382
379137028	30S ribosomal protein S4 [Streptococcus pneumoniae ST556]	77.34	1	23	23	341	5.93705e+10	1.72849e+09	34.3481	796.76	77.34	23	292	125.15	69.95	17	49	203	23.0144	10.1548
379137805	50S ribosomal protein L7/L12 [Streptococcus pneumoniae ST556]	82.79	1	14	14	291	3.7484e+10	1.30157e+09	28.7991	586.666	82.79	14	209	219.861	80.33	9	82	122	12.4347	4.48779
379138027	DNA-binding protein [Streptococcus pneumoniae ST556]	71.43	1	5	5	27	2.19923e+09	9.26885e+07	23.7271	68.1912	63.74	4	20	19.3622	47.25	4	7	91	9.64418	9.48096
379137178	50S ribosomal protein L18 [Streptococcus pneumoniae ST556]	76.27	1	13	13	93	14997460159	6.56028e+08	22.861	139.927	76.27	11	58	91.8127	59.32	8	35	118	12.859	10.4038
379137163	50S ribosomal protein L4 [Streptococcus pneumoniae ST556]	57	1	10	10	276	4.45519e+10	2.03277e+09	21.9169	756.688	57	10	237	122.232	37.68	7	39	207	22.0959	9.99365
379138531	RNA-binding protein [Streptococcus pneumoniae ST556]	51.46	1	3	3	24	2.36131e+09	1.09005e+08	21.6623	38.941	51.46	3	19	10.5369	23.3	2	5	103	11.6975	9.64209
379138371	ferritin [Streptococcus pneumoniae ST556]	96.51	1	16	16	750	89873121608	4.1915e+09	21.4418	1659.37	96.51	15	588	535.28	70.93	10	162	172	19.3118	4.71631
379137176	30S ribosomal protein S8 [Streptococcus pneumoniae ST556]	78.03	2	19	19	154	1.55905e+10	7.28969e+08	21.3871	286.911	78.03	18	109	96.3095	59.85	11	45	132	14.7451	9.5835
379137171	30S ribosomal protein S17 [Streptococcus pneumoniae ST556]	79.07	1	15	15	114	6.94789e+09	3.25212e+08	21.3642	171.326	79.07	15	81	70.9426	65.12	8	33	86	10.0044	9.92041
379137245	30S ribosomal protein S9 [Streptococcus pneumoniae ST556]	68.46	1	11	11	176	1.52469e+10	7.95665e+08	19.1624	285.644	68.46	11	135	75.7051	52.31	6	41	130	14.2398	10.8579
379137181	50S ribosomal protein L15 [Streptococcus pneumoniae ST556]	36.3	1	7	7	46	1.62153e+10	8.50925e+08	19.0561	75.3596	29.45	5	29	45.1446	29.45	5	17	146	15.4365	10.2866
379138421	30S ribosomal protein S15 [Streptococcus pneumoniae ST556]	80.9	1	15	15	161	2.54636e+10	1.34887e+09	18.8778	263.003	80.9	15	112	114.965	74.16	11	49	89	10.5287	10.1841
909837676	30S ribosomal protein S21 [Streptococcus pneumoniae ST556]	65.52	1	10	10	30	2.13873e+09	1.14629e+08	18.6578	38.8762	65.52	10	22	12.9872	48.28	5	8	58	6.99397	11.2974
379137169	50S ribosomal protein L16 [Streptococcus pneumoniae ST556]	43.8	1	7	7	86	8.3505e+09	4.64167e+08	17.9903	163.78	43.8	7	63	57.9993	35.04	5	23	137	15.4264	10.6528
379138632	pseudouridine synthase [Streptococcus pneumoniae ST556]	84.17	1	24	24	78	3.64541e+09	2.05453e+08	17.7433	155.811	84.17	24	62	28.6945	50	9	16	240	27.1107	9.77393
379138527	ribosomal silencing factor RsfS [Streptococcus pneumoniae ST556]	31.62	1	4	4	12	6.74782e+08	3.82853e+07	17.6251	22.5601	31.62	4	9	8.15709	21.37	2	3	117	12.8455	4.70361
379137551	50S ribosomal protein L1 [Streptococcus pneumoniae ST556]	69	1	15	15	434	2.17594e+10	1.2404e+09	17.5422	1115.91	69	15	379	148.933	40.17	8	55	229	24.4269	8.96826
379138109	50S ribosomal protein L20 [Streptococcus pneumoniae ST556]	54.62	1	8	8	68	1.73695e+09	1.01367e+08	17.1352	182.346	54.62	8	51	48.1338	40.34	6	17	119	13.6845	10.8286
379137817	50S ribosomal protein L19 [Streptococcus pneumoniae ST556]	79.13	1	14	14	192	2.03216e+10	1.2629e+09	16.0912	278.967	79.13	13	113	185.49	72.17	11	79	115	13.1284	10.9312
379138336	single-stranded DNA-binding protein [Streptococcus pneumoniae ST556]	59.62	2	6	6	12	2.43031e+08	1.53484e+07	15.8343	23.1453	41.67	4	7	15.9243	28.85	3	5	156	17.3405	5.56689
909837546	30S ribosomal protein S12 [Streptococcus pneumoniae ST556]	64.23	1	14	14	110	1.47738e+10	9.38806e+08	15.7368	134.171	62.04	9	66	104.6	44.53	13	44	137	15.1074	11.5317
909837547	30S ribosomal protein S7 [Streptococcus pneumoniae ST556]	68.59	1	12	12	156	3.66962e+10	2.40326e+09	15.2693	294.65	68.59	12	97	169.729	64.1	9	59	156	17.7453	10.2866
379137170	50S ribosomal protein L29 [Streptococcus pneumoniae ST556]	80.88	1	10	10	23	3779906275	2.48782e+08	15.1937	35.3582	67.65	8	15	15.1175	52.94	5	8	68	7.98243	9.56885
379137167	50S ribosomal protein L22 [Streptococcus pneumoniae ST556]	77.19	1	12	12	124	8.85903e+09	6.26677e+08	14.1365	230.252	77.19	12	88	109.727	67.54	7	36	114	12.1927	10.7554
379137180	50S ribosomal protein L30 [Streptococcus pneumoniae ST556]	66.67	1	4	4	20	1.10472e+09	8.27909e+07	13.3435	33.2097	66.67	4	13	15.7602	43.33	3	7	60	6.39459	10.1694
379138915	50S ribosomal protein L32 [Streptococcus pneumoniae ST556]	28.33	1	1	1	29	24176283038	1.84684e+09	13.0906	43.1228	28.33	1	16	31.5765	28.33	1	13	60	6.76762	10.6675
379137165	50S ribosomal protein L2 [Streptococcus pneumoniae ST556]	68.95	1	18	18	242	28652932997	2.19238e+09	13.0693	402.931	68.95	18	183	121.642	61.37	14	59	277	29.9012	10.6821
379137646	hypothetical protein MYY_0776 [Streptococcus pneumoniae ST556]	21.48	1	5	5	10	258732866	2.11436e+07	12.2369	29.1092	21.48	5	9	0	5.12	1	1	391	42.5833	7.94287
379138377	SAM-dependent methyltransferase [Streptococcus pneumoniae ST556]	21.43	1	4	4	12	9.30323e+08	77309370	12.0338	28.3496	21.43	4	11	2.41899	5.95	1	1	252	27.9266	9.37842
379137166	30S ribosomal protein S19 [Streptococcus pneumoniae ST556]	81.72	1	16	16	168	1.29725e+10	1.07888e+09	12.0241	374.633	81.72	16	146	47.7789	65.59	6	22	93	10.7437	9.99365
379137550	50S ribosomal protein L11 [Streptococcus pneumoniae ST556]	47.52	1	9	9	58	6.36688e+09	5.40639e+08	11.7766	76.1962	47.52	9	37	52.242	42.55	6	21	141	14.7909	9.70068
909837540	50S ribosomal protein L17 [Streptococcus pneumoniae ST556]	64.84	1	10	10	127	1.44231e+10	1.24411e+09	11.5932	207.732	60.16	8	85	90.0363	53.13	6	42	128	14.4967	9.86182
379137164	50S ribosomal protein L23 [Streptococcus pneumoniae ST556]	84.69	1	10	10	78	1.01416e+10	9.18409e+08	11.0426	116.944	84.69	10	47	78.3651	76.53	7	31	98	10.7789	9.5249
379137162	50S ribosomal protein L3 [Streptococcus pneumoniae ST556]	65.38	1	15	15	279	25522020342	2380652153	10.7206	385.006	65.38	15	215	76.1298	63.94	9	64	208	22.164	10.1401
379137172	50S ribosomal protein L14 [Streptococcus pneumoniae ST556]	64.75	1	12	12	154	1.20228e+10	1.14688e+09	10.483	245.951	64.75	12	95	173.145	42.62	7	59	122	12.9982	10.272
379137173	50S ribosomal protein L24 [Streptococcus pneumoniae ST556]	74.26	1	12	12	140	15196979587	1.61963e+09	9.38298	191.942	74.26	12	74	173.988	68.32	10	66	101	10.9842	9.90576
379137705	rRNA methyltransferase [Streptococcus pneumoniae ST556]	63.22	1	12	12	48	7.22793e+08	7.96233e+07	9.07765	125.721	63.22	12	40	21.122	21.49	4	8	242	26.474	8.51416
379138019	50S ribosomal protein L21 [Streptococcus pneumoniae ST556]	74.04	1	6	6	43	5181080853	5.91595e+08	8.75782	71.6467	74.04	6	33	30.0988	18.27	2	10	104	11.1901	9.86182
909837688	50S ribosomal protein L31 type B [Streptococcus pneumoniae ST556]	82.5	1	6	6	75	5.98607e+09	7.11466e+08	8.4137	86.1068	82.5	6	43	76.29	71.25	5	32	80	9.35266	8.99756
379137804	50S ribosomal protein L10 [Streptococcus pneumoniae ST556]	74.1	1	13	13	163	1.10909e+10	1.41012e+09	7.8652	249.724	69.28	12	124	111.53	43.37	10	39	166	17.5286	5.12256
379137823	signal recognition particle [Streptococcus pneumoniae ST556]	31.17	1	11	11	19	4.8633e+08	62465024	7.78564	47.0528	28.68	10	16	4.97663	5.16	2	3	523	57.7458	8.44092
909837731	50S ribosomal protein L27 [Streptococcus pneumoniae ST556]	55.67	1	8	8	68	1.12799e+10	1.45714e+09	7.74114	98.7137	54.64	6	39	80.7369	53.61	6	29	97	10.4556	10.4771
379138095	single-stranded DNA-binding protein [Streptococcus pneumoniae ST556]	10.97	1	2	2	6	2.87241e+08	3.81846e+07	7.52244	7.27583	10.97	2	3	4.17371	10.97	2	3	155	17.7366	9.96436
909837751	S1 RNA-binding protein [Streptococcus pneumoniae ST556]	21.48	1	5	5	8	1.08574e+08	1.47013e+07	7.38533	20.7401	21.48	5	7	1.74848	4.23	1	1	284	32.3558	5.84619
379138096	ribonuclease R [Streptococcus pneumoniae ST556]	18.37	1	12	12	27	817862400	112111887	7.29506	56.113	18.37	12	24	9.44283	4.08	3	3	784	89.1023	7.60596
909837984	translation initiation factor IF-3 [Streptococcus pneumoniae ST556]	46.59	1	4	4	29	7.66837e+08	1.10909e+08	6.91409	56.7343	40.91	3	18	34.7523	23.3	3	11	176	20.071	9.83252
379137477	ribosome maturation protein RimP [Streptococcus pneumoniae ST556]	34.59	1	5	5	19	449725127	7.23976e+07	6.21188	21.8763	27.67	4	8	31.2163	33.96	4	11	159	17.7524	4.66553
909837586	acetolactate synthase [Streptococcus pneumoniae ST556]	12.03	1	3	3	10	6.30186e+07	1.03991e+07	6.06001	17.7827	7.59	2	5	13.5102	12.03	3	5	158	17.6837	10.3013
379137161	30S ribosomal protein S10 [Streptococcus pneumoniae ST556]	74.51	1	16	16	166	5.90887e+10	1.08189e+10	5.4616	198.528	74.51	14	77	198.628	66.67	12	89	102	11.5744	10.2427
379137186	30S ribosomal protein S11 [Streptococcus pneumoniae ST556]	39.37	1	6	6	173	1.12127e+10	2.05774e+09	5.44904	379.148	39.37	6	99	263.041	34.65	5	74	127	13.3772	11.4292
379137177	50S ribosomal protein L6 [Streptococcus pneumoniae ST556]	67.98	1	10	10	141	1.98013e+10	3.77199e+09	5.24955	235.212	67.98	10	80	152.474	62.92	9	61	178	19.4154	9.5249
379137437	MerR family transcriptional regulator [Streptococcus pneumoniae ST556]	61.02	1	7	7	22	2.61289e+08	5.01637e+07	5.20872	24.9214	33.9	3	8	40.0031	56.78	6	14	118	13.8532	9.72998
379137941	aspartate-semialdehyde dehydrogenase [Streptococcus pneumoniae ST556]	24.58	1	5	5	12	1.24316e+09	2.68249e+08	4.63436	9.09672	11.73	3	4	15.6275	20.95	4	8	358	38.923	5.30029
379137381	50S ribosomal protein L28 [Streptococcus pneumoniae ST556]	53.23	1	5	5	49	1192803665	2.61591e+08	4.5598	58.3926	53.23	5	26	48.3519	53.23	5	23	62	6.8798	11.1948
379138012	ATP-NAD kinase [Streptococcus pneumoniae ST556]	57.35	1	14	14	35	4.82805e+08	1.11414e+08	4.33343	77.1413	57.35	14	28	15.5137	28.68	5	7	272	31.0163	8.96826
909837808	serine/threonine protein phosphatase [Streptococcus pneumoniae ST556]	17.5	1	4	4	8	1.06014e+08	2.50025e+07	4.24012	16.4068	17.14	3	4	14.3966	17.5	3	4	280	32.3585	5.60498
379137445	HrcA family transcriptional regulator [Streptococcus pneumoniae ST556]	12.79	1	4	4	10	1.03019e+08	2.79779e+07	3.68217	13.2089	8.72	3	5	14.4517	7.27	2	5	344	39.3664	5.35107
909837551	50S ribosomal protein L13 [Streptococcus pneumoniae ST556]	78.38	1	9	9	179	3.41379e+10	9.36567e+09	3.645	169.44	66.89	7	80	221.296	78.38	9	99	148	16.1327	9.94971
379138333	RNA-binding protein [Streptococcus pneumoniae ST556]	76.47	1	6	6	19	2.01412e+08	5.59735e+07	3.59835	14.3483	39.5	3	8	16.4231	46.22	4	11	119	13.8693	8.93896
909837771	30S ribosomal protein S20 [Streptococcus pneumoniae ST556]	30.77	1	2	2	25	7258862079	2.38712e+09	3.04085	33.2009	30.77	2	13	34.9631	15.38	1	12	78	8.55065	10.3306
379137174	50S ribosomal protein L5 [Streptococcus pneumoniae ST556]	85.56	1	16	16	275	3.12952e+10	1.05839e+10	2.95686	458.281	80.56	14	170	278.093	81.11	14	105	180	19.7616	9.05615
379137320	cell division protein GpsB [Streptococcus pneumoniae ST556]	72.57	1	11	11	90	1.39304e+09	4.74263e+08	2.93728	121.29	72.57	9	47	96.8802	69.03	9	43	113	12.8616	4.83057
379138890	LacI family transcriptional regulator [Streptococcus pneumoniae ST556]	42.38	1	12	12	60	6.30166e+08	2.1787e+08	2.89239	104.354	42.38	12	38	55.1104	30.79	8	22	328	37.0205	8.5874
379137175	30S ribosomal protein S14 [Streptococcus pneumoniae ST556]	48.31	1	6	6	43	1.11001e+09	3.84001e+08	2.89065	46.5126	48.31	6	27	25.7996	48.31	5	16	89	10.0695	11.2241
379138011	GTP pyrophosphokinase [Streptococcus pneumoniae ST556]	20.63	1	5	5	17	4.05278e+08	1.5036e+08	2.69538	24.8099	20.63	5	11	11.6934	16.14	4	6	223	26.1665	6.06201
379138279	ribonucleoside-triphosphate reductase [Streptococcus pneumoniae ST556]	89.29	1	14	14	87	1.98188e+09	7.55119e+08	2.6246	92.4874	88.39	11	41	106.439	74.11	12	46	112	12.9288	7.63525
379138561	recombinase RarA [Streptococcus pneumoniae ST556]	28.84	1	10	10	13	2.8436e+08	1.11045e+08	2.56076	21.8375	15.37	6	7	8.29594	15.6	5	6	423	46.9704	6.06201
379137481	translation initiation factor IF-2 [Streptococcus pneumoniae ST556]	42.8	1	33	33	99	2603334154	1019039764	2.55469	178.418	42.8	33	75	54.596	21.72	14	24	930	102.844	8.71924
379138485	4'-phosphopantetheinyl transferase [Streptococcus pneumoniae ST556]	39.17	2	3	3	19	2.66437e+08	1.06999e+08	2.49009	17.0338	21.67	2	5	42.6221	39.17	3	14	120	13.3798	6.16357
379137076	ribonuclease J [Streptococcus pneumoniae ST556]	49.55	1	21	21	117	1427828742	5.73624e+08	2.48914	214.751	47.05	20	79	86.8027	30.23	12	38	559	61.0239	5.99854
379138074	transposase [Streptococcus pneumoniae ST556]	13.04	3	1	1	6	157570344	6.37572e+07	2.47141	9.66687	13.04	1	4	0	13.04	1	2	115	13.5099	9.42236
379137999	CBS domain containing protein [Streptococcus pneumoniae ST556]	52.71	1	18	18	70	947243382	386402277	2.45144	144.181	52.71	18	55	35.3304	32.24	8	15	425	47.6202	8.27979
379138203	30S ribosomal protein S1 [Streptococcus pneumoniae ST556]	63.75	1	25	25	84	3.39181e+09	1.41874e+09	2.39072	147.887	63.5	24	58	60.411	38.5	14	26	400	43.8692	5.13525
379138916	50S ribosomal protein L33 [Streptococcus pneumoniae ST556]	71.43	1	6	6	24	2.18797e+09	9.15254e+08	2.39056	17.8278	67.35	5	12	20.2572	51.02	5	12	49	5.90729	10.3452
379138137	pseudouridine synthase [Streptococcus pneumoniae ST556]	32.2	1	9	9	21	4.20201e+08	1.79583e+08	2.33987	33.5023	24.75	7	13	14.1081	16.95	5	8	295	32.8205	8.82178
379137511	polynucleotide phosphorylase [Streptococcus pneumoniae ST556]	64.72	1	45	45	346	9.03053e+09	3.88199e+09	2.32626	707.355	64.72	45	266	204.568	42.61	25	80	737	80.9509	5.14795
379136898	LIM domain protein [Streptococcus pneumoniae ST556]	13.06	1	2	2	17	3.85773e+08	169199252	2.27999	32.2671	13.06	2	10	21.9803	13.06	2	7	222	23.5686	9.67139
379138623	MarR family transcriptional regulator [Streptococcus pneumoniae ST556]	27.89	1	3	4	14	6.34617e+07	2.84694e+07	2.22912	9.79395	18.37	2	5	18.0404	15.65	3	9	147	16.7887	7.79639
909837695	NUDIX hydrolase [Streptococcus pneumoniae ST556]	24.52	1	3	3	11	7.06594e+07	3.23172e+07	2.18643	13.6173	20	2	4	22.3722	24.52	3	7	155	17.9487	4.50049
379137660	cell division protein FtsE [Streptococcus pneumoniae ST556]	50.87	1	10	10	36	6.8358e+08	3.25689e+08	2.09888	48.0151	50.87	10	20	39.3472	29.13	6	16	230	25.7808	9.5835
379138005	Rex family transcripional regulator [Streptococcus pneumoniae ST556]	69.01	1	12	12	72	4379281096	2.13948e+09	2.04689	95.7348	51.64	11	37	82.5948	69.01	11	35	213	24.1497	9.11475
379137475	aminoglycoside phosphotransferase [Streptococcus pneumoniae ST556]	12.12	1	4	4	12	165192345	8.10731e+07	2.03757	22.6233	12.12	4	9	7.29427	7.95	2	3	264	31.0847	8.82178
909837811	hypothetical protein MYY_03105 [Streptococcus pneumoniae ST556]	18.33	1	3	3	6	7.42711e+07	3.83444e+07	1.93695	6.70151	10	1	2	7.92086	18.33	3	4	120	14.1314	7.94287
379136874	DNA polymerase III subunit beta [Streptococcus pneumoniae ST556]	70.63	1	21	21	173	6.93969e+09	3.61797e+09	1.91812	194.779	56.35	18	79	233.614	70.37	20	94	378	42.0171	5.16064
379138367	GTP-binding protein [Streptococcus pneumoniae ST556]	69.74	1	12	12	65	1291423313	6.87816e+08	1.87757	97.2919	69.74	12	34	88.7609	45.13	8	31	195	22.3125	8.67529
909837641	hypothetical protein MYY_0708 [Streptococcus pneumoniae ST556]	54.55	1	7	7	39	3.32675e+08	1.77815e+08	1.8709	49.659	49.73	6	21	32.5744	49.73	6	18	187	20.1798	6.85889
379138381	transcriptional repressor CodY [Streptococcus pneumoniae ST556]	54.58	1	19	19	154	4.57182e+09	2.49618e+09	1.83153	210.547	53.82	17	78	184.473	54.2	17	76	262	29.7376	5.98584
379138364	hypothetical protein MYY_1498 [Streptococcus pneumoniae ST556]	11.08	1	2	2	7	117210130	65390653	1.79246	16.8151	11.08	2	5	8.31864	6.46	1	2	325	36.0365	5.88428
379137669	transcriptional regulator [Streptococcus pneumoniae ST556]	46.02	1	7	7	12	242482912	1.35744e+08	1.78633	8.06186	7.95	1	2	22.8494	38.07	6	10	176	21.0427	9.31982
909837637	SAM-dependent methyltransferase [Streptococcus pneumoniae ST556]	34.05	1	4	4	13	1.8721e+08	108302194	1.72859	14.913	21.08	2	5	26.6555	34.05	4	8	185	20.7999	6.53662
379137367	acetyl-CoA carboxylase subunit alpha [Streptococcus pneumoniae ST556]	53.33	1	13	13	71	3.15365e+09	1.85896e+09	1.69646	92.1735	53.33	11	36	87.0096	50.2	12	35	255	28.2158	6.40479
379137681	RNA helicase [Streptococcus pneumoniae ST556]	37.5	1	14	14	51	5.4291e+08	3.21815e+08	1.68703	69.8397	35.56	13	27	64.1259	33.33	12	24	360	41.2741	7.95752
909837497	GntR family transcriptional regulator [Streptococcus pneumoniae ST556]	54.2	1	20	20	170	4.818e+09	2.91138e+09	1.65488	200.461	41.6	17	80	219.51	53.36	19	90	238	27.9402	6.53662
379138986	50S ribosomal protein L9 [Streptococcus pneumoniae ST556]	56.67	1	10	10	58	1455608248	8.81137e+08	1.65197	58.4488	44.67	6	20	114.029	50.67	9	38	150	16.5131	9.42236
379138036	glucose-1-phosphate adenylyltransferase [Streptococcus pneumoniae ST556]	59.89	1	18	18	117	1.43324e+09	8.7098e+08	1.64555	175.312	56.99	17	64	159.921	46.17	13	53	379	42.5549	6.81494
379137131	DNA-binding protein [Streptococcus pneumoniae ST556]	4.22	1	1	1	4	6.33948e+07	38530781	1.6453	6.67631	4.22	1	2	6.02207	4.22	1	2	237	28.0335	5.92236
379138977	Clp protease ClpX [Streptococcus pneumoniae ST556]	35.43	1	22	24	68	2.19495e+09	1346118266	1.63058	129.158	31.85	21	46	70.3495	19.75	11	22	810	90.1136	6.01123
379138526	SAM-dependent methyltransferase [Streptococcus pneumoniae ST556]	14.23	2	2	2	10	1.86835e+08	1.14719e+08	1.62864	15.0522	14.23	2	4	18.6818	14.23	2	6	246	28.4016	4.67822
379137366	acetyl-CoA carboxylase subunit beta [Streptococcus pneumoniae ST556]	38.89	1	13	13	115	4.07765e+09	2513953515	1.62201	164.671	38.89	13	62	144.406	38.89	12	53	288	31.7655	8.6167
379138769	ribosome biogenesis GTPase RsgA [Streptococcus pneumoniae ST556]	33.22	1	7	7	22	3.63006e+08	2.24268e+08	1.61862	35.0486	33.22	7	13	22.4561	18.15	4	9	292	32.9848	6.44287
379138665	hypothetical protein MYY_1801 [Streptococcus pneumoniae ST556]	28.81	1	5	5	16	1.23239e+08	7.76774e+07	1.58655	15.2927	16.38	3	6	19.4396	23.73	4	10	177	21.3247	6.80029
379137820	phosphohydrolase [Streptococcus pneumoniae ST556]	29.26	1	9	9	20	292648586	189541632	1.54398	39.6302	29.26	9	17	5.17974	6.68	2	3	434	50.7905	5.74463
379137739	nicotinate phosphoribosyltransferase [Streptococcus pneumoniae ST556]	52.26	1	21	21	68	1.54804e+09	1.00977e+09	1.53306	133.443	52.06	20	44	74.4697	31.89	12	24	486	55.074	5.26221
379137420	potassium transporter TrkA [Streptococcus pneumoniae ST556]	14.03	1	5	5	10	1.7391e+08	1.14565e+08	1.51801	21.7337	12.69	4	6	12.8673	9.13	3	4	449	49.7426	7.28369
379138223	16S rRNA methyltransferase [Streptococcus pneumoniae ST556]	28.5	1	5	5	17	7.29568e+07	4.82213e+07	1.51296	13.9036	11.4	2	6	18.1386	28.5	5	11	193	21.3811	7.40088
379137348	DNA mismatch repair protein MutS [Streptococcus pneumoniae ST556]	20.82	1	12	12	42	6.16172e+08	4.07619e+08	1.51164	79.4948	19.15	11	24	60.9231	17.22	9	18	778	87.5713	6.90283
379138086	prolyl-tRNA synthetase [Streptococcus pneumoniae ST556]	82.5	1	13	13	75	1.18889e+09	7.95989e+08	1.4936	65.4273	78.13	11	27	117.536	81.88	12	48	160	17.5717	9.20264
909837805	threonyl-tRNA synthase [Streptococcus pneumoniae ST556]	61.82	1	35	35	206	5.23222e+09	3512137222	1.48975	339.981	59.35	34	126	207.958	55.33	25	80	647	74.6654	5.43994
379137354	aspartate kinase [Streptococcus pneumoniae ST556]	72.25	1	28	28	187	5.59777e+09	3.77092e+09	1.48446	248.73	70.93	25	105	197.106	68.28	24	82	454	50.177	6.15088
379137925	HIT family hydrolase [Streptococcus pneumoniae ST556]	7.22	1	6	6	9	1.23099e+08	8.29819e+07	1.48344	20.3031	6.26	5	7	2.33841	1.83	2	2	1039	114.549	5.75732
379137882	metallohydrolase [Streptococcus pneumoniae ST556]	29	1	5	5	12	1.75112e+08	1.19727e+08	1.46259	9.59892	20.07	3	5	19.2269	21.19	4	7	269	29.8981	6.23975
909837929	MarR family transcriptional regulator [Streptococcus pneumoniae ST556]	14.38	1	2	2	24	324574792	2.22222e+08	1.46059	25.9326	14.38	2	9	42.6403	14.38	2	15	146	16.5956	6.25244
379137532	ribonuclease J [Streptococcus pneumoniae ST556]	35.8	1	20	20	68	2.79096e+09	1.91809e+09	1.45507	126.799	34.72	18	45	70.1275	25.68	12	23	553	61.128	5.56689
379137353	ManO [Streptococcus pneumoniae ST556]	35.77	1	4	4	14	7.04133e+07	4.86188e+07	1.44827	7.60209	8.94	1	2	33.1435	35.77	4	12	123	13.6114	9.74463
379137324	transcriptional regulator [Streptococcus pneumoniae ST556]	24.89	2	5	5	20	1.43087e+08	9.90347e+07	1.44481	16.2911	15.72	3	7	30.11	24.89	5	13	229	26.8631	7.04932
379138266	aldo/keto reductase [Streptococcus pneumoniae ST556]	21.1	1	7	7	23	4.00691e+08	2.80242e+08	1.4298	34.7449	18.51	6	13	26.0856	13.64	4	10	308	35.1421	6.18896
379138556	hypothetical protein MYY_1692 [Streptococcus pneumoniae ST556]	19.23	1	2	2	9	3.47673e+08	245563043	1.41582	15.2287	19.23	2	4	17.87	19.23	2	5	156	18.0666	3.95459
379138863	chemotaxis protein CheY [Streptococcus pneumoniae ST556]	24.68	1	4	4	8	8.12484e+07	5.78736e+07	1.4039	11.044	18.3	2	4	8.16383	14.47	3	4	235	27.2134	6.7124
379137789	prephenate dehydratase [Streptococcus pneumoniae ST556]	42.55	1	7	7	33	7.41691e+08	5.28989e+08	1.40209	55.1197	39.72	6	20	32.5915	30.5	5	13	282	31.6413	5.35107
909837744	bifunctional N-acetylglucosamine-1-phosphate uridyltransferase/glucosamine-1-phosphate acetyltransferase [Streptococcus pneumoniae ST556]	49.24	1	18	18	146	6.67286e+09	4.76372e+09	1.40077	196.568	49.24	18	77	169.399	35.29	12	69	459	49.3433	5.57959
379137179	30S ribosomal protein S5 [Streptococcus pneumoniae ST556]	89.63	1	19	19	529	3.66342e+10	2.61584e+10	1.40048	644.155	84.76	17	211	972.518	85.98	18	318	164	17.0464	9.5249
379137457	response regulator [Streptococcus pneumoniae ST556]	71.84	1	15	15	64	7.36193e+08	5.26815e+08	1.39744	74.6488	55.51	11	32	81.2774	64.08	14	32	245	28.7348	6.29053
379137924	histidine motif-containing protein [Streptococcus pneumoniae ST556]	30.87	1	3	22	80	1.65069e+09	1.18127e+09	1.39739	134.94	29.11	21	50	84.3025	17.25	12	30	852	95.2565	5.51611
379138532	GTPase [Streptococcus pneumoniae ST556]	61.14	1	17	17	74	6.03508e+08	4.33305e+08	1.3928	128.622	61.14	17	43	89.0827	44.57	13	31	368	40.9437	7.86963
909837510	DNA-binding protein [Streptococcus pneumoniae ST556]	8.01	3	2	2	6	94299690	6.80957e+07	1.38481	8.271	4.88	1	2	12.0469	8.01	2	4	287	34.0825	6.85889
379138035	glucose-1-phosphate adenylyltransferase [Streptococcus pneumoniae ST556]	10	1	3	3	9	1.26851e+08	9.17012e+07	1.38331	8.08282	3.95	1	3	13.0092	10	3	6	380	41.4646	4.91943
379137143	excinuclease ABC subunit A [Streptococcus pneumoniae ST556]	28.95	1	17	17	50	416810055	3.01327e+08	1.38325	73.6651	25.77	14	28	55.4161	21.85	13	22	943	104.09	6.37939
379137200	DeoR faimly transcriptional regulator [Streptococcus pneumoniae ST556]	8.9	1	3	3	5	5.34206e+07	3.87079e+07	1.3801	11.7199	8.9	3	4	2.9829	3.07	1	1	326	37.1692	6.20166
379137449	molecular chaperone DnaJ [Streptococcus pneumoniae ST556]	43.12	1	14	14	121	1.72906e+09	1.26384e+09	1.3681	134.947	43.12	13	47	207.322	34.39	12	74	378	40.4929	7.23975
379137230	16S rRNA pseudouridylate synthase [Streptococcus pneumoniae ST556]	8.33	1	2	2	4	9.57334e+07	70015844	1.36731	9.80069	8.33	2	3	3.3418	4.58	1	1	240	27.3185	6.43018
379138066	histidine motif-containing protein [Streptococcus pneumoniae ST556]	40.44	1	10	29	99	1.65069e+09	1.20727e+09	1.36729	151.396	40.44	29	60	103.339	23.61	16	39	826	92.8524	5.59229
379138129	16S rRNA methyltransferase [Streptococcus pneumoniae ST556]	42.81	1	11	11	47	7.71114e+08	566643778	1.36084	70.2284	36.99	9	26	47.2957	36.99	10	21	292	32.9077	5.05908
379138614	molecular chaperone GroES [Streptococcus pneumoniae ST556]	27.83	1	6	7	28	4.19834e+08	3.10177e+08	1.35353	19.085	18.26	4	10	47.4442	27.83	7	18	345	36.7584	5.97314
379137168	30S ribosomal protein S3 [Streptococcus pneumoniae ST556]	64.06	1	15	15	444	4.69498e+10	34777467025	1.35001	574.715	59.45	14	232	502.023	64.06	14	212	217	24.0309	9.70068
909837849	enterocin immunity protein [Streptococcus pneumoniae ST556]	80.61	1	9	9	27	1.39505e+08	1.04015e+08	1.3412	15.3005	34.69	3	6	52.7124	80.61	9	21	98	11.221	6.80029
379138755	phosphopantetheine adenylyltransferase [Streptococcus pneumoniae ST556]	38.27	1	5	5	28	315924973	2.36162e+08	1.33775	19.2866	10.49	2	8	46.8146	38.27	5	20	162	18.5035	5.98584
379137359	2-nitropropane dioxygenase [Streptococcus pneumoniae ST556]	62.96	1	18	18	149	9.23838e+09	6.94511e+09	1.3302	194.395	61.11	17	74	190.275	60.8	16	75	324	34.1559	5.46533
909837826	GntR family transcriptional regulator [Streptococcus pneumoniae ST556]	37.19	1	3	3	7	5.109e+07	3.84851e+07	1.32753	8.24618	12.4	1	2	15.12	37.19	3	5	121	13.9502	6.31592
379138317	UDP-N-acetylmuramate--alanine ligase [Streptococcus pneumoniae ST556]	56.98	1	18	18	120	5106390786	3848221968	1.32695	146.945	56.76	17	68	117.782	40.09	13	52	444	49.8427	5.77002
379137784	chorismate synthase [Streptococcus pneumoniae ST556]	75.26	1	24	24	70	2357339089	1.80465e+09	1.30626	131.061	75.26	24	55	32.6328	32.73	9	15	388	42.8451	6.23975
379138256	peptidase U32 [Streptococcus pneumoniae ST556]	62.46	1	15	15	72	861567662	6.60921e+08	1.30359	105.686	57.61	12	38	89.3432	42.72	11	34	309	35.565	5.09717
379137389	threonine dehydratase [Streptococcus pneumoniae ST556]	18.27	1	6	6	15	1.3056e+08	100250814	1.30234	18.9418	18.27	6	10	7.35784	10.82	3	5	416	45.4344	5.65576
909837772	5,10-methylene-tetrahydrofolate cyclohydrolase [Streptococcus pneumoniae ST556]	5.61	1	1	1	3	198910775	154008874	1.29155	9.14624	5.61	1	2	3.38188	5.61	1	1	285	30.6303	6.53662
379138947	DeoR faimly transcriptional regulator [Streptococcus pneumoniae ST556]	33.85	1	9	9	29	2.4969e+08	1.95139e+08	1.27955	32.0936	24.12	6	12	46.9088	23.35	7	17	257	29.2792	6.31592
379136924	transcriptional regulator [Streptococcus pneumoniae ST556]	72.88	1	11	11	28	1.19889e+08	9.42512e+07	1.27202	13.6528	23.73	4	6	51.3577	72.88	11	22	118	13.625	5.68115
379136907	transcription-repair coupling factor [Streptococcus pneumoniae ST556]	9.67	1	9	9	21	2.06532e+08	1.62706e+08	1.26935	43.3141	9.67	9	16	11.0641	4.62	4	5	1169	134.832	5.57959
379138359	phosphoglucosamine mutase [Streptococcus pneumoniae ST556]	9.33	1	3	3	11	219921735	1.75043e+08	1.25639	13.2226	6	2	5	16.8057	6.44	2	6	450	48.0935	4.67822
379137401	transcriptional regulator [Streptococcus pneumoniae ST556]	3.14	1	1	1	6	98970375	79070801	1.25167	6.65722	3.14	1	2	15.239	3.14	1	4	509	59.8755	6.90283
379138004	gamma-glutamyl hydrolase [Streptococcus pneumoniae ST556]	17.9	1	5	5	18	1.86732e+08	1.49332e+08	1.25045	18.5647	9.17	2	7	27.0635	17.9	5	11	229	25.7961	5.08447
909837837	ATPase AAA [Streptococcus pneumoniae ST556]	55.52	1	15	15	71	8.54153e+08	6.9307e+08	1.23242	106.902	55.52	15	43	81.1013	50	14	28	344	38.9877	7.66455
379137860	ribonuclease III [Streptococcus pneumoniae ST556]	30.17	1	7	7	20	225436859	1.83675e+08	1.22737	22.5413	21.98	5	10	19.265	25.86	5	10	232	26.1676	5.88428
379138436	GTP pyrophosphokinase [Streptococcus pneumoniae ST556]	26.62	1	16	16	43	5.3704e+08	4.42956e+08	1.2124	79.5676	23.51	14	28	22.451	11.22	7	15	740	84.5865	7.79639
379138218	heme ABC transporter ATP-binding protein [Streptococcus pneumoniae ST556]	27.59	1	12	12	27	2.19362e+08	1.82108e+08	1.20457	35.2426	18.4	8	15	19.6117	12.33	5	12	511	55.1012	5.59229
379139015	LytR family transcriptional regulator [Streptococcus pneumoniae ST556]	82.8	1	24	24	249	6.28587e+09	5.237e+09	1.20028	293.61	82.8	24	115	342.136	82	23	134	250	29.9396	6.55127
379138243	ribose 5-phosphate isomerase [Streptococcus pneumoniae ST556]	53.54	1	8	8	46	9.83066e+08	8.19112e+08	1.20016	47.6222	39.39	5	13	88.9732	53.54	8	33	99	11.222	6.78564
379138762	pyruvate formate lyase-activating enzyme 1 [Streptococcus pneumoniae ST556]	18.18	1	4	4	20	3.56975e+08	2.97693e+08	1.19914	21.7769	18.18	4	9	27.1853	11.36	3	11	264	30.1053	6.72705
379137224	DNA polymerase III PolC [Streptococcus pneumoniae ST556]	13.6	1	16	16	31	373901523	3.14871e+08	1.18748	50.9886	10.87	12	19	25.2528	7.04	8	12	1463	164.787	5.22412
909837830	ribonuclease [Streptococcus pneumoniae ST556]	30.17	1	12	12	21	4.38807e+08	3.76658e+08	1.165	44.0386	26.82	10	16	14.6655	5.77	3	5	537	60.2074	5.41455
379137752	acyl-ACP thioesterase [Streptococcus pneumoniae ST556]	28.57	1	5	5	11	1.25252e+08	1.09475e+08	1.14412	13.5319	9.8	2	5	13.5479	28.57	5	6	245	28.3725	5.51611
379137865	glucose-6-phosphate dehydrogenase [Streptococcus pneumoniae ST556]	53.13	1	20	20	76	2.49987e+09	2.18726e+09	1.14292	123.827	53.13	20	44	101.231	36.57	14	32	495	56.7125	5.75732
379137677	RNA-binding protein [Streptococcus pneumoniae ST556]	81.01	1	6	6	20	2.46291e+08	2.16142e+08	1.13948	13.6317	58.23	3	6	29.1918	64.56	5	14	79	9.00497	6.04932
379137372	elongation factor P [Streptococcus pneumoniae ST556]	67.74	1	9	9	216	1.4433e+10	1.26772e+10	1.1385	264.065	66.67	8	100	274.747	67.74	9	116	186	20.5874	4.91943
379137307	UDP-N-acetylglucosamine 2-epimerase [Streptococcus pneumoniae ST556]	73.48	1	22	22	423	13187614162	1.16002e+10	1.13684	530.391	69.34	21	224	476.099	71.27	20	199	362	40.898	5.70654
379138190	DeoR faimly transcriptional regulator [Streptococcus pneumoniae ST556]	63.01	1	13	13	85	1.48659e+09	1.33358e+09	1.11474	98.3521	54.88	10	39	101.376	63.01	12	46	246	27.2686	6.17627
909837966	LysR family transcriptional regulator [Streptococcus pneumoniae ST556]	49.67	1	12	12	36	5.06995e+08	4.5558e+08	1.11286	45.7296	28.15	8	16	50.0203	45.36	11	20	302	34.935	5.64307
379138123	phosphate starvation-inducible protein PhoH [Streptococcus pneumoniae ST556]	40.06	1	10	10	63	5.47129e+08	4.91773e+08	1.11256	110.449	40.06	10	40	61.3825	32.3	7	23	322	36.2621	6.07471
379137834	carbamoyl phosphate synthase small subunit [Streptococcus pneumoniae ST556]	37.6	1	11	11	105	1.54178e+09	1395804814	1.10458	161.783	37.6	11	59	130.497	33.15	9	46	359	39.838	6.41748
379138280	tRNA (guanine-N1)-methyltransferase [Streptococcus pneumoniae ST556]	20.5	1	4	4	31	3.22442e+08	2.92608e+08	1.10196	36.121	20.5	4	14	41.9451	20.5	4	17	239	27.6158	4.94482
379137240	dihydrofolate synthase [Streptococcus pneumoniae ST556]	30	1	7	7	19	4.66649e+08	4.24702e+08	1.09877	43.8268	30	7	16	9.21564	5	2	3	440	48.7078	5.14795
379138488	preprotein translocase subunit SecA [Streptococcus pneumoniae ST556]	51.85	1	34	34	150	1.88722e+09	1.72414e+09	1.09459	178.317	45.28	28	68	244.937	41.7	27	82	837	94.9703	5.60498
379137690	NADPH-dependent FMN reductase [Streptococcus pneumoniae ST556]	27.78	1	9	9	34	193338587	1.76961e+08	1.09255	34.9042	19.08	6	12	59.5829	27.78	9	22	414	45.8397	5.19873
909837880	3'-5' exonuclease [Streptococcus pneumoniae ST556]	39.94	1	9	9	28	1.75683e+08	1.63019e+08	1.07768	49.3743	33.55	7	16	36.719	34.5	8	12	313	35.7491	6.29053
379137218	glucosamine--fructose-6-phosphate aminotransferase [Streptococcus pneumoniae ST556]	77.74	1	38	38	394	1.0402e+10	9.66269e+09	1.07651	591.531	77.74	38	213	507.561	57.48	27	181	602	65.5206	5.18604
379138997	30S ribosomal protein S2 [Streptococcus pneumoniae ST556]	78.38	1	21	21	550	2.82123e+10	2.63166e+10	1.07204	700.851	78.38	20	246	846.563	78.38	21	304	259	28.823	5.26221
379137281	transcriptional regulator [Streptococcus pneumoniae ST556]	12.61	1	3	3	6	1.25566e+08	1.19797e+08	1.04816	8.31167	4.2	1	2	12.8497	12.61	3	4	333	38.2764	5.78271
379137118	DNA mismatch repair protein MutL [Streptococcus pneumoniae ST556]	29.58	1	12	12	30	2.64602e+08	2.52674e+08	1.04721	50.4249	27.58	11	21	22.1378	10.48	5	9	649	73.3749	5.57959
379138101	GTPase Era [Streptococcus pneumoniae ST556]	77.93	1	24	24	120	1932215917	1.85204e+09	1.04329	158.486	77.93	24	61	155.836	67.56	19	59	299	33.9887	6.91748
379138712	recombinase RecA [Streptococcus pneumoniae ST556]	44.07	1	14	15	56	863252062	836856138	1.03154	64.3544	41.75	13	26	80.777	38.66	13	30	388	41.9239	5.19873
379138871	glycerol-3-phosphate dehydrogenase [Streptococcus pneumoniae ST556]	64.5	1	15	15	141	5.1781e+09	5031181288	1.0292	169.378	64.5	15	59	243.764	62.72	14	82	338	36.754	5.47803
379137589	ribonuclease Z [Streptococcus pneumoniae ST556]	51.78	1	14	14	71	8.0326e+08	7.85143e+08	1.02307	78.9443	46.6	12	36	84.686	44.98	13	35	309	34.1769	6.60986
379138517	16S rRNA methyltransferase [Streptococcus pneumoniae ST556]	8.24	1	3	3	7	127886431	1.25133e+08	1.022	6.58481	2.97	1	2	14.0404	8.24	3	5	437	49.0248	5.89697
379138759	RNA methyltransferase [Streptococcus pneumoniae ST556]	25.2	1	6	6	13	1.8095e+08	1.77115e+08	1.02165	17.1888	21.95	5	7	15.3483	15.45	3	6	246	26.938	5.60498
379137993	GTPase CgtA [Streptococcus pneumoniae ST556]	60.37	2	20	20	81	2.7243e+09	2.6864e+09	1.01411	114.751	54.61	16	44	95.5286	30.41	11	37	434	48.1303	5.05908
379137081	peptidase M22 [Streptococcus pneumoniae ST556]	36.56	1	7	7	24	4.56161e+08	4.51554e+08	1.0102	36.0394	33.48	6	11	43.5957	31.72	6	13	227	25.2992	5.61768
909837769	DNA topoisomerase IV subunit A [Streptococcus pneumoniae ST556]	20.72	2	15	15	39	5.88847e+08	5.85367e+08	1.00595	68.3657	18.62	13	24	49.2139	10.6	7	15	811	91.6877	5.79541
379137026	transcriptional regulator [Streptococcus pneumoniae ST556]	16.38	1	2	2	5	1.01469e+08	1.01226e+08	1.0024	11.5722	16.38	2	3	0	10.78	1	2	232	26.6669	5.49072
379138881	hypothetical protein MYY_2020 [Streptococcus pneumoniae ST556]	43.48	1	4	4	15	57965327	5.79864e+07	0.999637	7.09326	14.13	1	2	42.4795	43.48	4	13	92	10.0395	8.77783
379138212	DNA gyrase subunit B [Streptococcus pneumoniae ST556]	6.49	1	5	5	10	1.50543e+08	1.51579e+08	0.993164	13.1703	3.86	3	6	10.6165	5.26	4	4	647	71.5909	6.65381
379137558	serine protease [Streptococcus pneumoniae ST556]	47.27	1	86	86	291	2.23662e+09	2262757892	0.988446	484.419	45.08	78	176	307.069	35.04	56	115	2143	240.467	6.23975
379137918	DeoR faimly transcriptional regulator [Streptococcus pneumoniae ST556]	40.71	1	9	9	93	3.94558e+08	400110447	0.986122	123.09	40.71	9	45	116.36	40.71	9	48	253	28.4141	7.48877
379137900	DNA recombination protein RecN [Streptococcus pneumoniae ST556]	27.21	1	12	12	49	5.35213e+08	5.42804e+08	0.986015	78.7714	23.96	10	27	67.1436	23.96	10	22	555	62.7521	5.05908
379137540	NAD(P)H nitroreductase [Streptococcus pneumoniae ST556]	57.21	1	10	10	62	2104888743	2.15336e+09	0.97749	79.3651	56.22	9	30	86.6664	53.23	9	32	201	22.6429	6.81494
379138326	UDP-N-acetylmuramoylalanyl-D-glutamate--L-lysine ligase [Streptococcus pneumoniae ST556]	26.61	1	12	12	30	3.10344e+08	3.1856e+08	0.974208	43.5594	18.5	8	16	35.1497	17.26	8	14	481	53.6502	5.70654
379138251	DNA gyrase subunit B [Streptococcus pneumoniae ST556]	43.21	1	28	28	113	1.64718e+09	1703557692	0.966906	191.414	41.36	24	68	114.535	37.5	20	45	648	72.2227	5.57959
909837541	phosphoglycerate mutase [Streptococcus pneumoniae ST556]	29.57	1	6	6	34	7.77805e+08	8.07341e+08	0.963416	59.3363	26.09	5	18	41.8364	29.57	6	16	230	25.7378	5.021
379138783	asparaginase [Streptococcus pneumoniae ST556]	12.81	1	4	4	17	1.32206e+08	1.37718e+08	0.959974	14.7247	12.81	4	9	21.2823	10.63	3	8	320	34.874	5.99854
379138090	foldase [Streptococcus pneumoniae ST556]	74.76	1	19	19	93	1.46395e+09	1527551840	0.958361	89.6144	63.58	14	33	146.34	66.45	17	60	313	34.4185	5.12256
379138338	asparagine--tRNA ligase [Streptococcus pneumoniae ST556]	54.59	2	32	32	289	9.74336e+09	1.0228e+10	0.952618	422.597	54.36	31	153	350.756	52.13	26	136	447	51.0345	5.05908
379137693	NADH oxidase [Streptococcus pneumoniae ST556]	30.5	1	12	12	55	8.01092e+08	844046546	0.949109	98.6961	22	9	33	50.5551	22.44	8	22	459	50.2815	5.08447
379138009	ribose-phosphate pyrophosphokinase [Streptococcus pneumoniae ST556]	55.49	1	14	14	163	2.6756e+09	2.8236e+09	0.947586	219.617	50.16	13	76	254.805	55.49	13	87	319	35.1034	6.32861
909837677	serine kinase [Streptococcus pneumoniae ST556]	59.81	1	15	15	71	7.30193e+08	7.76183e+08	0.940748	102.925	54.34	14	38	95.8376	53.7	13	33	311	34.7052	5.38916
379138032	pullulanase [Streptococcus pneumoniae ST556]	38.74	1	21	21	68	1.85448e+09	1.98022e+09	0.936505	120.072	37.55	20	40	81.9601	21.61	13	28	759	86.4857	5.2876
379138014	phosphotransacetylase [Streptococcus pneumoniae ST556]	12.35	1	3	3	5	36831975	3.95672e+07	0.930871	7.41144	9.26	2	3	5.74358	7.41	2	2	324	35.1013	5.17334
909837878	membrane protein [Streptococcus pneumoniae ST556]	6.82	1	2	2	4	3.27109e+07	3.51802e+07	0.929808	7.85095	3.9	1	2	3.76482	6.82	2	2	308	34.0832	9.80322
909837813	hydrolase [Streptococcus pneumoniae ST556]	28.71	1	3	3	8	1.28865e+08	138783866	0.928529	7.3139	28.71	3	4	8.59217	15.31	2	4	209	23.6309	5.75732
379137876	phosphopantothenoylcysteine decarboxylase [Streptococcus pneumoniae ST556]	38.8	1	6	6	29	1.69487e+08	1.82971e+08	0.926305	20.8879	28.96	4	10	51.5454	26.23	5	19	183	19.8835	6.88818
379137206	glycerol dehydrogenase [Streptococcus pneumoniae ST556]	22.93	1	6	6	19	2.02537e+08	2.21242e+08	0.915452	35.8304	20.99	5	11	19.9428	17.4	5	8	362	39.1732	5.26221
379137836	2-C-methyl-D-erythritol 4-phosphate cytidylyltransferase [Streptococcus pneumoniae ST556]	26.77	1	7	7	33	2.25933e+08	247851212	0.911567	35.8101	21.93	5	14	39.9639	26.77	7	19	269	32.1194	7.59131
379138332	methyltransferase [Streptococcus pneumoniae ST556]	25.3	1	5	5	14	6.64906e+07	7.38758e+07	0.900033	12.3453	13.25	3	6	20.1034	25.3	5	8	249	28.3045	6.17627
379136906	peptidyl-tRNA hydrolase [Streptococcus pneumoniae ST556]	61.38	1	11	11	59	3.52029e+08	3.91432e+08	0.899336	53.3685	44.44	6	19	122.045	61.38	11	40	189	21.3911	8.67529
379137866	peptide ABC transporter ATP-binding protein [Streptococcus pneumoniae ST556]	18.7	1	3	3	10	2.25233e+08	2.50964e+08	0.89747	14.7222	18.7	3	6	7.81095	10.57	1	4	246	27.3348	5.09717
379137154	ribonucleoside-triphosphate reductase [Streptococcus pneumoniae ST556]	38.91	1	27	27	81	6.64931e+08	743093713	0.894814	87.6902	33.06	22	44	70.3218	21.77	14	37	735	83.837	6.02393
379137288	16S rRNA methyltransferase [Streptococcus pneumoniae ST556]	35.76	1	9	9	63	4.8591e+08	5.43538e+08	0.893976	82.4505	35.44	8	34	77.088	33.54	8	29	316	35.9447	6.97607
909837571	glycosyl transferase [Streptococcus pneumoniae ST556]	43.49	1	12	12	68	8.01782e+08	8.98821e+08	0.892037	97.1664	37.67	10	34	86.4871	43.15	10	34	292	34.4716	7.81104
909837904	DNA mismatch repair protein MutS [Streptococcus pneumoniae ST556]	22.39	1	14	14	48	3.35277e+08	3.79807e+08	0.882758	62.7989	19.08	12	25	39.1812	18.6	11	23	844	94.8117	5.32568
379137342	trigger factor [Streptococcus pneumoniae ST556]	64.64	1	31	31	229	8.41738e+09	9.59456e+09	0.877307	311.049	63	28	120	279.148	58.55	25	109	427	47.2538	4.52588
379137990	1,2-diacylglycerol 3-glucosyltransferase [Streptococcus pneumoniae ST556]	34.01	1	10	10	21	3.44654e+08	3.95059e+08	0.872411	25.1585	26.98	8	10	20.95	21.77	6	11	441	50.3353	6.49365
379138205	pyrrolidone-carboxylate peptidase [Streptococcus pneumoniae ST556]	28.97	1	5	5	27	2.50298e+08	288285298	0.868229	21.3954	12.62	2	6	68.5006	28.97	5	21	214	23.405	5.41455
379138456	cell division protein FtsZ [Streptococcus pneumoniae ST556]	59.9	1	23	23	316	8.90356e+09	1.03627e+10	0.85919	453.198	59.9	23	150	523.99	59.67	22	166	419	44.4028	4.80518
379137356	MarR family transcriptional regulator [Streptococcus pneumoniae ST556]	66.67	1	11	11	71	4.53603e+08	5.32009e+08	0.852622	78.7487	49.31	6	26	124.992	66.67	11	45	144	16.7059	8.88037
909837777	septation ring formation regulator EzrA [Streptococcus pneumoniae ST556]	40.7	1	20	20	73	6.67453e+08	7.86402e+08	0.848742	129.174	39.13	18	44	91.3472	28.17	11	29	575	66.4797	4.64014
379138050	GTPase [Streptococcus pneumoniae ST556]	31.8	4	9	9	32	157523815	1.85934e+08	0.847203	49.1648	31.8	9	17	38.8043	23.67	7	15	283	32.1511	8.80713
909837702	transcription antiterminator lact [Streptococcus pneumoniae ST556]	52.52	1	11	11	35	1.85116e+08	219009239	0.845242	38.5089	32.37	6	13	53.9068	46.76	10	22	278	32.9319	6.1001
379137702	amino acid ABC transporter ATP-binding protein [Streptococcus pneumoniae ST556]	27.13	1	6	6	11	105557528	1.2492e+08	0.844999	6.6822	4.05	1	2	25.4491	27.13	6	9	247	27.3495	6.7124
379138147	spermidine synthase [Streptococcus pneumoniae ST556]	25.52	1	5	5	23	2.25817e+08	2.73169e+08	0.826658	20.0724	10.14	2	5	55.8501	25.52	5	18	286	32.8382	5.0083
909837982	uracil-DNA glycosylase [Streptococcus pneumoniae ST556]	29.49	1	5	5	24	3.09569e+08	3.76182e+08	0.822923	22.4674	24.88	4	10	29.6592	29.49	5	14	217	24.0346	7.02002
379137579	zinc metalloprotease [Streptococcus pneumoniae ST556]	10.15	1	15	15	24	243216515	2.95658e+08	0.822628	41.1984	8.83	13	14	31.9531	6.2	8	10	1902	212.032	5.40186
379138770	16S rRNA methyltransferase [Streptococcus pneumoniae ST556]	55.86	1	14	14	74	6.59634e+08	8.05644e+08	0.818766	101.616	46.55	12	33	118.37	51.72	13	41	290	32.2169	6.16357
379138008	cysteine desulfurase [Streptococcus pneumoniae ST556]	33.15	1	9	9	35	3.53475e+08	4.3361e+08	0.81519	37.7894	27.22	8	14	49.0247	28.84	8	21	371	40.709	6.52197
909837569	UDP-N-acetyl-D-mannosamine transferase [Streptococcus pneumoniae ST556]	48.18	1	12	12	91	7.20233e+08	8.89152e+08	0.810023	109.861	36.84	9	38	179.05	48.18	12	53	247	28.1648	8.5874
379137199	DeoR faimly transcriptional regulator [Streptococcus pneumoniae ST556]	20.16	1	4	4	10	4.59218e+07	5.74961e+07	0.798695	8.79311	9.27	2	3	16.3213	20.16	4	7	248	27.9287	7.85498
379137399	formate acetyltransferase [Streptococcus pneumoniae ST556]	71.06	1	50	50	454	11024550239	1.38314e+10	0.797065	651.639	68.22	45	219	621.045	65.37	47	235	774	87.7246	5.24951
379138625	glutamyl aminopeptidase [Streptococcus pneumoniae ST556]	27.68	1	6	6	22	1.95905e+08	245801074	0.797007	12.9062	18.36	3	5	47.4449	27.68	6	17	354	37.9954	5.77002
379137770	UDP-N-acetylenolpyruvoylglucosamine reductase [Streptococcus pneumoniae ST556]	37.34	1	10	10	54	5.25376e+08	6.65261e+08	0.789729	81.2492	33.54	9	25	71.7402	30.7	8	29	316	34.5169	6.99072
379137649	deoxycytidylate deaminase [Streptococcus pneumoniae ST556]	59.35	1	7	7	48	347069665	4.41448e+08	0.786207	80.4969	59.35	7	26	67.7165	40.65	5	22	155	17.3838	7.37158
379138224	pantothenate kinase [Streptococcus pneumoniae ST556]	16.99	1	4	4	12	8.67473e+07	1.10685e+08	0.783732	12.685	12.09	3	5	19.3214	10.46	3	7	306	35.5332	5.17334
379137322	Holliday junction resolvase [Streptococcus pneumoniae ST556]	18.53	1	6	6	17	2.98016e+08	3.82541e+08	0.779045	34.9202	16.38	5	10	21.7585	16.59	5	7	464	51.5653	4.70361
379137441	restriction endonuclease subunit M [Streptococcus pneumoniae ST556]	10.47	1	3	3	7	8.03765e+07	1.03592e+08	0.775897	6.59201	2.87	1	2	15.2995	10.47	3	5	487	56.4455	5.12256
379138026	hypothetical protein MYY_1160 [Streptococcus pneumoniae ST556]	17.92	1	3	3	15	262688464	338981245	0.774935	18.0814	9.68	2	5	33.1256	17.92	3	10	279	30.6829	5.30029
379137901	phosphoesterase [Streptococcus pneumoniae ST556]	5.37	1	1	1	7	177536684	2.30598e+08	0.769895	8.499	5.37	1	2	20.4555	5.37	1	5	242	27.2172	4.66553
379137619	lysyl-tRNA synthetase [Streptococcus pneumoniae ST556]	55.04	1	30	30	124	2455309847	3.21997e+09	0.762525	169.755	53.23	25	62	144.304	53.63	27	62	496	56.6759	5.49072
379138671	molecular chaperone GroEL [Streptococcus pneumoniae ST556]	25.93	1	11	11	22	2.2987e+08	3.02442e+08	0.760045	49.9645	24.26	9	14	29.6147	13.33	5	8	540	57.06	4.84326
379137689	hypothetical protein MYY_0819 [Streptococcus pneumoniae ST556]	62.35	1	8	8	24	2.07281e+08	2.73221e+08	0.758656	14.1776	44.71	4	6	44.5989	62.35	8	18	85	9.86725	8.39697
379137337	LuxR family transcriptional regulator [Streptococcus pneumoniae ST556]	41.9	1	8	8	27	2.75768e+08	3.65182e+08	0.755153	28.3769	30	6	10	38.2036	30	6	17	210	23.5242	4.94482
379137355	enoyl-CoA hydratase [Streptococcus pneumoniae ST556]	47.51	1	13	13	62	911449964	1.21741e+09	0.748678	66.7591	47.51	13	25	100.293	47.13	12	37	261	28.7051	6.16357
379137744	S-adenosylmethionine tRNA ribosyltransferase [Streptococcus pneumoniae ST556]	45.32	1	12	12	67	771323508	1.03681e+09	0.74394	72.5651	39.77	10	32	61.4569	36.55	10	35	342	38.3557	5.94775
379138037	glycogen synthase [Streptococcus pneumoniae ST556]	13	1	5	5	18	3.62836e+08	4.91812e+08	0.737755	30.3419	13	5	11	16.4921	8.39	3	7	477	54.097	5.35107
379137798	serine kinase [Streptococcus pneumoniae ST556]	12.11	1	2	2	21	1.30135e+08	1.76953e+08	0.735417	35.5372	12.11	2	10	41.8249	12.11	2	11	289	31.5406	6.23975
379138700	ABC transporter substrate-binding protein [Streptococcus pneumoniae ST556]	10.37	1	6	6	12	1.03398e+08	1.42051e+08	0.72789	20.5233	10.37	5	7	17.0818	5.04	3	5	675	78.3169	6.50732
379137807	glutamate dehydrogenase [Streptococcus pneumoniae ST556]	17.19	1	6	6	26	1.94078e+08	267889192	0.72447	24.4153	14.73	5	9	44.8753	17.19	6	17	448	48.7657	5.5542
379137873	DeoR faimly transcriptional regulator [Streptococcus pneumoniae ST556]	18.13	1	4	4	15	4.91968e+07	6.79499e+07	0.724016	11.216	17.54	3	5	23.0401	18.13	4	10	171	19.5982	5.8335
379138824	DNA-binding protein [Streptococcus pneumoniae ST556]	49.09	1	16	16	88	9.16288e+08	1.26963e+09	0.721694	102.044	39.33	10	36	144.887	41.16	15	52	328	37.144	4.93213
379137888	DNA gyrase subunit A [Streptococcus pneumoniae ST556]	27.62	1	22	22	43	388933163	5.39837e+08	0.720464	76.8666	21.78	18	28	27.9111	17.27	12	15	822	91.9958	6.18896
909837570	lipopolysaccharide cholinephosphotransferase [Streptococcus pneumoniae ST556]	57.66	1	14	14	61	7.22272e+08	1.00389e+09	0.719474	46.5663	30.66	7	20	91.2555	54.38	13	41	274	32.2436	7.85498
909837883	catabolite control protein A [Streptococcus pneumoniae ST556]	60.71	1	14	14	49	3.60782e+08	5.02914e+08	0.717384	58.3212	54.46	10	18	87.8447	50.6	12	31	336	37.0202	5.65576
379137105	methionine ABC transporter ATP-binding protein [Streptococcus pneumoniae ST556]	45.89	1	12	12	40	353730564	4.93249e+08	0.717144	49.5796	30.31	9	15	80.0643	45.89	12	25	353	38.7548	6.20166
379138748	DNA-directed RNA polymerase subunit beta' [Streptococcus pneumoniae ST556]	21.8	1	20	20	51	2.54287e+08	3.54694e+08	0.716921	66.1546	13.22	13	24	67.2021	16.98	16	27	1225	136.902	7.03467
379137656	branched-chain amino acid ABC transporter ATP-binding protein [Streptococcus pneumoniae ST556]	15.35	1	5	5	8	7.70116e+07	1.09112e+08	0.7058	8.79081	12.2	4	5	8.62261	7.48	2	3	254	28.2621	5.87158
379136899	cell division protein Fic [Streptococcus pneumoniae ST556]	35.59	1	7	7	20	2.56447e+08	3.63931e+08	0.704659	14.9952	23.87	3	6	33.6033	35.59	7	14	222	25.4661	6.44287
379137691	NADPH-dependent FMN reductase [Streptococcus pneumoniae ST556]	33.83	1	6	6	16	1.93904e+08	2.75597e+08	0.703578	15.5646	21.39	4	8	14.1134	22.39	4	8	201	22.561	5.30029
379137840	ribitol-5-phosphate dehydrogenase [Streptococcus pneumoniae ST556]	17.06	1	6	6	26	2.46342e+08	3.50349e+08	0.703135	26.8124	11.18	4	11	38.8266	17.06	6	15	340	38.7456	5.8335
379137706	peptide deformylase [Streptococcus pneumoniae ST556]	64.04	1	11	11	74	8.11907e+08	1.16171e+09	0.698888	45.7712	33.99	6	17	149.076	64.04	11	57	203	22.6617	5.22412
379138642	PTS system trehalose-specific transporter subunits IIBCA [Streptococcus pneumoniae ST556]	5.65	1	3	3	10	1.55004e+08	2.24849e+08	0.689372	10.4143	3.05	1	3	21.2931	5.65	3	7	655	69.8586	5.43994
379137605	orotate phosphoribosyltransferase [Streptococcus pneumoniae ST556]	9.05	1	1	1	4	68090276	98955425	0.68809	7.00408	9.05	1	2	5.16761	9.05	1	2	210	22.8269	5.08447
379138167	6-phosphofructokinase [Streptococcus pneumoniae ST556]	74.93	1	22	22	256	5.93581e+09	8.65645e+09	0.68571	317.764	59.1	17	117	352.388	71.64	20	139	335	35.1521	5.79541
379137220	amylopullulanase [Streptococcus pneumoniae ST556]	6.17	1	7	7	10	8.45511e+07	1.25163e+08	0.67553	9.53578	1.58	2	3	11.6612	4.58	5	7	1265	141.236	5.73193
379138301	ATP synthase F0F1 subunit epsilon [Streptococcus pneumoniae ST556]	38.13	1	7	7	40	80201223	1.1898e+08	0.674071	19.2403	15.11	2	5	96.6113	37.41	6	35	139	15.6283	6.39209
909837667	GntR family transcriptional regulator [Streptococcus pneumoniae ST556]	47.41	1	10	10	22	1.70977e+08	2.53676e+08	0.673997	39.1053	42.24	8	13	26.8102	32.33	6	9	232	26.867	8.63135
379137997	UDP-N-acetylglucosamine 1-carboxyvinyltransferase [Streptococcus pneumoniae ST556]	37.47	1	14	14	54	2.88702e+08	4.30526e+08	0.670579	41.5513	21.72	7	14	110.556	35.56	13	40	419	44.9966	5.41455
379137636	pyruvate oxidase [Streptococcus pneumoniae ST556]	28.6	1	12	12	28	2.36147e+08	3.52206e+08	0.670481	47.901	19.46	8	14	47.6005	18.78	8	14	591	65.2251	5.17334
379137074	tRNA uridine 5-carboxymethylaminomethyl modification protein [Streptococcus pneumoniae ST556]	26.69	1	12	12	30	2.70525e+08	405227336	0.667588	41.9324	21.04	10	17	39.5711	18.05	7	13	637	71.0016	5.96045
379138749	DNA-directed RNA polymerase subunit beta [Streptococcus pneumoniae ST556]	29.93	1	27	27	67	356005380	5.34551e+08	0.665989	88.6579	20.53	20	36	77.3179	19.53	16	31	1203	134.234	5.13525
909837469	chromosomal replication initiator protein DnaA [Streptococcus pneumoniae ST556]	40.62	1	15	15	44	3.89408e+08	5.91363e+08	0.658492	68.947	36.2	13	24	64.3302	33.33	11	20	453	51.7781	6.06201
379137765	PhoU family transcriptional regulator [Streptococcus pneumoniae ST556]	78.34	1	18	18	69	717331130	1.09417e+09	0.655594	48.6868	41.94	9	19	120.441	78.34	18	50	217	25.0127	4.80518
909837698	PhoP family transcriptional regulator [Streptococcus pneumoniae ST556]	49.15	1	10	10	30	3.16425e+08	4.89485e+08	0.646444	20.3149	28.21	4	9	38.332	41.45	9	21	234	26.7989	5.08447
379137432	CTP synthetase [Streptococcus pneumoniae ST556]	36.07	1	16	16	57	6.55098e+08	1.01419e+09	0.64593	84.3464	30.84	13	30	81.7056	27.29	12	27	535	59.2194	5.66846
379138376	adenine phosphoribosyltransferase [Streptococcus pneumoniae ST556]	25.29	1	3	3	13	5.68544e+07	8.83784e+07	0.643306	7.09521	8.82	1	2	42.3044	25.29	3	11	170	18.7166	5.021
379137478	transcription elongation factor NusA [Streptococcus pneumoniae ST556]	17.72	1	6	6	10	9.79127e+07	152325269	0.642787	9.07549	5.82	2	4	18.1644	11.9	4	6	378	42.7707	4.97021
909837905	arginine repressor [Streptococcus pneumoniae ST556]	44.59	1	6	6	31	3.86866e+07	6.03107e+07	0.641455	10.1557	39.19	5	7	51.9133	44.59	6	24	148	17.0511	8.01611
909837747	dihydroorotate dehydrogenase [Streptococcus pneumoniae ST556]	23.41	1	10	10	16	9.57472e+07	1.51067e+08	0.633808	24.7236	11.43	6	9	17.4017	13.43	5	7	551	63.2973	8.29443
379137887	lactate dehydrogenase [Streptococcus pneumoniae ST556]	77.44	1	25	25	496	1.88934e+10	2.99427e+10	0.630986	574.18	77.44	24	210	743.077	77.44	25	286	328	35.3333	5.22412
379137120	GTP cyclohydrolase [Streptococcus pneumoniae ST556]	3.99	1	2	2	6	2.47026e+08	3.96674e+08	0.622741	10.8817	3.99	2	5	0	1.75	1	1	401	45.0536	5.71924
379137950	serine hydroxymethyltransferase [Streptococcus pneumoniae ST556]	53.59	1	20	20	80	506047614	8.15917e+08	0.62022	105.851	42.58	14	31	152.967	50.96	18	49	418	45.2302	5.16064
379138718	XRE family transcriptional regulator [Streptococcus pneumoniae ST556]	17.07	1	4	4	7	4.38035e+07	7.07931e+07	0.618755	9.92619	13.59	3	4	8.51633	8.36	2	3	287	34.0935	5.59229
379137392	ABC transporter [Streptococcus pneumoniae ST556]	17.48	1	3	3	11	143463587	2.38484e+08	0.601564	9.48864	16.26	2	3	21.2597	17.48	3	8	246	27.8555	6.16357
379137764	phosphate ABC transporter ATP-binding protein [Streptococcus pneumoniae ST556]	35.71	1	7	7	39	2.51735e+08	4.18475e+08	0.601554	55.8725	32.14	6	16	84.8081	32.14	6	23	252	27.9364	5.52881
379138464	RpiR family transcriptional regulator [Streptococcus pneumoniae ST556]	42.05	1	8	8	35	2.92879e+08	4.89607e+08	0.598191	54.9705	34.98	6	16	59.7449	37.1	7	19	283	32.6505	6.16357
379138533	HAD family hydrolase [Streptococcus pneumoniae ST556]	32.57	2	5	5	18	195993163	3.28558e+08	0.596525	11.633	16	2	4	33.4907	32.57	5	14	175	20.0877	9.46631
379138273	transporter [Streptococcus pneumoniae ST556]	41.1	1	9	9	21	1.59497e+08	2.68434e+08	0.594178	19.6503	21.3	4	7	39.2399	30.08	8	14	399	41.8583	5.23682
379137357	3-oxoacyl-ACP synthase [Streptococcus pneumoniae ST556]	28.7	1	6	6	33	186932433	3.17931e+08	0.587965	25.8299	9.88	3	10	54.7168	28.7	6	23	324	34.8816	5.021
909837644	NADH dehydrogenase [Streptococcus pneumoniae ST556]	38.1	1	5	5	27	1.32412e+08	2.28946e+08	0.578354	10.8761	21.43	2	4	67.7951	38.1	5	23	126	14.5679	10.0522
379138272	macrolide ABC transporter ATP-binding protein [Streptococcus pneumoniae ST556]	47.64	1	9	9	38	2.20721e+08	3.85021e+08	0.57327	41.4113	47.21	7	14	78.8354	43.35	8	24	233	25.7265	6.3667
379137308	glucose-1-phosphate thymidylyltransferase [Streptococcus pneumoniae ST556]	58.13	1	14	14	45	2.68189e+08	474921363	0.564701	40.2331	34.26	7	12	106.141	58.13	14	33	289	32.1684	4.94482
909837784	glycerol ABC transporter permease [Streptococcus pneumoniae ST556]	20.07	1	4	4	34	7.89196e+08	1.39892e+09	0.564148	27.5947	20.07	4	10	51.0549	20.07	4	24	289	30.6784	9.20264
379138172	DEAD/DEAH box helicase [Streptococcus pneumoniae ST556]	31.63	1	31	31	73	8.70571e+08	1.54768e+09	0.5625	143.759	29.21	28	50	57.2642	17.38	17	23	1116	129.285	5.68115
379137647	DegV domain-containing protein [Streptococcus pneumoniae ST556]	46.26	1	10	10	90	6.98492e+08	1.24763e+09	0.559855	77.7192	46.26	10	32	148.254	45.91	9	58	281	30.6457	4.97021
379138649	oligopeptide transport ATP-binding protein AmiE [Streptococcus pneumoniae ST556]	25.35	1	7	7	22	1.34527e+08	2.42314e+08	0.555175	15.5696	15.49	4	7	30.6952	25.35	7	15	355	39.4122	5.18604
379136978	DNA polymerase I [Streptococcus pneumoniae ST556]	6.5	1	3	3	5	4.76803e+07	86375786	0.552011	7.38831	6.5	3	3	6.97834	1.48	1	2	877	99.1484	5.08447
379138380	isochorismatase [Streptococcus pneumoniae ST556]	39.27	1	5	5	22	7.10476e+07	1.29125e+08	0.550222	11.7452	17.8	2	5	51.2879	39.27	5	17	191	21.3557	5.26221
379138240	Clp protease ClpX [Streptococcus pneumoniae ST556]	33.78	1	21	21	59	4.70543e+08	859612432	0.547389	80.8154	30.72	17	29	79.9204	25.27	15	30	752	83.7882	5.69385
379138193	Fe-S cluster assembly protein SufB [Streptococcus pneumoniae ST556]	45.32	1	19	19	67	672720768	1.23896e+09	0.542973	75.154	31.06	13	30	90.6498	37.23	15	37	470	52.6711	5.03369
379138530	nicotinic acid mononucleotide adenylyltransferase [Streptococcus pneumoniae ST556]	22.97	1	4	4	14	2.41946e+08	4.47035e+08	0.541223	7.75477	19.14	2	4	25.1256	22.97	4	10	209	24.2376	5.32568
379137894	uridine kinase [Streptococcus pneumoniae ST556]	24.53	1	3	3	11	66054727	1.22388e+08	0.539714	11.265	19.81	2	4	22.2035	24.53	3	7	212	24.4506	5.87158
379138838	alcohol dehydrogenase [Streptococcus pneumoniae ST556]	75.28	1	22	22	193	1.79324e+09	3325502765	0.539239	177.72	61.08	16	72	297.222	73.58	21	121	352	38.1246	5.5542
379137358	acyl carrier protein [Streptococcus pneumoniae ST556]	33.78	1	2	2	48	5.28872e+08	9.84661e+08	0.537111	48.0316	33.78	2	15	108.81	33.78	2	33	74	8.26304	3.80225
909837996	protease [Streptococcus pneumoniae ST556]	42.18	1	12	12	37	2.67458e+08	5.04442e+08	0.530205	46.5444	32.31	9	15	64.8641	41.84	11	22	294	32.9636	5.79541
379138166	pyruvate kinase [Streptococcus pneumoniae ST556]	41.12	1	17	17	71	1.07621e+09	2.04972e+09	0.525053	78.2253	37.72	14	29	109.16	31.74	14	42	501	54.7613	5.14795
379138284	elongation factor Tu [Streptococcus pneumoniae ST556]	67.84	1	31	31	673	2.5319e+10	4.82692e+10	0.524537	834.673	66.08	29	293	1026.36	67.84	30	380	398	43.9434	4.97021
379138357	hypothetical protein MYY_1491 [Streptococcus pneumoniae ST556]	29.43	1	8	8	19	122845613	2.37207e+08	0.517884	7.66051	7.8	3	4	35.5231	29.43	8	15	282	30.956	4.75439
379138780	aminotransferase [Streptococcus pneumoniae ST556]	40.1	1	15	15	78	6.44252e+08	1.25807e+09	0.512094	60.4973	30.94	10	20	138.475	37.62	14	58	404	45.7013	5.97314
379137021	potassium transporter Trk [Streptococcus pneumoniae ST556]	32.58	1	6	6	22	1.27153e+08	2.48875e+08	0.51091	13.0353	15.84	3	5	47.0914	32.58	6	17	221	23.9454	4.76709
379137103	O-sialoglycoprotein endopeptidase [Streptococcus pneumoniae ST556]	20.07	1	4	4	8	5.62854e+07	1.10418e+08	0.509747	8.90517	5.28	1	2	24.3815	20.07	4	6	284	31.1421	5.63037
379137704	thioredoxin reductase [Streptococcus pneumoniae ST556]	26.4	1	6	6	17	1.27751e+08	2.54604e+08	0.501764	13.5751	7.59	2	4	41.3896	26.4	6	13	303	33.1547	4.88135
379138541	thioredoxin [Streptococcus pneumoniae ST556]	67.31	1	6	6	15	3.3961e+07	6.79813e+07	0.499564	6.98489	18.27	1	2	39.6309	67.31	6	13	104	11.4419	4.88135
379137300	tyrosine protein kinase [Streptococcus pneumoniae ST556]	22.03	1	5	5	32	4.60722e+08	923086058	0.499111	33.447	17.62	4	14	47.5672	22.03	5	18	227	24.931	8.45557
909837856	tRNA-binding protein [Streptococcus pneumoniae ST556]	47.12	1	7	7	37	5.45435e+08	1.09423e+09	0.498465	28.2412	41.35	6	9	80.7602	47.12	7	28	208	22.9108	5.43994
379137776	alanine--tRNA ligase [Streptococcus pneumoniae ST556]	56.31	1	43	43	196	1.87061e+09	3.76957e+09	0.49624	259.428	48.28	36	91	281.221	49.31	35	105	872	96.371	5.17334
379137919	ribonucleotide-diphosphate reductase subunit beta [Streptococcus pneumoniae ST556]	38.13	1	9	9	22	1.43625e+08	2.90185e+08	0.494943	10.8862	10.94	3	4	45.4691	38.13	9	18	320	36.9531	4.50049
379137956	iron ABC transporter permease [Streptococcus pneumoniae ST556]	43.11	1	14	14	27	1.40308e+08	2.8463e+08	0.492949	13.2128	26.98	5	6	43.8261	36.36	12	21	341	37.4834	5.5415
379137951	nucleoid-associated bacterial family protein [Streptococcus pneumoniae ST556]	49.07	1	11	11	24	7.71827e+07	1.56613e+08	0.492824	13.5351	23.15	5	6	51.3471	44.44	10	18	324	37.1161	4.89404
379138486	phospho-2-dehydro-3-deoxyheptonate aldolase [Streptococcus pneumoniae ST556]	16.91	1	4	4	12	8.52577e+07	1.75198e+08	0.486637	6.83224	9.91	2	3	25.3193	16.91	4	9	343	38.7285	5.16064
379138318	cystathionine gamma-synthase [Streptococcus pneumoniae ST556]	32.68	1	6	6	24	1.46389e+08	3.01007e+08	0.48633	16.5019	23.9	4	7	36.5817	28.78	5	17	205	23.8593	9.11475
379137749	general stress protein [Streptococcus pneumoniae ST556]	51.18	1	4	4	23	1.24224e+08	2.55885e+08	0.485469	6.63464	35.43	2	3	38.6527	30.71	3	20	127	13.6847	8.93896
379138233	phosphopentomutase [Streptococcus pneumoniae ST556]	46.4	1	13	13	72	2.67071e+08	5.50744e+08	0.484928	53.6986	27.54	10	25	103.569	46.4	12	47	403	44.0492	5.14795
379138227	purine nucleoside phosphorylase [Streptococcus pneumoniae ST556]	43.64	1	8	8	19	2.13647e+08	4.42094e+08	0.483262	8.274	7.63	2	4	36.7354	43.64	8	15	236	26.113	5.0083
379138648	peptide ABC transporter ATP-binding protein [Streptococcus pneumoniae ST556]	35.06	1	9	9	22	1.20369e+08	249105601	0.483203	16.1115	11.04	3	7	26.4005	32.47	8	15	308	34.7754	6.66846
379137223	elongation factor G [Streptococcus pneumoniae ST556]	52.53	1	28	28	108	1.0048e+09	2084903630	0.481942	138.594	46.03	24	50	155.575	40.84	19	58	693	76.7867	4.95752
379138612	galactokinase [Streptococcus pneumoniae ST556]	18.88	1	4	4	13	8.12539e+07	1.70409e+08	0.476816	18.0631	12.24	3	6	19.6896	18.88	4	7	392	43.5621	5.08447
379138487	phospho-2-dehydro-3-deoxyheptonate aldolase [Streptococcus pneumoniae ST556]	27.11	1	8	8	26	1.57675e+08	3.31004e+08	0.476353	21.9819	10.2	3	8	40.5025	27.11	8	18	343	38.7697	5.49072
379137447	molecular chaperone DnaK [Streptococcus pneumoniae ST556]	40.53	1	21	21	50	729937658	1.53566e+09	0.475326	49.0794	27.68	14	21	72.8505	36.57	18	29	607	64.7723	4.76709
379138094	tellurite resistance protein TehB [Streptococcus pneumoniae ST556]	7.69	1	2	2	7	6.80014e+07	1.43536e+08	0.473759	7.48439	7.69	2	3	5.76838	7.69	2	4	286	32.6463	4.98291
379137923	phosphoenolpyruvate-protein phosphotransferase [Streptococcus pneumoniae ST556]	10.05	1	4	4	8	1.07199e+08	2.26384e+08	0.473525	12.2847	10.05	4	5	6.55088	7.11	2	3	577	63.2839	4.7417
379138385	UDP-N-acetylmuramyl peptide synthase [Streptococcus pneumoniae ST556]	15.21	1	6	6	21	157593831	3.34608e+08	0.470981	39.4297	13.42	5	11	33.6961	13.2	5	10	447	49.5997	6.55127
909837946	adenylosuccinate synthetase [Streptococcus pneumoniae ST556]	67.06	1	29	29	223	2.55253e+09	5.43225e+09	0.469884	204.138	62.85	26	76	382.022	62.62	27	147	428	47.5406	5.69385
909837645	GTP-binding protein TypA [Streptococcus pneumoniae ST556]	17.29	1	9	9	33	2.2561e+08	4.82517e+08	0.467568	43.2697	14.36	7	13	56.7431	15.33	8	20	613	68.141	4.90674
909837527	ATPase AAA [Streptococcus pneumoniae ST556]	22.82	1	9	9	20	117128128	253410949	0.462206	9.84819	5.36	2	3	38.722	22.82	9	17	504	58.9736	6.65381
379138493	GTP-binding protein Der [Streptococcus pneumoniae ST556]	35.32	1	13	13	88	1276845987	2.76966e+09	0.461011	87.6699	30.5	11	35	130.569	32.8	12	53	436	49.0513	5.42725
379137902	elongation factor 4 [Streptococcus pneumoniae ST556]	32.29	1	14	14	50	5.48545e+08	1.1912e+09	0.460497	68.4176	27.35	12	24	68.6262	27.02	11	26	607	67.5662	5.21143
379138884	maltose phosphorylase [Streptococcus pneumoniae ST556]	25.93	1	14	14	42	2.54693e+08	5.53082e+08	0.460497	48.0153	19.15	11	17	68.6991	20.21	10	25	752	85.1007	5.17334
379137766	amino acid ABC transporter substrate-binding protein [Streptococcus pneumoniae ST556]	40.96	1	10	10	22	95203394	2.08495e+08	0.456621	18.7848	20.3	4	6	50.172	40.96	10	16	271	29.287	4.98291
379137525	fructose-bisphosphate aldolase [Streptococcus pneumoniae ST556]	35.84	1	7	7	16	1.46175e+08	3.20648e+08	0.455876	13.1707	24.91	4	6	22.3769	31.06	6	10	293	31.3821	5.09717
379137658	acetoin utilization protein [Streptococcus pneumoniae ST556]	16.97	1	2	2	7	1.11373e+08	2.45415e+08	0.453815	8.44661	16.97	2	3	13.0003	16.97	2	4	218	24.1698	5.03369
379137361	3-ketoacyl-ACP reductase [Streptococcus pneumoniae ST556]	65.02	1	12	12	62	1.1382e+09	2.51279e+09	0.452963	53.6567	29.63	7	18	129.819	65.02	12	44	243	25.7694	5.68115
909837882	universal stress protein UspA [Streptococcus pneumoniae ST556]	59.33	1	7	7	62	8.04632e+08	1.78424e+09	0.450967	33.7719	59.33	7	12	127.774	59.33	7	50	150	16.5547	5.10986
379137864	cell division protein FtsY [Streptococcus pneumoniae ST556]	9.79	1	4	4	7	1.82314e+08	4.05197e+08	0.449939	10.2309	7.69	3	4	7.25509	4.66	2	3	429	47.8704	4.50049
379137241	GTP cyclohydrolase [Streptococcus pneumoniae ST556]	54.89	1	8	8	40	404557339	8.99544e+08	0.449736	32.4899	40.76	6	10	80.6991	54.89	8	30	184	20.7275	6.04932
379137384	acetolactate synthase catalytic subunit [Streptococcus pneumoniae ST556]	18.02	1	5	5	10	1.30571e+08	290561791	0.449373	21.4108	18.02	5	8	6.87131	4.06	1	2	566	61.6528	5.49072
379138170	arginine repressor [Streptococcus pneumoniae ST556]	35.26	1	7	7	76	5.81562e+08	1.29547e+09	0.448919	66.5104	34.62	5	23	169.378	35.26	6	53	156	17.8031	5.84619
379138996	elongation factor Ts [Streptococcus pneumoniae ST556]	28.9	1	7	7	13	1.99067e+08	443513264	0.448842	8.22167	16.47	3	3	23.3848	17.05	5	10	346	37.3382	4.93213
379137783	3-dehydroquinate synthase [Streptococcus pneumoniae ST556]	22.54	1	5	5	32	2.44068e+08	544599156	0.44816	19.9765	22.54	5	12	39.0015	22.54	5	20	355	39.0052	5.43994
909837583	3-oxoacyl-ACP synthase [Streptococcus pneumoniae ST556]	59.85	1	14	14	50	3.65638e+08	817411538	0.447312	64.2564	51.34	11	21	63.064	34.06	10	29	411	43.904	5.66846
379136983	phosphate acyltransferase [Streptococcus pneumoniae ST556]	41.52	1	9	9	29	1.81436e+08	4.06543e+08	0.446289	16.1185	14.85	4	7	55.8256	41.52	9	22	330	34.8962	6.01123
379138571	general stress protein [Streptococcus pneumoniae ST556]	49.5	1	8	8	36	3.59707e+08	811797496	0.443099	33.2352	36.14	5	9	80.128	49.5	8	27	202	21.8031	4.69092
379138365	ATPase P [Streptococcus pneumoniae ST556]	28.72	1	8	8	25	2.38969e+08	5.40224e+08	0.442351	31.9564	18.92	5	10	41.9777	28.72	8	15	296	33.7884	5.73193
909837851	metallophosphoesterase [Streptococcus pneumoniae ST556]	46.24	1	6	6	26	1.2604e+08	2.86162e+08	0.44045	7.62104	12.72	2	3	58.7448	46.24	6	23	173	19.8599	5.38916
379138457	cell division protein FtsA [Streptococcus pneumoniae ST556]	50.55	1	21	21	83	1.44155e+09	3.36345e+09	0.428592	85.6131	40.7	13	32	136.85	45.73	19	51	457	49.444	5.18604
909837721	phosphoenolpyruvate carboxylase [Streptococcus pneumoniae ST556]	32.85	1	24	24	78	4.37178e+08	1.02466e+09	0.426656	94.6333	27.39	19	35	121.32	24.83	18	43	898	103.215	5.74463
379137800	peptide methionine sulfoxide reductase [Streptococcus pneumoniae ST556]	45.83	1	13	13	71	2.70697e+08	6.34778e+08	0.426444	70.4836	38.46	10	23	130.662	45.83	13	48	312	35.6806	5.03369
379137832	phosphoribosyl transferase [Streptococcus pneumoniae ST556]	76.88	1	15	15	58	4.8625e+08	1.1412e+09	0.426087	35.8251	50.87	8	12	109.085	76.88	14	46	173	19.5966	5.51611
909837896	acetaldehyde dehydrogenase [Streptococcus pneumoniae ST556]	68.18	1	55	55	1069	1.47049e+10	3.45139e+10	0.426058	982.769	56.4	46	370	1768.24	67.04	53	699	883	97.2254	6.48096
379138441	manganese ABC transporter substrate-binding protein [Streptococcus pneumoniae ST556]	66.99	1	14	14	49	5.17154e+08	1.21452e+09	0.425811	46.6104	47.9	10	20	63.9037	60.19	11	29	309	34.5729	5.42725
379137365	acetyl-CoA carboxylase [Streptococcus pneumoniae ST556]	35.6	1	11	11	49	8.3599e+08	1.96497e+09	0.425446	61.9998	23.74	7	23	66.7755	31.21	10	26	455	49.5081	5.19873
379137232	PTS system mannose family transporter subunit IID [Streptococcus pneumoniae ST556]	39.93	1	8	8	22	2.30954e+08	5.43507e+08	0.424933	19.5186	23.43	5	6	52.2073	39.93	8	16	303	33.764	8.76318
379138196	Fe-S cluster assembly protein SufD [Streptococcus pneumoniae ST556]	30.95	1	10	10	55	5.00376e+08	1181377970	0.423553	32.0284	23.1	7	15	87.3861	30.95	10	40	420	46.2405	4.99561
379138841	queuine tRNA-ribosyltransferase [Streptococcus pneumoniae ST556]	35	1	6	7	29	2.409e+08	5.72614e+08	0.420701	28.9623	12.63	3	12	33.6152	35	7	17	380	43.0934	6.7417
379138481	sialidase [Streptococcus pneumoniae ST556]	24.84	2	20	20	53	4.74174e+08	1.12742e+09	0.420583	67.7344	13.47	12	25	73.0011	21.19	15	28	958	106.094	6.45557
379138303	ATP synthase F0F1 subunit gamma [Streptococcus pneumoniae ST556]	18.84	1	6	6	17	1.72664e+08	4.1138e+08	0.419718	12.8874	10.62	3	5	32.3157	18.84	6	12	292	32.2883	5.19873
379137621	lactate oxidase [Streptococcus pneumoniae ST556]	73.54	2	18	18	151	1.27208e+09	3.03177e+09	0.419582	139.912	64.02	14	50	282.57	59.52	16	101	378	41.463	6.03662
379138713	damage-inducible protein CinA [Streptococcus pneumoniae ST556]	9.81	1	3	3	7	8.04906e+07	191996541	0.41923	16.6539	9.81	3	5	9.69938	4.55	1	2	418	45.0615	4.88135
379137310	dTDP-glucose 4,6-dehydratase [Streptococcus pneumoniae ST556]	31.81	1	9	9	40	1.23328e+08	2.94998e+08	0.418062	10.3014	23.78	5	10	62.7052	31.81	9	30	349	39.0496	5.46533
379138798	glyceraldehyde-3-phosphate dehydrogenase [Streptococcus pneumoniae ST556]	87.46	1	23	23	585	2.86266e+10	6.8562e+10	0.417529	636.187	72.84	20	228	959.289	87.46	23	357	335	35.8194	5.46533
379138314	aminodeoxychorismate lyase [Streptococcus pneumoniae ST556]	42.65	1	17	17	54	3.53389e+08	846885464	0.41728	65.9035	29.95	13	25	76.6362	37.02	13	29	551	60.6751	5.16064
379138157	hypothetical protein MYY_1291 [Streptococcus pneumoniae ST556]	23.55	1	14	14	36	2.58817e+08	621734284	0.416282	44.0535	14.67	9	15	46.4179	20.31	12	21	709	78.599	5.70654
379137795	prephenate dehydratase [Streptococcus pneumoniae ST556]	23.55	1	8	8	21	9.64615e+07	2.32162e+08	0.415492	19.6737	13.66	4	7	40.4608	23.55	8	14	344	38.6527	7.95752
379137482	ribosome-binding factor A [Streptococcus pneumoniae ST556]	68.1	1	9	9	40	1.55113e+08	3.75963e+08	0.412576	16.4421	36.21	2	5	107.879	62.93	8	35	116	13.3021	9.17334
379138041	enolase [Streptococcus pneumoniae ST556]	54.15	1	17	17	94	8.75818e+08	2.12676e+09	0.41181	106.652	48.62	15	32	220.764	46.08	13	62	434	47.0738	4.80518
379138407	SAM-dependent methyltransferase [Streptococcus pneumoniae ST556]	14.67	1	3	3	9	4.27214e+07	1.03795e+08	0.411596	9.2023	14.67	3	5	10.8206	14.67	3	4	225	24.9204	5.24951
379138259	transcriptional regulator [Streptococcus pneumoniae ST556]	29.46	1	7	7	8	1.0108e+08	2.4589e+08	0.411076	8.17345	16.96	3	3	14.0871	17.41	5	5	224	25.4503	4.71631
379138715	GNAT family acetyltransferase [Streptococcus pneumoniae ST556]	45.35	1	7	7	20	90377285	2.23008e+08	0.405264	7.23463	6.4	1	2	51.7816	45.35	7	18	172	19.3852	5.10986
379138219	membrane protein [Streptococcus pneumoniae ST556]	65.43	1	24	24	231	1.51853e+09	3749742198	0.404968	225.864	62.29	22	69	469.77	65.43	24	162	350	36.7776	5.31299
379138293	phosphoglucomutase [Streptococcus pneumoniae ST556]	70.1	1	28	28	155	969498042	2.42712e+09	0.399444	160.925	52.62	21	50	318.286	59.62	23	105	572	62.6335	4.81787
379136914	cell division protein FtsH [Streptococcus pneumoniae ST556]	22.55	1	11	11	41	2.93365e+08	7.35175e+08	0.399041	22.913	7.98	4	10	73.8553	22.55	11	31	652	71.2098	5.5542
379138379	sugar ABC transporter ATP-binding protein [Streptococcus pneumoniae ST556]	70.21	1	19	19	94	1.30969e+09	3310954410	0.395563	127.541	50	15	46	130.699	60.37	17	48	376	41.8076	6.16357
379137187	DNA-directed RNA polymerase subunit alpha [Streptococcus pneumoniae ST556]	34.08	1	7	7	18	83057313	2.11671e+08	0.39239	8.14289	9.32	2	3	46.4246	34.08	7	15	311	34.1858	4.75439
379137760	phosphate-binding protein [Streptococcus pneumoniae ST556]	36.3	1	8	8	20	9.57343e+07	2.45342e+08	0.390207	23.0068	18.84	4	6	43.5412	32.19	7	14	292	31.1819	4.89404
379137102	amino acid ABC transporter substrate-binding protein [Streptococcus pneumoniae ST556]	23.91	1	5	5	17	1.25577e+08	321942943	0.390059	21.6397	23.91	5	7	29.4739	20.65	4	10	276	30.6088	5.26221
909837697	phosphopantothenate--cysteine ligase [Streptococcus pneumoniae ST556]	56.33	1	11	11	54	3.16118e+08	8.24074e+08	0.383604	37.9206	47.16	8	13	123.746	56.33	10	41	229	25.8127	6.52197
379137672	heme ABC transporter ATP-binding protein [Streptococcus pneumoniae ST556]	30.41	1	11	11	41	3.39164e+08	8.84566e+08	0.383424	48.0683	21.64	9	19	46.4961	27.29	10	22	513	58.3609	5.2749
379138753	UDP-N-acetylglucosamine 1-carboxyvinyltransferase [Streptococcus pneumoniae ST556]	25.76	1	8	8	27	1.64367e+08	4.35362e+08	0.377541	31.4454	18.97	5	10	55.9013	22.48	7	17	427	45.8389	5.57959
379138368	ATP-dependent protease [Streptococcus pneumoniae ST556]	28.78	1	9	9	31	3.71732e+08	9.90874e+08	0.375156	27.0865	19.76	7	10	51.3202	23.9	7	21	410	45.7118	4.81787
909837967	uracil phosphoribosyltransferase [Streptococcus pneumoniae ST556]	73.68	1	12	12	99	7.11723e+08	1.89791e+09	0.375004	68.0692	45.93	7	25	190.417	69.86	11	74	209	22.8573	5.64307
379136981	aromatic amino acid aminotransferase [Streptococcus pneumoniae ST556]	22.88	1	7	7	19	6.99302e+07	1.86731e+08	0.374498	13.7938	10.8	3	5	32.4558	22.88	7	14	389	43.2183	5.24951
379138304	ATP F0F1 synthase subunit alpha [Streptococcus pneumoniae ST556]	37.13	1	13	13	44	3.85543e+08	1.03105e+09	0.373934	57.4002	29.54	10	21	55.5778	33.33	11	23	501	54.6114	5.09717
379138902	histidyl-tRNA synthase [Streptococcus pneumoniae ST556]	19.81	1	7	7	19	1.70708e+08	4.58246e+08	0.372526	6.78945	7.46	2	3	36.8587	19.81	7	16	429	48.6239	5.2876
379136974	ribose-phosphate pyrophosphokinase [Streptococcus pneumoniae ST556]	45.34	2	16	16	129	8.86168e+08	2.40995e+09	0.367712	148.994	33.54	11	46	220.656	45.34	16	83	322	35.4287	6.02393
379138852	glutamyl-tRNA synthetase [Streptococcus pneumoniae ST556]	11.73	1	5	5	10	1.09214e+08	2.97688e+08	0.366875	8.26878	7.2	3	3	19.342	11.73	5	7	486	55.8912	5.04639
379138169	x-prolyl-dipeptidyl aminopeptidase [Streptococcus pneumoniae ST556]	10.17	1	6	6	9	8.1433e+07	2.22755e+08	0.365572	9.2764	5.42	3	3	21.1591	6.34	4	6	757	86.8306	5.52881
379137378	peptide chain release factor 3 [Streptococcus pneumoniae ST556]	25.88	1	10	10	30	1.78044e+08	4.87524e+08	0.3652	36.1394	11.28	4	10	64.5547	23.54	9	20	514	58.4454	5.19873
379137826	membrane protein [Streptococcus pneumoniae ST556]	56.99	1	9	9	23	5.17154e+07	1.42641e+08	0.362556	10.3725	15.59	2	3	54.4867	56.99	9	20	186	20.6067	5.70654
909837853	peptide ABC transporter ATP-binding protein [Streptococcus pneumoniae ST556]	52.81	1	25	25	135	1258954476	3496985788	0.360011	145.108	46.13	22	54	210.733	48.86	22	81	659	72.447	5.05908
909837672	protease [Streptococcus pneumoniae ST556]	14.95	2	4	4	7	85667934	2.41691e+08	0.354452	7.38213	3.04	1	2	16.5079	11.92	3	5	428	47.9078	5.33838
379137787	3-phosphoshikimate 1-carboxyvinyltransferase [Streptococcus pneumoniae ST556]	48.71	1	17	17	54	6.59423e+08	1879789072	0.350796	47.3435	32.55	11	18	103.268	36.53	14	36	427	45.7052	6.31592
379138988	ribosome-associated factor Y [Streptococcus pneumoniae ST556]	52.75	1	9	9	43	1.62702e+08	4.70974e+08	0.345458	31.6506	51.65	6	14	89.2777	52.75	9	29	182	21.0861	5.17334
379138978	CtsR family transcriptional regulator [Streptococcus pneumoniae ST556]	46.05	1	6	6	25	4.06009e+07	1.18738e+08	0.341936	8.77505	15.13	2	3	66.8852	46.05	6	22	152	17.5302	6.34131
909837572	peptide ABC transporter ATP-binding protein [Streptococcus pneumoniae ST556]	13.03	1	6	6	14	74571571	2.18266e+08	0.341655	10.8791	4.7	2	3	29.8196	13.03	6	11	660	72.9936	5.16064
909837913	sugar ABC transporter substrate-binding protein [Streptococcus pneumoniae ST556]	40.43	1	14	14	44	603065310	1.76532e+09	0.341619	43.9054	30.5	11	16	74.5549	38.3	13	28	423	45.3109	5.22412
379137234	PTS system mannost-specific transporter subunits IIAB [Streptococcus pneumoniae ST556]	63.83	1	16	16	54	5.44483e+08	1.59405e+09	0.341572	33.8384	34.95	7	12	116.111	63.83	16	42	329	35.4216	5.2876
379138827	acetate kinase [Streptococcus pneumoniae ST556]	5.56	1	2	2	9	66724418	1.97736e+08	0.337442	11.2728	5.56	2	4	13.9428	5.56	2	5	396	43.3033	5.23682
379138872	UTP--glucose-1-phosphate uridylyltransferase [Streptococcus pneumoniae ST556]	73.24	1	16	16	90	1.21739e+09	3.66555e+09	0.332117	81.5237	60.2	12	29	163.342	73.24	16	61	299	33.2283	5.30029
379137448	membrane protein [Streptococcus pneumoniae ST556]	74.36	1	12	12	59	2.67849e+08	8.08745e+08	0.331191	37.0817	56.41	5	14	85.3677	54.7	11	45	117	13.9319	5.51611
379138472	sugar ABC transporter substrate-binding protein [Streptococcus pneumoniae ST556]	15.38	1	5	5	22	226178755	6.94526e+08	0.325659	19.9334	10.63	3	6	44.7535	15.38	5	16	442	48.2733	5.43994
379137376	glutamyl-tRNA amidotransferase [Streptococcus pneumoniae ST556]	29.3	1	9	9	20	1.12124e+08	3.51624e+08	0.318875	14.1516	6.15	2	4	51.8074	29.3	9	16	488	51.9715	5.10986
379137233	PTS mannose transporter subunit IIC [Streptococcus pneumoniae ST556]	13.48	1	3	3	18	6.49403e+07	2.04145e+08	0.318109	14.2812	13.48	3	6	28.8421	13.48	3	12	267	27.2266	5.04639
379138446	phosphoglycerate mutase [Streptococcus pneumoniae ST556]	83.91	1	24	24	350	6.30188e+09	1.98116e+10	0.318091	230.199	72.61	17	86	686.329	73.04	23	264	230	26.0343	5.52881
379137383	hypothetical protein MYY_0513 [Streptococcus pneumoniae ST556]	50.27	1	19	19	102	1.34556e+09	4.28692e+09	0.313877	84.6448	30.09	12	29	202.194	44.5	16	73	555	60.0619	4.53857
909837968	PTS system glucose/maltose-specific transporter subunit IIBCA [Streptococcus pneumoniae ST556]	4.83	2	2	2	5	9.74364e+07	3.15788e+08	0.30855	10.7227	4.83	2	3	9.61808	2.34	1	2	725	77.8427	6.354
379138302	ATP synthase subunit beta [Streptococcus pneumoniae ST556]	56.62	1	18	18	64	426923350	1.39362e+09	0.306342	63.2282	29.06	10	19	120.234	42.09	14	45	468	50.9183	4.94482
379138097	preprotein translocase subunit SecG [Streptococcus pneumoniae ST556]	22.08	1	1	1	7	51542614	1.69895e+08	0.30338	7.25951	22.08	1	2	18.6703	22.08	1	5	77	8.54469	9.70068
379137867	amino acid ABC transporter permease [Streptococcus pneumoniae ST556]	4.02	1	3	3	6	45411385	1.51388e+08	0.299967	6.82248	1.53	1	2	12.3495	4.02	3	4	721	78.322	8.5874
379138199	DNA polymerase III subunits gamma and tau [Streptococcus pneumoniae ST556]	18.87	1	7	7	22	91141799	3.06558e+08	0.297307	25.6282	11.07	4	7	45.4106	16.52	6	15	551	60.8033	5.45264
379138024	riboflavin biosynthesis protein RibF [Streptococcus pneumoniae ST556]	56.39	1	14	14	70	4.93283e+08	1.69673e+09	0.290726	43.8813	40	7	20	121.232	56.39	14	50	305	34.5008	5.49072
379138814	transketolase [Streptococcus pneumoniae ST556]	58.97	2	22	22	104	9.35063e+08	3249092768	0.287792	86.4173	42.4	17	31	198.014	53.8	18	73	658	71.0836	5.22412
379137835	carbamoyl phosphate synthase large subunit [Streptococcus pneumoniae ST556]	42.34	1	31	31	84	2.81968e+08	9.8761e+08	0.285506	89.2499	28.17	20	41	103.823	34.78	24	43	1058	115.986	4.89404
379138502	sodium ABC transporter ATP-binding protein [Streptococcus pneumoniae ST556]	34.34	1	10	10	41	197493374	693411490	0.284814	35.072	24.58	7	15	49.7388	34.34	10	26	297	33.757	6.20166
379138451	cell division protein DivIVA [Streptococcus pneumoniae ST556]	35.5	1	10	10	33	1.99427e+08	701191681	0.284412	17.0545	20.61	3	6	62.9637	29.39	9	27	262	30.1664	4.69092
379137309	dTDP-4-dehydrorhamnose 3,5-epimerase [Streptococcus pneumoniae ST556]	68.69	1	12	12	136	8.45068e+08	3.00758e+09	0.280979	90.307	60.1	8	33	288.333	68.69	12	103	198	22.4654	5.47803
909837685	homoserine dehydrogenase [Streptococcus pneumoniae ST556]	45.33	1	15	15	54	2.88405e+08	1028463669	0.280423	55.7684	31.31	9	16	120.942	39.02	13	38	428	46.1002	5.23682
379138710	autolysin [Streptococcus pneumoniae ST556]	24.53	2	7	7	25	7.97965e+07	285674920	0.279326	11.3443	12.58	4	6	43.1665	24.53	7	19	318	36.5474	5.26221
379137909	galactose-6-phosphate isomerase [Streptococcus pneumoniae ST556]	52.48	1	7	7	51	8.11185e+07	3.01668e+08	0.2689	18.9912	18.44	2	5	124.982	52.48	7	46	141	15.2468	5.5542
379137235	ethanol-active dehydrogenase/acetaldehyde-active reductase [Streptococcus pneumoniae ST556]	79.94	1	23	23	308	2.31408e+09	8.7118e+09	0.265626	240.824	62.24	18	79	680.648	79.94	23	229	339	35.7294	5.05908
379137920	ribonucleotide-diphosphate reductase subunit alpha [Streptococcus pneumoniae ST556]	53.41	1	37	37	151	1.38704e+09	5.31696e+09	0.260872	131.806	30.88	18	48	270.163	52.16	35	103	719	81.5408	5.47803
379137910	galactose-6-phosphate isomerase [Streptococcus pneumoniae ST556]	70.18	1	11	11	117	7.34403e+08	2.83835e+09	0.258743	53.2677	35.09	5	19	242.753	70.18	11	98	171	18.9454	5.75732
379139011	tryptophan--tRNA ligase [Streptococcus pneumoniae ST556]	20.53	1	6	6	22	52109201	201895476	0.2581	14.3045	15.54	4	6	39.844	20.53	6	16	341	38.3935	5.41455
379138757	asparagine synthetase AsnA [Streptococcus pneumoniae ST556]	73.94	1	19	19	146	6.41178e+08	2.48484e+09	0.258036	63.7484	40.3	9	23	303.718	73.94	19	123	330	37.5942	5.16064
379138362	ferredoxin-NADP reductase [Streptococcus pneumoniae ST556]	36.02	1	10	10	33	1.20524e+08	4.73799e+08	0.254378	11.4609	8.07	2	3	92.5742	36.02	10	30	322	35.2472	5.63037
909837575	6-phosphogluconate dehydrogenase [Streptococcus pneumoniae ST556]	44.3	1	17	17	93	7.43207e+08	2971794126	0.250087	78.9868	31.86	11	25	187.772	42.19	16	68	474	52.5324	5.05908
379137299	capsular biosynthesis protein CpsC [Streptococcus pneumoniae ST556]	48.7	1	9	9	20	1.20371e+08	4.81696e+08	0.24989	11.2217	23.04	4	4	47.3987	43.91	7	16	230	25.4831	8.80713
379138049	peptidase M26 [Streptococcus pneumoniae ST556]	16.97	1	25	25	44	9.47259e+07	3.95131e+08	0.239733	32.5579	4.89	7	10	104.511	14.27	21	34	2004	223.141	5.2876
379137144	X-Pro aminopeptidase [Streptococcus pneumoniae ST556]	39.94	1	11	11	42	1.40671e+08	635879049	0.221222	9.02729	8.5	2	3	108.736	39.94	11	39	353	39.3169	4.98291
379138127	uridylate kinase [Streptococcus pneumoniae ST556]	41.22	1	7	7	23	101831756	4.66081e+08	0.218485	19.9787	18.37	3	6	48.7489	41.22	7	17	245	26.4166	5.35107
379138334	peptidylprolyl isomerase [Streptococcus pneumoniae ST556]	29.83	1	11	11	50	3.19873e+08	1.48925e+09	0.214788	36.1111	20.6	8	15	85.3943	27.68	10	35	466	52.0122	4.95752
379138274	glutathione reductase [Streptococcus pneumoniae ST556]	37.28	1	12	12	34	3.46716e+08	1.72624e+09	0.200851	18.3687	6.7	3	6	70.2898	35.94	11	28	448	48.8129	6.32861
379137716	GMP synthase [Streptococcus pneumoniae ST556]	60.77	1	24	24	128	5.89908e+08	2.94339e+09	0.200418	104.895	41.73	15	36	251.89	58.46	23	92	520	57.4364	5.08447
379137673	peptidylprolyl isomerase [Streptococcus pneumoniae ST556]	39.7	1	8	8	17	66922445	3.47292e+08	0.192698	6.76016	10.86	2	3	32.9914	39.7	8	14	267	29.0217	5.5542
379138672	molecular chaperone GroES [Streptococcus pneumoniae ST556]	68.09	1	6	6	28	4.28247e+07	2.30447e+08	0.185833	7.12153	34.04	2	4	61.6231	68.09	6	24	94	9.89233	5.0083
379137601	UDP-N-acetylmuramoyl-L-alanyl-D-glutamate synthetase [Streptococcus pneumoniae ST556]	49.78	1	16	16	62	2.80991e+08	1.69283e+09	0.165989	37.3484	19.11	7	13	130.8	47.56	15	49	450	48.4292	5.03369
379137294	hypothetical protein MYY_0423 [Streptococcus pneumoniae ST556]	39.27	1	17	17	45	2.52643e+08	1.57158e+09	0.160758	19.4643	13.16	5	7	87.7655	35.63	16	38	494	55.0585	5.75732
379137665	S-adenosylmethionine synthetase [Streptococcus pneumoniae ST556]	64.14	1	18	18	66	455228057	3.05964e+09	0.148785	41.959	28.54	8	16	124.683	57.58	17	50	396	43.1471	5.14795
909837799	dipeptidase [Streptococcus pneumoniae ST556]	32.78	1	8	8	27	8.24623e+07	5.70613e+08	0.144515	20.4721	18.06	4	8	58.7594	32.78	8	19	360	40.2863	4.86865
379139010	inosine-5-monophosphate dehydrogenase [Streptococcus pneumoniae ST556]	70.12	1	27	27	190	6.5576e+08	4.59519e+09	0.142706	94.4821	46.14	15	35	423.075	67.89	26	155	492	52.4119	5.33838
909837564	Clp protease ClpX [Streptococcus pneumoniae ST556]	58.63	1	33	35	141	9.01263e+08	6.61377e+09	0.136271	151.999	48.64	26	54	252.33	48.36	27	87	701	77.5998	5.13525
379137859	guanosine 5'-monophosphate oxidoreductase [Streptococcus pneumoniae ST556]	43.29	1	10	10	28	6.39943e+07	5.34559e+08	0.119714	14.3683	10.06	3	5	63.342	43.29	10	23	328	35.9594	6.75635
379137833	aspartate carbamoyltransferase catalytic subunit [Streptococcus pneumoniae ST556]	46.58	1	12	12	48	1.35696e+08	1.25467e+09	0.108153	9.36586	8.79	2	4	98.6623	46.58	12	44	307	34.6845	5.19873
909837609	LytR family transcriptional regulator [Streptococcus pneumoniae ST556]	33.93	1	3	3	21	0	1.19896e+08	0	9.16097	11.61	1	3	48.7093	33.93	3	18	112	13.4559	9.1001
379138000	methionine aminopeptidase [Streptococcus pneumoniae ST556]	19.93	1	3	3	4	1.47878e+08	0		6.45824	19.93	3	4		0			286	31.6295	5.03369
379137034	sulfurtransferase [Streptococcus pneumoniae ST556]	29.57	1	7	7	16	127976072	1.37126e+08		6.40824	4.57	1	4	28.7307	29.57	7	12	328	37.8406	5.23682
379138197	iron ABC transporter ATP-binding protein [Streptococcus pneumoniae ST556]	19.14	1	4	4	7	171253644	223713573		6.24668	4.69	1	2	11.217	19.14	4	5	256	28.3875	4.71631
379137293	S-ribosylhomocysteinase [Streptococcus pneumoniae ST556]	38.75	1	5	5	15	1.57837e+08	2.05335e+08		6.09487	29.38	3	4	21.92	38.75	5	11	160	17.9121	5.5415
379138091	methyltransferase [Streptococcus pneumoniae ST556]	11.56	2	2	2	5	1.08022e+08	1.6349e+08		6.04538	7.11	1	2	8.5105	11.56	2	3	225	25.5244	5.26221
379136913	hypoxanthine phosphoribosyltransferase [Streptococcus pneumoniae ST556]	38.89	1	7	7	25	63258078	1.87339e+08		5.96575	5	1	2	67.7811	38.89	7	23	180	20.1414	5.60498
379137505	phenylalanyl-tRNA synthase subunit beta [Streptococcus pneumoniae ST556]	12.11	1	6	6	9	5.47281e+07	1.61344e+08		5.95431	3.37	2	2	16.4557	12.11	6	7	801	87.09	4.729
379138529	HAD superfamily hydrolase [Streptococcus pneumoniae ST556]	32.49	1	6	6	21	98499937	194687856		5.94714	13.2	2	4	37.9204	32.49	6	17	197	22.5493	5.10986
379137537	excinuclease ABC subunit C [Streptococcus pneumoniae ST556]	6.35	1	2	2	2	6.80808e+07	0		5.89022	6.35	2	2		0			614	70.3329	8.96826
487726231	hypothetical protein [Streptococcus pneumoniae]	33.98	1	3	3	7	3.20465e+07	1.47848e+07		5.85606	10.68	1	2	11.3443	33.98	3	5	103	12.278	8.17725
379138494	nitroreductase [Streptococcus pneumoniae ST556]	32.49	1	5	5	11	69444391	2.52797e+08		5.85009	4.64	1	2	21.6632	32.49	5	9	237	26.5276	5.33838
379137796	adapter protein mecA [Streptococcus pneumoniae ST556]	9.39	1	2	2	5	65965000	1.23031e+08		5.82629	3.67	1	2	7.94647	9.39	2	3	245	28.363	4.39893
379138134	gamma-glutamyl phosphate reductase [Streptococcus pneumoniae ST556]	6.9	1	2	2	8	82494331	462723616		5.81184	2.14	1	2	16.9578	6.9	2	6	420	45.1973	5.17334
379138399	cytidylate kinase [Streptococcus pneumoniae ST556]	21.52	1	4	4	6	36710868	1.983e+08		5.77747	12.11	2	2	9.70299	15.7	3	4	223	24.6249	5.09717
909837603	phosphoglycerate kinase [Streptococcus pneumoniae ST556]	20.85	1	6	6	15	47269833	1.03336e+08		5.73004	3.02	1	2	27.7865	20.85	6	13	398	41.897	5.03369
379138773	peptide ABC transporter ATP-binding protein [Streptococcus pneumoniae ST556]	19.72	1	4	4	9	29389175	6.24987e+07		5.62531	10.33	2	2	17.9754	19.72	4	7	213	23.9049	7.38623
379137825	16S rRNA methyltransferase [Streptococcus pneumoniae ST556]	10.55	1	3	3	6	102432475	1.12526e+08		5.60058	3.8	1	2	9.75082	10.55	3	4	237	27.1815	7.45947
909837646	UDP-diphospho-muramoylpentapeptide beta-N-acetylglucosaminyltransferase [Streptococcus pneumoniae ST556]	11.65	1	3	3	6	2.67561e+07	5.32488e+07		5.46856	11.65	3	3	8.05341	7.95	2	3	352	39.4097	7.1665
909837983	hypothetical protein MYY_1197 [Streptococcus pneumoniae ST556]	5.5	2	1	1	2	52511981	0		5.46776	5.5	1	2		0			200	23.9288	7.35693
379137213	UDP pyrophosphate synthase [Streptococcus pneumoniae ST556]	15.87	1	3	3	11	1.04602e+08	3.02624e+08		5.46603	3.97	1	2	17.9385	15.87	3	9	252	28.6869	6.7124
379138551	tryptophan synthase subunit beta [Streptococcus pneumoniae ST556]	33.33	1	8	8	12	1.16475e+08	1.76763e+08		5.42914	11.21	2	3	27.3347	28.32	7	9	339	39.5491	5.13525
379137298	tyrosine protein phosphatase [Streptococcus pneumoniae ST556]	10.29	1	3	3	7	61517669	4.35753e+07		5.36889	7	2	2	12.1531	7	2	5	243	28.3356	7.66455
379138861	arginine--tRNA ligase [Streptococcus pneumoniae ST556]	14.03	1	6	6	10	1.02317e+08	1.41192e+08		5.31258	5.51	2	3	20.3846	8.53	4	7	563	63.4025	5.14795
909837915	aspartate--tRNA ligase [Streptococcus pneumoniae ST556]	13.46	1	7	7	9	47206947	2.68979e+08		5.29074	4.26	2	2	15.2831	11.41	6	7	587	66.197	4.99561
379138306	ATP synthase F0F1 subunit B [Streptococcus pneumoniae ST556]	23.78	1	3	3	12	7.47608e+07	1.18428e+08		5.25043	7.93	1	2	37.195	23.78	3	10	164	17.9756	5.42725
379138455	cell division protein [Streptococcus pneumoniae ST556]	10.31	1	2	2	4	84840674	4.39393e+07		5.23281	4.93	1	2	5.29394	10.31	2	2	223	25.5653	6.31592
379138813	preprotein translocase subunit YajC [Streptococcus pneumoniae ST556]	38.38	1	3	3	14	112142626	8.50442e+07		5.16793	17.17	1	2	38.4029	38.38	3	12	99	11.0398	5.45264
379138515	serine/threonine protein kinase [Streptococcus pneumoniae ST556]	8.95	1	4	4	7	97416596	1.27507e+08		5.08923	2.88	1	2	16.8709	6.07	3	5	659	72.2442	8.646
379138128	tRNA (uracil-5-)-methyltransferase [Streptococcus pneumoniae ST556]	21.62	1	6	6	13	6.64638e+07	496497254		5.06212	9.01	2	3	25.8129	19.14	5	10	444	49.2578	5.2749
379137653	branched-chain amino acid ABC transporter substrate-binding protein [Streptococcus pneumoniae ST556]	10.1	1	2	2	5	107190521	2.96869e+08		4.98273	5.7	1	1	12.805	10.1	2	4	386	40.3904	5.31299
487727712	hypothetical protein [Streptococcus pneumoniae]	25.64	1	1	1	7	132253437	2.33749e+07		4.95612	25.64	1	3	8.63133	25.64	1	4	78	8.55737	7.02002
909837827	sodium ABC transporter permease [Streptococcus pneumoniae ST556]	7.02	1	2	2	5	1.09814e+08	1.74346e+08		4.89403	3.76	1	2	8.53997	7.02	2	3	399	43.8501	7.62061
379138768	ribulose-phosphate 3-epimerase [Streptococcus pneumoniae ST556]	9.17	1	1	1	4	272175544	4.98812e+07		4.88609	9.17	1	2	3.97754	9.17	1	2	218	23.9283	6.01123
379138300	6-phosphogluconolactonase [Streptococcus pneumoniae ST556]	23.15	1	5	5	6	8.31532e+07	8.60079e+07		4.85661	10.39	3	3	2.64206	12.76	2	3	337	37.7035	5.38916
379138496	DNA helicase [Streptococcus pneumoniae ST556]	7.46	1	2	2	3	3.25821e+07	59414037		4.85049	4.63	1	1	7.1068	7.46	2	2	389	44.5054	8.71924
379138776	DNA primase [Streptococcus pneumoniae ST556]	10.75	1	2	2	4	5.76009e+07	1.59383e+07		4.83495	5.38	1	2	5.08677	5.38	1	2	186	21.4922	7.06396
379138374	DNA replication protein DnaD [Streptococcus pneumoniae ST556]	18.67	1	3	3	8	130783676	1.21278e+08		4.76122	5.33	1	2	19.094	18.67	3	6	225	25.6452	4.81787
909837689	DNA protecting protein DprA [Streptococcus pneumoniae ST556]	6.03	1	1	1	1	119828442	0		4.73596	6.03	1	1		0			282	31.015	5.69385
379137182	preprotein translocase subunit SecY [Streptococcus pneumoniae ST556]	6.19	1	3	3	5	1.69034e+08	8.6642e+07		4.70429	3.21	1	2	1.65129	6.19	3	3	436	47.323	9.68604
379138495	primosomal protein DnaI [Streptococcus pneumoniae ST556]	35.91	1	10	10	21	1887989646	2.87527e+08		4.68761	8.72	2	3	47.7264	35.91	10	18	298	34.2389	5.79541
379138599	multidrug ABC transporter ATP-binding protein [Streptococcus pneumoniae ST556]	1.55	1	1	1	3	227043835	215999212		4.66946	1.55	1	2	2.3454	1.55	1	1	580	65.1451	6.81494
909837942	serine protease [Streptococcus pneumoniae ST556]	11.2	1	2	2	6	165103880	1.89025e+08		4.6293	4.58	1	1	16.382	11.2	2	5	393	41.8165	6.96143
379137898	cell division protein FtsJ [Streptococcus pneumoniae ST556]	9.96	1	2	2	6	7.09249e+07	1.00483e+08		4.53996	9.96	2	3	7.4966	9.96	2	3	271	29.8067	6.26514
379138826	ribonuclease P [Streptococcus pneumoniae ST556]	5.69	1	1	1	2	109723850	0		4.52803	5.69	1	2		0			123	14.2718	10.1987
379138465	hypothetical protein MYY_1599 [Streptococcus pneumoniae ST556]	29.93	1	6	6	16	99513055	3.86197e+08		4.42726	6.12	2	2	26.7327	29.93	6	14	294	31.5957	5.61768
379136891	phage protein [Streptococcus pneumoniae ST556]	14.08	1	2	2	5	5.90183e+07	1.34004e+06		4.3506	14.08	2	4	2.44441	6.34	1	1	142	16.5637	8.86572
379137334	isopentenyl pyrophosphate isomerase [Streptococcus pneumoniae ST556]	10.12	1	3	3	3	53764725	46941441		4.28624	6.85	2	2	3.04115	3.27	1	1	336	37.6972	5.60498
379136969	deoxyuridine 5'-triphosphate nucleotidohydrolase [Streptococcus pneumoniae ST556]	83.67	1	8	8	51	55235933	3.83648e+08		4.1404	10.88	1	1	138.867	83.67	8	50	147	15.8332	5.51611
379136982	DNA recombination protein RecO [Streptococcus pneumoniae ST556]	4.69	1	1	1	2	73426316	0		4.05608	4.69	1	2		0			256	29.7992	5.64307
379138260	aminopeptidase N [Streptococcus pneumoniae ST556]	8.02	1	5	5	6	1.08568e+08	5.02133e+07		3.99773	2.83	2	3	2.68208	5.19	3	3	848	95.2909	4.91943
909837879	purine operon repressor [Streptococcus pneumoniae ST556]	3.27	1	1	1	4	6.40777e+07	91672019		3.97075	3.27	1	2	4.16722	3.27	1	2	275	30.2079	5.87158
379138007	cysteine desulfurase [Streptococcus pneumoniae ST556]	62.61	1	9	9	26	33137633	1.38834e+08		3.95133	5.22	1	2	48.8264	62.61	9	24	115	13.5181	8.92432
379138779	50S ribosomal protein L34 [Streptococcus pneumoniae ST556]	27.27	1	2	2	4	93490970	2.89431e+07		3.95096	27.27	2	2	3.83734	13.64	1	2	44	5.26206	12.7036
379137371	hypothetical protein MYY_0501 [Streptococcus pneumoniae ST556]	44.19	1	7	7	16	2.65093e+07	1.04696e+08		3.91114	13.95	2	2	29.4738	44.19	7	14	129	14.1246	5.021
379137049	serine dehydratase [Streptococcus pneumoniae ST556]	19.73	1	3	3	4	2.48486e+08	7.31697e+07		3.88577	14.35	2	2	5.84078	16.59	2	2	223	24.3137	6.96143
379138499	multidrug ABC transporter ATP-binding protein [Streptococcus pneumoniae ST556]	15.15	1	2	2	4	7.27306e+07	1.16839e+08		3.84503	6.93	1	1	12.952	15.15	2	3	231	25.5645	5.70654
379138754	peptidase S16 [Streptococcus pneumoniae ST556]	16.81	1	3	3	4	4.51956e+07	6.23061e+07		3.70035	5.51	1	1	12.2543	11.3	2	3	345	37.5143	5.45264
379138429	Rrf2 family transcriptional regulator [Streptococcus pneumoniae ST556]	36.55	1	4	4	12	37940208	6.60857e+07		3.6046	12.41	1	1	18.6165	36.55	4	11	145	15.8143	5.8208
379137364	hydroxymyristoyl-ACP dehydratase [Streptococcus pneumoniae ST556]	22.14	1	3	3	6	4.25505e+07	1.27243e+07		3.59328	9.29	1	2	5.99658	12.86	2	4	140	15.2882	8.35303
379138131	DNA polymerase III subunit delta' [Streptococcus pneumoniae ST556]	3.38	1	1	1	1	54833236	0		3.58432	3.38	1	1		0			296	34.3192	6.80029
379138663	RNA methyltransferase [Streptococcus pneumoniae ST556]	4.21	1	1	1	1	6.73677e+07	0		3.4671	4.21	1	1		0			451	51.7234	8.92432
379137424	heme ABC transporter ATP-binding protein [Streptococcus pneumoniae ST556]	2.68	1	2	2	2	119577290	0		3.46187	2.68	2	2		0			560	62.8059	4.95752
379138908	dihydroxy-acid dehydratase [Streptococcus pneumoniae ST556]	8.29	1	4	4	10	9.93814e+07	2.60377e+08		3.37176	4.06	2	2	13.6709	7.23	3	8	567	59.8291	5.26221
909837994	serine protease [Streptococcus pneumoniae ST556]	1.83	2	1	1	1	1.05743e+08	0		3.28422	1.83	1	1		0			711	80.1635	5.24951
379137514	cysteinyl-tRNA synthetase [Streptococcus pneumoniae ST556]	11.41	1	4	4	5	45618157	1.66007e+08		3.26167	2.68	1	1	9.97838	8.72	3	4	447	50.9635	5.32568
379138777	hydrolase TatD [Streptococcus pneumoniae ST556]	6.61	1	2	2	5	54786511	62797264		3.19833	3.89	1	1	10.4953	6.61	2	4	257	28.8866	4.83057
379138640	hypothetical protein MYY_1776 [Streptococcus pneumoniae ST556]	35.37	1	4	4	9	109814181	1.26789e+08		3.19117	12.2	1	2	12.5317	35.37	4	7	82	9.08009	10.0669
379139018	rRNA methyltransferase [Streptococcus pneumoniae ST556]	29.56	1	5	5	10	3.5734e+07	5.72896e+07		3.16914	5.66	1	1	16.6783	23.9	4	9	159	18.0877	9.37842
379138400	30S ribosomal protein S15 [Streptococcus pneumoniae ST556]	8.23	1	1	1	2	25537468	0		3.155	8.23	1	1	2.05127	8.23	1	1	158	16.8594	5.021
909837598	DNA-directed RNA polymerase subunit delta [Streptococcus pneumoniae ST556]	20.57	1	5	5	9	78856216	2.52517e+08		3.13315	4.61	1	1	24.9021	20.57	5	8	282	31.4313	5.93506
379138876	2,3,4,5-tetrahydropyridine-2,6-carboxylate N-succinyltransferase [Streptococcus pneumoniae ST556]	7.33	1	1	1	1	3.23374e+07	0		3.07125	7.33	1	1		0			232	23.9487	4.729
379137360	ACP S-malonyltransferase [Streptococcus pneumoniae ST556]	16.34	1	4	4	7	3.48789e+07	1.04297e+08		3.0606	4.9	1	1	17.9261	16.34	4	6	306	33.1001	4.81787
379137211	ATP-dependent DNA helicase RuvB [Streptococcus pneumoniae ST556]	5.26	1	1	1	3	1.1769e+08	1.35571e+08		3.04206	5.26	1	2	2.03218	5.26	1	1	323	36.1934	4.89404
379138516	protein phosphatase [Streptococcus pneumoniae ST556]	45.12	1	8	8	20	185973373	5.36625e+08		3.01087	12.6	2	2	38.141	39.84	7	18	246	27.0865	4.57666
379138394	pseudouridine synthase [Streptococcus pneumoniae ST556]	5.62	1	1	1	3	119324210	9.07059e+07		2.9292	5.62	1	1	2.14525	5.62	1	2	249	28.3605	7.29834
379137893	tRNA pseudouridine synthase B [Streptococcus pneumoniae ST556]	14.73	1	3	3	5	42973594	2.65812e+07		2.92315	7.19	1	1	6.8652	14.73	3	4	292	32.2649	5.47803
379138578	tryptophan synthase subunit beta [Streptococcus pneumoniae ST556]	7.62	1	2	2	3	178596479	1.53005e+08		2.81447	7.62	2	2	2.1365	4.67	1	1	407	44.2225	6.15088
379136935	DNA methyltransferase [Streptococcus pneumoniae ST556]	6.8	1	1	1	1	2.83742e+08	0		2.7738	6.8	1	1		0			412	44.9469	8.20654
379137753	HAD family hydrolase [Streptococcus pneumoniae ST556]	16.34	1	3	3	4	4.23801e+07	6.6604e+07		2.75933	5.06	1	1	6.95692	11.28	2	3	257	28.2206	4.83057
909837815	manganese ABC transporter ATP-binding protein [Streptococcus pneumoniae ST556]	19.17	1	4	4	9	1.49427e+08	1.42187e+08		2.74082	5.42	1	2	14.1151	19.17	4	7	240	26.8574	7.56201
379138393	phosphomethylpyrimidine kinase [Streptococcus pneumoniae ST556]	18.29	1	3	3	9	32301834	1.37431e+08		2.72807	4.28	1	1	19.0126	18.29	3	8	257	27.7364	5.19873
379137767	GntR family transcriptional regulator [Streptococcus pneumoniae ST556]	2.6	1	1	1	2	34063378	4.72248e+07		2.7014	2.6	1	1	2.28055	2.6	1	1	423	49.3743	6.21436
379137870	GNAT family acetyltransferase [Streptococcus pneumoniae ST556]	20.32	1	3	3	8	88160785	1.01442e+08		2.67763	5.88	1	1	17.3647	20.32	3	7	187	22.4301	7.43018
446673264	PI-2 pilus major pilin PitB [Streptococcus pneumoniae]	23.37	2	6	6	14	28759091	404834027		2.655	3.77	1	1	32.6833	23.37	6	13	398	43.3672	7.54736
909837526	hypothetical protein MYY_0256 [Streptococcus pneumoniae ST556]	13.66	1	2	2	2	55513045	103596096		2.63406	6.61	1	1	0	7.05	1	1	227	25.7825	6.94678
379138630	iron ABC transporter substrate-binding protein [Streptococcus pneumoniae ST556]	33.33	1	7	7	10	3.97517e+07	1.18544e+08		2.60813	3.74	1	1	27.984	33.33	7	9	321	34.7393	5.90967
379138469	beta-galactosidase subunit beta [Streptococcus pneumoniae ST556]	38	1	6	6	17	38497547	7.43784e+07		2.58543	6	1	1	30.4381	38	6	16	150	17.5987	5.64307
379138188	PTS fructose transporter subunit IIC [Streptococcus pneumoniae ST556]	11.54	1	6	6	17	1.45829e+08	445668812		2.57441	2.77	1	1	29.6087	11.54	6	16	650	66.912	5.47803
909837539	50S ribosomal protein L36 [Streptococcus pneumoniae ST556]	60.53	1	2	2	2	8.74094e+07	0		2.56981	60.53	2	2		0			38	4.41838	10.6089
379138722	cell division protein FtsK [Streptococcus pneumoniae ST556]	3.9	1	1	1	1	0	0		2.54484	3.9	1	1		0			461	53.3357	8.76318
379137000	phosphoribosyl carboxyaminoimidazole mutase [Streptococcus pneumoniae ST556]	33.95	1	4	4	8	6.06996e+07	3.02669e+07		2.53437	6.79	1	1	16.1461	27.16	3	7	162	16.9349	7.50342
379137003	adenylosuccinate lyase [Streptococcus pneumoniae ST556]	3.24	1	1	1	1	397252200	0		2.47044	3.24	1	1		0			432	49.56	5.36377
379138804	GntR family transcriptional regulator [Streptococcus pneumoniae ST556]	12.4	1	3	3	3	47736457	5.4757e+07		2.46321	3.72	1	1	6.36396	8.68	2	2	242	27.9746	7.97217
379138029	MutR family transcriptional regulator [Streptococcus pneumoniae ST556]	4.18	1	1	1	1	43632104	0		2.46067	4.18	1	1		0			287	34.0997	5.77002
379138677	hypothetical protein MYY_1813 [Streptococcus pneumoniae ST556]	10.1	1	1	1	3	16722433	7.38498e+07		2.42376	10.1	1	1	5.74867	10.1	1	2	99	11.1266	4.77979
379137946	peptide chain release factor 1 [Streptococcus pneumoniae ST556]	5.29	1	2	2	5	6.76847e+07	120696798		2.37188	3.62	1	2	4.84737	5.29	2	3	359	40.6206	4.95752
379138106	dihydroorotate dehydrogenase [Streptococcus pneumoniae ST556]	19.23	1	3	3	5	41249428	86937132		2.36247	15.71	2	2	8.4141	8.65	2	3	312	33.1472	5.13525
379137252	hypothetical protein MYY_0381 [Streptococcus pneumoniae ST556]	23.08	1	3	3	3	5.09862e+07	7.74826e+07		2.35282	7.69	1	1	3.16258	15.38	2	2	156	18.5246	7.47412
379138585	LacI family transcriptional regulator [Streptococcus pneumoniae ST556]	4.2	1	1	1	1	59667845	0		2.34214	4.2	1	1		0			333	37.6355	6.94678
379138638	deoxyribonucleotide triphosphate pyrophosphatase [Streptococcus pneumoniae ST556]	7.43	1	2	2	4	50716609	49800900		2.33238	3.1	1	1	7.43857	7.43	2	3	323	36.3193	4.81787
909837686	chlorohydrolase [Streptococcus pneumoniae ST556]	7.4	1	2	2	2	31206418	53512488		2.30578	4.06	1	1	2.37508	3.34	1	1	419	46.4795	5.18604
379137403	cell surface protein [Streptococcus pneumoniae ST556]	11.43	1	5	5	9	34533226	1.36575e+08		2.28913	1.5	1	1	29.1808	9.92	4	8	665	71.3485	5.14795
379137763	phosphate ABC transporter ATP-binding protein [Streptococcus pneumoniae ST556]	7.87	1	2	2	3	64630916	8.57568e+07		2.27065	4.49	1	1	4.26931	3.37	1	2	267	30.3435	7.1958
379137270	keto-deoxy-phosphogluconate aldolase [Streptococcus pneumoniae ST556]	5.26	1	1	1	1	99302974	0		2.26909	5.26	1	1		0			209	22.0105	5.31299
379139012	ABC transporter ATP-binding protein [Streptococcus pneumoniae ST556]	3.7	1	1	1	2	0	1.65834e+08		2.20167	3.7	1	1	3.44877	3.7	1	1	540	60.833	4.84326
379137818	DNA-binding protein [Streptococcus pneumoniae ST556]	5.12	1	1	1	3	6.1856e+07	7.77666e+07		2.09604	5.12	1	1	5.6329	5.12	1	2	332	38.7964	6.13818
379137912	tagatose-bisphosphate aldolase [Streptococcus pneumoniae ST556]	18.4	1	5	5	10	40090034	1.04399e+08		2.09122	2.15	1	1	20.7344	18.4	5	9	326	36.3355	4.83057
379137546	peptidase M42 [Streptococcus pneumoniae ST556]	13.91	1	4	4	11	7.94535e+07	1.22408e+08		2.09118	2.9	1	1	24.9419	13.91	4	10	345	37.9459	5.36377
379137922	phosphocarrier protein HPr [Streptococcus pneumoniae ST556]	11.49	1	1	1	5	84111519	8.35408e+07		2.08959	11.49	1	1	11.2775	11.49	1	4	87	8.93351	4.88135
909837829	DNA-directed RNA polymerase subunit omega [Streptococcus pneumoniae ST556]	55.77	1	6	6	18	226605081	1.02662e+08		2.07042	12.5	1	1	50.067	55.77	6	17	104	11.9164	6.59521
909837806	transcriptional regulator [Streptococcus pneumoniae ST556]	3.11	1	1	1	2	0	37467833		2.05544	3.11	1	1	2.15665	3.11	1	1	225	25.9334	5.46533
379138053	site-specific tyrosine recombinase XerS [Streptococcus pneumoniae ST556]	12.08	1	2	2	3	124124298	0		2.05225	12.08	2	3		0			356	41.1456	9.18799
909837788	hypothetical protein MYY_1432 [Streptococcus pneumoniae ST556]	2.44	1	1	1	1	45700783	0		2.05186	2.44	1	1		0			409	47.4633	4.29736
379138130	DNA replication initiation control protein YabA [Streptococcus pneumoniae ST556]	20	1	2	2	4	3.85356e+07	1.31392e+08		2.03315	10.48	1	1	10.1895	9.52	1	3	105	12.4032	5.09717
[truncated: 297 more rows]

## Sheet: Original data-3
Accession	Description	ΣCoverage	Σ# Proteins	Σ# Unique Peptides	Σ# Peptides	Σ# PSMs	TenA+ area	TenA- area	Fold Change	Score A2	Coverage A2	# Peptides A2	# PSM A2	Score B2	Coverage B2	# Peptides B2	# PSM B2	# AAs	MW [kDa]	calc. pI
[truncated: 479 more rows]

[truncated: 2 more sheets: Score>5 Fold change>2, Simplified data]
