# Supplementary material for: The SpxA1-TenA toxin-antitoxin system regulates epigenetic variations of Streptococcus pneumoniae by targeting protein synthesis
Source: PLoS Pathog. 2024 Dec 26;20(12):e1012801. doi: 10.1371/journal.ppat.1012801 (PMC11709252; doi:10.1371/journal.ppat.1012801)
Supplement: S5 Table — (XLSX) [file ppat.1012801.s012.xlsx]

## Sheet: tenA-basic info
Experimental design
Title	Transcriptomic comparison of 17h TH8198 ST556 bgaA::JC vs 17h TH14122 ST556 bgaA::PspxA1-tenA
Summary	The opaque and transparent colonies frequency of bgaA::PspxA1-tenA has been changed compared with wild type. The molecular mechanism of the regulation of tenA on phase variation will help understand the penumococcal adaptation. But the regulon of tenA hasn't been identified until now. The RNA sequcing will help identify the regulons of tenA in ST556.
Overall design	Pairwise comparison of TH8198 bgaA::JC1 control and TH14122 bgaA::PspxA1-tenA of Streptococcus pneumoniae ST556 (RNA-seq), analyzing the effect of overexpressed tenA on the transcriptome. It was performed with deep sequencing, using an Illumina Hiseq_X-TEN sequencer with 150 nt paired-end reads.
Contributor	Shaomeng Wang
SAMPLES
	Sample 1	Sample 2	Sample 3	Sample 4	Sample 5	Sample 6
Sample name	bgaA::JC1-1	bgaA::tenA-1	bgaA::JC1-2	bgaA::tenA-2	bgaA::JC1-3	bgaA::tenA-3
Source name	TH8198 bgaA::JC1 S. pneumoniae cells	TH14122 bgaA::PspxA1-tenA S. pneumoniae cells	TH8198 bgaA::JC1 S. pneumoniae cells	TH14122 bgaA::PspxA1-tenA S. pneumoniae cells	TH8198 bgaA::JC1 S. pneumoniae cells	TH14122 bgaA::PspxA1-tenA S. pneumoniae cells
Organism	Streptococcus pneumoniae	Streptococcus pneumoniae	Streptococcus pneumoniae	Streptococcus pneumoniae	Streptococcus pneumoniae	Streptococcus pneumoniae
Characteristics: strain background	ST556	ST556	ST556	ST556	ST556	ST556
Characteristics: genotype	rpsl1 (StreptomycinR) TH8198 JC1	rpsl1 (StreptomycinR); TH14122 PspxA1-tenA	rpsl1 (StreptomycinR) TH8198 JC1	rpsl1 (StreptomycinR); TH14122 PspxA1-tenA	rpsl1 (StreptomycinR) TH8198 JC1	rpsl1 (StreptomycinR); TH14122 PspxA1-tenA
Original file	RNA0128-Shaomeng Wang (1 & 2)	RNA0130-Shaomeng Wang (1 & 2)	RNA0143-Shaomeng Wang (1 & 2)	RNA0145-Shaomeng Wang (1 & 2)	RNA0144-Shaomeng Wang (1 & 2)	RNA0146-Shaomeng Wang (1 & 2)
PROTOCOLS
Growth protocol	S. pneumoniae strains of bgaA::JC and PspxA1-tenA were cultured on TSA plate with 6,000 units of catalase at 37ºC with 5% CO2 for about 17 hours.
Treatment protocol
Extract protocol	Total RNA was extracted with the RNAprep pure Cell / Bacteria Kit from TIANGEN BIOTECH (BEIJING) COMPANY followed the instruction and then purified by using a RNeasy Mini Kit from QIAGEN COMPANY
Library construction protocol	The ribosomal RNA was removed from total RNA (~2 µg) with RiboZeroTM Magnetic Kit (EpiCentre, Cleveland, OH). The processed RNA samples were used to prepare double-stranded complementary DNA (cDNA) libraries with the M-MuLV Reverse Transcriptase and NEBNext® mRNA Second Strand Synthesis Module. The cDNA molecules were fragmented by sonication, and further processed for end repair, adaptor attachm…
Library strategy	RNA-Seq
DATA PROCESSING PIPELINE
Base calliing:	Illumina Casava software
Quality control:	FastQC v0.11.8
Trimming:	TrimGalore-0.6.6 with cutadapt-2.10
Reads maping:	S. pneumoniae reads were mapped with featureCounts in Rsubread-1.32.2
TPM calculation:	Transcripts Per Kilobase Million (TPM) were calculated from featureCounts output
Genome build:	Streptococcus pneumoniae ST556 (accession NC_017769.2, assembly GCF_000251085.2_ASM25108v2) was used directly in the analysis
Instrument model:	Illumina Hiseq_X-TEN sequencer
Read length:	150
Single or paired-end:	paired ends

## Sheet: tenA-original data
Gene tags	Log2(Fold change)	P value	Read count						Product
			JC1-1	JC1-2	JC1-3	PspxA1::tenA-1	PspxA1::tenA-2	PspxA1::tenA-3
MYY_0001	-4.50297	0.0302302	354.524	349.84	392.077	331.846	324.689	294.819	chromosomal replication initiator protein DnaA
MYY_0002	-10.9032	0.424019	356.211	351.795	343.424	355.818	346.456	298.723	DNA polymerase III subunit beta
MYY_0003	-2.20761	0.127921	101.533	108.282	177.88	83.8887	76.6537	122.818	DUF951 family protein
MYY_0004	4.95634	NA	24.7143	18.0227	24.7762	28.1294	25.6069	24.8085	DUF1492 domain-containing protein
MYY_0006	-16.0991	NA	26.6975	25.295	30.1509	28.8506	26.0409	24.6851	hypothetical protein
MYY_0007	3.33901	NA	22.4018	20.2194	15.5239	25.6239	23.985	22.2166	hypothetical protein
MYY_0008	8.12401	0.732195	82.0148	87.2679	53.4851	94.9185	76.7338	69.9083	hypothetical protein
MYY_0009	3.70063	0.45732	128.148	103.623	79.2504	131.576	141.778	104.463	hypothetical protein
MYY_0010	6.24149	0.373602	114.805	101.995	52.3337	122.942	114.258	63.8098	DNA primase family protein
MYY_0011	4.03971	0.222996	88.4088	76.1165	47.0009	94.4682	103.105	56.8962	primase alpha helix C-terminal domain-containing protein
MYY_0012	1.8241	0.19127	91.0526	51.8382	36.2225	90.7909	92.7421	72.7561	hypothetical protein
MYY_0014	3.15764	0.308404	92.8713	97.7341	51.965	119.13	114.697	69.8949	hypothetical protein
MYY_0016	3.07737	0.32658	75.2007	61.6283	30.6612	78.0003	77.8628	49.6659	hypothetical protein
MYY_0018	397.18	0.995581	134.686	128.734	78.6546	136.01	116.564	89.9244	hypothetical protein
MYY_0019	4.8392	0.481072	90.0621	88.2231	35.4221	105.92	100.279	42.776	hypothetical protein
MYY_0020	6.17384	0.348578	631.902	574.699	513.56	674.632	739.621	543.413	hypothetical protein
MYY_0021	3.64332	0.241171	181.414	178.399	130.017	224.461	202.052	169.881	hypothetical protein
MYY_0022	3.42884	0.0228299	229.334	221.551	121.837	275.438	275.836	156.03	Rha family transcriptional regulator
MYY_0023	3.8285	0.12783	319.353	274.03	244.266	360.633	335.156	316.792	hypothetical protein
MYY_0024	3.53573	0.0685561	529.612	481.396	482.62	594.03	610.469	633.405	helix-turn-helix transcriptional regulator
MYY_0025	14.1284	0.746369	245.841	205.033	241.427	230.896	230.082	276.546	helix-turn-helix domain-containing protein
MYY_0026	8.11166	0.449644	255.434	234.334	260.23	258.556	265.664	303.361	zinc ribbon domain-containing protein
MYY_0027	7.87055	0.339719	263.479	256.07	303.684	278.932	296.998	333.349	Fic family protein
MYY_0028	4.45988	0.127806	242.057	249.107	196.842	295.342	317.71	208.371	hypothetical protein
MYY_0030	-5.40958	0.635523	82.9193	86.5797	118.753	75.2379	60.7621	126.039	protein rep
MYY_0031	-6.89652	0.525961	149.734	141.676	146.037	137.426	119.25	143.319	multidrug DMT transporter
MYY_0032	-290.935	0.990727	131.278	124.606	111.815	131.218	122.149	117.137	site-specific integrase
MYY_0033	9.12491	0.512706	248.373	244.357	246.578	251.086	254.482	303.926	redox-regulated ATPase YchF
MYY_0034	-8.10064	0.7421	68.1208	54.5175	93.3092	48.097	55.0056	103.678	aminoacyl-tRNA hydrolase
MYY_0035	18.6511	0.784703	54.5998	56.922	67.4345	58.515	53.6991	76.6062	transcription-repair coupling factor
MYY_0036	-23.1391	0.882791	241.897	255.899	409.534	239.395	222.567	441.503	RNA-binding S4 domain-containing protein
MYY_0037	-29.3322	0.8891	291.198	282.873	397.493	282.818	264.784	417.239	septum formation initiator family protein
MYY_0039	24.2932	0.832148	161.018	154.461	198.496	162.566	153.988	221.081	serine hydrolase
MYY_0040	7.21324	0.397102	177.181	206.68	274.645	219.021	196.835	321.498	tRNA lysidine(34) synthetase TilS
MYY_0041	5.87457	0.216941	898.098	901.712	1211.58	1034.88	917.138	1513.63	hypoxanthine phosphoribosyltransferase
MYY_0042	3.66427	6.15948e-06	1381.66	1401.41	1179.49	1765.55	1687.01	1399.88	ATP-dependent zinc metalloprotease FtsH
MYY_0046	-0.980024	NA	12.977	8.405	26.4837	7.03006	6.15312	9.18661	hypothetical protein
MYY_0047	2.38293	0.000173697	226.723	245.941	147.849	301.637	305.793	222.822	adenylosuccinate synthase
MYY_0048	-4.9062	0.299019	273.136	296.67	298.938	220.726	287.062	256.203	nucleoside deaminase
MYY_0049	-3.23081	0.499347	16.3128	22.656	19.9423	18.4197	12.1205	17.4156	site-specific integrase
MYY_0050	112.521	0.988042	102.957	115.773	152.469	94.5043	124.121	160.833	hypothetical protein
MYY_0051	137.725	0.990727	129.161	121.251	148.2	112.552	114.559	185.636	hypothetical protein
MYY_0052	14.5458	0.871437	119.533	123.313	115.668	120.494	105.695	157.259	helix-turn-helix transcriptional regulator
MYY_0054	-15.7911	NA	4.94992	3.70469	2.59931	5.63392	5.73719	1.11242	phage antirepressor KilAC domain-containing protein
MYY_0073	-1.1716	NA	1.57991	3.63833	1.3576	1.1066	1.1653	1.27822	DUF4417 domain-containing protein
MYY_0092	-3.06665	NA	2.40393	2.68281	1.82733	2.62278	2.27967	0.972444	hypothetical protein
MYY_0094	-0.405027	NA	11.5241	8.1208	6.33763	1.45291	1.74855	1.49176	phage holin family protein
MYY_0095	-0.703591	NA	10.9676	9.5711	8.92836	4.54852	3.28444	3.26911	phage holin
MYY_0096	-1.35241	NA	9.23951	4.37113	7.76683	5.85604	4.76192	2.76257	N-acetylmuramoyl-L-alanine amidase LytA
MYY_0097	10.6042	0.866172	28.1406	30.0592	47.9899	32.0671	26.2755	58.1435	dUTP diphosphatase
MYY_0098	3.6577	0.360629	52.8983	51.3438	48.336	57.5335	69.947	59.3735	histidine phosphatase family protein
MYY_0099	4.01162	0.155086	69.1548	68.0083	40.1415	75.6217	87.5295	49.7835	DNA repair protein RadA
MYY_0100	2.04289	0.0350861	86.8473	71.1995	122.72	97.9357	103.222	212.352	carbonic anhydrase
MYY_0101	2.50691	0.0225135	82.2126	82.7552	112.141	104.318	99.1851	172.097	PrsW family intramembrane metalloprotease
MYY_0102	8.11403	0.344402	223.565	225.717	307.508	235.718	248.504	352.76	ribose-phosphate diphosphokinase
MYY_0103	33.4956	0.947854	243.153	236.655	316.232	266.683	278.882	272.486	hypothetical protein
MYY_0104	336.879	0.993649	101.04	97.0454	119.293	115.865	113.734	93.0439	hypothetical protein
MYY_0105	-18.8946	0.905945	122.124	98.748	109.175	92.7782	113.734	116.083	PD-(D/E)XK nuclease family transposase
MYY_0106	4.5645	0.00100269	364.594	351.963	299.058	430.418	434.262	335.594	DNA polymerase I
MYY_0107	102.9	0.963448	1115.59	1110.6	653.156	1116.28	1261.02	604.667	CoA-binding protein
MYY_0108	12.5893	0.661594	108.374	113.096	114.854	116.109	120.442	122.906	YeiH family putative sulfate export transporter
MYY_0109	3.51244	0.000760681	378.53	366.559	301.126	443.652	465.531	379.22	pyridoxal phosphate-dependent aminotransferase
MYY_0110	3.8639	0.0027132	527.8	496.058	341.489	631.991	622.043	404.221	DNA repair protein RecO
MYY_0111	5.03124	0.0105571	532.337	534.807	328.519	623.709	643.784	364.751	phosphate acyltransferase PlsX
MYY_0112	6.49533	0.198319	984.111	1045.37	628.228	1168.36	1132.67	697.829	acyl carrier protein
MYY_0113	6.14304	0.243695	513.253	551.047	404.706	637.093	612.632	425.398	IS5/IS1182 family transposase
MYY_0114	9.83162	0.705087	221.347	192.3	456.196	203.266	224.109	536.565	bacteriocin-like peptide BlpU
MYY_0116	-9.25068	0.809951	15.3492	18.4957	7.36154	18.3531	19.041	4.62072	peptide cleavage/export ABC transporter
MYY_0117	-14.2003	NA	10.679	12.0995	5.13877	10.9953	14.7179	3.34072	HlyD family secretion protein
MYY_0118	2.99724	NA	5.7015	4.22031	23.0964	4.27869	8.49639	29.2142	phosphoribosylaminoimidazolesuccinocarboxamide synthase
MYY_0120	1.63587	0.0189095	15.8895	18.7651	58.9149	33.903	35.8115	54.7604	phosphoribosylformylglycinamidine synthase
MYY_0121	1.38889	0.00267143	37.432	48.3156	91.8018	85.2323	93.8591	98.72	amidophosphoribosyltransferase
MYY_0122	1.23392	0.00327536	41.1502	55.6899	115.122	98.4601	123.306	124.504	phosphoribosylformylglycinamidine cyclo-ligase
MYY_0123	1.45887	0.0685561	49.6398	73.6961	139.461	132.879	145.896	118.489	phosphoribosylglycinamide formyltransferase
MYY_0124	1.56356	0.0933763	26.7603	39.8397	101.696	57.6164	77.561	100.933	VanZ family protein
MYY_0125	1.43411	0.107074	48.5522	69.1018	125.802	112.817	129.414	131.104	bifunctional phosphoribosylaminoimidazolecarboxamide formyltransferase/IMP cyclohydrolase
MYY_0126	1.86749	0.0903351	11.1102	12.7752	26.1559	18.2287	22.3708	29.6749	phosphoribosylamine--glycine ligase
MYY_0128	2.18518	0.0894088	37.7369	45.2168	66.8805	56.6835	65.2353	83.9597	5-(carboxyamino)imidazole ribonucleotide mutase
MYY_0129	1.78721	2.36827e-05	47.1754	49.4348	97.4107	75.7329	75.7856	132.588	5-(carboxyamino)imidazole ribonucleotide synthase
MYY_0130	3.35752	0.0715324	233.533	236.767	424.528	282.337	293.417	539.532	hypothetical protein
MYY_0131	4.9937	0.0221302	293.586	305.162	250.623	352.837	367.379	272.124	adenylosuccinate lyase
MYY_0132	-2.65993	0.0583362	13.8591	15.6264	27.8436	12.3818	13.2353	17.806	beta-N-acetylhexosaminidase
MYY_0133	38.4083	0.905945	635.378	550.088	787.862	575.232	606.349	865.859	GntR family transcriptional regulator
MYY_0134	7.97428	0.778351	26.9842	29.0776	70.8551	37.3582	44.2462	45.7503	beta-galactosidase
MYY_0135	26.7066	0.972138	30.2236	31.3205	51.9417	38.7397	54.6476	25.1043	PTS system mannose/fructose/N-acetylgalactosamine-transporter subunit IIB
MYY_0136	-5.56704	0.788043	24.6112	21.327	30.8107	23.7397	35.2098	13.0455	PTS mannose/fructose/sorbose/N-acetylgalactosamine transporter subunit IIC
MYY_0137	-79.1711	0.990197	22.1432	20.2616	33.1969	18.1907	33.2851	23.2512	PTS mannose/fructose/sorbose transporter family subunit IID
MYY_0138	-3.77472	NA	28.952	39.3478	43.6387	29.9192	39.6079	25.3434	PTS sugar transporter subunit IIA
MYY_0139	-3.12795	0.597445	18.448	16.5572	32.6952	16.4834	24.3673	12.7931	SIS domain-containing protein
MYY_0140	-1.60553	NA	10.5555	8.25196	16.5493	6.71236	8.42942	7.49115	galactose mutarotase
MYY_0141	1.97789	0.13645	20.2339	17.7065	20.671	22.8527	26.4368	35.8324	VOC family protein
MYY_0142	5.85274	0.635523	117.717	102.688	158.772	111.545	111.633	222.424	metal-sensitive transcriptional regulator
MYY_0144	-3.8198	NA	19.4164	21.4625	17.2404	19.8894	20.254	10.4725	rhodanese-like domain-containing protein
MYY_0146	34.4547	0.929159	118.6	102.333	120.912	109.689	106.036	138.643	nucleoside phosphorylase
MYY_0148	9.51988	0.390318	391.269	390.314	405.396	415.543	407.238	470.606	TrkH family potassium uptake protein
MYY_0149	8.03578	0.225256	587.057	561.704	615.065	621.783	659.35	664.096	TrkA family potassium uptake protein
MYY_0151	-9.11942	0.64703	123.876	117.306	129.693	116.124	106.671	124.701	glycosyltransferase family 2 protein
MYY_0152	-16.1679	0.857851	102.425	109.05	90.8259	96.1863	102.453	93.8395	hypothetical protein
MYY_0153	-5.43532	0.186312	866.323	820.165	949.493	770.277	891.403	691.882	PavB family fibronectin-binding SSURE repeat adhesin
MYY_0154	-7.87527	0.428385	573.366	526.921	533.568	518.971	589.366	418.937	response regulator transcription factor
MYY_0155	-16.9589	0.75334	810.692	749.312	560.621	805.66	876.635	440.999	HAMP domain-containing histidine kinase
MYY_0156	-39.3082	0.820709	1118.78	1127.49	1732.17	1128.82	1137.8	1670.78	30S ribosomal protein S4
MYY_0157	-4.02369	0.0500462	906.611	923.487	637.916	775.319	731.24	582.739	hypothetical protein
MYY_0158	-4.13781	0.129019	636.411	607.466	501.476	522.625	495.129	469.351	hypothetical protein
MYY_0159	3.72644	NA	3.92712	7.71091	27.1739	10.2606	11.9564	14.5483	sugar ABC transporter permease
MYY_0160	1.79313	NA	4.57672	5.82073	23.4176	10.9829	15.9796	12.1181	carbohydrate ABC transporter permease
MYY_0161	-9.28418	0.919521	5.86043	7.28775	29.8791	10.0567	11.609	9.06125	DUF3502 domain-containing protein
MYY_0162	11.5597	0.339134	886.714	891.045	1044.93	973.248	944.859	1111.93	rhodanese-related sulfurtransferase
MYY_0163	-7.54579	0.664315	73.0042	76.3478	125.847	83.0335	81.2984	82.7253	DUF4299 domain-containing protein
MYY_0164	-1.04489	NA	45.4343	44.6687	74.0783	22.0314	32.0382	30.1607	hypothetical protein
MYY_0167	-2.78437	NA	15.5331	11.0666	13.3474	10.7097	8.28573	12.567	hypothetical protein
MYY_0168	3.8156	0.198508	176.158	172.826	113.528	201.528	177.151	172.747	membrane protein
MYY_0169	3.52357	0.206013	144.167	169.712	77.335	167.077	175.89	122.605	DUF4097 family beta strand repeat protein
MYY_0170	4.46247	0.232188	274.418	290.414	136.255	296.557	316.392	193.741	DUF1700 domain-containing protein
MYY_0171	15.3269	0.856761	227.492	250.978	182.349	207.513	243.606	243.975	PadR family transcriptional regulator
MYY_0172	5.32596	0.651546	18.9422	16.3865	29.2983	24.2709	16.4011	33.4487	CynX/NimT family MFS transporter
MYY_0173	-2.24065	2.92808e-10	1179.39	1114.69	1119.42	895.584	904.977	744.41	glycosyltransferase family 2 protein
MYY_0174	-4.20769	0.00117287	2258.38	2118.97	1337.73	1989.02	1885.89	1078.45	polysaccharide biosynthesis protein
MYY_0175	43.1455	0.90945	341.627	331.368	496.307	362.991	328.864	508.315	HAD family hydrolase
MYY_0176	7.14759	0.220195	280.296	297.543	248.424	324.793	323.02	273.801	L-serine ammonia-lyase, iron-sulfur-dependent, subunit alpha
MYY_0177	70.3656	0.960369	162.187	151.474	186.067	167.018	154.889	187.915	L-serine ammonia-lyase, iron-sulfur-dependent, subunit beta
MYY_0178	-14.4885	0.702647	9926.9	8682.75	7869.39	8625.82	8212.18	8629.83	LysM peptidoglycan-binding domain-containing protein
MYY_0180	-2.34048	0.00910707	921.228	901.136	2043.9	777.421	831.448	1126.7	lactococcin 972 family bacteriocin
MYY_0181	13.144	0.766473	87.7714	87.0844	83.7229	107.8	108.991	65.8492	bacteriocin-associated integral membrane family protein
MYY_0182	-20.046	0.891878	70.6611	82.2237	118.607	84.9341	84.8965	90.8389	ABC transporter ATP-binding protein
MYY_0183	-8.41568	NA	5.71664	7.15831	7.57306	6.94453	6.55056	5.58856	transporter substrate-binding domain-containing protein
MYY_0184	20.228	NA	7.34607	7.18975	8.41654	8.36117	5.80529	9.90549	argininosuccinate synthase
MYY_0186	-7.11165	0.674004	70.8461	73.9572	133.393	64.8553	78.0521	107.892	SP_0115 family bacteriocin-like peptide
MYY_0187	-8.53295	0.853012	14.4612	20.7498	20.4556	18.5826	12.6588	20.6995	helix-turn-helix transcriptional regulator
MYY_0191	-8.34021	NA	8.16808	4.51441	8.26653	7.15136	4.64752	7.6363	hypothetical protein
MYY_0192	-1.73608	NA	4.91365	5.49934	10.809	2.63284	4.28689	7.6327	hypothetical protein
MYY_0193	17.6773	NA	6.15111	7.43674	18.94	8.07817	8.74974	15.3443	SPH_0224 family bacteriocin-like peptide
MYY_0195	-3.26422	NA	6.38612	7.27968	9.3288	4.86435	7.87282	6.02776	hypothetical protein
MYY_0196	-1.82297	NA	11.946	9.56603	27.5291	7.27378	12.3584	11.8614	hypothetical protein
MYY_0199	-1.49476	0.0616519	8.21915	8.24269	9.11308	6.47647	5.28001	4.57611	pneumococcal surface protein A
MYY_0201	-13.1857	0.526454	423.677	454.499	359.645	412.683	427.771	347.625	tRNA 2-thiouridine(34) synthase MnmA
MYY_0202	-6.39147	0.512706	180.841	190.025	244.502	142.83	185.484	233.274	NUDIX hydrolase
MYY_0203	-7.82315	0.25349	355.42	373.835	309.638	353.262	369.334	250.256	tRNA uridine-5-carboxymethylaminomethyl(34) synthesis enzyme MnmG
MYY_0205	188.642	0.97661	713.052	747.706	788.414	748.764	731.532	803.408	ribonuclease J
MYY_0206	40.092	0.909913	746.709	797.645	1058.11	789.693	753.294	1147.76	DNA-dependent RNA polymerase auxiliary subunit epsilon family protein
MYY_0210	5.71244	0.287619	147.539	146.487	128.469	160.766	178.289	144.375	tRNA (adenosine(37)-N6)-threonylcarbamoyltransferase complex dimerization subunit type 1 TsaB
MYY_0211	8.84944	0.528821	246.202	244.678	215.33	256.247	281.337	235.76	ribosomal protein S18-alanine N-acetyltransferase
MYY_0212	5.30397	0.0674037	301.927	296.532	290.158	342.933	374.309	310.263	tRNA (adenosine(37)-N6)-threonylcarbamoyltransferase complex transferase subunit TsaD
MYY_0214	-4.66394	0.669661	18.2368	13.2596	6.31884	15.4131	15.6205	4.04556	ISL3 family transposase
MYY_0217	-21.8321	NA	4.1692	3.41093	3.58255	3.28522	3.12134	4.61578	glycosyltransferase family 2 protein
MYY_02170	13.2103	NA	25.8544	18.6385	18.3527	23.0299	23.452	20.4627	hypothetical protein
MYY_02175	1.86335	0.0267278	111.954	97.0454	60.5035	146.472	162.255	88.2968	hypothetical protein
MYY_0218	-2.87787	NA	6.30041	4.80442	9.19339	3.8405	5.29836	6.92466	ABC transporter ATP-binding protein
MYY_02180	4.08012	0.641711	90.8805	58.2689	41.0127	74.7025	78.1226	68.7657	hypothetical protein
MYY_02185	3.76357	0.52535	88.9917	96.8326	51.2347	103.782	98.7383	79.1981	hypothetical protein
MYY_0223	22.8032	0.912931	41.6036	41.2691	30.2055	41.5479	45.5715	31.1392	helix-turn-helix domain-containing protein
MYY_0224	112.234	0.990727	73.7822	92.5569	106.78	74.2029	110.476	92.6814	peptide pheromone VP1
MYY_0225	-4.57314	0.564603	40.407	35.2934	28.7691	29.338	35.3077	26.1529	CPBP family intramembrane metalloprotease
MYY_0226	34.2973	0.962156	21.7758	29.0599	14.5386	21.4793	28.2269	16.9838	MFS transporter
MYY_0228	-12.9236	0.897771	26.6244	39.112	29.9175	29.7399	39.6757	23.6707	AzlC family ABC transporter permease
MYY_02285	-7.85917	0.722307	178.924	155.35	233.738	148.608	162.796	214.202	hypothetical protein
MYY_02290	-3.77338	0.174877	496.574	487.781	839.638	389.345	379.763	803.501	helix-turn-helix domain-containing protein
MYY_0231	12.0444	0.646812	507.272	511.779	458.553	502.881	511.323	569.478	amino acid ABC transporter substrate-binding protein
MYY_02315	-1.9995	NA	29.3423	35.9922	26.2427	25.4802	21.579	18.41	hypothetical protein
MYY_0232	-12.4297	0.689951	205.936	199.198	157.254	175.027	194.012	166.612	MetQ/NlpA family ABC transporter substrate-binding protein
MYY_02320	-416.679	NA	7.18587	9.30834	9.77669	7.5497	6.24657	13.5653	hypothetical protein
MYY_02325	-4.57591	NA	3.96919	7.05127	6.33413	3.12761	6.99032	5.04625	peptidase C39
MYY_0233	48.7465	0.940303	79.463	74.9531	48.9273	80.8038	75.6209	51.7256	M20/M25/M40 family metallo-hydrolase
MYY_0234	28.4751	0.911251	131.044	143.115	69.5226	123.797	137.83	86.2515	methionine ABC transporter ATP-binding protein
MYY_02340	-1.1343	NA	6.06462	4.91848	15.6338	3.11658	3.0006	8.3198	hypothetical protein
MYY_0235	9.16842	0.653636	107.622	103.48	65.3071	106.223	116.263	77.1971	ABC transporter permease
MYY_0236	2.26078	0.354447	20.2339	17.4735	27.8189	18.6011	31.3404	41.1982	MptD family putative ECF transporter S component
MYY_0237	10.2151	0.64934	135.649	130.532	157.117	158.608	152.35	146.666	YesL family protein
MYY_0238	-106.04	0.971032	118.228	112.359	122.352	111.921	121.303	121.618	sensor histidine kinase
MYY_02385	57.0171	0.988	37.9698	51.0292	47.4112	57.5009	42.7585	39.839	AzlD domain-containing protein
MYY_0239	161.159	0.984016	135.467	128.001	171.592	136.166	143.478	160.471	response regulator transcription factor
MYY_0240	28.0901	0.795512	1682.84	1582.4	1101.78	1651.37	1673.69	1187.34	hypothetical protein
MYY_0241	-16.3055	0.817616	201.609	200.044	224.441	169.474	212.861	226.175	class Ib ribonucleoside-diphosphate reductase assembly flavoprotein NrdI
MYY_02410	-1.46008	NA	32.4947	29.4055	60.564	24.523	20.8327	28.8816	DUF1492 domain-containing protein
MYY_0242	-5.54931	NA	5.99356	5.17591	4.04659	3.82319	4.60114	5.07997	IS1380 family transposase
MYY_02420	-6.75855	0.440375	6343.33	6662.08	8545.31	5191.26	5456.12	9691.19	50S ribosomal protein L36
MYY_02425	-6.401	NA	37.2043	42.8384	17.7607	35.8306	39.2013	15.05	type I toxin-antitoxin system Fst family toxin
MYY_0243	-4.74158	0.526454	32.7219	27.1276	25.1097	30.3411	28.5769	17.1154	divalent metal cation transporter
MYY_0244	-2.81599	NA	5.02541	4.77382	9.71615	4.61987	5.16279	5.08223	DUF3021 domain-containing protein
MYY_02440	-5.57014	NA	14.4042	10.2945	29.8765	9.78461	12.4821	26.3212	metallophosphoesterase
MYY_02445	10.8465	NA	6.84286	6.44655	19.2436	2.94108	8.84884	28.1842	hypothetical protein
MYY_0245	-1.17262	NA	3.9229	5.87206	11.2364	2.40422	4.54682	4.23173	response regulator transcription factor
MYY_02450	-6.90713	0.786277	15.3586	10.9422	40.4173	10.4003	11.3787	42.7136	hypothetical protein
MYY_02460	9.07507	0.658314	214.56	198.589	210.635	225.577	261.444	198.319	hypothetical protein
MYY_02465	-3.12453	0.350393	112.13	100.785	274.308	79.3392	78.1226	253.64	S-ribosylhomocysteinase
MYY_0247	6.66162	0.0699191	291.488	285.824	201.937	329.108	337.463	214.373	DNA mismatch repair endonuclease MutL
MYY_0248	-1.68885	0.0323788	50.9306	56.1842	486.347	46.6049	46.3505	214.333	6,7-dimethyl-8-ribityllumazine synthase
MYY_02480	17.9133	0.664315	544.067	577.792	715.153	559.582	597.227	781.56	sugar transferase
MYY_02485	-43.7245	0.851209	628.527	639.233	651.116	635.57	653.612	622.208	UDP-galactopyranose mutase
MYY_0249	-1.88372	0.0061633	50.6854	46.7439	292	41.1947	40.2057	150.874	bifunctional 3,4-dihydroxy-2-butanone-4-phosphate synthase/GTP cyclohydrolase II
MYY_02495	-5.68708	0.676893	38.8633	27.9746	41.3936	25.6722	28.027	45.3746	lanthionine synthetase
MYY_0250	-1.7614	0.0163844	49.2645	55.1241	328.791	46.9163	38.1196	166.764	riboflavin synthase
MYY_02500	-2.75826	NA	37.8619	22.938	55.0582	17.4415	27.0667	49.4824	transposase
MYY_02505	4.42803	0.114135	652.446	656.972	454.23	706.84	767.705	596.146	DNA alkylation repair protein
MYY_0251	-1.33535	6.8985e-05	45.393	50.1162	208.981	36.7315	27.6492	102.83	bifunctional diaminohydroxyphosphoribosylaminopyrimidine deaminase/5-amino-6-(5-phosphoribosylamino)uracil reductase RibD
MYY_02510	29.0695	0.856761	783.479	753.404	900.011	771.326	767.046	995.201	cell division protein ZapA
MYY_02515	-9.66116	0.778351	238.587	260.259	127.824	213.118	209.766	151.609	glycosyl transferase family 8
MYY_0252	12.5426	0.71188	158.891	180.754	119.571	179.26	188.424	124.884	Holliday junction branch migration protein RuvA
MYY_0253	-79.0489	0.960467	284.243	311.159	173.375	305.617	315.769	159.928	DNA-3-methyladenine glycosylase I
MYY_02530	97.0181	0.988	109.263	116.024	116.492	120.641	115.128	112.408	hypothetical protein
MYY_0254	-32.0807	0.908205	144.308	149.252	111.822	153.7	140.613	107.806	CPBP family intramembrane metalloprotease
MYY_02540	37.9854	0.973783	61.8258	82.7081	164.209	92.1195	59.6961	160.973	transposase
MYY_0255	4.123	0.102135	90.5232	88.79	80.6667	111.545	112.516	88.6081	LD-carboxypeptidase
MYY_02550	28.9249	NA	58.9481	57.1036	94.7001	75.7329	65.623	72.5743	hypothetical protein
MYY_02555	1.15033	4.98708e-06	30.7615	25.3469	25.5305	57.11	47.8128	46.0114	restriction endonuclease subunit S
MYY_0256	5.1773	0.0662072	328.239	351.218	361.501	404.573	396.286	402.432	DUF1129 domain-containing protein
MYY_02560	1.15442	1.10118e-05	37.5772	42.935	34.3596	68.5202	68.9855	73.6656	tyrosine-type DNA invertase PsrA
MYY_02565	-1.57046	0.0110399	66.5991	61.8202	111.744	48.0015	51.4831	52.3495	restriction endonuclease subunit S
MYY_0257	4.90059	0.0313271	321.997	333.051	280.535	380.027	380.583	329.464	magnesium transporter CorA family protein
MYY_02575	69.2161	0.973113	226.244	243.857	252.391	272.996	211.861	251.854	response regulator transcription factor
MYY_0258	4.11452	0.0660706	88.7812	88.7602	101.766	109.414	109.809	114.738	site-specific integrase
MYY_02580	-2.63832	0.0277383	377.051	309.013	1341.51	285.455	282.777	939.079	quorum-sensing system pheromone BlpC
MYY_02585	-5.71776	0.231071	451.775	531.46	470.597	478.94	484.745	352.413	ATP-binding cassette domain-containing protein
MYY_0259	4.7551	0.144164	67.8804	66.9254	101.394	81.3816	75.4412	119.383	putative DNA binding domain-containing protein
MYY_02595	-3.89051	0.486192	108.824	122.259	106.621	104.183	96.4477	85.5751	hypothetical protein
MYY_0260	5.53276	0.484118	55.1898	54.6819	67.7817	65.5503	58.7196	79.2828	helix-turn-helix domain-containing protein
MYY_02600	-4.72147	0.526454	65.9725	58.0381	101.144	62.0823	54.0107	77.5661	hypothetical protein
MYY_02605	-3.73798	0.341832	287.512	346.469	314.114	293.869	335.749	188.082	ComC/BlpC family leader-containing pheromone/bacteriocin
MYY_02610	-4.67464	0.341234	287.219	405.326	314.789	325.981	337.89	226.964	CPBP family intramembrane metalloprotease
MYY_02615	-16.1597	0.785008	444.411	515.873	611.287	475.758	517.256	523.04	hypothetical protein
MYY_02635	-4.62172	NA	38.2196	48.9259	65.6835	31.8875	42.64	59.1144	group II intron reverse transcriptase/maturase
MYY_02640	-1.37423	NA	13.2384	17.5602	15.9259	9.597	11.5498	7.71155	protein-export chaperone SecB
MYY_02650	-6.07428	0.374895	369.976	336.995	360.542	342.019	309.037	312.147	GNAT family acetyltransferase
MYY_02670	7.41181	0.499488	201.074	202.256	188.357	234.506	252.242	177.343	8-oxo-dGTP diphosphatase
MYY_02675	2.88334	0.0269748	169.935	153.008	166.884	222.652	223.046	187.07	VanZ family protein
MYY_0268	-1.37051	NA	4.57672	5.14935	2.69673	2.67899	3.96813	1.26952	DNA primase family protein
MYY_0270	17.1018	NA	4.344	2.62597	3.73276	4.27869	5.14933	2.34299	hypothetical protein
MYY_02710	11.9875	0.871437	89.4618	78.9277	158.942	95.2615	94.0092	156.494	transposase domain-containing protein
MYY_02715	17.312	0.817564	142.253	147.883	183.355	157.851	152.83	186.474	transposase
MYY_0272	6.72156	0.182975	203.964	197.651	167.624	237.628	246.073	162.985	excinuclease ABC subunit UvrA
MYY_02720	-13.4962	0.853012	100.632	74.5467	75.325	80.8437	80.8918	78.5532	hypothetical protein
MYY_0273	9.1278	0.276871	376.118	386.392	320.24	430.437	420.872	334.023	aminopeptidase P family protein
MYY_02730	7.87387	0.545683	150.144	165.999	308.162	163.523	174.124	359.003	Spx/MgsR family RNA polymerase-binding regulatory protein
MYY_02735	1.81089	0.0028163	106.101	111.38	204.84	150.38	167.259	310.475	UPF0223 family protein
MYY_0274	8.97764	0.127921	5628.88	5414.8	6271.67	6132.66	6092.2	6684.08	transcriptional regulator Spx
MYY_02740	51.1455	0.963126	131.352	160.189	339.296	150.835	165.577	314.92	hypothetical protein
MYY_0275	91.4388	0.946496	2385.91	2306.86	1384.86	2387.58	2321.43	1459.67	hypothetical protein
MYY_02755	10.5837	0.820191	51.9273	49.0916	26.0939	48.8136	51.547	34.1497	2-isopropylmalate synthase
MYY_0276	36.6508	0.828407	6405.96	5957.3	4695.41	6420.56	6369.77	4812.27	IreB family regulatory phosphoprotein
MYY_02760	-8.65354	0.786277	56.12	49.4562	38.7306	51.8814	47.7715	35.3934	DNA topoisomerase I
MYY_02765	-5.87922	NA	46.9876	57.5462	65.4581	53.8545	67.5134	35.1352	DUF1294 domain-containing protein
MYY_0277	31.6612	0.796048	5489.31	5074.34	4561.96	5541.48	5406.09	4699.55	Holliday junction resolvase RuvX
MYY_0278	15.3579	0.498719	9780.08	9263.38	7148.39	10479.4	10070.4	7280.8	DUF1292 domain-containing protein
MYY_02780	7.0838	0.348578	255.51	253.785	303.327	304.48	291.882	307.852	GNAT family N-acetyltransferase
MYY_02785	-13.0242	0.820709	41.7312	40.9495	28.2431	42.0496	37.1226	27.1892	O-acetylhomoserine aminocarboxypropyltransferase/cysteine synthase
MYY_0279	333.626	0.988042	510.748	499.987	302.094	520.989	533.453	289.153	bifunctional folylpolyglutamate synthase/dihydrofolate synthase
MYY_02795	-6.88329	0.312526	404.374	403.727	640.259	379.424	373.107	564.852	bacteriocin immunity protein
MYY_0280	-9.45795	0.477609	627.642	602.364	579.784	570.995	542.494	587.124	lipocalin/fatty acid-binding family protein
MYY_02805	-1.10854	NA	12.1221	24.2268	17.8567	8.86962	10.6744	9.80733	hypothetical protein
MYY_0281	-6.97732	0.373602	93.039	86.8001	112.164	88.9231	80.0252	97.5908	cardiolipin synthase
MYY_0282	32.8068	0.866172	133.019	139.788	162.062	143.494	137.396	168.148	hypothetical protein
MYY_02820	-3.06086	0.254425	146.22	171.958	359.29	138.52	162.811	216.659	hypothetical protein
MYY_02825	-5.04523	NA	27.2095	16.3725	57.3209	17.9822	13.3177	68.1715	helix-turn-helix transcriptional regulator
MYY_0283	-4.946	0.0351881	328.815	315.488	208.189	292.916	309.259	161.785	anaerobic ribonucleoside-triphosphate reductase
MYY_02835	-3.2184	0.0615849	46.067	43.2741	61.5133	36.0384	40.3334	46.0292	alpha-glycosidase
MYY_02845	-5.64573	0.648211	72.9556	80.8627	133.557	55.4875	72.7941	134.986	hypothetical protein
MYY_0286	-4.81536	0.612998	203.128	149.752	248.348	127.833	169.358	234.929	hypothetical protein
MYY_0287	-4.12184	0.234197	175.54	152.837	118.587	154.155	146.692	87.7271	GNAT family N-acetyltransferase
MYY_0288	-4.66598	0.187793	238.082	215.714	98.6576	203.492	208.195	78.9423	anaerobic ribonucleoside-triphosphate reductase activating protein
MYY_02885	-4.14931	0.01914	4111.88	4387.56	5056.74	3464.83	3477.17	4751.13	ribosomal-processing cysteine protease Prp
MYY_0289	-12.3731	0.664315	273.092	256.573	129.895	256.364	278.739	110.472	phosphoribulokinase
MYY_02895	-2.16782	NA	24.7753	30.9864	33.769	19.5223	22.6845	23.5002	HAD family hydrolase
MYY_0290	-6.00218	0.0539639	2931.85	3194.27	4088.74	2707.76	2818.65	3678.03	30S ribosomal protein S10
MYY_02900	-9.4235	0.818583	14.2217	12.9946	20.3676	11.5678	13.3415	20.0427	ISL3 family transposase
MYY_02905	44.7141	0.93122	441.89	497.615	507.548	518.814	499.366	468.932	hypothetical protein
MYY_0291	-12.0349	0.483628	3010.25	3129.67	2561.39	2938	2774.99	2577.3	50S ribosomal protein L3
MYY_0292	-7.00512	0.0539639	2712.98	2844.64	2134.03	2540.69	2564.57	1947.44	50S ribosomal protein L4
MYY_02925	-5.25554	0.499488	129.272	126.974	163.243	104.077	104.468	168.703	IS3 family transposase
MYY_0293	-5.29782	0.0454	3178.46	3246.87	3482.01	2782.99	2750.86	3279.46	50S ribosomal protein L23
MYY_02930	-8.7625	0.733754	207.6	201.854	309.427	197.915	172.564	303.775	50S ribosomal protein L33
MYY_0294	-10.3383	0.290385	3298.43	3396.17	2698.45	3166.8	3085.31	2620.84	50S ribosomal protein L2
MYY_02940	-3.38132	NA	43.2933	54.7347	72.1709	44.3481	41.8766	52.5393	SP_0924 family bacteriocin-like peptide
MYY_02945	-65.2566	NA	19.2554	18.5781	10.8405	22.4975	18.2601	9.13222	VIT1/CCC1 transporter family protein
MYY_0295	-9.07352	0.232005	4600.38	4686.81	4192.04	4353.84	4240.42	4030.74	30S ribosomal protein S19
MYY_02950	10.78	NA	33.0382	29.0498	93.771	33.922	37.0269	92.3378	hypothetical protein
MYY_0296	-7.13473	0.0991345	4205.48	4256.5	2799.35	3956.55	3773.59	2597.35	50S ribosomal protein L22
MYY_02960	5.22306	0.190541	373.338	432.039	341.728	499.837	480.425	354.923	SprT family protein
MYY_0297	-9.88	0.190991	3663.39	3524.96	2338.96	3379.96	3463.72	2167.48	30S ribosomal protein S3
MYY_0298	-34.0102	0.839783	3484.61	3357.99	2493.18	3208.95	3624.59	2439.8	50S ribosomal protein L16
MYY_0299	-12.4909	0.383499	5200.21	5437.06	3315.46	5037.15	5216.73	3132.86	50S ribosomal protein L29
MYY_0300	-7.10654	0.122353	6537.76	6529.28	3759.15	6045.86	5760.52	3563.77	30S ribosomal protein S17
MYY_0301	-5.90165	0.0486482	5068.62	5077.67	3384.51	4711.45	4369.43	3077.03	50S ribosomal protein L14
MYY_03010	-3.15187	NA	10.836	8.78817	15.3839	8.90975	7.14848	12.1974	NUDIX hydrolase
MYY_0302	-6.6699	0.107074	5367.14	5331.49	2936.44	5038.46	4652.47	2715.94	50S ribosomal protein L24
MYY_0303	-9.837	0.255014	4109.59	4209.58	2492.83	3957.36	3818.95	2393.75	50S ribosomal protein L5
MYY_03035	-4.59513	0.154533	113.881	111.678	124.127	92.7464	102.377	109.294	IS30 family transposase
MYY_0304	-15.1901	0.532929	3818.81	3766.33	3187.87	3687.91	3582.26	3134.52	30S ribosomal protein S14
MYY_0305	-17.6323	0.608335	5699.7	5737.32	3671.51	5646.75	5352.09	3656	30S ribosomal protein S8
MYY_0306	-15.9367	0.584799	5292.73	5303.8	3200.45	5219.22	4889.82	3198.07	50S ribosomal protein L6
MYY_03060	-30.512	0.820709	898.269	857.83	939.589	894.813	831.739	939.278	YbbR-like domain-containing protein
MYY_0307	-17.3732	0.545683	6030.5	6181.85	3902.65	5922.86	5880.64	3842.17	50S ribosomal protein L18
MYY_0308	-17.355	0.571932	5195.43	5180.37	3062.57	4955.23	4991.33	3066.03	30S ribosomal protein S5
MYY_03080	-1.25	NA	6.29298	8.89279	10.815	7.21266	1.62756	6.017	serine/threonine protein kinase
MYY_03085	-3.25349	NA	2.56901	2.34904	5.71359	2.50061	1.86299	4.03462	IS3 family transposase
MYY_0309	-14.4576	0.537734	6272.42	6085.73	5766.43	5763.78	5888.25	5819.76	50S ribosomal protein L30
MYY_03090	-19.6114	0.925797	109.978	124.871	102.721	140.162	109.734	83.561	hypothetical protein
MYY_03095	4.61891	NA	19.6663	19.7226	41.4299	19.4956	24.6658	52.352	hypothetical protein
MYY_0310	-11.6938	0.285651	4279.45	4300.61	2427.06	4184.03	4088	2265.04	50S ribosomal protein L15
MYY_03100	-5.01864	0.392788	103.159	119.519	448.174	94.4137	96.004	407.453	hypothetical protein
MYY_03105	42.9948	0.951367	135.562	134.994	312.603	129.768	124.035	372.296	hypothetical protein
MYY_0311	-12.5998	0.316249	2369.86	2377.47	1449.28	2306.65	2264.05	1373.67	preprotein translocase subunit SecY
MYY_0312	-5.9221	0.238749	187.409	192.652	437.622	175.88	162.317	398.404	adenylate kinase
MYY_0313	-9.82995	0.642174	3969.96	3950.31	7207.34	3179.4	3452.62	8602.39	translation initiation factor IF-1
MYY_03130	-11.2584	0.279071	1785.89	1823.77	1875.34	1756.72	1770.88	1691.38	cell division protein SepF
MYY_0314	-9.31276	0.483079	3058.22	3172.48	4108.61	2644.86	2834.4	4396.95	30S ribosomal protein S13
MYY_03140	-72.8233	0.986544	118.874	152.02	115.188	153.459	151.106	90.7178	hypothetical protein
MYY_0315	-10.6309	0.422202	2652.06	2911.2	3602.44	2536.26	2630.81	3552.98	30S ribosomal protein S11
MYY_03150	-4.04569	0.00893127	7165.26	6757.94	4313.71	6428.81	6428.09	3133.13	acetylxylan esterase
MYY_03155	-10.6757	0.815593	132.153	132.799	80.2932	122.014	156.336	61.0185	hypothetical protein
MYY_0316	-12.7488	0.495905	2872.45	3060.97	2897.61	2782.54	2750.65	2930.88	DNA-directed RNA polymerase subunit alpha
MYY_03160	313.514	0.992949	165.334	192.084	168.616	213.675	217.007	119.877	hypothetical protein
MYY_03165	-35.2496	0.930932	233.413	250.184	265.951	270.024	263.121	213.835	hypothetical protein
MYY_0317	-11.3362	0.354456	2856.51	2961.73	3263.37	2704.47	2778.1	3166.99	50S ribosomal protein L17
MYY_0318	6.01234	0.564546	153.346	164.134	204.767	170.754	158.391	273.173	ACT domain-containing protein
MYY_0319	5.61126	0.10048	172.253	175.676	198.753	195.502	198.498	231.996	PFL family protein
MYY_03190	23.0339	0.916787	30.5266	25.703	33.6087	28.0631	28.7979	37.0461	serine/threonine transporter SstT
MYY_0320	-10.2402	0.39231	937.533	897.399	654.025	843.444	936.946	588.179	histidine phosphatase family protein
MYY_03205	-11.0432	0.585098	2089.98	1963.01	2286.42	1786.38	2162.02	2073.55	GlsB/YeaQ/YmgE family stress response membrane protein
MYY_03210	-6.47128	NA	59.8494	59.8325	40.5374	47.7145	48.0755	47.8512	transposase
MYY_03225	-60.9884	NA	7.84028	4.76283	9.52484	5.9649	6.4095	9.8428	MgtC/SapB family protein
MYY_0323	4.35447	NA	3.87261	7.8439	4.3865	9.29323	7.17794	3.56035	ABC transporter ATP-binding protein
MYY_0326	2.03554	NA	18.4456	14.0847	27.5291	29.0692	18.4127	36.9155	AraC family transcriptional regulator
MYY_0327	-10.9651	NA	15.5856	11.2802	19.5574	12.8658	12.9031	18.2136	glycyl-radical enzyme activating protein
MYY_0328	-2.02506	NA	6.69046	5.06663	10.1714	3.44701	2.68427	12.0749	DeoR/GlpR transcriptional regulator
MYY_0329	-2.1482	NA	4.11485	5.88864	10.7759	4.47758	1.48653	10.7799	sugar-binding transcriptional regulator
MYY_0330	1.99078	NA	4.19176	1.24111	12.3495	2.35928	4.54296	20.8324	PTS lactose/cellobiose transporter subunit IIA
MYY_0331	19.6863	NA	13.6857	13.5378	23.52	9.80361	10.0287	44.2894	PTS sugar transporter subunit IIB
MYY_0332	-123.018	0.990727	11.9861	13.4946	22.2522	10.844	13.0505	25.1412	PTS sugar transporter subunit IIC
MYY_0333	8.69235	0.682391	17.181	20.0914	28.3756	22.7913	22.1972	25.8875	glycyl radical protein
MYY_0334	3.16249	0.484118	21.2622	21.7362	41.7257	37.1306	30.5173	34.6367	fructose-6-phosphate aldolase
MYY_0335	5.37684	0.600004	24.8883	25.4257	41.1041	34.9108	33.4777	34.5592	glycerol dehydrogenase
MYY_0336	15.2753	0.571932	359.014	349.911	254.298	372.005	365.957	278.835	leucine--tRNA ligase
MYY_0337	13.6207	0.874283	22.8021	28.1194	29.1946	25.8732	29.8404	29.5167	hypothetical protein
MYY_03370	-3.71831	0.512706	22.3751	19.7618	38.2349	21.0369	16.8783	28.1822	epoxyqueuosine reductase QueH
MYY_0338	-20.401	0.916787	33.6941	43.2169	54.3462	40.0427	42.1668	44.912	GNAT family N-acetyltransferase
MYY_03385	2.44385	0.000777832	498.738	534.187	692.94	670.452	642.655	1031.17	hypothetical protein
MYY_0339	84.4405	0.988042	37.3381	43.9479	53.8699	43.9505	48.0851	45.1258	GNAT family N-acetyltransferase
MYY_03390	37.6605	NA	14.4392	8.88444	13.1829	11.7333	12.4092	13.5073	hypothetical protein
MYY_03395	10.9901	NA	16.715	15.397	23.1404	17.5612	25.5377	16.5283	hypothetical protein
MYY_0340	-7.4441	0.464486	138.629	124.192	130.678	120.767	116.086	125.757	Holliday junction branch migration DNA helicase RuvB
MYY_0341	-37.3108	0.93122	232.733	232.184	142.441	236.156	206.199	154.847	nucleotidyltransferase family protein
MYY_0342	-8.73867	0.388813	361.904	359.292	516.415	320.094	333.831	510.192	isoprenyl transferase
MYY_0343	33.4221	0.831858	559.93	530.948	437.179	562.91	572.025	445.659	phosphatidate cytidylyltransferase
MYY_03435	-5.95311	NA	17.0572	18.3562	21.422	15.5084	18.6641	16.9847	hypothetical protein
MYY_0344	70.8375	0.911856	822.588	851.969	630.81	866.601	869.476	626.138	RIP metalloprotease RseP
MYY_03440	4.22012	NA	15.8883	12.1462	18.8004	23.6024	22.23	11.8007	ABC transporter permease
MYY_0345	26.7695	0.702254	1031.92	1052.83	789.791	1124.72	1092.83	781.188	proline--tRNA ligase
MYY_0346	-3.95061	0.185998	59.756	58.3161	67.9849	54.0008	56.5351	47.6691	6-phospho-beta-glucosidase
MYY_0347	-2.95351	1.01334e-05	692.488	645.275	750.91	555.709	572.755	541.255	glutamine--fructose-6-phosphate transaminase (isomerizing)
MYY_0348	2.9465	2.3165e-05	464.994	435.77	258.459	594.9	606.405	304.219	LLM class flavin-dependent oxidoreductase
MYY_0349	6.79382	0.448599	47.6759	46.3118	71.106	58.1855	61.386	62.2393	LPXTG-anchored pullulanase SpuA
MYY_0350	-0.880295	0.000549686	4068.7	3860.31	3522.93	1427.95	1574.53	2410.88	30S ribosomal protein S12
MYY_0351	-8.73746	0.326687	2530.72	2576.47	2121.32	2296.75	2291.93	2145.86	30S ribosomal protein S7
MYY_03515	19.1037	0.845381	542.745	527.29	1090.37	524.685	514.69	1303.08	50S ribosomal protein L33
MYY_0352	16.519	0.561613	1927.58	2033.51	1660.95	2060.57	2057.07	1805.77	elongation factor G
MYY_0353	6.35124	0.06668	146.049	143.866	116.096	167.295	174.483	120.036	PolC-type DNA polymerase III
MYY_03530	1.43707	NA	18.7293	25.5383	51.67	41.9444	33.6528	78.1569	AAA family ATPase
MYY_03535	12.6305	0.702647	333.759	328.033	275.291	326.669	346.434	325.346	DUF1304 domain-containing protein
MYY_0354	77.6184	0.970949	538.076	481.396	407.306	503.738	485.406	460.658	type II toxin-antitoxin system RelB/DinJ family antitoxin
MYY_0355	31.8295	0.874283	850.876	803.22	474.211	859.392	821.921	510.026	type II toxin-antitoxin system YafQ family toxin
MYY_0356	10.4789	0.566559	1052.82	1001.2	457.739	1132.53	1113.97	484.845	hypothetical protein
MYY_0357	12.7595	0.522151	661.324	641.541	356.415	657.571	738.098	379.775	aminopeptidase
MYY_0358	-65.7662	0.947854	1371.35	1223.65	1170.52	1225.5	1295.73	1245.48	GlsB/YeaQ/YmgE family stress response membrane protein
MYY_0359	12.7133	0.774238	124.692	99.4615	106.004	114.594	118.751	119.38	rRNA pseudouridine synthase
MYY_0360	74.4143	0.916787	1467.66	1494.06	1533.09	1583.87	1573.67	1437.04	aminopeptidase C
MYY_0361	2.27629	0.00107948	116.556	133.673	300.828	175.215	199.076	351.958	PTS mannose/fructose/sorbose transporter family subunit IID
MYY_0362	1.96365	0.000927475	112.847	122.889	250.227	181.42	204.052	284.146	PTS mannose/fructose/sorbose transporter subunit IIC
MYY_03620	-8.26534	0.593083	444.959	367.41	368.278	412.884	393.603	300.665	IS110 family transposase
MYY_0363	2.05257	0.0263579	49.3176	55.3329	164.507	80.4757	96.851	168.554	PTS mannose transporter subunit IIAB
MYY_03635	-3.74201	NA	14.8904	12.1577	14.3462	11.0222	16.2603	8.39642	transposase
MYY_0364	17.2705	0.786277	252.716	278.878	363.06	307.98	320.073	304.934	alcohol dehydrogenase AdhP
MYY_0365	3.81756	0.213891	192.695	188.418	169.035	217.977	193.048	258.62	Cof-type HAD-IIB family hydrolase
MYY_03650	12.5266	0.820709	204.843	222.338	78.4162	223.374	225.556	88.7542	hypothetical protein
MYY_0366	1.81628	0.00188904	47.1411	51.8	57.2698	69.702	63.5882	101.376	NCS2 family permease
MYY_03660	-4.17363	0.326687	213.261	197.216	285.152	192.158	173.217	226.698	PTS ascorbate transporter subunit IIC
MYY_0367	2.41737	NA	14.9325	13.505	9.79849	17.5426	12.8733	20.8673	CPBP family intramembrane metalloprotease
MYY_03670	-2.35912	0.402101	5.18019	4.15396	7.04787	4.32482	4.79547	3.19315	discoidin domain-containing protein
MYY_03675	-2.18772	NA	10.8969	6.77546	19.8509	8.24303	8.68029	9.16876	RbsD/FucU family protein
MYY_0368	4.13425	0.00188904	460.704	455.631	347.069	552.432	576.68	391.653	dihydropteroate synthase
MYY_0369	3.54022	2.16556e-05	623.015	601.51	408.13	774.158	779.711	472.191	bifunctional folylpolyglutamate synthase/dihydrofolate synthase
MYY_03690	-1.20243	NA	3.47913	3.30495	4.23525	2.51301	3.2993	0.938258	ComF family protein
MYY_03695	-2.08726	NA	20.2339	19.9698	20.2846	14.4253	15.0763	14.4213	transposase
MYY_0370	4.20244	0.00950676	754.688	762.697	578.557	906.884	877.93	710.891	GTP cyclohydrolase I FolE
MYY_0371	4.6491	0.0168671	456.321	470.187	265.336	533.577	564.796	306.633	2-amino-4-hydroxy-6-hydroxymethyldihydropteridine diphosphokinase
MYY_0372	29.7234	0.873213	460.608	422.827	842.494	435.821	460.874	901.799	DUF960 domain-containing protein
MYY_03720	-1.79242	0.0271777	20.5849	21.9329	28.5256	15.3065	13.6096	19.8207	sensor histidine kinase
MYY_0373	-7.04964	0.355879	992.502	986.188	2396.69	813.239	873.913	2524.09	50S ribosomal protein L13
MYY_0374	-7.53183	0.320246	1458.05	1419.73	3008.87	1244.87	1267.19	3085.79	30S ribosomal protein S9
MYY_0375	-6.42799	0.65566	21.4105	25.1241	31.6551	21.4608	24.6333	24.4546	site-specific integrase
MYY_0377	4.40981	NA	2.41789	3.00677	9.14174	6.47778	1.37574	7.43348	hypothetical protein
MYY_0379	-5.75439	NA	5.53726	6.55797	16.087	7.06425	4.00079	13.653	metallophosphoesterase
MYY_0380	-2.42472	NA	7.28114	5.58359	20.2714	4.36038	4.69525	17.0832	otitis media-associated H10
MYY_0381	-3.3906	NA	18.7733	15.6483	59.6172	11.577	15.8678	51.5086	hypothetical protein
MYY_0383	6.53534	0.682391	33.6075	23.4351	98.7809	30.4416	33.9553	110.03	hypothetical protein
MYY_0384	7.62285	0.764033	29.1246	24.6483	104.694	29.8342	30.381	113.103	hypothetical protein
MYY_0387	-2.6659	NA	3.34416	4.29725	4.02304	3.47834	4.18611	1.83979	6-phospho-beta-glucosidase
MYY_0390	-2.87984	NA	1.45623	2.21332	2.08554	1.30046	1.28889	2.04213	BglG family transcription antiterminator
MYY_0393	3.37346	NA	1.71245	2.36613	2.45248	1.91159	3.11253	3.11725	PTS cellobiose transporter subunit IIC
MYY_0394	14.5823	0.776551	424.626	414.153	657.899	403.909	459.32	736.286	hypothetical protein
MYY_0395	-16.132	0.733754	90.5545	96.1803	112.205	98.788	85.7091	104.38	alpha-xylosidase
MYY_0396	-139.035	0.990727	37.4773	34.6614	57.4821	39.6923	33.6293	56.4032	glutathione peroxidase
MYY_0397	-2.76458	0.25349	9.6591	10.8801	11.9602	8.98205	10.0701	6.79534	LPXTG-anchored hyaluronate lyase
MYY_0399	-4.23718	0.592675	28.6808	27.8245	31.9862	27.8889	28.3556	20.4886	bifunctional 4-hydroxy-2-oxoglutarate aldolase/2-dehydro-3-deoxy-phosphogluconate aldolase
MYY_0400	-9.3371	0.7421	37.2167	36.3806	25.8806	35.5234	35.111	23.2809	sugar kinase
MYY_0401	-7.73336	0.756658	40.1211	34.1306	29.0728	33.0299	35.2079	27.3728	RpiB/LacA/LacB family sugar-phosphate isomerase
MYY_0402	-11.6073	0.850833	26.619	23.191	29.3509	23.945	24.3495	27.0629	gluconate 5-dehydrogenase
MYY_0403	-2.43024	NA	10.6054	18.3171	20.8841	13.5797	10.8953	12.8703	PTS sugar transporter subunit IIA
MYY_0404	-3.97287	NA	13.5572	9.36617	14.1459	12.2088	11.1729	8.35688	glycoside hydrolase family 88 protein
MYY_0405	-1.73152	NA	18.3627	13.7657	21.8218	11.6986	14.079	10.7471	PTS system mannose/fructose/N-acetylgalactosamine-transporter subunit IIB
MYY_0406	-4.187	0.516832	34.255	32.1782	16.7292	28.7397	28.044	14.5547	PTS mannose/fructose/sorbose/N-acetylgalactosamine transporter subunit IIC
MYY_0407	-3.90223	0.424019	38.4914	34.7807	25.8148	32.1795	32.718	19.938	PTS mannose/fructose/sorbose transporter family subunit IID
MYY_0408	-1.61834	NA	28.7679	37.9426	23.0346	20.6076	27.2809	12.6952	preprotein translocase subunit YajC
MYY_0409	-4.00968	NA	6.77123	6.91225	4.34213	6.45043	6.42123	2.94353	alginate lyase family protein
MYY_0410	9.41857	0.354837	299.076	318.877	314.359	347.978	350.928	317.551	LacI family DNA-binding transcriptional regulator
MYY_0412	5.34307	0.127921	297.131	282.8	225.368	340.079	348.831	244.152	DUF3278 domain-containing protein
MYY_0415	7.37101	0.467766	194.7	172.419	212.02	196.933	218.542	227.976	DUF3278 domain-containing protein
MYY_0416	28.1412	0.93122	187.293	153.23	260.891	174.768	178.547	269.562	helix-turn-helix transcriptional regulator
MYY_0417	-6.4516	0.358383	255.285	268.949	434.56	241.613	208.929	437.277	16S rRNA (cytosine(1402)-N(4))-methyltransferase RsmH
MYY_0418	-13.2422	0.614823	480.555	484.215	891.32	466.781	459.155	851.916	cell division protein FtsL
MYY_0419	78.4695	0.928402	486.144	484.248	624.555	519.407	519.512	580.235	PASTA domain-containing protein
MYY_0420	6.6527	0.160207	526.896	524.901	403.76	623.001	640.138	395.687	phospho-N-acetylmuramoyl-pentapeptide-transferase
MYY_0421	-1.35088	4.34917e-17	1075.48	929.593	234.978	587.379	596.109	150.864	ATP-dependent Clp protease ATP-binding subunit
MYY_0422	-94.7259	0.960369	449.712	447.475	463.72	460.042	448.356	457.855	S-ribosylhomocysteine lyase
MYY_0423	4.33881	0.0099521	310.274	310.401	229.687	392.893	365.309	257.099	DUF1846 domain-containing protein
MYY_0424	15.2052	0.606998	447.562	439.029	471.076	464.382	450.387	524.771	alpha-glucosidase
MYY_0426	-7.30067	0.211752	842.932	834.677	1025.43	745.911	737.717	1020	capsular polysaccharide biosynthesis protein Cps4A
MYY_0427	-6.45787	0.182975	936.689	914.626	1333.36	801.403	809.829	1317.21	tyrosine-protein phosphatase CpsB
MYY_0428	-9.48506	0.397102	935.037	914.071	1262.29	838.635	833.571	1280.04	capsular polysaccharide biosynthesis protein CpsC
MYY_0429	-27.1169	0.768986	769.169	760.682	1195.83	730.756	784.843	1168.42	polysaccharide biosynthesis tyrosine autokinase CpsD
MYY_0431	60.8361	0.917694	735.818	711.385	955.97	725.977	731.84	1007.51	WecB/TagA/CpsF family glycosyltransferase
MYY_0432	17.4888	0.608324	636.546	625.121	956.811	670.488	656.672	1006.43	LicD family protein
MYY_0433	7.65695	0.192733	442.614	487.005	958.915	529.182	534.623	996.79	glycosyltransferase family 2 protein
MYY_0434	10.2278	0.454524	310.601	350.309	684.647	382.853	372.474	667.162	oligosaccharide repeat unit polymerase
MYY_0435	6.19021	0.0921471	348.217	378.365	660.466	430.218	434.436	677.841	hypothetical protein
MYY_0436	6.30713	0.0237869	641.799	643.874	1024.87	730.624	745.884	1119.32	UDP-N-acetylglucosamine 2-epimerase (non-hydrolyzing)
MYY_0437	8.41102	0.123688	1072.91	1059.87	1262.16	1215.56	1194.71	1311.16	glucose-1-phosphate thymidylyltransferase RfbA
MYY_0438	6.83993	0.0616519	1240.27	1295.96	1388.35	1432.46	1431.11	1528.07	dTDP-4-dehydrorhamnose 3,5-epimerase family protein
MYY_0439	7.1339	0.0516616	1090.54	1109.44	1168.65	1211.58	1259.51	1284.42	dTDP-glucose 4,6-dehydratase
MYY_0440	28.9909	0.782138	647.734	631.497	744.061	662.218	704.112	727.02	dTDP-4-dehydrorhamnose reductase
MYY_0444	-2.25467	1.10118e-05	86.2721	91.9146	164.758	69.6605	70.4141	110.579	peptide ABC transporter substrate-binding protein
MYY_0445	-3.30372	0.196846	24.5714	22.7591	24.1658	23.1596	23.37	13.722	YSIRK-type signal peptide-containing protein
MYY_0446	-18.3591	0.641711	807.422	794.212	666.128	753.192	773.45	678.512	PBP1A family penicillin-binding protein
MYY_0447	-4.47306	0.164297	742.486	790.121	758.641	612.46	599.376	787.741	Holliday junction resolvase RecU
MYY_0448	-2.51461	NA	18.2028	13.5817	18.1442	12.3353	11.0476	15.0215	DUF1273 domain-containing protein
MYY_0449	17.2239	0.751409	1481.01	1482.92	824.424	1552.75	1409.79	967.657	cell division regulator GpsB
MYY_0450	11.2655	0.608324	528.03	518.122	292.55	514.696	534.423	364.08	class I SAM-dependent RNA methyltransferase
MYY_0451	14.4339	0.588239	538.36	535.908	437.387	582.085	539.802	479.592	mid-cell-anchored protein MapZ
MYY_0452	10.0619	0.211641	1790.16	1801.45	1583.82	1975.65	1917.65	1716.46	NADP-dependent phosphogluconate dehydrogenase
MYY_0453	14.3167	0.464097	2308.34	2311.57	2318.19	2527.72	2405.38	2433.94	response regulator transcription factor
MYY_0454	-8.98103	0.516832	138.328	128.248	131.213	121.896	127.203	123.541	choline-binding protein CbpC
MYY_0455	-639.945	0.992949	151.43	151.144	178.071	151.466	153.639	180.424	choline-binding protein CbpJ
MYY_0456	5.66808	0.512706	58.3058	44.4279	64.9714	65.2298	64.7537	61.0461	MFS transporter
MYY_0460	5.32821	0.366174	58.607	65.7196	96.3988	70.9942	68.6425	115.531	mevalonate kinase
MYY_0461	4.17199	0.0403988	186.58	174.56	198.937	212.592	212.858	243.87	diphosphomevalonate decarboxylase
MYY_0462	3.27912	0.000563182	238.18	242.872	235.472	311.346	313.756	272.462	phosphomevalonate kinase
MYY_0463	4.83377	0.0323788	231.579	237.817	230.035	277.313	281.453	258.578	type 2 isopentenyl-diphosphate Delta-isomerase
MYY_0464	5.23331	0.0378045	597.016	624.953	440.229	688.205	715.845	514.828	cell wall-active antibiotics response protein
MYY_0465	5.09965	0.013416	637.845	642.595	343.948	740.144	743.054	400.345	sensor histidine kinase
MYY_0466	4.07449	0.00663076	628.29	621.826	342.613	774.557	733.464	406.848	response regulator transcription factor
MYY_0469	4.48924	0.0955161	794.806	840.811	473.253	906.525	952.394	607.504	DNA alkylation repair protein
MYY_0470	4.88765	0.191669	346.42	330.038	276.013	381.561	352.818	371.029	serine protease
MYY_0472	7.77177	0.232005	1172.94	1205.43	1134.48	1261.27	1273.02	1352.17	trigger factor
MYY_0473	-6.19976	0.137983	148.856	143.487	137.331	137.836	141.701	111.299	ATP-dependent RecD-like DNA helicase
MYY_0474	-18.4754	0.782138	405.073	385.441	445.031	360.316	367.833	483.491	signal peptidase I
MYY_0475	-7.32366	0.326687	290.077	290.441	261.246	254.675	259.995	259.017	ribonuclease HIII
MYY_0477	8.33544	0.326687	689.058	656.375	733.508	716.497	724.828	848.116	CvpA family protein
MYY_0478	21.2255	0.710805	264.192	287.248	230.34	292.173	305.526	223.991	endonuclease MutS2
MYY_0479	10.331	0.661722	64.3659	70.0295	54.9328	67.9698	72.9421	63.411	sodium:alanine symporter family protein
MYY_0480	3.95103	0.187178	80.5302	76.1961	226.551	88.0102	92.9693	290.07	carboxymuconolactone decarboxylase family protein
MYY_0481	15.8296	0.725225	167.233	174.188	141.133	191.688	188.767	133.917	TDT family transporter
MYY_0482	6.78653	0.300505	185.739	210.76	131.621	230.941	214.454	146.734	serine--tRNA ligase
MYY_0483	4.09197	0.106564	199.456	205.089	285.503	248.778	254.319	318.976	DUF956 family protein
MYY_0484	4.82484	0.0685561	135.048	132.653	135.528	160.343	153.307	157.111	aspartate kinase
MYY_0485	2.25602	0.0178768	439.225	437.932	467.364	511.438	520.188	878.884	enoyl-CoA hydratase
MYY_0486	5.22875	0.278916	3171	3310.36	2280.17	3307.52	3379.63	3307.67	MarR family transcriptional regulator
MYY_0487	4.93676	0.182975	2771.74	2955.29	1421.52	3014.56	3062.78	1996.35	ketoacyl-ACP synthase III
MYY_0488	57.1529	0.980583	4099.03	3999.02	4955.97	3471.6	3713.78	6774.98	acyl carrier protein
MYY_0489	2.25608	0.00183567	197.151	198.381	179.744	237.063	264.175	291.254	enoyl-[acyl-carrier-protein] reductase FabK
MYY_0490	2.2377	1.34973e-05	365.66	376.12	277.802	473.145	501.336	423.153	ACP S-malonyltransferase
MYY_0491	3.32127	0.014444	561.173	583.445	458.743	662.766	672.367	653.508	3-oxoacyl-[acyl-carrier-protein] reductase
MYY_0492	2.63706	1.00014e-09	940.893	944.581	618.87	1222.14	1244.44	825.268	beta-ketoacyl-ACP synthase II
MYY_0493	2.96824	8.83412e-06	1767.97	1888.7	853.062	2315.31	2307.08	1117.73	acetyl-CoA carboxylase biotin carboxyl carrier protein
MYY_0494	3.35213	0.00156058	1706.37	1923.7	797.758	2191.78	2243.89	1033.1	3-hydroxyacyl-ACP dehydratase FabZ
MYY_0495	2.93136	5.23223e-06	751.886	772.331	379.491	930.053	1004.17	497.811	acetyl-CoA carboxylase biotin carboxylase subunit
MYY_0496	2.75932	1.04743e-06	1273.5	1382.67	465.423	1692.85	1735.4	617.401	acetyl-CoA carboxylase carboxyltransferase subunit beta
MYY_0497	2.84819	6.70911e-05	1020.68	1146.43	465.629	1338.54	1454.97	604.043	acetyl-CoA carboxylase carboxyl transferase subunit alpha
MYY_0498	-2.17789	0.210085	84.7431	94.2444	184.711	75.7329	80.3627	100.333	biofilm-regulating peptide BriC
MYY_0500	14.2426	0.489918	1482.79	1487.16	1943.05	1563	1578.52	2078.33	transcription antitermination factor NusB
MYY_0501	28.9244	0.784703	1769.43	1839.78	1740.69	1904.58	1829.87	1807.98	Asp23/Gls24 family envelope stress response protein
MYY_0502	21.9249	0.777717	995.032	1004.16	1167.7	1036.5	972.193	1313.43	elongation factor P
MYY_0504	-4.36025	NA	4.60302	4.38847	5.69568	3.33689	6.46033	3.1282	2,3-butanediol dehydrogenase
MYY_0505	10.3371	0.299019	653.262	656.54	493.349	751.241	719.165	495.324	Asp-tRNA(Asn)/Glu-tRNA(Gln) amidotransferase subunit GatB
MYY_0506	62.0498	0.922194	394.14	393.373	342.171	432.922	403.962	324.178	Asp-tRNA(Asn)/Glu-tRNA(Gln) amidotransferase subunit GatA
MYY_0507	28.4301	0.911251	235.361	245.218	407.758	253.943	217.179	463.982	Asp-tRNA(Asn)/Glu-tRNA(Gln) amidotransferase subunit GatC
MYY_0508	-16.4001	0.572129	613.991	611.004	341.147	582.727	594.406	338.109	peptide chain release factor 3
MYY_0511	-5.5327	0.523156	678.371	576.516	727.992	435.965	576.757	793.215	50S ribosomal protein L28
MYY_0512	9.56952	0.450616	624.984	643.313	939.148	686.562	659.418	1066.09	Asp23/Gls24 family envelope stress response protein
MYY_0513	6.13628	0.0267278	1159.79	1127.84	884.892	1323.6	1276.11	996.124	DAK2 domain-containing protein
MYY_0514	-5.27013	0.291634	58.9888	59.256	58.554	57.256	56.5827	44.0675	acetolactate synthase large subunit
MYY_0515	-4.48635	0.336998	91.4768	87.2798	135.048	81.9249	79.8696	107.916	acetolactate synthase small subunit
MYY_0516	-7.73841	0.493155	105.412	101.644	134.174	106.307	93.5486	114.015	ketol-acid reductoisomerase
MYY_0517	-4.64703	0.49724	112.738	103.381	236.959	99.699	82.298	215.885	hypothetical protein
MYY_0518	-7.50338	0.664315	82.9193	92.6245	166.1	88.6732	76.0802	147.239	hypothetical protein
MYY_0519	-3.3231	0.234428	29.5017	28.9801	45.5517	27.4842	22.8768	34.0619	threonine ammonia-lyase IlvA
MYY_0521	-23.0404	0.874283	659.429	742.383	1076.69	603.058	659.1	1243.41	hypothetical protein
MYY_0522	3.63034	0.0592127	153.57	136.025	130.624	184.784	186.468	146.072	amino acid ABC transporter ATP-binding protein
MYY_0523	7.29283	0.484577	62.8466	54.9513	53.687	64.3198	66.233	60.2799	ABC transporter substrate-binding protein/permease
MYY_0524	8.21979	0.431245	136.691	129.321	106.795	157.156	161.261	99.1519	DUF2207 domain-containing protein
MYY_0527	72.6306	0.933327	845.232	873.318	548.434	908.078	847.868	560.116	undecaprenyl-diphosphate phosphatase
MYY_0528	-5.29853	0.420121	64.617	53.8324	61.5905	51.9148	52.8664	55.0604	DNA polymerase IV
MYY_0529	-4.69991	0.185998	1801.43	1782.68	2076.3	1807.82	1816.75	1350.08	formate C-acetyltransferase
MYY_0530	-2.4299	0.0953277	67.1179	66.5572	42.111	63.5605	57.2982	21.9176	ISL3 family transposase
MYY_0531	3.34501	0.011533	109.554	98.9483	237.29	141.962	128.196	273.424	PI-1 pilus transcriptional regulator RlrA
MYY_0532	2.52821	2.5324e-08	181.892	170.827	328.115	241.628	233.869	425.288	PI-1 pilus tip adhesin RrgA
MYY_0533	1.97842	1.09813e-13	425.525	393.412	761.721	586.835	583.808	1103.09	PI-1 pilus major pilin RrgB
MYY_0535	1.75084	4.20362e-25	860.283	838.757	1006.84	1275.54	1295.13	1493.85	PI-1 pilus minor pilin RrgC
MYY_0536	2.25561	0.206542	25.0724	16.4333	39.7745	29.3813	35.3599	43.6902	PI-1 pilus system sortase SrtC-1
MYY_0537	3.49482	0.198508	59.5587	45.4547	84.8044	64.0426	67.6946	101.416	PI-1 pilus system sortase SrtC-2
MYY_0538	3.3894	0.0953277	74.2266	81.129	108.759	92.7994	109.329	123.756	PI-1 pilus system sortase SrtC-3
MYY_0541	4.45293	0.55417	107.644	111.551	125.533	131.27	133.677	142.038	hypothetical protein
MYY_0543	7.1488	0.70805	23.8707	21.8077	20.3769	27.5955	22.339	23.5053	ROK family transcriptional regulator
MYY_0544	-5.94075	NA	4.93995	3.76414	3.12121	4.35049	3.30678	2.9387	PTS sugar transporter subunit IIC
MYY_0545	-3.21813	NA	8.35305	7.07276	4.55171	6.50171	6.37567	3.54383	DUF4838 domain-containing protein
MYY_0546	-20.7687	NA	9.47181	4.61909	9.57534	7.46353	7.92549	7.66312	PTS lactose/cellobiose transporter subunit IIA
MYY_0547	-3.60375	NA	8.97853	5.63902	7.36447	6.53886	7.22436	4.84269	6-phospho-beta-galactosidase
MYY_0548	-9.26389	NA	7.43716	6.87709	7.37387	6.13076	8.24628	6.10957	PTS transporter subunit EIIC
MYY_0549	4.65863	0.0679545	150.44	159.22	107.478	173.239	188.236	128.085	TrkH family potassium uptake protein
MYY_0550	113.874	0.973113	167.304	162.9	116.846	170.203	159.332	123.952	Trk system potassium transporter TrkA
MYY_0551	6.37896	0.601792	51.8479	58.1875	38.9104	59.7656	55.8238	50.7397	S-adenosyl-l-methionine hydroxide adenosyltransferase family protein
MYY_0552	18.7185	0.885269	72.4772	64.2225	77.3222	69.8012	82.3442	72.8009	ECF-type riboflavin transporter substrate-binding protein
MYY_0553	-5.52061	0.718865	75.2497	57.9065	60.1799	55.1852	70.6536	48.2221	hypothetical protein
MYY_0554	12.5773	0.669661	98.7951	100.369	90.4878	99.6272	119.575	91.5726	ABC transporter ATP-binding protein
MYY_0555	44.3175	0.940303	105.479	103.554	71.7545	98.9722	108.143	79.9103	energy-coupling factor transporter transmembrane protein EcfT
MYY_0556	5.62329	0.543381	51.8695	57.3091	90.7805	68.2197	62.2088	95.6548	tRNA (cytidine(34)-2'-O)-methyltransferase
MYY_0557	-6.82273	0.122353	1947.78	2042.84	1179.65	1940.05	1930.49	954.881	ECF transporter S component
MYY_0558	-6.12743	0.163635	530.374	524.842	352.741	516.24	477.375	292.43	phosphatase PAP2 family protein
MYY_0559	-5.35792	0.117052	712.7	651.737	526.018	635.379	613.229	441.028	hypothetical protein
MYY_0560	-4.23358	0.0174221	650.138	647.174	470.197	586.677	563.467	378.423	GNAT family N-acetyltransferase
MYY_0561	-35.8424	0.853012	661.989	667.044	962.957	643.729	653.192	984.672	DNA-directed RNA polymerase subunit delta
MYY_0562	-4.2261	0.0680042	176.084	205.888	237.593	171.812	178.999	178.728	CTP synthase
MYY_0563	55.1521	0.955528	88.1018	92.764	80.3607	82.4152	88.3507	96.8165	Na/Pi cotransporter family protein
MYY_0564	-7.75018	0.664315	18.8682	17.3356	25.4398	20.0789	20.0696	16.4612	bacterial Ig-like domain-containing protein
MYY_0565	20.5323	0.608324	1656.77	1758.67	1400.33	1794.56	1836.11	1420.69	phosphoglycerate kinase
MYY_0566	-11.0839	0.846214	71.3552	88.6584	94.162	69.7087	59.3811	121.35	aromatic acid exporter family protein
MYY_0567	-9.38941	0.591341	1108.64	1201.33	1267.73	1194.33	1273.96	921.771	transcriptional repressor GlnR
MYY_0568	-240.055	0.988042	842.666	881.974	709.135	948.151	954.736	597.473	type I glutamate--ammonia ligase
MYY_0570	-12.6389	0.728566	71.3161	63.7282	88.1775	65.964	73.7991	72.892	restriction endonuclease subunit S
MYY_0571	6.56867	0.410161	84.5567	83.1354	89.3567	106.564	101.104	82.857	SAM-dependent DNA methyltransferase
MYY_0572	10.8071	0.603047	72.0627	76.8971	87.895	88.4524	86.379	80.2901	DEAD/DEAH box helicase family protein
MYY_0574	-1.42798	NA	5.65359	9.76463	4.85808	6.53382	2.50197	3.35427	DUF2812 domain-containing protein
MYY_0575	-3.3243	0.032977	1247.31	1119.36	341.361	943.332	858.594	328.763	heat-inducible transcriptional repressor HrcA
MYY_0576	-4.73809	0.0454	1776.5	1597.76	602.179	1450.9	1441.97	550.676	nucleotide exchange factor GrpE
MYY_0577	-3.79847	0.0123073	2566.02	2269.05	826.779	2021.04	1924	745.438	molecular chaperone DnaK
MYY_0578	-3.07326	0.0237869	1913.53	1711.76	858.535	1403.84	1302.78	815.362	hypothetical protein
MYY_0579	-2.87883	0.000160344	640.064	566.586	242.459	480.907	483.371	191.626	molecular chaperone DnaJ
MYY_0580	-3.20327	0.184393	259.253	267.641	230.397	191.857	217.809	206.557	hypothetical protein
MYY_0581	9.62165	0.661722	334.386	328.539	415.231	325.546	336.09	529.727	hypothetical protein
MYY_0582	9.92053	0.664315	254.425	277.715	330.349	283.768	254.136	408.277	HIT family protein
MYY_0583	8.51124	0.392212	274.153	295.532	257.239	315.14	306.55	285.326	ABC transporter ATP-binding protein
MYY_0584	5.27435	0.0377565	335.016	328.013	282.213	399.437	387.315	307.774	ABC transporter permease
MYY_0585	-9.55645	0.763179	184.067	220.326	379.902	218.019	239.182	251.182	hypothetical protein
MYY_0587	7.23887	0.316249	239.626	257.231	216.652	285.486	295.906	218.313	response regulator transcription factor
MYY_0588	10.3022	0.489504	183.478	207.22	166.899	211.555	218.58	174.535	sensor histidine kinase
MYY_0590	-4.13075	0.0428731	442.167	471.085	656.211	429.264	433.365	461.525	bacteriocin secretion accessory protein
MYY_0593	137.796	0.988042	437.711	499.196	845.774	426.416	567.357	795.694	bacteriocin
MYY_0594	-11.3556	0.594347	927.243	1094.64	1524.33	952.071	1000.84	1408.53	bacteriocin
MYY_0595	-3.39923	0.183525	94.1087	105.824	105.241	86.2513	93.6748	73.1682	CPBP family intramembrane metalloprotease
MYY_0601	-2.55378	0.0697613	160.185	189.834	463.759	139.167	157.358	304.387	bacteriocin
MYY_0604	-8.97072	0.679916	245.303	342.739	249.111	287.339	316.916	193.379	CPBP family intramembrane metalloprotease
MYY_0605	-21.8766	0.82858	189.562	198.697	348.425	176.234	183.891	376.565	phosphotransferase family protein
MYY_0606	3.8648	0.0164159	339.109	346.718	435.271	391.048	423.615	545.774	tRNA (guanosine(46)-N7)-methyltransferase TrmB
MYY_0607	-11.6256	0.667307	241.879	217.458	361.319	205.741	238.871	335.008	ribosome maturation factor RimP
MYY_0608	688.861	0.992949	315.467	310.098	264.977	316.919	316.155	268.905	transcription termination/antitermination protein NusA
MYY_0609	10.213	0.629702	514.554	540.004	444.398	586.286	510.897	519.974	YlxR family protein
MYY_0610	19.4269	0.788043	385.726	387.773	438.263	409.462	396.776	463.438	YlxQ-related RNA-binding protein
MYY_0611	11.747	0.358939	483.893	477.991	450.815	537.858	547.772	437.706	translation initiation factor IF-2
MYY_0612	13.5116	0.646812	476.448	468.202	359.055	527.757	518.814	352.681	30S ribosome-binding factor RbfA
MYY_0617	26.8602	0.908205	202.901	207.711	269.644	222.02	217.341	263.846	DUF1858 domain-containing protein
MYY_0618	34.1567	0.883719	154.786	177.413	151.317	171.094	173.001	155.167	DUF438 domain-containing protein
MYY_0619	-22.8202	0.914325	128.148	147.641	194.323	121.173	145.114	196.377	DUF1912 family protein
MYY_0620	11.6876	0.779024	158.729	175.556	150.576	169.443	158.81	192.039	helicase
MYY_0621	10.7358	0.782138	99.5283	85.434	90.6625	96.9381	91.1431	109.553	flavin reductase
MYY_0622	6.39119	0.576605	106.904	107.233	64.1855	114.477	107.227	86.7675	GNAT family N-acetyltransferase
MYY_0623	11.8944	0.8487	66.398	63.9912	43.6472	62.5221	59.8176	61.5082	AAA family ATPase
MYY_0624	12.6344	0.622456	143.659	147.596	108.871	156.892	142.97	125.433	valine--tRNA ligase
MYY_0625	-6.52785	0.733754	97.8585	134.006	237.251	96.3873	91.6955	259.194	DNA cytosine methyltransferase
MYY_0626	-6.73487	0.512706	56.413	72.6064	78.9965	59.5985	59.4411	70.4331	ATP-binding protein
MYY_0627	-13.5895	0.768986	75.7891	84.9814	107.446	79.8775	83.4345	93.039	Fic family protein
MYY_0628	-9.03054	NA	1.6623	2.66224	5.9733	3.45323	3.43936	1.95618	IS3 family transposase
MYY_0630	6.07831	NA	3.43254	4.50568	6.489	3.96696	4.99117	7.40554	PRD domain-containing protein
MYY_0631	-1.78196	NA	9.51181	6.60745	10.4188	4.6947	6.74033	6.76525	PTS glucose transporter subunit IIA
MYY_0632	-2.81448	0.422202	15.204	10.6914	17.8473	9.841	13.1308	11.4221	glycoside hydrolase family 1 protein
MYY_0633	2.87511	0.0605404	54.8944	56.5062	55.5315	69.1506	66.8557	79.0207	phenylalanine--tRNA ligase subunit alpha
MYY_0634	4.1784	0.425447	84.05	78.117	77.7292	87.3156	84.7095	116.485	GNAT family N-acetyltransferase
MYY_0635	4.36486	0.102167	104.819	109.948	74.2805	117.219	123.039	99.3468	phenylalanine--tRNA ligase subunit beta
MYY_0636	-6.10188	0.532268	51.029	45.1278	65.4434	45.6514	39.6591	60.6855	endonuclease/exonuclease/phosphatase family protein
MYY_0639	45.3056	0.969003	14.6089	13.1914	6.60698	14.4734	15.3931	6.15153	5-methyltetrahydropteroyltriglutamate--homocysteine S-methyltransferase
MYY_0640	-2.70838	NA	12.6374	14.7044	11.2403	10.3074	10.933	8.96864	methylenetetrahydrofolate reductase [NAD(P)H]
MYY_0641	29.0296	0.728566	614.607	604.973	441.659	638.222	643.765	444.984	polyribonucleotide nucleotidyltransferase
MYY_0642	16.7427	0.593083	1037	1059.17	745.958	1082.81	1163.92	762.483	serine O-acetyltransferase
MYY_0643	52.5735	0.885269	754.336	729.044	649.313	762.292	773.841	652.817	GNAT family N-acetyltransferase
MYY_0644	10.0244	0.218526	963.971	945.155	610.064	1075.02	1063.88	619.057	cysteine--tRNA ligase
MYY_0645	11.6028	0.461541	1313.27	1296.59	887.76	1497.05	1446.51	862.372	Mini-ribonuclease 3
MYY_0646	13.4063	0.436592	739.132	742.324	607.32	804.394	796.086	629.445	PucR family transcriptional regulator
MYY_0648	-6.37586	0.734692	25.95	33.8637	33.8608	24.9919	27.0391	33.1768	hypothetical protein
MYY_0650	-9.54559	0.54027	128.9	121.109	103.137	128.236	117.816	88.4666	ABC transporter permease
MYY_0651	-4.33375	0.187793	190.442	170.917	136.371	172.503	156.969	104.637	ABC transporter ATP-binding protein
MYY_0652	-8.5821	0.392788	221.752	209.88	136.927	217.43	200.911	118.102	ABC transporter permease
MYY_0653	12.3928	0.603047	287.309	285.002	222.244	325.986	313.799	217.297	response regulator transcription factor
MYY_0654	9.2489	0.326687	293.468	286.582	193.139	332.336	319.584	197.994	HAMP domain-containing histidine kinase
MYY_0655	5.94	0.138851	2418.47	2552.77	2681.56	2683.97	2686.55	3376.04	fructose-bisphosphate aldolase
MYY_0656	-6.79893	0.611334	33.7317	37.2974	36.4743	33.8286	30.1514	34.0804	ferric reductase-like transmembrane domain-containing protein
MYY_0657	-12.4902	NA	14.8535	12.9781	15.0159	14.6876	16.0191	10.839	amino acid ABC transporter permease
MYY_0658	110.215	NA	21.8305	14.1025	15.3481	22.3401	20.4333	11.2394	amino acid ABC transporter permease
MYY_0659	33.433	0.97111	22.9699	24.5553	11.4272	20.1954	31.6421	10.5634	transporter substrate-binding domain-containing protein
MYY_0660	-12.9885	NA	23.5529	19.9461	14.1454	21.752	27.3789	9.42523	amino acid ABC transporter ATP-binding protein
MYY_0661	5.41751	0.188311	101.515	119.627	107.07	125.847	138.252	114.241	single-stranded-DNA-specific exonuclease RecJ
MYY_0662	9.00552	0.230129	651.265	675.501	583.18	712.035	717.957	655.096	ribonuclease J
MYY_0663	-10.4473	0.486666	262.457	264.321	239.715	255.162	248.423	222.508	esterase family protein
MYY_0664	-9.43203	0.339134	358.783	354.838	492.142	360.367	338.297	426.937	peptidoglycan bridge formation alanyltransferase MurM
MYY_0665	24.451	0.739516	444.621	472.713	494.452	499.112	490.236	479.414	peptidoglycan bridge formation alanyltransferase MurN
MYY_0666	-3.09201	0.000563182	1108.15	1112.62	1760.22	929.076	829.376	1479.18	matrixin family metalloprotease
MYY_0667	-3.86543	0.0371038	258.067	267.217	262.578	242.263	249.964	180.803	excinuclease ABC subunit UvrC
MYY_0668	-4.17903	0.182975	228.869	241.474	278.46	205.95	245.452	191.132	metallophosphoesterase family protein
MYY_0669	-4.48835	0.272261	143.987	174.33	129.294	143.713	159.301	92.6108	amino acid ABC transporter substrate-binding protein
MYY_0670	7.61214	0.284907	818.054	785.946	923.179	939.538	833.824	1026	nitroreductase family protein
MYY_0671	8.31175	0.168993	1163.07	1114.72	965.7	1323.73	1248.68	1006.92	dipeptidase PepV
MYY_0672	-7.50331	0.359183	297.131	285.208	283.849	278.08	289.013	235.289	uracil-DNA glycosylase family protein
MYY_0675	-8.13798	0.464629	504.039	530.595	304.938	447.201	443.206	331.322	branched-chain amino acid transport system II carrier protein
MYY_0676	-15.1842	0.526905	665.37	649.602	351.195	653.871	658.548	317.924	M42 family metallopeptidase
MYY_0677	33.6205	0.870256	580.827	561.809	340.717	578.324	632.083	334.932	HIT family protein
MYY_0678	-80.1122	0.933327	1015	985.991	517.409	1033.85	1016.68	497.131	M15 family metallopeptidase
MYY_0679	-16.6073	0.689091	1976.54	2032.4	1060.47	2071.13	1969.48	948.875	hypothetical protein
MYY_0680	-5.42917	0.28741	3268.23	3308.75	2655.2	2637.85	2616.62	2940.21	50S ribosomal protein L11
MYY_0681	-6.33517	0.288797	2913.14	3088.73	1744.39	2546.6	2484.38	1854.47	50S ribosomal protein L1
MYY_0682	-2.09856	NA	33.9985	65.0444	35.9564	46.3671	38.4413	17.9849	hypothetical protein
MYY_0684	-6.17546	0.243393	136.278	133.2	172.494	125.993	127.398	144.71	ATP-binding cassette domain-containing protein
MYY_0685	-4.81558	0.187178	182.13	195.064	213.779	184.385	175.386	158.175	ABC-2 family transporter protein
MYY_0686	-10.1004	0.579447	204.695	207.815	202.791	215.636	205.246	164.024	ABC-2 family transporter protein
MYY_0687	-3.29572	0.15083	322.714	336.046	370.636	286.307	228.228	331.262	GNAT family N-acetyltransferase
MYY_0688	-1.49853	7.65794e-07	137.622	126.45	157.676	95.7729	100.155	74.0588	S8 family serine peptidase
MYY_0689	-2678.79	NA	8.46261	12.1106	73.4109	13.9717	16.0504	41.7318	PTS sugar transporter subunit IIA
MYY_0690	-52.0478	NA	8.79447	6.50975	66.9335	6.43482	15.4884	40.1496	PTS sugar transporter subunit IIB
MYY_0691	-1.88533	0.186019	21.4882	18.4893	61.325	20.5238	17.9075	23.3907	PTS galactitol transporter subunit IIC
MYY_0692	-0.262875	2.10071e-23	6.96956	4.30972	4.87982	0.384201	0.271988	0.510498	glycoside hydrolase family 2 protein
MYY_0696	3.90111	0.545683	45.9197	40.9464	50.47	42.9153	54.6858	69.9823	DUF3397 domain-containing protein
MYY_0699	-5.00809	0.545683	54.084	49.9781	62.4585	43.9739	53.9018	48.773	class I SAM-dependent methyltransferase
MYY_0700	5.75523	0.630917	83.6731	82.0229	94.5706	97.4133	90.0708	109.166	hypothetical protein
MYY_0701	8.44889	0.377512	102.706	103.04	97.1757	121.32	117	95.8828	cation:proton antiporter
MYY_0702	8.13344	0.564603	113.637	101.566	113.186	127.541	131.475	104.761	YihY/virulence factor BrkB family protein
MYY_0703	-8.61576	0.796113	27.5762	22.6935	42.9779	23.8596	27.9454	33.6843	thiol-disulfide oxidoreductase-associated membrane protein CcdA2
MYY_0704	-9.22221	0.736258	57.2937	64.6429	83.0243	58.5026	64.2985	68.2955	redoxin family protein
MYY_0705	-10.4177	0.718932	89.98	93.4246	121.84	87.5045	107.767	91.9404	peptide-methionine (R)-S-oxide reductase MsrB
MYY_0706	56.6682	0.954757	254.994	301.227	298.568	308.062	326.04	246.972	response regulator transcription factor
MYY_0707	23.6299	0.850833	227.781	248.409	229.8	270.168	285.926	190.443	sensor histidine kinase
MYY_0708	20.7913	0.682391	811.491	797.853	755.586	870.391	874.909	735.669	TIGR01440 family protein
MYY_0709	19.5973	0.581901	1079.9	1033.01	1038.93	1149.11	1148.35	1012.42	G5 domain-containing protein
MYY_0710	6.34781	0.259618	123.236	139.74	107.527	147.596	161.856	111.625	aminodeoxychorismate synthase component I
MYY_0711	10.8964	0.665679	201.864	201.132	153.415	235.042	245.703	134.126	alpha/beta hydrolase
MYY_0712	7.24843	0.493155	160.089	142.171	139.051	156.621	194.876	142.44	N-acetylmuramoyl-L-alanine amidase family protein
MYY_0713	6.20552	0.203	282.326	293.61	209.049	327.86	362.674	210.271	ROK family glucokinase
MYY_0714	-27.3971	0.850833	188.332	190.424	170.091	186.267	185.541	169.402	thymidylate synthase
MYY_0715	-92.4901	0.988	412.547	269.093	425.011	318.875	343.252	455.635	DUF3042 family protein
MYY_0716	-114.098	0.979966	137.705	130.098	161.255	130.928	131.205	170.277	tRNA (adenosine(37)-N6)-dimethylallyltransferase MiaA
MYY_0717	7.56966	0.195909	244.505	246.305	252.228	282.883	279.094	262.332	GTPase HflX
MYY_0718	5.95294	0.164456	284.328	275.494	284.026	315.554	332.439	311.78	cystathionine beta-lyase
MYY_0719	6.04546	0.139946	296.601	331.569	320.403	354.56	364.768	356.851	ribonuclease Z
MYY_0720	5.69176	0.11142	296.978	311.972	319.425	342.601	348.658	369.454	SDR family oxidoreductase
MYY_0721	6.24526	0.347792	106.156	118.117	118.838	124.805	124.733	138.237	LysR family transcriptional regulator
MYY_0722	-9.0385	0.766473	122.453	130.586	269.173	118.368	93.1685	303.545	YqgQ family protein
MYY_0723	32.376	0.908205	259.323	258.801	378.471	257.214	252.139	426.955	rhodanese-like domain-containing protein
MYY_0724	6.49699	0.594445	171.988	167.746	140.543	191.325	179.888	167.794	hypothetical protein
MYY_0725	-1.75869	NA	5.82491	9.32885	15.6984	3.96398	6.52815	10.4963	16S rRNA pseudouridine(516) synthase
MYY_0726	65.9496	0.93122	555.691	579.644	649.22	554.305	568.135	709.279	translational GTPase TypA
MYY_0727	512.552	0.992949	673.154	617.125	1511.19	604.081	657.66	1627.13	DUF3165 family protein
MYY_0728	-233.166	0.992949	96.7518	88.3113	161.321	107.036	107.549	125.968	lactococcin 972 family bacteriocin
MYY_0729	17.7475	0.885269	48.9586	57.6316	51.2188	68.242	68.7855	35.7641	bacteriocin-associated integral membrane family protein
MYY_0730	-69.7439	0.988042	38.3247	35.3717	39.8786	46.006	50.8243	22.7703	ABC transporter ATP-binding protein
MYY_0731	16.3942	0.595749	338.697	346.573	192.154	371.22	371.578	192.068	UDP-N-acetylmuramoyl-L-alanine--D-glutamate ligase
MYY_0732	7.20397	0.196549	357.762	378.834	157.688	407.77	411.736	177.103	UDP-N-acetylglucosamine--N-acetylmuramyl-(pentapeptide) pyrophosphoryl-undecaprenol N-acetylglucosamine transferase
MYY_0733	8.537	0.25349	411.837	388.119	242.824	454.893	447.131	252.189	cell division protein DivIB
MYY_0734	7.94196	0.597514	140.196	152.095	367.055	140.462	148.529	493.133	orotidine-5'-phosphate decarboxylase
MYY_0735	4.17315	0.112669	219.856	262.136	666.7	271.586	325.12	745.151	orotate phosphoribosyltransferase
MYY_0736	-13.6391	0.763179	467.272	553.869	1350.94	506.117	536.484	1168.27	hypothetical protein
MYY_0737	41.7741	0.934851	72.366	74.732	161.288	80.1878	82.9223	145.352	hypothetical protein
MYY_0738	-148.584	0.98936	43.3968	39.9455	110.116	46.0633	41.1536	103.264	hypothetical protein
MYY_0739	15.9108	0.845381	59.6741	59.2751	137.291	59.3728	74.5835	130.153	hypothetical protein
MYY_0740	10.4837	0.733754	57.8446	61.1736	193.723	58.4359	75.1087	196.795	ABC transporter ATP-binding protein
MYY_0743	6.54921	0.732195	21.8088	19.7096	29.6355	20.7816	26.2127	33.0318	amino acid ABC transporter ATP-binding protein
MYY_0744	18.2364	NA	19.022	10.3749	23.2277	14.1999	21.8364	18.6296	hypothetical protein
MYY_0746	-26.8455	NA	10.4848	8.85326	12.6801	10.7097	11.4159	9.42523	amino acid ABC transporter permease
MYY_0747	-2.61598	NA	13.831	8.19025	7.51896	7.33975	8.03023	7.30767	amino acid ABC transporter permease
MYY_0749	16.8948	0.695426	479.975	486.44	473.257	505.495	473.015	539.978	lysine--tRNA ligase
MYY_0751	-7.27459	0.454524	1584.61	1521.76	2221.07	1668.92	1628.07	1534.37	L-lactate oxidase
MYY_0752	-2.6754	0.0167308	112.92	127.737	204.184	97.1283	102.723	142.266	TenA family protein
MYY_0753	-2.58711	0.0225135	68.2474	73.2684	197.661	60.3542	58.6668	132.477	hydroxyethylthiazole kinase
MYY_0754	-2.59974	0.0238842	92.4497	98.3345	217.087	80.0605	81.5948	143.667	thiamine phosphate synthase
MYY_0755	-3.35862	0.480345	27.4113	36.9281	69.4852	27.8092	34.1177	43.2452	ECF transporter S component
MYY_0756	-2.92252	0.341832	29.818	38.5175	99.0333	27.9764	40.245	51.8388	ABC transporter ATP-binding protein
MYY_0757	-2.6591	0.363985	30.1177	42.2264	103.012	35.1326	37.5213	50.1665	cobalt ABC transporter permease
MYY_0758	-2.28808	0.104517	40.7744	40.817	122.272	32.5662	38.6668	70.2404	thiaminase II
MYY_0759	-5.46064	0.616199	60.4127	66.7789	179.018	67.2219	72.9145	108.417	energy coupling factor transporter S component ThiW
MYY_0760	-10.8933	0.862467	73.1592	69.6204	162.915	70.458	107.014	91.4915	hydroxyethylthiazole kinase
MYY_0761	-5.72666	0.65857	68.6291	79.6164	167.523	81.8346	88.6953	92.8675	thiamine phosphate synthase
MYY_0762	-12.5408	0.667307	497.787	488.69	695.11	530.895	532.358	526.635	bifunctional hydroxymethylpyrimidine kinase/phosphomethylpyrimidine kinase
MYY_0763	4.42045	NA	10.679	10.0605	13.3474	16.447	16.5715	8.63979	CopY/TcrY family copper transport repressor
MYY_0764	-46.0057	NA	26.8698	36.4126	23.0889	34.2019	43.1215	14.6319	cupredoxin domain-containing protein
MYY_0765	15.7785	0.788043	48.9121	43.1419	23.4807	49.0711	52.9637	22.4542	heavy metal translocating P-type ATPase
MYY_0766	20.3649	0.682391	3724.74	3714.11	3642.58	4215.88	4123.51	3324.86	pyruvate oxidase
MYY_0767	-3.50248	0.0631752	338.046	380.652	411.038	285.522	332.096	319.523	lactoylglutathione lyase
MYY_0771	-1.88148	NA	12.297	22.8039	28.9195	13.7696	15.9577	14.1378	family 1 glycosylhydrolase
MYY_0772	15.6055	0.820709	60.2092	52.0656	69.7404	61.7083	63.0768	67.1435	mannose-6-phosphate isomerase, class I
MYY_0773	3.86381	0.484577	16.812	12.3343	30.8104	20.2814	19.8935	29.6107	sodium-dependent transporter
MYY_0774	-7.82409	0.682391	42.2634	44.8526	53.3809	39.5215	44.1833	46.1399	MerR family transcriptional regulator
MYY_0776	6.00009	0.23376	114.254	119.587	85.9582	137.169	135.01	92.8337	NAD(P)/FAD-dependent oxidoreductase
MYY_0777	2.24749	0.00992973	215.171	215.916	224.723	275.002	251.882	390.997	DegV family protein
MYY_0778	16.3641	NA	23.7694	16.4214	29.6012	19.2725	20.5807	34.8379	TetR/AcrR family transcriptional regulator
MYY_0779	5.65776	0.715084	29.5726	23.4101	45.176	26.8625	30.7705	56.1586	cytidine/deoxycytidylate deaminase family protein
MYY_0780	21.8774	0.74467	1020	994.411	1139.44	1034.54	1010.1	1257.46	uracil phosphoribosyltransferase
MYY_0781	-74.3683	0.933803	1106.5	1082.28	1362.76	1060.77	1085.39	1425.17	ATP-dependent Clp protease proteolytic subunit ClpP
MYY_0782	-9.41139	0.766473	182.186	181.599	258.707	149.641	147.879	312.282	YlbG family protein
MYY_0783	56.5239	0.933327	159.274	149.956	147.96	154.597	162.189	151.632	ABC transporter substrate-binding protein
MYY_0784	-12.5605	0.759098	79.0983	86.7773	75.7525	85.3083	86.9526	61.4915	branched-chain amino acid ABC transporter permease
MYY_0785	-69.4851	0.962156	100.43	113.857	83.0188	105.409	109.334	83.202	branched-chain amino acid ABC transporter permease
MYY_0786	-21.6861	0.850833	130.158	148.683	117.673	142.16	144.638	104.491	ABC transporter ATP-binding protein
MYY_0787	-5.65486	0.341352	133.014	148.208	150.074	128.671	118.191	138.893	ABC transporter ATP-binding protein
MYY_0788	-171.994	0.991167	47.1047	37.8993	58.8293	49.3359	44.1149	50.1818	CBS domain-containing protein
MYY_0789	-23.6842	0.786277	550.008	550.159	594.237	507.742	529.395	633.558	peptide chain release factor 2
MYY_0790	59.3943	0.908205	950.847	943.39	1150.98	947.481	988.764	1181.07	cell division ATP-binding protein FtsE
MYY_0791	59.5625	0.885269	1165.15	1178.43	1068.73	1231.99	1218.78	1048.18	ABC transporter permease
MYY_0792	-32.8776	0.808967	233.293	234.91	233.562	229.039	239.956	226.465	PTS glucose transporter subunit IIABC
MYY_0793	-2.50338	0.127921	37.2195	41.9879	52.6292	31.3697	35.0722	34.1145	endonuclease/exonuclease/phosphatase family protein
MYY_0794	30.2167	0.784703	409.044	405.067	380	437.155	431.438	370.393	DEAD/DEAH box helicase
MYY_0795	-7.54184	0.131396	590.385	615.491	484.429	551.305	588.183	426.854	methionine adenosyltransferase
MYY_0796	12.8083	0.403613	1282.3	1235.84	833.814	1375.49	1338.32	875.111	dihydroorotate oxidase
MYY_0797	20.6983	0.68051	1557.59	1429.7	945.219	1629.35	1580.16	937.742	DNA polymerase III subunit delta
MYY_0798	-8.00697	0.111047	2946.14	2927.49	3618.58	2804.37	2901.54	3066.7	superoxide dismutase
MYY_0799	9.17777	0.644218	102.808	111.416	177.306	108.679	118.091	203.255	YutD family protein
MYY_0800	4.01954	0.0371038	147.732	151.77	157.309	187.697	187.938	173.944	hypothetical protein
MYY_0802	6.30871	0.142663	185.989	179.563	165.71	209.321	221.179	172.258	ABC-F family ATP-binding cassette domain-containing protein
MYY_0803	10.168	0.646812	280.682	292.851	432.659	299.729	268.441	554.945	peptidylprolyl isomerase
MYY_0804	1.0452	NA	2.70735	11.2224	5.42827	9.24439	15.4045	13.1422	hypothetical protein
MYY_0806	13.4212	0.764033	987.867	1022.26	1472.05	989.798	918.108	1960.76	30S ribosomal protein S16
MYY_0807	19.9932	0.862467	853.786	897.223	1088.78	857.675	778.514	1421.68	KH domain-containing protein
MYY_0811	4.85838	0.0516064	240.854	247.757	261.412	306.428	284.117	284.18	DEAD/DEAH box helicase
MYY_0812	10.8922	0.646812	109.476	109.987	137.983	126.221	109.595	148.997	Gfo/Idh/MocA family oxidoreductase
MYY_0813	-5.87007	0.252499	690.576	617.094	666.816	630.306	552.163	591.62	PD-(D/E)XK nuclease family transposase
MYY_0814	-306.014	0.988	1003.78	1044.79	904.544	1043.94	1024.97	912.206	polysaccharide deacetylase family protein
MYY_0815	6.73397	0.127921	445.098	446.838	492.193	484.762	524.586	542.554	aldo/keto reductase
MYY_0816	6.27649	0.623948	49.9475	42.3493	45.3038	52.0788	46.648	56.7369	hypothetical protein
MYY_0817	3.41168	0.122353	97.5768	83.5418	87.4454	116.652	101.27	114.689	glycine--tRNA ligase subunit alpha
MYY_0818	4.26709	0.0193119	142.397	150.108	112.792	184.406	182.555	120.55	glycine--tRNA ligase subunit beta
MYY_0819	33.0476	0.933327	184.772	169.859	274.011	199.019	167.449	280.894	DUF896 family protein
MYY_0820	-19.0265	0.874283	43.3851	40.1597	40.1991	39.0526	46.7063	35.6001	NAD(P)H-dependent oxidoreductase
MYY_0821	-4.90391	0.556355	46.3109	51.2788	55.3308	47.2393	50.5348	37.4676	NAD(P)H-dependent oxidoreductase
MYY_0822	-10.9441	0.780276	54.7126	47.8594	87.0563	48.3576	59.7757	68.3329	FAD:protein FMN transferase
MYY_0823	28.6957	0.786277	677.095	656.778	730.12	682.035	676.44	783.216	FAD-dependent oxidoreductase
MYY_0824	-2.40324	0.00102327	739.265	827.72	1304.99	628.168	703.55	790.186	pyridoxal 5'-phosphate synthase lyase subunit PdxS
MYY_0825	-2.0596	2.16556e-05	592.85	638.667	1005.24	445.809	522.115	617.79	pyridoxal 5'-phosphate synthase glutaminase subunit PdxT
MYY_0826	7.24694	0.230129	1448.19	1334.45	1298.46	1527.75	1482.2	1531.16	hemolysin III family protein
MYY_0827	7.40325	0.383499	604.188	543.674	1054.97	635.343	586.823	1266.74	DUF1836 domain-containing protein
MYY_0828	4.21989	0.0403988	329.69	341.253	459.486	381.877	402.871	566.77	GNAT family N-acetyltransferase
MYY_0829	4.32463	0.011533	483.27	488.055	575.467	596.735	577.411	659.26	methylated-DNA--[protein]-cysteine S-methyltransferase
MYY_0830	4.85142	0.121351	668.739	612.661	861.036	801.878	699.53	994.52	arsenate reductase family protein
MYY_0831	3.76293	0.000711152	1206.85	1234.23	822.78	1523.92	1428.25	1012.89	amino acid ABC transporter permease
MYY_0832	3.39975	7.2665e-05	1570.33	1600.01	1092.73	2003.66	1894.4	1380.62	amino acid ABC transporter ATP-binding protein
MYY_0833	72.6218	0.962156	689.437	635.664	612.981	690.684	624.634	661.462	DUF4059 family protein
MYY_0834	-32.258	0.786839	917.27	919.764	994.308	906.137	968.795	928.152	thioredoxin-disulfide reductase
MYY_0835	8.42454	0.467766	199.341	219.419	249.461	234.575	218.793	280.74	23S rRNA (guanosine(2251)-2'-O)-methyltransferase RlmB
MYY_0836	8.23101	0.259006	521.701	498.322	605.64	580.124	588.26	616.729	peptide deformylase
MYY_0838	-13.3832	0.84543	38.0691	32.783	67.7285	35.0674	35.3386	61.1654	CapA family protein
MYY_0839	-977.533	0.997542	52.0601	40.9068	88.4864	53.6441	48.2841	77.2953	hypothetical protein
MYY_0840	-11.0894	0.726144	65.0026	71.9328	78.3981	66.7693	68.6875	68.9305	Cof-type HAD-IIB family hydrolase
MYY_0841	19.9336	0.874283	75.8612	75.7956	81.8082	78.3526	76.2392	89.9842	1-alkyl-2-acetylglycerophosphocholine esterase
MYY_0842	-30.7265	0.896772	175.542	204.412	202.259	179.631	187.559	209.069	CppA family protein
MYY_0843	-102.154	0.979966	147.042	165.786	147.704	147.906	147.231	167.811	serine hydrolase
MYY_0844	8.87043	0.616199	102.433	85.2756	113.799	98.9509	110.754	119.801	EamA family transporter
MYY_0845	5.35841	0.444242	76.4488	68.3943	86.25	91.6595	78.2344	95.4456	GntR family transcriptional regulator
MYY_0846	3.03648	0.0061633	596.712	620.536	497.849	753.937	692.408	724.151	glutamine-hydrolyzing GMP synthase
MYY_0850	-6.55902	0.728098	17.0348	22.4675	30.939	15.8635	19.275	29.2865	helix-turn-helix transcriptional regulator
MYY_0851	4.3241	NA	2.40962	2.04306	1.59998	2.84807	2.4928	1.86088	ABC transporter ATP-binding protein
MYY_0852	-2.70553	NA	5.13485	2.77629	3.26129	3.43041	3.28157	2.16747	ABC transporter ATP-binding protein
MYY_0853	-1.76323	NA	8.87179	5.78867	2.8235	3.36591	5.92041	2.39256	MptD family putative ECF transporter S component
MYY_0854	116.722	NA	12.7043	14.3102	30.6143	15.6689	13.0953	28.6007	energy-coupling factor transporter transmembrane protein EcfT
MYY_0855	-2.97422	0.00128515	291.642	273.332	253.631	249.891	233.032	178.416	ABC transporter ATP-binding protein
MYY_0859	-11.8045	0.733754	39.2191	43.9876	88.4814	38.9156	40.2529	84.2216	site-specific DNA-methyltransferase
MYY_0862	4.63058	0.354456	33.7546	34.3606	42.4808	37.7782	38.3835	54.4971	U32 family peptidase
MYY_0864	42.9259	NA	12.9203	11.7497	18.8059	10.8041	13.0026	21.5461	U32 family peptidase
MYY_0865	-3.35568	0.282508	38.1046	43.5118	42.3364	33.8503	34.9842	33.1847	ABC transporter ATP-binding protein
MYY_0866	-7.11325	0.763179	20.8307	24.0459	26.5095	21.6083	22.2544	21.5461	ABC transporter permease
MYY_0867	-10.1434	0.874013	85.1269	56.9138	103.037	63.4714	57.2899	117.007	helix-turn-helix transcriptional regulator
MYY_0869	4.83714	0.0131157	311.687	301.456	185.751	362.543	364.822	210.335	nicotinate phosphoribosyltransferase
MYY_0870	4.90862	0.0381052	454.11	423.991	295.713	533.527	533.822	316.122	ammonia-dependent NAD(+) synthetase
MYY_0871	23.8123	0.862467	206.499	233.481	204.074	248.876	241.397	185.38	GNAT family N-acetyltransferase
MYY_0872	27.8775	0.896949	195.179	222.183	190.586	222.538	225.287	184.626	N-acetylmuramoyl-L-alanine amidase family protein
MYY_0874	10.3191	0.524245	155.235	167.644	136.281	174.281	178.566	144.635	tRNA preQ1(34) S-adenosylmethionine ribosyltransferase-isomerase QueA
MYY_0875	3.03498	0.0036337	693.14	629.107	384.241	842.261	778.063	527.393	glucosamine-6-phosphate deaminase
MYY_0876	3.4177	0.0486482	720.018	645.988	457.263	922.486	838.31	521.902	30S ribosomal protein S21
MYY_0877	16.4064	0.584316	444.822	449.899	439.407	479.318	481.033	448.438	HPr kinase/phosphorylase
MYY_0878	6.61682	0.0725036	688.979	709.439	677.655	818.376	811.162	707.806	prolipoprotein diacylglyceryl transferase
MYY_0879	5.54329	0.0616519	965.616	993.917	791.892	1175.83	1187.23	819.7	DUF948 domain-containing protein
MYY_0880	7.09791	0.155086	855.635	809.052	1089.73	944.913	951.627	1166.37	YtxH domain-containing protein
MYY_0881	-14.2279	0.607671	440.7	495.795	298.804	441.943	466.595	284.494	oxygen-independent coproporphyrinogen III oxidase
MYY_0882	-8.18678	0.243695	508.946	493.677	320.054	475.742	476.463	285.113	acyl-[acyl-carrier-protein] thioesterase
MYY_0883	-14.7952	0.594173	571.699	572.374	454.123	580.619	586.66	392.005	TIGR01457 family HAD-type hydrolase
MYY_0884	19.3057	0.733754	643.54	659.482	334.091	706.35	751.267	305.748	TIGR01906 family membrane protein
MYY_0887	3.45499	0.209187	47.4346	45.5531	63.8078	60.0775	64.7658	67.7119	inositol monophosphatase family protein
MYY_0888	2.58486	0.0836732	30.4904	24.5754	32.9083	36.5607	38.5525	41.1135	RsmF rRNA methyltransferase first C-terminal domain-containing protein
MYY_0890	22.3981	0.773449	455.297	512.613	381.837	492.824	516.374	399.495	phosphate ABC transporter substrate-binding protein PstS
MYY_0891	5.18977	0.0486482	469.667	517.091	377.491	594.148	595.111	401.327	phosphate ABC transporter permease subunit PstC
MYY_0892	5.01357	0.015345	606.857	623.255	436.733	734.395	756.539	465.67	phosphate ABC transporter permease PstA
MYY_0893	6.0829	0.0454094	619.701	626.583	562.498	721.158	707.379	623.999	phosphate ABC transporter ATP-binding protein
MYY_0894	5.24531	0.0134297	735.458	740.105	628.055	873.872	890.536	676.363	phosphate ABC transporter ATP-binding protein
MYY_0895	3.85763	0.000777832	721.274	730.394	795.313	856.222	897.495	967.34	phosphate signaling complex protein PhoU
MYY_0896	4.54127	0.198508	88.3374	93.0081	90.8865	109.144	104.323	107.108	transporter substrate-binding domain-containing protein
MYY_0897	13.326	0.828407	22.8188	22.5508	32.5934	24.6489	24.7921	33.255	PLP-dependent aminotransferase family protein
MYY_0898	13.036	0.740347	122.371	143.14	143.512	132.015	143.687	161.253	acetolactate decarboxylase
MYY_0899	14.2564	0.723151	159.802	173.009	157.278	167.155	182.77	170.593	YhfC family intramembrane metalloprotease
MYY_0900	-33.0435	0.885269	149.169	156.049	150.585	150.829	147.209	153.227	UDP-N-acetylmuramate dehydrogenase
MYY_0901	69.567	0.933327	243.017	253.385	226.224	261.207	260.521	218.502	ABC transporter ATP-binding protein
MYY_0902	13.7959	0.653476	235.097	230.3	222.484	268.209	250.051	215.834	ABC transporter permease
MYY_0903	9.39112	0.521758	239.657	259.421	248.616	301.757	278.139	237.695	ABC transporter permease
MYY_0904	75.8164	0.953296	192.761	217.054	247.531	207.894	211.731	250.917	ABC transporter substrate-binding protein
MYY_0905	4.97683	0.526454	117.865	114.765	121.332	114.378	116.273	191.675	LURP-one-related family protein
MYY_0906	5.35865	0.0244886	209.176	206.576	158.489	234.572	243.396	183.365	alanine--tRNA ligase
MYY_0907	-19.255	0.820709	90.2321	102.406	75.1516	103.267	91.2057	68.2989	alpha-amylase
MYY_0908	-5.36146	0.523156	68.4311	71.4458	88.3133	68.2606	76.0741	58.6815	ABC transporter ATP-binding protein
MYY_0909	-7.51071	0.365771	91.9374	94.665	98.4986	86.7107	93.2056	83.4176	hypothetical protein
MYY_0910	-12.2077	0.642174	334.242	344.832	448.838	315.424	294.257	483.784	class I SAM-dependent rRNA methyltransferase
MYY_0911	5.90528	0.105336	455.606	483.6	537.183	538.396	521.855	619.313	type I 3-dehydroquinate dehydratase
MYY_0912	6.21349	0.122353	313.401	323.144	288.041	356.609	379.923	311.76	shikimate dehydrogenase
MYY_0913	7.58342	0.240891	384.984	364.451	250.546	430.713	444.792	249.583	3-dehydroquinate synthase
MYY_0914	5.67148	0.0271777	617.845	613.47	451.364	721.117	748.826	473.079	chorismate synthase
MYY_0915	7.66832	0.195611	627.333	643.065	493.728	751.429	742.849	484.016	prephenate dehydrogenase
MYY_0916	-31.9708	0.874283	391.816	408.974	616.359	406.143	390.92	601.421	YlbF/YmcA family competence regulator
MYY_0917	240.905	0.988	380.702	374.195	387.208	405.324	399.07	356.452	3-phosphoshikimate 1-carboxyvinyltransferase
MYY_0918	81.9834	0.954185	548.458	504.469	602.524	530.606	557.559	599.895	shikimate kinase
MYY_0919	-20.1732	0.733754	550.629	507.733	465.368	543.6	506.064	441.82	prephenate dehydratase
MYY_0920	108.334	0.955528	472.64	462.609	433.988	494.907	475.946	425.078	polyisoprenyl-teichoic acid--peptidoglycan teichoic acid transferase Psr
MYY_0921	18.2752	0.766473	172.909	180.362	202.271	191.57	177.546	214.157	phosphorylcholine transferase LicD
MYY_0922	5.33531	0.073353	184.909	184.403	254.644	222.946	216.135	275.816	glycosyltransferase
MYY_0923	3.77244	0.0152195	188.717	172.558	217.22	223.439	221.255	257.618	glycosyltransferase family 2 protein
MYY_0924	4.11217	0.0101977	180.56	184.196	249.835	231.635	217.498	282.944	O-antigen polysaccharide polymerase Wzy family protein
MYY_0925	3.46189	0.000698108	370.515	374.339	412.857	492.154	456.684	480.222	hypothetical protein
MYY_0926	-16.0887	0.545683	712.628	716.899	709.937	703.762	704.445	665.896	adaptor protein MecA
MYY_0927	-701.654	0.992949	384.743	405.826	369.236	409.911	421.652	344.746	homoserine dehydrogenase
MYY_0928	-135.599	0.973113	557.223	551.803	513.37	580.445	610.344	454.393	homoserine kinase
MYY_0930	13.4119	0.450881	568.068	568.32	784.535	623.607	628.392	782.881	peptide-methionine (R)-S-oxide reductase MsrB
MYY_0931	-9.90254	0.470758	153.889	157.511	123.139	155.505	157.347	102.145	ABC transporter ATP-binding protein
MYY_0932	-7.01774	0.339478	140.018	144.872	117.955	142.632	141.535	90.9623	ABC transporter ATP-binding protein
MYY_0933	22.6998	0.785008	252.025	228.13	253.268	260.737	246.376	257.589	TRZ/ATZ family protein
MYY_0934	-15.8004	0.772051	1974.78	2114.84	1833.73	1733.84	1851.24	2167.92	50S ribosomal protein L10
MYY_0935	-10.7724	0.539249	2054.54	2080.52	2029.54	1811.84	1880.66	2172.17	50S ribosomal protein L7/L12
MYY_0936	5.58588	0.713974	3.75958	3.50643	11.1686	5.37473	5.09321	8.60358	ATP-binding protein
MYY_0937	-48.8392	0.862467	1098.25	1144.32	840.71	1158.65	1154.61	783.931	NADP-specific glutamate dehydrogenase
MYY_0940	-4.13075	NA	32.4759	36.3833	23.3809	25.5901	19.1442	34.0858	hypothetical protein
MYY_0941	-5.56577	0.386163	888.943	754.158	1937.47	656.883	662.626	2117.75	type B 50S ribosomal protein L31
MYY_0942	8.40878	0.474186	131.434	131.309	113.999	139.167	150.347	124.779	bifunctional oligoribonuclease/PAP phosphatase NrnA
MYY_0943	-34.5369	0.902562	541.599	531.196	652.514	521.943	484.044	719.088	flavodoxin
MYY_0944	8.3269	0.788043	114.469	102.957	69.2867	93.0352	120.159	97.2705	chorismate mutase
MYY_0945	8.61077	0.745309	133.787	128.549	74.8791	116.326	147.287	99.5304	fluoride efflux transporter CrcB
MYY_0946	9.85582	0.682523	195.135	198.595	88.5936	211.593	214.877	97.5511	fluoride efflux transporter CrcB
MYY_0947	-81.922	0.988	5310.41	5057.81	6838.13	4456.92	4533.58	9204.06	50S ribosomal protein L19
MYY_0948	3.14972	0.0454094	89.6652	92.5206	151.286	130.997	107.839	176.376	SAP domain-containing protein
MYY_0949	3.64735	0.0249015	272.97	243.629	232.718	341.971	313.975	264.204	sugar-phosphatase
MYY_0950	3.24324	0.0162107	173.663	159.511	150.619	233.408	201.702	173.392	HD domain-containing protein
MYY_0951	-13.1975	0.820709	79.3297	88.0057	129.343	80.1406	81.4983	122.191	DUF1934 domain-containing protein
MYY_0952	-48.0603	0.955912	136.229	142.37	235.113	147.827	128.64	234.442	putative DNA-binding protein
MYY_0953	14.9477	0.570716	356.809	337.193	352.94	380.784	362.949	365.641	signal recognition particle protein
MYY_0954	-17.1799	0.763179	359.443	357.285	514.563	313.548	333.339	577.372	uracil transporter
MYY_0955	-17.0422	0.704725	351.599	323.907	292.641	326.903	338.531	276.836	16S rRNA (guanine(527)-N(7))-methyltransferase RsmG
MYY_0956	10.0605	0.348578	1051.91	1126.66	799.374	1189.86	1165.2	871.556	LemA family protein
MYY_0957	8.64	0.155233	1498.26	1466.99	649.87	1700.96	1659.21	665.61	zinc metalloprotease HtpX
MYY_0958	-2.57108	8.10089e-05	161.884	150.41	134.238	125.478	123.553	97.3632	ABC-F family ATP-binding cassette domain-containing protein
MYY_0960	8.08936	0.460652	232.578	227.446	280.766	252.164	241.705	324.207	DUF177 domain-containing protein
MYY_0961	9.16295	0.422202	286.197	299.43	339.788	336.35	327.536	343.864	endonuclease III
MYY_0962	-38.3894	0.911856	433.052	496.851	1229.32	424.22	516.477	1180.97	bifunctional pyr operon transcriptional regulator/uracil phosphoribosyltransferase PyrR
MYY_0963	23.713	0.817616	556.071	673.481	1371.09	643.402	697.975	1305.23	aspartate carbamoyltransferase catalytic subunit
MYY_0964	7.19753	0.430684	630.773	775.952	1635.69	806.555	912.275	1519.02	glutamine-hydrolyzing carbamoyl-phosphate synthase small subunit
MYY_0965	13.9888	0.732195	739.483	934.483	1638.07	927.626	1031.06	1438.76	carbamoyl-phosphate synthase large subunit
MYY_0966	5.72329	0.272236	184.391	203.133	185.363	234.865	205.916	212.731	phosphorylcholine transferase LicD
MYY_0967	97.32	0.973113	150.383	159.805	131.071	163.146	151.905	134.239	phosphorylcholine transferase LicD
MYY_0968	11.1543	0.564035	115.488	114.191	108.784	130.904	121.157	112.561	type IV teichoic acid flippase TacF
MYY_0969	-5.49116	0.15013	1712.89	1676.87	934.356	1462.89	1389.8	937.93	2-C-methyl-D-erythritol 4-phosphate cytidylyltransferase
MYY_0970	-15.6625	0.525961	2050.56	2051.96	1046.59	1949.96	1967.91	1043.01	alcohol dehydrogenase catalytic domain-containing protein
MYY_0971	-49.054	0.871437	1960	2032.28	1079.52	1963.14	2004.1	1087.18	choline kinase LicA
MYY_0972	631.476	0.991167	1764.33	1766.05	981.652	1777.96	1806.27	991.306	DMT family transporter
MYY_0973	29.5639	0.763179	1177.29	1199.52	865.85	1220.95	1253.81	888.471	NTP transferase domain-containing protein
MYY_0974	-2.89789	0.252435	43.0179	38.4789	29.961	34.0753	38.4325	18.8671	DNA-protecting protein DprA
MYY_0976	-5.55645	0.537734	48.2396	53.4249	83.853	40.623	39.4604	93.3991	TIGR00341 family protein
MYY_0977	10.8136	0.512706	129.345	129.365	196.184	131.227	138.984	224.56	type I DNA topoisomerase
MYY_0978	43.3697	0.933327	227.997	205.838	278.044	227.619	235.959	265.674	YbaN family protein
MYY_0979	57.1396	0.935385	284.537	283.85	238.759	275.653	293.443	256.246	copper homeostasis protein CutC
MYY_0980	7.05411	0.759098	33.6462	38.5056	28.409	33.8896	36.0688	41.8971	MmcQ/YjbR family DNA-binding protein
MYY_0983	253.344	0.992949	32.4074	34.9269	34.5307	37.6476	35.825	30.2642	3-isopropylmalate dehydrogenase
MYY_0985	-3.45352	0.483079	41.1142	55.3329	68.3639	39.1287	44.5588	51.8388	3-isopropylmalate dehydratase small subunit
MYY_0989	-75.6879	0.973113	33.8279	34.8494	37.7029	39.0424	35.9477	31.876	McrB family protein
MYY_0990	-5.88748	0.480345	40.5754	39.1742	41.1369	34.1574	37.786	36.8421	McrC family protein
MYY_0991	2.99353	0.214887	63.6845	72.8578	51.5438	74.1215	75.537	89.024	GMP reductase
MYY_0992	12.5145	0.882791	23.3746	23.653	36.6267	27.3028	20.0802	42.9394	ribonuclease III
MYY_0993	11.9547	0.526905	76.4544	70.3947	85.8068	79.6265	79.6601	89.8831	chromosome segregation protein SMC
MYY_0994	6.93197	0.422202	120.653	112.754	147.307	123.459	136.199	166.275	Cof-type HAD-IIB family hydrolase
MYY_0995	7.23197	0.316249	191.987	194.577	186.754	223.222	229.026	188.556	Cof-type HAD-IIB family hydrolase
MYY_0996	5.21297	0.032977	242.438	247.377	215.239	288.842	293.636	234.962	signal recognition particle-docking protein FtsY
MYY_0997	3.43144	2.78926e-05	1091.45	1023.3	708.652	1374.9	1333.58	820.014	glucose-6-phosphate dehydrogenase
MYY_0998	23.7148	0.845381	1236.08	1138.2	752.759	1390.38	1386.21	620.176	amino acid ABC transporter ATP-binding protein
MYY_0999	16.9067	0.726071	792.583	769.02	549.819	942.29	868.763	477.965	ABC transporter substrate-binding protein/permease
MYY_1000	9.39629	0.739516	38.6862	45.5191	29.4336	47.6307	49.2975	28.5276	CPBP family intramembrane metalloprotease
MYY_1001	4.55462	0.0237267	173.763	180.17	118.587	216.271	202.815	138.315	excinuclease ABC subunit B
MYY_1002	6.07382	0.276871	216.42	219.33	207.347	259.425	239.493	230.241	GNAT family N-acetyltransferase
MYY_1004	4.79227	0.107074	404.57	410.74	399.172	464.107	454.936	500.776	8-oxo-dGTP diphosphatase
MYY_1005	11.7794	0.661594	244.003	244.752	233.037	244.224	261.065	269.14	transcription repressor NadR
MYY_1006	-4.38328	0.345356	80.0925	94.3175	121.691	71.143	78.3692	106.328	ECF transporter S component
MYY_1007	3.3518	0.0168671	364.677	342.593	379.55	452.249	405.296	495.501	ECF transporter S component
MYY_1008	3.84604	0.116227	260.823	254.05	286.961	308.145	275.411	394.425	phosphopantothenoylcysteine decarboxylase
MYY_1009	3.80288	0.289327	132.884	129.335	146.263	148.612	129.714	229.668	phosphopantothenate--cysteine ligase
MYY_1010	4.47031	0.0663352	135.395	119.328	134.828	157.63	151.196	151.328	formate--tetrahydrofolate ligase
MYY_1011	11.5273	0.524757	215.433	199.707	234.7	233.381	229.098	234.861	A/G-specific adenine glycosylase
MYY_1012	41.9718	0.869199	665.279	702.139	674.521	707.914	704.84	687.36	response regulator transcription factor
MYY_1013	19.2657	0.630917	666.655	698.08	708.171	747.455	713.617	712.495	cell wall metabolism sensor histidine kinase VicK
MYY_1014	10.8155	0.405836	410.786	439.22	535.084	468.983	474.619	545.459	MBL fold metallo-hydrolase
MYY_1015	-15.0938	0.882791	87.8051	83.6142	126.43	87.2642	84.0167	114.557	hypothetical protein
MYY_1016	-15.7849	0.878824	99.5032	113.27	143.799	113.451	100.794	128.682	type II toxin-antitoxin system RelE/ParE family toxin
MYY_1017	141.877	0.988328	52.8983	58.4213	51.0035	55.968	60.7621	48.8249	ion transporter
MYY_1019	7.8143	0.253438	2423.71	2550.22	2118.49	2628.94	2647.12	2545.14	L-lactate dehydrogenase
MYY_1020	8.26218	0.115287	678.577	671.498	569.849	747.329	736.971	628.175	DNA gyrase subunit A
MYY_1021	8.52305	0.320237	802.734	732.269	970.845	863.396	811.467	1076.49	sortase SrtA
MYY_1022	56.4357	0.973113	37.3364	31.4524	65.4075	32.6468	39.5182	64.3112	formate/nitrite transporter family protein
MYY_1025	7.21678	0.370876	87.1407	89.9908	93.7933	100.146	97.9341	103.434	DUF2130 domain-containing protein
MYY_1026	6.78189	0.30256	147.611	147.076	146.008	165.079	166.111	162.593	tRNA pseudouridine(55) synthase TruB
MYY_1027	-37.2486	0.960467	61.9683	50.501	109.599	54.2812	43.3607	137.263	uridine kinase
MYY_1028	-48.0921	0.933675	73.9646	78.7287	105.189	72.175	78.8411	106.345	exodeoxyribonuclease VII large subunit
MYY_1029	5.06983	0.4747	140.782	143.086	175.256	166.399	168.593	196.403	exodeoxyribonuclease VII small subunit
MYY_1030	8.7157	0.506212	158.868	150.308	149.902	167.027	187.905	150.013	polyprenyl synthetase family protein
MYY_1031	7.68918	0.399733	163.719	180.157	162.746	194.158	201.944	166.57	TlyA family RNA methyltransferase
MYY_1032	15.7841	0.763179	218.03	222.254	222.145	232.458	251.909	217.435	arginine repressor
MYY_1033	9.10797	0.32038	199.828	206.842	214.093	230.377	234.743	213.229	DNA repair protein RecN
MYY_1034	7.22549	0.272711	238.893	234.994	265.775	273.636	274.304	274.98	serine/threonine protein phosphatase
MYY_1035	5.0596	0.0225135	280.535	289.952	261.889	335.4	356.577	278.292	elongation factor 4
MYY_1041	-38.5643	NA	4.43279	4.59368	6.233	2.54031	5.35012	7.82472	aldose 1-epimerase
MYY_1042	-2.02012	0.272711	64.9765	46.7602	219.457	53.333	59.4783	82.869	galactose-6-phosphate isomerase subunit LacA
MYY_1043	-2.90007	0.45831	75.2497	73.7343	244.561	80.723	89.73	95.8414	galactose-6-phosphate isomerase subunit LacB
MYY_1044	-3.6038	0.698432	82.0561	78.8226	173.522	83.8762	102.315	74.7481	tagatose-6-phosphate kinase
MYY_1045	-2.74766	0.593726	86.2158	93.406	218.044	98.97	98.297	86.8735	tagatose-bisphosphate aldolase
MYY_1046	-2.88511	0.513919	14.009	11.4236	66.7013	14.2961	13.7205	30.4715	transcription antiterminator
MYY_1047	-2.0097	NA	13.9029	21.2979	93.4951	13.8129	19.4897	43.525	PTS lactose/cellobiose transporter subunit IIA
MYY_1048	-1.16291	0.00851622	15.1097	20.7204	96.7423	12.2641	14.5441	31.618	PTS transporter subunit EIIC
MYY_1049	-1.4986	0.476965	9.15343	15.0071	96.7334	7.96622	14.5103	29.2906	6-phospho-beta-galactosidase
MYY_1050	-1.46212	NA	10.4307	29.3393	127.402	12.9157	26.1418	36.1666	DUF3884 family protein
MYY_1051	33.0406	0.905522	213.664	206.257	277.892	243.299	235.632	236.744	DeoR/GlpR transcriptional regulator
MYY_1052	-4.65782	0.00430233	969.294	1006.33	1267.02	907.379	896.098	1008.68	class 1b ribonucleoside-diphosphate reductase subunit beta
MYY_1053	-8.57637	0.125224	1008.28	1047.27	1055.66	994.555	1003.92	907.97	class 1b ribonucleoside-diphosphate reductase subunit alpha
MYY_1054	-4.17761	0.106564	512.592	471.163	2071.85	431.574	380.387	1871.17	glutaredoxin-like protein NrdH
MYY_1055	223.611	0.988	3146.91	2923.84	7869.57	3038.5	2915.89	8518.05	phosphocarrier protein HPr
MYY_1056	-362.346	0.988	2000.82	2054.13	2130.22	2084.1	2109.12	2052.03	phosphoenolpyruvate--protein phosphotransferase
MYY_1057	-20.5932	0.82858	37.1825	34.3285	77.8431	36.8158	32.8386	76.1477	pneumococcal-type histidine triad protein
MYY_1058	-13.2493	0.661722	62.1025	58.738	93.4401	60.7805	53.9847	91.1664	pneumococcal histidine triad protein PhtE
MYY_1062	-5.25094	NA	5.79717	12.3313	9.17637	7.6935	6.94423	9.6272	hypothetical protein
MYY_1063	4.76328	0.0685561	114.799	118.152	160.182	137.111	141.48	179.657	peptidase T
MYY_1065	-4.54291	0.00927539	176.018	179.633	321.471	149.123	161.703	275.672	PI-2 pilus tip adhesin PitA
MYY_1066	-7.02336	0.209287	378.176	401.645	629.878	360.829	367.544	556.14	PI-2 pilus system signal peptidase SipA
MYY_1067	-7.76294	0.214887	313.786	322.512	745.011	299.262	320.714	625.833	PI-2 pilus major pilin PitB
MYY_1068	46.6914	0.929159	655.749	704.473	647.637	732.767	819.284	538.781	PI-2 pilus system class B sortase SrtG1
MYY_1069	-8.04265	0.40425	294.806	309.808	417.239	295.618	313.616	330.398	class B sortase
MYY_1070	-4.05646	0.253438	47.3972	54.393	56.8683	42.0508	45.6132	47.578	ferrochelatase
MYY_1071	-9.18421	0.686931	312.742	279.299	700.9	274.482	225.205	795.272	large conductance mechanosensitive channel protein MscL
MYY_1072	-4.45772	NA	6.67438	10.1444	17.9704	7.36292	8.86113	12.9597	GtrA family protein
MYY_1073	-5.51562	0.422202	234.059	261.692	198.857	191.263	215.527	210.099	QueT transporter family protein
MYY_1074	-10.9936	0.64308	116.19	116.523	133.121	114.056	124.909	108.731	aspartate-semialdehyde dehydrogenase
MYY_1075	-6.12616	0.545683	80.0925	84.4891	112.234	82.8531	91.3378	74.4351	4-hydroxy-tetrahydrodipicolinate synthase
MYY_1076	11.4857	0.586363	134.723	124.825	151.35	147.607	147.925	145.33	tRNA uridine-5-carboxymethylaminomethyl(34) synthesis GTPase MnmE
MYY_1077	-4.60272	0.64934	122.896	69.665	250.018	76.1467	95.6255	209.055	4-oxalocrotonate tautomerase
MYY_1078	-8.99318	0.646812	121.643	149.652	164.895	121.736	125.842	161.832	thymidine kinase
MYY_1079	9.0325	0.47408	157.871	163.417	180.774	164.789	179.248	205.195	peptide chain release factor 1
MYY_1080	-14.5958	0.664315	465.223	439.422	364.761	415.81	422.947	381.57	peptide chain release factor N(5)-glutamine methyltransferase
MYY_1081	-86.671	0.935385	1379.03	1448.24	875.179	1411.17	1425.94	880.227	threonylcarbamoyl-AMP synthase
MYY_1082	-62.6397	0.925539	995.817	1045.33	715.374	1047.29	1003.42	710.263	GNAT family N-acetyltransferase
MYY_1083	-100.628	0.947854	721.636	740.378	564.248	766.125	724.504	550.431	serine hydroxymethyltransferase
MYY_1084	-14.7534	0.619293	539.996	557.347	388.287	560.19	504.419	370.846	nucleoid-associated protein
MYY_1085	-3.20173	0.0700546	118.771	111.098	123.277	97.5292	93.6625	96.3442	cell wall hydrolase Pmp23
MYY_1086	-5.62094	0.0134451	7623.23	7074.92	7328.16	6650.82	6642.69	6412.37	DUF1002 domain-containing protein
MYY_1087	-2.67667	2.36827e-05	414.95	447.22	378.728	349.708	369.822	258.908	23S rRNA (uracil(1939)-C(5))-methyltransferase RlmD
MYY_1089	5.82217	0.193162	152.316	160.368	353.532	170.657	172.692	428.2	iron-siderophore ABC transporter substrate-binding protein
MYY_1090	8.35537	0.581734	70.9391	61.2614	148.133	69.4218	70.8891	172.024	iron ABC transporter permease
MYY_1091	24.8791	0.882791	61.2136	67.7828	125.52	70.4737	63.6555	129.597	iron ABC transporter permease
MYY_1092	-30.6592	0.888224	101.309	99.2234	200.495	98.5004	103.181	191.901	ABC transporter ATP-binding protein
MYY_1101	-6.04531	0.602652	17.3915	15.5327	25.8577	14.9663	15.299	22.4943	recombinase family protein
MYY_1102	8.83943	NA	26.1042	15.1068	24.4703	19.768	22.826	29.8964	hypothetical protein
MYY_1103	79.747	NA	32.5455	26.349	73.4109	42.4745	20.254	68.2955	hypothetical protein
MYY_1104	-8.11567	0.786839	24.5659	31.7563	33.5137	23.3485	24.2568	36.8813	ATP-grasp domain-containing protein
MYY_1105	109.158	0.988042	27.8778	32.3843	33.2281	31.1789	31.3404	32.5584	ADP-ribosylglycohydrolase family protein
MYY_1106	13.8611	0.667307	186.792	171.288	204.928	185.695	191.967	221.413	diacylglycerol kinase family lipid kinase
MYY_1110	-3.2293	0.341832	47.4954	45.9689	101.261	41.3088	33.5678	84.102	GNAT family N-acetyltransferase
MYY_1112	-3.72066	0.532159	55.8064	62.6511	90.5796	56.7997	45.5715	71.4873	aminoglycoside phosphotransferase
MYY_1114	6.97188	0.340349	245.2	258.796	201.298	270.791	262.462	250.975	FtsW/RodA/SpoVE family cell cycle protein
MYY_1115	3.20033	0.000257806	499.407	498.846	319.203	633.382	588.831	422.667	phosphoenolpyruvate carboxylase
MYY_1116	4.31197	0.547453	15.11	13.8745	22.1876	17.3319	16.6869	26.7705	ABC transporter substrate-binding protein
MYY_1117	3.02897	0.354447	20.3973	16.7722	22.29	23.934	23.1274	28.5203	ABC transporter permease
MYY_1118	5.49428	0.702647	22.2866	24.1453	21.7621	21.3529	25.6978	31.7589	ABC transporter ATP-binding protein
MYY_1119	-15.0855	0.608324	255.859	259.037	368.712	255.281	272.86	317.479	DNA primase
MYY_1120	60.6089	0.924001	756.593	776.156	745.667	792.807	871.361	678.807	RNA polymerase sigma factor RpoD
MYY_1121	-16.0594	0.608335	932.568	964.603	1190.76	934.498	949.545	1099.45	metal-sulfur cluster assembly factor
MYY_1122	-5.04326	0.0371038	387.942	409.845	377.339	341.959	357.064	337.101	alpha-galactosylglucosyldiacylglycerol synthase
MYY_1123	-10.1768	0.363435	338.491	363.244	337.325	328.633	337.353	316.193	glycosyltransferase family 4 protein
MYY_1124	-7.16238	0.608324	261.726	250.968	517.92	213.935	221.421	540.353	PspC domain-containing protein
MYY_1125	213.651	0.991167	303.284	365.935	551.805	309.663	342.968	599.026	DUF4044 domain-containing protein
MYY_1126	-18.12	0.642174	360.985	368.92	302.127	350.647	372.776	284.342	GTPase ObgE
MYY_1127	-45.4731	0.923159	923.633	880.733	639.922	919.273	922.895	607.394	hypothetical protein
MYY_1130	-25.1908	0.783974	358.815	370.098	448.069	339.355	369.491	451.491	UDP-N-acetylglucosamine 1-carboxyvinyltransferase
MYY_1131	-32.3244	0.871437	453.045	481.757	466.199	446.989	453.404	487.115	GNAT family N-acetyltransferase
MYY_1132	27.8198	0.796692	456.339	446.404	448.479	466.249	451.579	483.707	CBS domain-containing protein
MYY_1133	9.62742	0.280743	489.82	494.873	574.562	535.496	541.777	616.646	methionyl aminopeptidase
MYY_1136	33.81	0.817564	218.221	227.357	216.053	235.393	240.106	209.051	DNA helicase PcrA
MYY_1137	-87.8645	0.982669	70.8484	78.6849	61.8495	69.6164	82.7113	60.5166	DNA repair protein RadC
MYY_1138	7.51266	0.431126	158.235	174.948	146.503	191.857	188.098	153.713	gamma-glutamyl-gamma-aminobutyrate hydrolase family protein
MYY_1139	12.4203	0.663338	226.056	258.151	186.529	269.194	253.554	195.728	redox-sensing transcriptional repressor Rex
MYY_1140	7.46344	0.370876	538.4	582.84	1153.16	665.468	611.84	1215.33	DUF4649 family protein
MYY_1141	6.2456	0.22431	570.59	636.519	1076.96	716.416	652.668	1204.36	DUF1831 domain-containing protein
MYY_1142	6.95324	0.230115	320.026	346.812	414.417	368.621	357.875	485.919	cysteine desulfurase
MYY_1143	10.7214	0.664315	215.849	218.288	302.82	227.199	202.603	384.903	ribose-phosphate diphosphokinase
MYY_1144	3.63423	0.499488	27.9902	24.1135	38.8305	34.2791	26.8632	50.7474	CYTH domain-containing protein
MYY_1145	-12.5779	0.725873	109.269	109.381	258.823	112.923	96.0257	246.234	GTP pyrophosphokinase family protein
MYY_1146	13.4325	0.682391	138.71	158.094	263.594	166.446	165.148	256.535	NAD kinase
MYY_1147	-11.5329	0.547453	190.079	206.749	320.958	194.525	197.527	285.2	RluA family pseudouridine synthase
MYY_1148	-28.6101	0.874283	311.104	354.062	476.719	361.654	361.02	390.146	phosphate acetyltransferase
MYY_1151	59.7418	0.921455	1246.24	1264.25	1049.96	1245.05	1336.77	1066.32	YbaB/EbfC family nucleoid-associated protein
MYY_1152	7.36757	0.791071	21.7247	22.2282	23.8664	19.2853	24.2527	32.9276	DUF1275 domain-containing protein
MYY_1153	-3.83982	0.029379	3409.35	3786.67	3629.65	2851.4	2872.02	3454.93	50S ribosomal protein L21
MYY_1155	-3.95457	0.00266805	2932.37	2862.63	4833.32	2411.09	2387.7	4302.09	50S ribosomal protein L27
MYY_1158	3.62786	0.0625031	106.162	91.1366	151.32	122.427	124.304	178.047	bifunctional riboflavin kinase/FAD synthetase
MYY_1159	5.77493	0.285651	118.412	116.14	95.3304	132.376	133.977	109.905	YitT family protein
MYY_1160	7.9877	0.285651	335.244	357.372	393.666	370.911	386.273	441.925	DegV family protein
MYY_1161	-7.99364	0.272236	1836.56	1779.07	1994.06	1579.96	1729.74	1900.57	HU family DNA-binding protein
MYY_1162	-87.7773	0.961969	102.175	110.072	100.39	103.924	105.519	104.168	ABC-F family ATP-binding cassette domain-containing protein
MYY_1163	12.7465	0.718865	127.926	112.049	144.528	121.663	138.402	150.476	MutR family transcriptional regulator
MYY_1164	-3.32311	0.340349	20.8689	21.9642	25.0774	17.3434	19.9448	18.4667	MFS transporter
MYY_1165	7.50782	0.307636	97.0432	100.667	154.888	118.064	108.218	161.55	NAD-dependent DNA ligase LigA
MYY_1166	6.20286	0.0966994	231.847	235.019	290.504	266.394	289.579	297.459	type I pullulanase
MYY_1167	4.97473	0.139946	130.306	132.1	154.047	153.166	141.224	191.421	NADP-dependent glyceraldehyde-3-phosphate dehydrogenase
MYY_1168	9.79531	0.630917	173.189	191.97	177.676	225.589	228.968	146.567	1,4-alpha-glucan branching protein GlgB
MYY_1169	35.9961	0.93735	134.37	144.998	213.007	173.993	172.877	152.115	glucose-1-phosphate adenylyltransferase
MYY_1170	-8.29293	0.661722	147.707	124.761	216.9	143.892	156.542	144.739	glucose-1-phosphate adenylyltransferase subunit GlgD
MYY_1171	-14.6345	0.82858	136.325	151.413	165.981	159.599	175.549	109.751	glycogen synthase GlgA
MYY_1172	-4.08534	NA	16.5352	24.0966	22.2009	13.0293	21.5607	19.2305	HAD-IB family phosphatase
MYY_1173	-3.37599	0.30147	30.1424	27.6665	29.4532	21.987	24.3375	25.6407	glycerate kinase
MYY_1174	-33.0972	0.945748	83.4252	78.4316	114.181	71.8361	73.4038	134.642	YueI family protein
MYY_1175	6.76346	0.0202978	4412.27	4634.38	3670.42	5094.12	5162.96	4022.69	phosphopyruvate hydratase
MYY_1180	-2.48793	0.000340992	84.8453	92.4242	93.8309	72.219	75.3405	60.8583	ATP-dependent nuclease subunit B
MYY_1181	-4.20198	0.0062482	102.613	101.209	106.407	87.9505	92.6659	85.7022	helicase-exonuclease AddAB subunit AddA
MYY_1182	-4.24214	0.25349	52.0092	62.8514	94.5656	52.6726	53.8046	70.4374	hypothetical protein
MYY_1183	-7.16953	0.114135	298.671	295.006	464.631	289.837	289.84	378.229	G5 domain-containing protein
MYY_1184	-12.1115	0.516832	326.913	317.736	316.972	303.82	320.498	295.152	ribosome biogenesis GTPase YlqF
MYY_1185	-283.006	0.988042	365.961	352.683	378.631	375.752	383.502	349.313	ribonuclease HII
MYY_1186	-25.8248	0.756541	281.083	289.615	299.572	285.549	294.643	277.242	ClC family H(+)/Cl(-) exchange transporter
MYY_1187	-6.73314	0.359969	161.89	148.236	248.61	147.506	159.82	194.286	tyrosine recombinase XerS
MYY_1188	-43.4435	0.90945	207.173	211.674	255.27	201.495	226.477	242.071	lipoate--protein ligase
MYY_1189	-27.4445	0.788043	244.097	235.47	255.501	241.213	252.995	231.43	dihydrolipoyl dehydrogenase
MYY_1190	44.7909	0.908517	173.626	176.302	203.304	184.109	179.143	204.376	dihydrolipoamide acetyltransferase
MYY_1191	-68.0172	0.942274	184.285	181.545	180.977	192.04	186.325	169.925	alpha-ketoacid dehydrogenase subunit beta
MYY_1192	-7.67072	0.436592	128.148	130.538	163.811	116.139	115.881	159.689	thiamine pyrophosphate-dependent dehydrogenase E1 component subunit alpha
MYY_1193	5.27128	0.0860966	253.473	250.095	245.094	312.718	310.904	245.606	sodium-coupled multidrug efflux MATE transporter PdrM
MYY_1194	8.26201	0.319943	283.713	268.894	275.161	327.639	302.517	281.743	dihydroorotase
MYY_1195	6.78019	0.281056	290.607	293.015	347.399	334.202	345.756	361.199	8-oxo-dGTP diphosphatase
MYY_1196	15.0225	0.747845	132.851	144.982	199.27	143.36	147.167	215.44	uracil-DNA glycosylase
MYY_1197	3.24579	0.326687	26.9942	38.4256	69.5874	42.7751	39.3828	85.9179	hypothetical protein
MYY_1198	3.20848	0.22431	36.8829	39.3375	85.826	47.3065	41.6143	120.231	noncanonical pyrimidine nucleotidase, YjjG family
MYY_1200	19.3421	0.809951	56.0164	55.721	65.5106	55.0063	66.199	64.5007	pneumococcal histidine triad protein PhtB
MYY_1201	19.4152	0.862467	55.2796	56.4179	68.193	56.0984	61.7549	70.643	zinc-binding lipoprotein AdcAII
MYY_1202	-179.794	0.988042	74.8451	74.5563	91.9614	76.4946	73.0716	93.5109	amino acid permease
MYY_1203	26.2417	0.832148	362.397	383.403	419.449	384.908	374.046	452.335	thiol-disulfide oxidoreductase-associated lipoprotein SdbB
MYY_1204	-9.28304	0.547453	204.983	225.927	251.961	192.969	194.902	255.899	thiol-disulfide oxidoreductase-associated membrane protein CcdA2
MYY_1205	6.12837	0.499347	119.39	118.468	108.532	146.017	132.453	114.866	hypothetical protein
MYY_1206	3.89528	0.305116	202.742	190.279	146.274	259.979	248.49	153.195	hypothetical protein
MYY_1211	27.5924	0.842739	106.354	99.7122	127.252	112.225	108.194	124.307	glycerophosphodiester phosphodiesterase
MYY_1212	25.1756	0.888885	130.75	126.732	152.318	151.209	130.16	143.412	3'-5' exonuclease
MYY_1213	4.35834	0.0371038	556.741	547.796	818.487	644.037	621.7	1033.61	chromosome segregation protein RocS
MYY_1214	3.75446	0.00144325	697.88	666.869	604.448	830.548	816.474	747.959	5'-methylthioadenosine/adenosylhomocysteine nucleosidase
MYY_1215	3.64428	0.0392875	661.488	739.248	675.381	857.344	789.907	892.12	hypothetical protein
MYY_1216	4.22552	0.0105571	672.425	721.638	728.765	813.92	829.636	887.24	NUDIX hydrolase
MYY_1217	3.76885	0.00244663	336.946	320.45	430.651	403.14	386.632	535.291	bifunctional UDP-N-acetylglucosamine diphosphorylase/glucosamine-1-phosphate N-acetyltransferase GlmU
MYY_1218	-48.3904	0.965465	66.9976	65.3896	83.9481	59.1273	57.5276	105.057	glycoside hydrolase family 25 protein
MYY_1219	-43.3107	0.922794	150.722	153.829	120.109	156.856	149.202	117.329	DUF368 domain-containing protein
MYY_1220	-101.362	0.97621	212.121	208.272	174.408	209.794	207.95	179.343	aminoacyl-tRNA deacylase
MYY_1221	12.5493	0.665324	197.484	214.275	171.292	213.906	220.446	188.322	histidine phosphatase family protein
MYY_1224	-13.5613	0.64934	3125.14	2967.25	5808.29	2890.23	2633.67	6270.51	peptidylprolyl isomerase PrsA
MYY_1225	-14.9593	0.674606	484.593	509.156	497.374	472.217	450.099	519.041	O-methyltransferase
MYY_1226	-22.5121	0.733754	326.127	347.686	423.792	326.958	325.446	426.009	oligoendopeptidase F
MYY_1227	-2.07387	NA	5.03727	6.89051	3.80906	3.96923	3.82151	3.42331	competence protein CoiA
MYY_1228	-17.8948	0.731549	254.51	234.827	268.96	248.925	243.895	244.744	SAM-dependent methyltransferase TehB
MYY_1229	152.899	0.988	305.995	256.66	347.29	292.899	309.653	319.34	SsrA-binding protein SmpB
MYY_1230	39.1614	0.861757	198.262	189.64	190.635	197.388	209.455	189.525	ribonuclease R
MYY_1231	-5.19542	0.489504	223.438	227.291	285.173	168.943	194.75	299.734	preprotein translocase subunit SecG
MYY_1232	28.3965	0.820709	244.442	239.536	184.307	255.598	269.024	174.697	multidrug efflux MFS transporter
MYY_1233	11.6727	0.581901	436.147	502.927	321.627	518.883	530.014	318.475	dephospho-CoA kinase
MYY_1234	16.7983	0.642174	389.337	391.878	312.13	421.167	431.742	306.885	DNA-formamidopyrimidine glycosylase
MYY_1235	12.5881	0.616199	289.615	315.84	344.481	320.771	362.142	331.768	GTPase Era
MYY_1236	-13.8389	0.734692	254.84	274.652	391.664	262.388	234.762	391.932	diacylglycerol kinase
MYY_1237	-6.12093	0.245108	337.74	384.797	475.292	329.392	321.746	430.012	rRNA maturation RNase YbeY
MYY_1238	5.55257	0.107074	127.8	136.167	182.031	147.624	160.821	201.063	Rqc2 family fibronectin-binding protein PavA
MYY_1239	6.27176	0.0788372	530.253	508.02	925.39	555.934	611.744	1055.73	endo-beta-N-acetylglucosaminidase
MYY_1240	-36.1619	0.894886	148.005	166.529	361.836	150.659	164.232	352.437	dihydroorotate dehydrogenase
MYY_1241	-6.17793	0.523595	123.349	160.901	337.36	111.567	121.752	364.036	dihydroorotate dehydrogenase electron transfer subunit
MYY_1242	-10.4402	0.484248	491.402	507.146	591.334	470.299	492.316	540.429	VOC family protein
MYY_1243	-13.0712	0.682391	1338.08	1423.72	1563.65	1215.51	1235.5	1749.13	50S ribosomal protein L20
MYY_1244	-4.30901	0.258145	1533.95	1581.7	2627.18	1171.03	1167.18	2958.68	50S ribosomal protein L35
MYY_1245	-4.78865	0.363435	686.714	743.524	922.303	529.132	545.142	1093.01	translation initiation factor IF-3
MYY_1246	-34.3983	0.933327	50.4482	48.749	58.4035	53.8119	55.8396	46.8517	membrane protein
MYY_1247	-19.1846	0.897771	51.6515	55.22	103.094	59.2468	59.212	79.874	ABC transporter ATP-binding protein
MYY_1248	-2.56359	NA	3.0879	3.19998	3.09564	2.83872	2.92829	1.6655	DNA internalization-related competence protein ComEC/Rec2
MYY_1249	-1.6785	NA	10.9251	7.64971	10.6564	8.14332	8.9603	3.58332	ComEA family DNA-binding protein
MYY_1250	-2.64584	0.203575	42.4912	48.5765	79.9793	41.7195	32.9394	56.2041	GNAT family N-acetyltransferase
MYY_1251	-2.64089	0.181195	75.3547	93.0528	124.075	76.0884	72.7433	75.5678	alanine dehydrogenase
MYY_1253	-2.85815	0.155233	136.966	148.028	156.588	133.864	117.065	100.824	hypothetical protein
MYY_1254	-48.4375	0.916787	677.564	704.445	1000.54	709.742	740.319	906.284	TfoX/Sxy family protein
MYY_1255	111.587	0.969849	617.336	632.187	658.061	642.445	703.676	599.715	GNAT family N-acetyltransferase
MYY_1257	-38.6726	0.853012	470.537	450.406	439.613	466.902	466.344	420.327	PhoH family protein
MYY_1258	-12.9443	0.732195	450.298	542.262	608.699	497.172	506.35	526.307	YozE family protein
MYY_1259	-6.02978	0.127921	314.75	338.521	380.191	306.12	294.003	330.131	RNA-binding virulence regulatory protein CvfB
MYY_1260	577.652	0.992151	923.562	963.507	869.091	923.724	970.559	896.866	ribosome recycling factor
MYY_1261	-11.8083	0.397102	807.697	841.6	803.492	786.473	789.413	764.095	UMP kinase
MYY_1262	8.32515	0.554651	74.729	71.0251	33.1586	77.9453	86.1592	34.831	methylenetetrahydrofolate--tRNA-(uracil(54)-C(5))-methyltransferase (FADH(2)-oxidizing) TrmFO
MYY_1263	6.13525	0.239502	163.793	167.698	160.665	189.892	182.286	184.886	16S rRNA (cytidine(1402)-2'-O)-methyltransferase
MYY_1264	17.2283	0.871437	177.715	176.648	202.053	178.139	159.357	256.259	DNA replication initiation control protein YabA
MYY_1265	8.48334	0.44865	147.349	150.908	135.514	164.385	163.669	148.186	DNA polymerase III subunit delta'
MYY_1266	21.1601	0.846839	144.091	161.167	127.694	154.784	168.308	130.449	dTMP kinase
MYY_1267	12.8878	0.75334	163.557	146.528	132.678	150.327	190.966	133.884	pyrroline-5-carboxylate reductase
MYY_1268	11.5413	0.635757	145.042	136.111	119.925	148.228	170.596	115.868	glutamate-5-semialdehyde dehydrogenase
MYY_1269	6.85551	0.444242	78.3505	74.5013	82.9524	88.5224	94.2859	81.677	glutamate 5-kinase
MYY_1270	12.594	0.512706	184.978	194.758	234.874	198.337	204.153	254.901	phosphorylcholine esterase CbpE
MYY_1271	17.4914	0.713212	210.622	214.228	252.97	217.306	231.553	264.273	RluA family pseudouridine synthase
MYY_1272	51.9144	0.93735	221.763	203.51	349.655	210.151	220.953	364.891	signal peptidase II
MYY_1273	15.7071	0.782138	212.734	191.09	239.676	207.953	190.909	288.62	LysR family transcriptional regulator
MYY_1274	-18.4373	0.933327	79.6071	59.3571	149.325	74.2029	51.5557	162.585	helix-turn-helix transcriptional regulator
MYY_1275	-4.47281	0.544112	44.623	50.9853	36.6235	48.6854	48.0129	22.6795	CPBP family intramembrane metalloprotease
MYY_1276	10.8419	0.644218	154.964	143.62	149.065	178.393	167.658	139.197	Cof-type HAD-IIB family hydrolase
MYY_1277	-17.1042	0.811341	222.284	233.535	232.866	227.717	268.643	180.37	N-carbamoylputrescine amidase
MYY_1278	-16.275	0.788043	217.179	240.652	212.02	232.08	265.205	163.679	agmatine deiminase
MYY_1279	-14.9523	0.796692	199.038	215.798	172.643	219.411	244.987	123.531	carboxynorspermidine decarboxylase
MYY_1280	-29.8592	0.925797	144.167	147.66	111.034	156.154	184.89	77.8816	saccharopine dehydrogenase family protein
MYY_1281	-13.0315	0.855345	54.9206	69.6385	42.7804	59.4604	76.2172	31.4284	polyamine aminopropyltransferase
MYY_1283	-5.13876	0.561433	74.9022	86.2451	76.3586	82.2908	89.6155	45.8295	IS110 family transposase
MYY_1285	-11.5171	0.782138	53.5253	59.3817	56.8487	58.9034	66.1961	39.9327	aminotransferase class I/II-fold pyridoxal phosphate-dependent enzyme
MYY_1286	-2.92158	NA	10.7521	8.64103	10.3706	7.95368	10.1964	6.03602	IS30 family transposase
MYY_1288	8.96883	0.427319	140.808	133.7	73.2448	155.654	144.344	80.2992	ABC transporter permease
MYY_1289	-52.0032	0.967046	103.076	99.2056	68.5507	97.7842	84.2983	84.4173	ABC transporter ATP-binding protein
MYY_1290	4.62105	0.0377565	6270.1	5422.87	9152.97	7070.62	6652.44	10791.6	PspC domain-containing protein
MYY_1291	4.18534	0.00380938	241.947	247.268	185.492	308.194	306.035	199.981	RNA-binding transcriptional accessory protein
MYY_1293	-80.9678	0.935385	1455.88	1416.38	1012.74	1527.7	1534.54	898.424	permease
MYY_1294	-58.5687	0.914343	776.191	744.065	666.771	792.04	807.108	602.435	TIGR03943 family protein
MYY_1295	3.469	NA	17.6941	16.3915	18.6599	21.7587	20.3388	22.9912	alpha/beta hydrolase
MYY_1296	2.0564	NA	13.5108	18.4561	18.47	22.2601	17.4715	32.7926	hypothetical protein
MYY_1297	2.98109	NA	14.4863	13.8573	22.502	19.7564	21.663	22.5386	transposase family protein
MYY_1298	-23.7541	NA	15.6332	12.5497	21.5692	16.309	15.6603	16.2107	DUF4300 family protein
MYY_1300	7.11434	0.0916081	1562.28	1608.27	1532.53	1761.97	1723.49	1758.9	pyruvate kinase
MYY_1301	8.35696	0.467766	818.088	832.76	910.099	839.824	834.032	1174.39	6-phosphofructokinase
MYY_1302	-27.2126	0.786277	132.424	134.597	166.932	127.1	134.746	166.395	DNA polymerase III subunit alpha
MYY_1303	4.49665	0.0100551	268.722	271.817	313.788	318.784	308.139	382.909	Xaa-Pro dipeptidyl-peptidase
MYY_1304	3.84439	0.00975492	368.936	362.448	602.133	437.997	446.62	729.375	arginine repressor
MYY_1305	2.86975	0.0322697	347.478	369.028	447.877	483.525	469.737	541.316	hypothetical protein
MYY_1306	2.96985	1.34973e-05	124.018	132.74	181.589	172.258	170.264	213.203	DEAD/DEAH box helicase family protein
MYY_1307	-2.54694	NA	16.0185	11.4482	12.4988	10.1558	11.1746	9.53356	restriction endonuclease subunit S
MYY_1308	-6.67127	NA	8.15849	4.53661	10.0883	6.58547	6.60457	7.24455	tyrosine-type recombinase/integrase
MYY_1309	4.46802	0.0767519	443.411	494.628	455.627	565.619	604.979	483.077	type II toxin-antitoxin system death-on-curing family toxin
MYY_1310	5.25049	0.139946	622.897	692.572	681.607	764.998	786.061	754.615	AbrB family transcriptional regulator
MYY_1311	3.83244	0.0347496	111.187	102.085	144.565	131.216	132.084	169.1	restriction endonuclease subunit S
MYY_1312	5.75776	0.340349	70.6358	63.0662	77.8333	81.5117	71.8652	87.647	SAM-dependent DNA methyltransferase
MYY_1314	-7.51143	0.733754	20.4246	21.8487	18.9661	21.1559	18.9003	16.5244	ATP-grasp domain-containing protein
MYY_1317	-112.56	0.990727	18.8727	19.3162	21.2224	20.9298	18.1181	20.547	alpha/beta hydrolase
MYY_1318	-83.2961	0.958315	233.831	221.66	239.809	216.166	231.196	251.002	tRNA 4-thiouridine(8) synthase ThiI
MYY_1319	-60.9219	0.933327	192.727	199.547	204.915	190.823	196.639	209.94	cysteine desulfurase
MYY_1320	-45.2872	0.930932	704.814	583.201	1662.14	608.688	620.368	1794.06	hypothetical protein
MYY_1321	14.8758	0.499488	389.28	407.346	286.718	421.396	444.742	289.025	DNA translocase FtsK
MYY_1322	7.62028	0.397102	112.302	103.934	199.258	135.024	123.951	190.155	PTS sugar transporter subunit IIA
MYY_1323	29.8779	0.904382	57.3294	60.5022	171.695	65.1037	63.1606	162.849	1-phosphofructokinase
MYY_1324	-8.70272	0.669661	44.3589	42.743	127.726	38.4286	41.574	121.517	DeoR/GlpR transcriptional regulator
MYY_1325	17.1318	0.724792	161.051	165.819	141.812	169.205	172.104	152.154	AI-2E family transporter
MYY_1326	224.338	0.988042	267.904	222.134	277.818	257.687	249.066	271.715	D-alanyl-D-alanine carboxypeptidase
MYY_1327	-37.758	0.811336	1181.63	1154.17	1320.93	1216.76	1185.18	1224.87	Fe-S cluster assembly protein SufB
MYY_1328	-497.791	0.990727	1575.26	1584.1	1630.4	1655.48	1613.71	1570.33	SUF system NifU family Fe-S cluster assembly protein
MYY_1329	16.5191	0.481072	1641.8	1695.38	1320.99	1820.43	1802.06	1316.75	cysteine desulfurase
MYY_1330	31.2649	0.786277	1417.54	1457.95	1272.88	1483.72	1453.67	1350.15	Fe-S cluster assembly protein SufD
MYY_1331	-840.547	0.993649	1305.91	1394.65	1381.17	1362.01	1291.61	1476.09	Fe-S cluster assembly ATPase SufC
MYY_1332	22.7895	0.916787	259.253	251.297	354.067	221.373	244.918	471.334	DUF3272 domain-containing protein
MYY_1333	12.4901	0.630917	189.32	194.387	209.959	197.838	191.312	248.77	DNA polymerase III subunit gamma/tau
MYY_1334	8.98601	0.642174	110.393	112.799	162.521	113.447	130.309	177.688	GAF domain-containing protein
MYY_1337	36.9767	0.916787	1661.93	1756.03	1556.05	1565.15	1614.66	1971.29	30S ribosomal protein S1
MYY_1338	31.4368	0.967046	99.8556	106.929	112.977	73.4379	101.007	172.347	DUF2969 domain-containing protein
MYY_1339	13.6068	0.737586	183.878	155.035	224.586	171.426	187.091	242.075	pyroglutamyl-peptidase I
MYY_1340	20.3989	0.756658	229.46	225.5	201.463	234.575	240.089	212.404	DUF979 domain-containing protein
MYY_1341	-23.6878	0.80109	239.303	253.184	360.033	243.004	240.671	352.729	DUF969 domain-containing protein
MYY_1342	-7.24147	0.382898	188.678	194.678	246.005	183.263	167.29	227.429	peptide ABC transporter substrate-binding protein
MYY_1343	-6.22562	0.316238	184.518	188.878	236.056	180.93	153.242	217.388	branched-chain amino acid aminotransferase
MYY_1344	10.5675	0.397102	160.729	156.087	158.359	172.115	168.865	172.251	DNA topoisomerase IV subunit A
MYY_1346	7.86424	0.406802	84.5421	81.3599	121.077	89.9133	86.9235	142.557	DNA topoisomerase IV subunit B
MYY_1347	4.49926	0.131396	291.327	279.871	326.233	340.68	304.094	418.586	glycerol-3-phosphate 1-O-acyltransferase PlsY
MYY_1348	-2.18766	NA	11.0316	12.6848	15.0631	10.0025	7.02203	11.4926	IS3 family transposase
MYY_1350	4.33698	0.0136127	402.722	407.764	525.038	483.203	528.573	565.514	ABC transporter permease
MYY_1351	4.4798	0.00975492	352.679	363.41	359.516	419.642	449.433	402.668	ABC transporter permease
MYY_1352	5.69796	0.190991	125.77	132.28	168.938	141.309	142.055	207.659	ABC transporter ATP-binding protein
MYY_1353	5.83046	0.0164508	1097.66	1113.28	1450.18	1235.6	1324.47	1601.54	BMP family protein
MYY_1354	14.2185	0.560467	710.729	721.711	1163.85	782.961	757.189	1204.65	cytidine deaminase
MYY_1355	34.2233	0.862467	451.128	425.738	478.085	451.884	445.405	501.733	deoxyribose-phosphate aldolase
MYY_1356	5.6591	0.123926	169.661	164.908	204.594	183.11	197.548	236.195	pyrimidine-nucleoside phosphorylase
MYY_1357	35.8718	0.935136	98.423	97.5456	156.944	90.5672	94.9016	188.116	class I SAM-dependent methyltransferase
MYY_1358	-17.4651	0.822913	69.0831	66.1832	80.5249	65.1253	66.6997	77.8426	type I pantothenate kinase
MYY_1359	-4.60269	0.309268	533.68	479.925	483.676	380.262	503.787	421.272	30S ribosomal protein S20
MYY_1360	-5.85659	0.646812	54.1883	62.2258	72.9914	51.0656	43.4015	78.4987	DNA topology modulation protein
MYY_1361	-7.85417	0.537734	139.503	148.768	198.628	135.488	155.623	156.172	purine-nucleoside phosphorylase
MYY_1362	-4.4893	0.0862877	477.37	457.03	526.112	445.54	432.796	388.639	hemolysin
MYY_1365	-5.54483	0.117052	513.541	504.636	428.434	470.105	505	332.344	purine-nucleoside phosphorylase
MYY_1366	-17.4042	0.68051	470.466	464.063	480.01	468.623	478.375	430.176	DUF1697 domain-containing protein
MYY_1367	-9.36718	0.467766	417.909	383.934	330.622	391.661	422.026	266.251	phosphopentomutase
MYY_1368	-62.3243	0.960369	168.616	144.448	197.05	146.594	163.631	200.989	ribose-5-phosphate isomerase RpiA
MYY_1369	15.9166	0.768577	152.148	148.771	147.2	163.611	181.242	132.536	NAD(P)H-hydrate dehydratase
MYY_1370	4.68211	0.320237	51.5281	51.0765	69.1115	61.6102	64.1613	74.6768	bifunctional methylenetetrahydrofolate dehydrogenase/methenyltetrahydrofolate cyclohydrolase
MYY_1371	6.11093	0.553521	61.9818	68.8387	67.6429	66.9747	69.9384	89.078	amino acid ABC transporter ATP-binding protein
MYY_1372	7.21645	0.70916	36.2524	42.2277	51.4359	40.5237	39.1755	67.2994	amino acid ABC transporter permease
MYY_1373	25.5869	0.916787	247.975	251.801	190.201	225.559	254.096	232.938	YkuJ family protein
MYY_1374	-16.5153	0.614823	983.575	972.272	590.651	997.569	1034.41	499.18	ATP-dependent Clp protease ATP-binding subunit
MYY_1377	14.0709	0.564035	932.277	887.097	1787.19	978.974	964.901	1874.49	DUF1827 family protein
MYY_1379	-19.7355	0.911856	21.4588	24.2734	21.6857	19.8858	23.359	22.6183	IS3 family transposase
MYY_1381	-8.15176	0.581734	223.789	243.595	306.13	210.986	203.134	309.208	IS66 family insertion sequence element accessory protein TnpB
MYY_1384	12.9476	0.464486	470.877	484.278	616.919	521.365	495.169	661.304	septation ring formation regulator EzrA
MYY_1385	22.4508	0.699035	404.091	395.43	521.229	442.339	428.518	499.697	DNA topoisomerase (ATP-hydrolyzing) subunit B
MYY_1386	-7.14871	0.51195	162.912	152.578	302.527	136.427	133.159	314.066	HAD family hydrolase
MYY_1387	-33.1375	0.90945	161.397	145.002	263.089	146.008	158.967	258.073	DJ-1/PfpI family protein
MYY_1388	-18.2594	0.768986	134.116	136.542	180.559	129.439	124.949	187.407	FtsW/RodA/SpoVE family cell cycle protein
MYY_1389	-5.29059	0.101707	120.854	123.94	129.121	107.96	103.824	120.238	bifunctional DnaQ family exonuclease/ATP-dependent helicase
MYY_1390	-3.79685	0.0121638	376.383	389.615	340.65	301.629	335.955	294.979	U32 family peptidase
MYY_1391	-15.6424	0.708867	699.475	742.844	2099.67	656.352	672.18	2210.17	DUF3270 domain-containing protein
MYY_1392	-7.0122	0.0763591	3573.75	3557.07	3373.03	3459.89	3460.84	2757.71	two-component system sensor histidine kinase CiaH
MYY_1393	-6.95778	0.053564	4041.5	4053.61	4736.72	3746.7	3983.29	3994.58	two-component system response regulator CiaR
MYY_1394	4.82388	0.000932991	611.609	637.795	523.864	740.856	737.733	596.237	M1 family metallopeptidase
MYY_1395	-16.4234	0.811909	187.427	175.71	213.116	185.125	161.619	211.939	ASCH domain-containing protein
MYY_1396	23.9705	0.853012	129.032	135.318	133.659	129.181	143.524	141.931	hypothetical protein
MYY_1397	14.9469	0.809748	180.328	242.935	199.133	230.675	233.224	197.111	NUDIX hydrolase
MYY_1398	-28.9881	0.862467	206.797	202.333	209.363	208.888	203.149	198.901	3-oxoacyl-ACP reductase
MYY_1399	-979.816	0.996551	252.696	223.072	292.613	211.598	260.799	306.955	DUF2829 domain-containing protein
MYY_1400	24.4935	0.852653	137.272	137.956	126.153	140.192	138.435	138.572	aldo/keto reductase family oxidoreductase
MYY_1401	12.6088	0.739516	86.6884	84.7082	64.9768	91.5106	90.2495	70.7065	membrane protein
MYY_1402	28.2294	0.933327	82.0387	98.0478	122.98	95.3149	90.8591	127.417	PadR family transcriptional regulator
MYY_1404	4.56548	0.00950676	368.666	383.043	312.492	458.718	428.345	366.296	methionine--tRNA ligase
MYY_1405	5.73115	0.241171	95.0431	97.7021	78.9168	107.469	109.806	92.5692	ABC transporter permease
MYY_1406	8.08224	0.611334	115.826	120.597	74.8227	119.964	123.342	95.4808	ABC transporter ATP-binding protein
MYY_1407	9.13739	0.684064	52.5407	56.7716	46.5242	54.2752	56.3568	58.9666	efflux RND transporter periplasmic adaptor subunit
MYY_1408	6.84673	0.087115	1283.34	1353.28	1178.66	1578.3	1509.31	1205.57	glutathione-disulfide reductase
MYY_1409	-105.372	0.987244	95.5741	93.4786	92.8915	88.2845	101.836	93.5414	biotin transporter BioY
MYY_1411	-14.1586	0.733754	476.996	463.874	366.29	451.592	477.657	336.232	hypothetical protein
MYY_1412	48.3675	0.933327	544.33	497.065	939.591	522.816	492.911	1055.67	hypothetical protein
MYY_1413	-22.1655	0.828407	357.794	326.121	473.111	336.888	332.847	463.796	hypothetical protein
MYY_1414	21.2873	0.751409	388.182	375.71	275.062	398.439	422.549	272.153	tRNA (guanosine(37)-N1)-methyltransferase TrmD
MYY_1415	-22.3135	0.785008	447.407	436.011	312.209	426.964	432.359	312.231	ribosome maturation factor RimM
MYY_1416	-34.2319	0.908205	322.806	336.037	220.861	317.713	295.955	248.747	alpha/beta hydrolase
MYY_1418	-8.9763	0.11906	15228.7	15810.7	16450.3	14825.9	14423	15219.4	elongation factor Tu
MYY_1420	5.9345	0.285651	402.783	426.788	447.111	448.304	428.058	587.029	aquaporin family protein
MYY_1422	147.118	NA	1.76028	1.82416	2.26888	1.80316	1.50236	2.70587	MucBP domain-containing protein
MYY_1427	17.0778	0.624213	441.026	469.316	436.526	475.985	470.72	471.886	phospho-sugar mutase
MYY_1428	-7.12671	0.364979	1663.72	1353.18	4640.08	1297.47	1466.15	4279.83	thioredoxin
MYY_1429	2.32781	6.63567e-07	255.837	268.93	262.069	357.582	356.95	357.297	amino acid ABC transporter substrate-binding protein
MYY_1430	2.47905	0.000169531	223.954	234.928	219.971	301.249	302.653	303.874	amino acid ABC transporter ATP-binding protein
MYY_1431	3.13231	0.0616519	127.25	137.143	156.942	155.005	156.732	224.796	amino acid ABC transporter permease
MYY_1432	9.83953	0.211641	731.225	737.196	481.558	818.777	810.062	500.686	tetratricopeptide repeat protein
MYY_1433	13.2183	0.478662	535.817	532.561	477.69	601.969	573.256	478.276	AI-2E family transporter
MYY_1434	4.70281	0.0454094	167.768	167.767	272.848	192.992	206.375	310.572	lactonase family protein
MYY_1435	-19.1879	0.70805	2338.24	2670.21	1842.09	2459.52	2420.5	1803.25	F0F1 ATP synthase subunit epsilon
MYY_1436	98.2826	0.941362	2469.38	2654.85	1841.81	2722.4	2616.4	1794.35	F0F1 ATP synthase subunit beta
MYY_1437	-574.574	0.990727	2082.3	2108.47	2080.19	2225.12	2176.24	1946.34	F0F1 ATP synthase subunit gamma
MYY_1438	-34.0791	0.804861	1707.41	1780.49	1520.79	1825.13	1700.37	1449.73	F0F1 ATP synthase subunit alpha
MYY_1439	-10.6475	0.537734	1344.48	1432.23	1646.21	1321.73	1193.52	1704.6	F0F1 ATP synthase subunit delta
MYY_1440	-7.65832	0.326687	1447.68	1437.05	2188.98	1293.12	1235.5	2240.69	F0F1 ATP synthase subunit B
MYY_1441	-17.1241	0.642174	1523.3	1581.64	1774.07	1479.38	1456.51	1817.83	F0F1 ATP synthase subunit A
MYY_1442	-9.09013	0.4747	1519.61	1549.98	3099.69	1403.88	1324.07	3201.62	F0F1 ATP synthase subunit C
MYY_1445	-5.01697	0.289327	184.996	203.192	252.109	182.594	165.382	213.981	GNAT family N-acetyltransferase
MYY_1447	7.34942	0.166284	789.185	746.891	935.305	869.282	861.236	1012.63	transcription elongation factor GreA
MYY_1448	8.246	0.355879	648.401	624.42	699.199	676.017	653.963	852.616	endolytic transglycosylase MltG
MYY_1449	5.99794	0.326687	215.522	245.879	189.534	270.19	280.242	194.788	GNAT family N-acetyltransferase
MYY_1450	8.0402	0.402101	300.528	322.145	335.322	337.459	363.396	355.513	GNAT family N-acetyltransferase
MYY_1451	6.81664	0.258345	313.891	304.692	288.53	337.99	325.111	352.387	UDP-N-acetylmuramate--L-alanine ligase
MYY_1452	5.18519	0.19435	236.701	251.738	244.02	281.118	264.285	301.47	hypothetical protein
MYY_1453	6.01797	0.082575	147.252	155.425	111.875	175.024	184.051	116.223	DEAD/DEAH box helicase
MYY_1454	3.84639	0.202687	53.2029	53.9389	27.1753	60.7421	66.2291	34.9145	pyridoxal phosphate-dependent aminotransferase
MYY_1455	4.23389	0.431126	31.4226	29.8343	26.5486	42.3274	34.1266	28.6888	cystathionine gamma-synthase
MYY_1457	96.1225	NA	10.679	17.0255	9.17637	9.06205	14.801	13.292	hypothetical protein
MYY_1458	2.71913	0.0215283	38.3073	32.3875	43.272	46.011	46.9187	55.7227	peptide ABC transporter substrate-binding protein
MYY_1459	-6.69769	0.106564	337.07	346.726	319.765	316.184	334.584	268.297	polysaccharide biosynthesis protein
MYY_1460	-12.8423	0.646812	128.015	128.942	181.966	125.488	138.669	152.72	UDP-N-acetylmuramoyl-L-alanyl-D-glutamate--L-lysine ligase
MYY_1461	-2.33258	0.0178992	2346.1	1607.89	3787.16	1377.95	1637.77	2772.97	CsbD family protein
MYY_1462	-2.41339	0.00653775	130.042	123.968	215.893	103.962	103.266	143.514	DUF1803 domain-containing protein
MYY_1463	-3.85404	0.118939	162.246	152.214	234.722	136.703	145.687	177.343	UDP-N-acetylmuramoylalanyl-D-glutamate--2, 6-diaminopimelate ligase
MYY_1464	12.3719	0.489226	531.897	538.645	529.229	600.523	556.207	554.774	manganese-dependent inorganic pyrophosphatase
MYY_1465	-25.2755	0.850833	472.866	545.14	696.486	526.596	509.794	641.245	GIY-YIG nuclease family protein
MYY_1466	-36.6166	0.853012	623.056	666.385	673.912	627.674	647.724	673.696	tRNA1(Val) (adenine(37)-N6)-methyltransferase
MYY_1467	-15.8521	0.607671	1006.5	1017.02	993.8	961.387	1008.65	952.969	S1 RNA-binding domain-containing protein
MYY_1468	-11.3537	0.370876	564.044	564.04	523.701	536.671	528.513	506.399	bifunctional Cof-type HAD-IIB family hydrolase/peptidylprolyl isomerase
MYY_1469	-4.49117	0.0953277	5268.49	5523.61	4293.85	4306.05	4361.96	4341.5	30S ribosomal protein S18
MYY_1470	-4.72217	0.133149	5102.25	5480.28	4436.57	4268.05	4228.19	4591.2	single-stranded DNA-binding protein SsbA
MYY_1471	-4.83239	0.160207	4615.97	4859.48	4069.77	3825.16	3781.65	4253.98	30S ribosomal protein S6
MYY_1472	4.6428	0.0105571	355.761	384.348	399.509	432.808	454.43	450.847	asparagine--tRNA ligase
MYY_1473	3.46092	0.0685561	331.476	370.066	441.934	419.392	423.714	573.682	hypothetical protein
MYY_1474	10.8279	0.484248	209.211	210.768	227.741	225.541	221.413	251.732	pyridoxal phosphate-dependent aminotransferase
MYY_1475	-10.6842	0.788043	93.949	103.062	155.379	85.4899	77.9096	186.683	DUF5590 domain-containing protein
MYY_1477	-11.9089	0.51195	612.73	624.808	788.265	629.59	622.562	671.354	NAD(P)H-dependent oxidoreductase
MYY_1479	-16.0848	0.814686	11.6591	12.0114	11.1644	11.6388	10.8944	11.1755	YSIRK signal domain/LPXTG anchor domain surface protein
MYY_1480	2.96307	NA	8.02543	6.17046	10.4555	10.0977	9.57463	11.5197	helix-turn-helix domain-containing protein
MYY_1481	24.3003	0.882791	96.5066	95.3639	130.282	91.6274	103.02	142.077	peroxide stress protein YaaA
MYY_1482	-364.898	0.993649	131.643	130.384	250.265	128.516	119.315	278.987	YczI family protein
MYY_1483	12.1909	0.537734	206.314	188.465	185.045	208.598	215.408	197.221	hypothetical protein
MYY_1484	47.5303	0.960467	177.724	157.032	137.846	144.095	177.851	161.949	peptide deformylase
MYY_1485	-6.09249	0.201919	726.415	733.916	397.086	617.72	634.779	399.59	glutathione-dependent disulfide-bond oxidoreductase
MYY_1486	-5.00726	0.0271777	732.112	726.775	366.177	620.97	623.436	344.996	cation-translocating P-type ATPase
MYY_1487	-105.532	0.973113	115.82	121.368	118.758	114.782	118.14	124.807	CDF family manganese efflux transporter MntE
MYY_1488	-288.431	0.988	812.939	807.009	550.317	825.213	888.742	505.511	ABC-F family ATP-binding cassette domain-containing protein
MYY_1489	-21.7239	0.732195	811.226	851.258	530.928	859.584	878.819	455.919	CCA tRNA nucleotidyltransferase
MYY_1490	9.49483	0.188478	2044.86	2051.12	1506.36	2314.78	2337.44	1504.94	4-hydroxy-tetrahydrodipicolinate reductase
MYY_1491	11.9319	0.326687	1748.34	1707.85	1357.97	1919.64	1854.21	1404.23	DegV family protein
MYY_1492	161.868	0.971279	2274.88	2366.48	1795.34	2450.11	2383.82	1735.56	DUF1149 family protein
MYY_1493	43.7859	0.844144	1237.44	1216.1	1143.04	1304.42	1256.74	1139.19	phosphoglucosamine mutase
MYY_1495	-20.4191	0.705558	654.63	643.564	672.057	608.511	644.163	675.173	TIGR00159 family protein
MYY_1496	-162.143	0.982248	447.526	427.794	287.394	476.75	466.156	252.132	NAD(P)/FAD-dependent oxidoreductase
MYY_1497	140.273	0.97111	569.922	559.372	415.11	606.195	589.032	388.961	DNA-binding protein WhiA
MYY_1498	-52.911	0.891878	801.712	792.313	467.319	834.61	825.134	428.226	YvcK family protein
MYY_1499	53.7637	0.900118	906.313	907.683	551.694	989.882	943.551	521.704	RNase adapter RapZ
MYY_1500	8.7679	0.16962	2227.46	2178.11	1833.39	2498.19	2484.55	1881.71	RidA family protein
MYY_1501	9.39849	0.230129	2013.43	1955.4	1759.62	2286.67	2202.62	1776.8	YihA family ribosome biogenesis GTP-binding protein
MYY_1502	9.50163	0.185998	1603.25	1681.8	1096.88	1860.83	1829.96	1119.64	ATP-dependent Clp protease ATP-binding subunit ClpX
MYY_1503	-19.5932	0.734692	1814.31	1895.3	1762.83	1720.16	1906.01	1720.68	hypothetical protein
MYY_1504	-9.72629	0.300505	1331.91	1429.75	1189.78	1286.71	1325.26	1112.85	dihydrofolate reductase
MYY_1505	-12.399	0.238749	25214.1	25268.7	15588.8	24144.9	24544.4	14684.2	DNA starvation/stationary phase protection protein
MYY_1506	11.7462	0.489504	1339.3	1252.07	1463.21	1320.85	1371.02	1676.7	choline binding-anchored murein hydrolase LytC
MYY_1507	17.4338	0.608335	1197.91	1246.37	1280.7	1301.13	1253.43	1366.86	triose-phosphate isomerase
MYY_1508	209.109	0.988	404.29	413.381	330.349	407.036	400.599	354.384	DnaD domain-containing protein
MYY_1509	20.7776	0.722307	293.927	301.222	343.109	312.548	314.034	353.985	homoserine O-succinyltransferase
MYY_1510	10.0853	0.499347	725.798	723.793	715.757	739.023	759.348	851.55	adenine phosphoribosyltransferase
MYY_1511	-9.35713	0.673036	69.8989	81.884	134.49	67.4512	68.6875	136.256	class I SAM-dependent methyltransferase
MYY_1512	-2.18275	NA	50.9977	51.4935	73.0364	34.0025	29.761	70.8816	hypothetical protein
MYY_1513	-20.0006	0.795984	389.543	376.381	416.661	397.748	433.715	330.558	sn-glycerol-3-phosphate ABC transporter ATP-binding protein UgpC
MYY_1514	18.365	0.725239	282.326	288.769	441.899	304.509	313.304	439.009	cysteine hydrolase
MYY_1515	-121.305	0.979966	205.865	182.788	296.644	204.642	210.934	265.895	GTP-sensing pleiotropic transcriptional regulator CodY
MYY_1516	4.22841	0.013416	710.672	690.934	411.416	779.832	839.095	523.818	DEAD/DEAH box helicase
MYY_1517	2.1539	6.46714e-05	90.2363	100.005	131.386	128.505	129.695	192.526	OFA family MFS transporter
MYY_1518	-9.9538	0.13726	3071.9	3000.98	2016.21	2905.8	2940.66	1829.12	FAD-containing oxidoreductase
MYY_1519	13.5411	0.450881	454.668	451.902	375.698	495.307	492.607	382.079	Mur ligase family protein
MYY_1520	13.9578	0.499347	732.555	760.414	706.686	814.394	838.563	693.368	type 1 glutamine amidotransferase
MYY_1521	8.12759	0.241171	391.366	414.583	272.851	459.992	440.146	292.508	aminopeptidase P family protein
MYY_1526	-4.23276	0.228574	118.162	121.589	284.944	112.452	112.844	209.038	ECF transporter S component
MYY_1527	-3.25856	0.0870501	70.0344	80.2971	213.19	68.2966	61.7041	157.526	bifunctional hydroxymethylpyrimidine kinase/phosphomethylpyrimidine kinase
MYY_1528	-2.95468	0.183525	39.7259	48.87	127.515	33.5244	42.0473	91.6509	tRNA pseudouridine(38-40) synthase TruA
MYY_1530	-8.01973	0.607671	110.294	122.078	81.5836	91.3791	111.397	86.1279	MFS transporter
MYY_1531	24.1402	0.882791	443.331	507.798	320.124	432.038	466.132	406.564	Pr6Pr family membrane protein
MYY_1532	-1481.88	0.997542	475.168	533.546	604.178	430.717	468.352	781.251	alkylphosphonate utilization protein
MYY_1533	22.826	0.774238	344.398	347.412	397.943	365.591	386.273	383.236	(d)CMP kinase
MYY_1534	-73.2065	0.960369	175.7	179.571	433.54	173.693	180.375	435.576	hypothetical protein
MYY_1536	-11.6861	0.586887	214.509	238.791	187.403	210.578	223.235	177.572	glycosyltransferase family 2 protein
MYY_1537	20.3173	0.64934	762.481	752.072	929.512	836.032	809.386	904.129	UDP-glucose 4-epimerase GalE
MYY_1539	4.77823	0.117052	146.256	142.903	102.336	174.926	184.433	105.65	FAD-binding oxidoreductase
MYY_1540	11.7778	0.723726	107.673	113.578	111.358	119.009	137.743	102.508	Nif3-like dinuclear metal center hexameric protein
MYY_1541	-112.557	0.988	69.4608	81.6772	65.7775	76.1797	75.5493	66.2894	tRNA (adenine-N(1))-methyltransferase
MYY_1545	-3.04131	0.157001	26.4293	27.9949	30.2527	25.3596	23.9534	19.2521	transketolase
MYY_1546	-6.46539	0.745309	25.961	22.0378	25.1559	24.5914	23.5715	18.7692	ribulose-phosphate 3-epimerase
MYY_1547	-5.28238	0.658314	18.231	14.6739	22.3579	16.1787	15.6101	16.8977	PTS fructose transporter subunit IIC
MYY_1548	-2.10357	NA	17.2507	15.323	28.5879	8.73841	14.022	22.4302	PTS fructose transporter subunit IIB
MYY_1549	-2.41037	NA	7.68888	8.85326	19.821	10.0977	10.5321	5.52947	PTS sugar transporter subunit IIA
MYY_1550	-2.05236	NA	13.8902	13.4656	17.711	15.535	9.77292	7.61268	PTS sugar transporter subunit IIA
MYY_1551	-3.22064	0.37918	13.6551	15.2392	15.9082	11.0702	13.0738	12.4286	PRD domain-containing protein
MYY_1552	10.2285	0.345806	333.448	337.197	301.725	347.587	367.926	336.652	HAD-IC family P-type ATPase
MYY_1553	3.9668	0.209187	69.4562	71.4458	107.694	76.3387	89.1987	135.61	1-acyl-sn-glycerol-3-phosphate acyltransferase
MYY_1554	-5.60431	0.370876	225.978	246.164	342.704	191.61	193.253	363.883	CadD family cadmium resistance transporter
MYY_1555	-52.0221	0.954542	4236.01	4172.84	3958.07	3723.81	3618.72	5170.05	30S ribosomal protein S15
MYY_1556	11.2721	NA	2.74603	3.79426	3.14618	2.88506	3.18277	4.44332	NAD(P)-dependent oxidoreductase
MYY_1557	36.9715	0.960369	249.48	254.296	336.206	218.068	227.535	457.725	MazG-like protein
MYY_1558	-20.9918	0.91294	211.77	204.826	262.226	194.253	173.017	309.275	hypothetical protein
MYY_1559	19.4787	0.664315	200.034	204.937	242.409	212.862	212.761	252.554	threonine--tRNA ligase
MYY_1560	5.14246	0.190991	134.654	123.401	108.253	150.223	160.786	115.8	HAMP domain-containing histidine kinase
MYY_1561	5.99676	0.370876	107.735	102.537	106.706	123.541	120.986	115.605	response regulator transcription factor
MYY_1562	3.60803	0.377512	22.7302	19.6602	24.2994	28.3469	27.8351	25.6298	DUF2974 domain-containing protein
MYY_1563	21.9974	0.853012	150.091	149.626	260.584	160.457	165.223	252.803	Rrf2 family transcriptional regulator
MYY_1564	-40.4697	0.916787	155.055	168.244	166.742	157.215	173.421	157.177	metallophosphoesterase family protein
MYY_1565	-46.3924	0.946971	213.777	207.154	257.277	202.885	181.166	302.91	metal-dependent transcriptional regulator
MYY_1567	-4.21021	0.238749	99.5745	90.0281	120.533	77.5523	81.5635	107.647	nicotinamide mononucleotide transporter
MYY_1568	-5.20512	0.406802	107.083	102.783	191.195	94.4067	104.461	150.19	hypothetical protein
MYY_1569	3.87763	0.108086	170.575	178.561	215.397	209.118	233.195	238.879	D-tyrosyl-tRNA(Tyr) deacylase
MYY_1570	4.41036	0.121351	93.5602	103.676	69.0271	121.145	133.086	68.6286	bifunctional (p)ppGpp synthetase/guanosine-3',5'-bis(diphosphate) 3'-pyrophosphohydrolase
MYY_1571	9.36412	0.523156	270.942	294.371	197.161	324.329	335.059	186.373	MBL fold metallo-hydrolase
MYY_1572	8.61522	0.117052	717.304	727.132	815.402	821.9	819.277	833.199	endopeptidase PepO
MYY_1573	-2.58457	0.000181261	603.785	662.893	452.574	486.869	550.892	312.108	metal ABC transporter ATP-binding protein
MYY_1574	-2.91633	0.00203168	508.743	532.369	317.509	425.496	473.643	215.048	metal ABC transporter permease
MYY_1575	-2.27984	0.000927475	468.567	486.43	437.624	377.361	426.51	256.685	metal ABC transporter substrate-binding lipoprotein/adhesin PsaA
MYY_1576	50.5977	0.905945	605.578	642.132	1100.16	643.422	679.498	1059.22	thiol peroxidase
MYY_1577	-4.39143	0.238761	94.3016	86.7679	84.0811	91.8076	89.1581	54.0776	ABC transporter permease
MYY_1578	-4.7967	0.564035	75.0269	65.2645	60.2346	71.2019	78.6791	34.7807	ABC transporter ATP-binding protein
MYY_1579	-7.38256	0.537734	32.6746	34.7689	51.7711	35.8569	31.8169	40.4265	glycoside hydrolase family 95 protein
MYY_1580	11.6354	0.581615	1362.2	1376.86	1446.29	1396.2	1366.23	1758.93	phosphoglycerate mutase
MYY_1583	7.26848	0.196846	118.995	125.738	84.9824	140.728	135.687	91.8175	isoleucine--tRNA ligase
MYY_1585	-25.1433	0.694073	2077.17	2056.11	1905.06	2133.38	2060.13	1764.49	cell division protein DivIVA
MYY_1586	-15.5799	0.522706	1399.6	1504.63	1352.71	1434.3	1455.74	1238.19	RNA-binding protein
MYY_1587	-9.4952	0.430787	1650.63	1847.11	1443.4	1767.67	1693.74	1224.1	YggT family protein
MYY_1589	-85.3908	0.927834	2069.53	2077.06	1758.18	2164.02	2128.84	1657.91	YggS family pyridoxal phosphate-dependent enzyme
MYY_1590	15.0064	0.425672	3132.91	3085.84	2212.42	3411.47	3444.34	2165.75	cell division protein FtsZ
MYY_1591	14.2163	0.405836	1535.82	1550.67	1639.48	1660.28	1739.55	1621.26	cell division protein FtsA
MYY_1592	8.47452	0.390318	270.202	261.36	309.497	291.115	284.418	348.312	TIGR02206 family membrane protein
MYY_1593	26.6324	0.873498	147.307	154.932	173.271	155.921	165.309	172.034	NUDIX hydrolase
MYY_1594	6.8395	0.247056	173.476	173.972	140.531	185.97	194.624	164.684	UDP-N-acetylmuramoyl-tripeptide--D-alanyl-D-alanine ligase
MYY_1595	6.7125	0.122353	460.67	451.059	404.868	510.544	501.811	463.57	D-alanine--D-alanine ligase
MYY_1596	7.34027	0.435215	451.738	433.098	399.241	556.897	541.973	355.056	recombination protein RecR
MYY_1597	6.45814	0.142835	177.932	171.903	172.398	205.413	211.427	173.728	penicillin-binding protein 2B
MYY_1598	5.84614	0.0725036	448.969	449.833	391.999	520.352	501.073	448.478	MurR/RpiR family transcriptional regulator
MYY_1599	-8.76328	0.528821	111.858	117.718	151.55	113.3	114.521	126.346	ROK family protein
MYY_1600	-8.68764	0.651546	109.722	95.6934	129.909	102.462	113.978	96.0542	dihydrodipicolinate synthase family protein
MYY_1601	-3.05908	0.277487	62.882	73.8115	74.0085	69.0402	58.7838	44.1232	YesL family protein
MYY_1602	-17.3725	0.933327	52.8766	58.019	132.033	79.4092	63.1217	75.4933	hypothetical protein
MYY_1603	-2.1652	0.0926123	66.1957	74.3147	75.4771	57.5102	57.9453	44.2861	YhcH/YjgK/YiaL family protein
MYY_1604	-74.8345	0.982248	72.9986	83.9479	93.9922	97.7315	89.19	66.6498	carbohydrate ABC transporter permease
MYY_1605	22.8806	0.908205	62.9655	78.5766	70.6802	84.9047	77.582	60.628	sugar ABC transporter permease
MYY_1606	235.828	0.99144	145.36	132.499	170.27	164.8	172.548	120.762	carbohydrate ABC transporter substrate-binding protein
MYY_1607	19.339	0.884513	161.831	177.415	151.247	216.023	222.514	103.575	PTS transporter subunit EIIC
MYY_1608	84.4039	0.973783	237.046	244.795	325.859	284.946	279.558	252.964	N-acetylmannosamine-6-phosphate 2-epimerase
MYY_1609	-133.43	NA	4.00463	4.69127	4.0396	3.01834	5.779	4.08512	Gfo/Idh/MocA family oxidoreductase
MYY_1610	-5.15471	NA	2.29492	2.94897	1.972	2.96566	0.957568	2.37656	neuraminidase NanB
MYY_1613	-5.2192	0.608324	17.6706	15.4833	18.2704	14.8296	15.2586	15.4586	sugar ABC transporter substrate-binding protein
MYY_1614	-4.78854	0.598652	45.4034	41.3348	46.6718	40.4577	37.423	38.7932	YhcH/YjgK/YiaL family protein
MYY_1615	-4.32569	0.368065	89.5862	88.713	97.8937	90.8486	99.3726	54.8477	LPXTG-anchored neuraminidase NanA
MYY_1619	27.4364	0.814552	425.921	398.693	305.442	440.573	473.257	277.785	ATP-dependent DNA helicase RecG
MYY_1620	14.581	0.616199	537.491	492.222	375.982	581.579	575.588	355.124	alanine racemase
MYY_1621	7.64035	0.326687	553.225	547.391	491.048	648.963	598.235	519.23	holo-ACP synthase
MYY_1622	4.34895	0.00144325	900.948	882.109	788.261	1117.5	1073.76	871.765	3-deoxy-7-phosphoheptulonate synthase
MYY_1623	7.42417	0.119432	724.558	725.762	712.395	844.51	796.972	761.758	3-deoxy-7-phosphoheptulonate synthase
MYY_1624	5.73311	0.0168671	812.242	819.297	697.36	955.548	910.126	793.727	preprotein translocase subunit SecA
MYY_1626	-15.3018	0.822465	128.443	127.291	120.519	142.392	138.885	89.5831	ATP-binding cassette domain-containing protein
MYY_1627	25.1191	0.911251	105.093	100.84	85.4174	119.851	123.228	68.3109	hypothetical protein
MYY_1628	-45.3693	0.960369	102.421	104.881	78.4162	121.632	121.524	55.3732	hypothetical protein
MYY_1629	6.35454	0.0685561	448.665	455.832	422.449	519.905	546.302	437.13	ribosome biogenesis GTPase Der
MYY_1630	4.45452	0.00771957	636.433	657.299	479.33	805.06	779.439	527.1	NADPH-dependent oxidoreductase
MYY_1631	8.79992	0.291634	385.087	383.74	365.704	439.2	441.592	365.645	primosomal protein DnaI
MYY_1632	-769.946	0.992949	457.226	473.309	372.278	505.663	484.227	339.212	replication initiation and membrane attachment family protein
MYY_1633	-103.494	0.960467	547.468	543.803	603.898	544.19	557.626	601.067	transcriptional repressor NrdR
MYY_1634	4.16334	0.0725036	619.732	597.051	877.321	658.421	720.678	1159.15	GntR family transcriptional regulator
MYY_1635	3.54365	0.00144683	934.873	882.941	545.836	1082.68	1104.98	704.292	ABC transporter ATP-binding protein
MYY_1636	3.62231	0.00231366	644.995	586.442	384.332	752.201	756.677	471.814	membrane protein
MYY_1637	15.1909	0.786839	122.061	131.969	149.07	146.038	159.5	122.728	ABC transporter permease
MYY_1638	-84.791	0.969003	173.301	194.074	180.325	199.752	197.783	155.516	ABC transporter ATP-binding protein
MYY_1640	9.34603	0.648211	73.4052	73.1684	141.922	80.3896	82.8842	148.219	TVP38/TMEM64 family protein
MYY_1641	-3.60653	0.213967	71.8668	88.6074	109.744	66.6927	78.8264	78.2835	ROK family protein
MYY_1642	-8.08701	0.354456	203.445	185.242	223.214	187.081	197.96	182.674	PTS beta-glucoside transporter subunit IIBCA
MYY_1643	-6.14255	0.427319	74.6429	63.2506	73.9029	67.8733	61.0126	62.4203	glycoside hydrolase family 32 protein
MYY_1644	-3.42104	0.150662	79.3961	64.956	90.2818	64.1299	58.6863	70.3526	LacI family DNA-binding transcriptional regulator
MYY_1645	6.43367	0.032977	655.515	661.964	506.535	745.212	774.752	544.856	hydroxymethylglutaryl-CoA reductase, degradative
MYY_1646	13.5591	0.545683	438.03	462.759	493.693	469.763	470.556	546.097	hydroxymethylglutaryl-CoA synthase
MYY_1647	8.08488	0.616199	228.97	236.304	255.859	265.808	259.132	269.104	hypothetical protein
MYY_1649	9.58392	0.646812	156.341	152.719	218.765	168.295	154.741	254.355	threonine/serine exporter family protein
MYY_1650	-33.2806	0.931702	95.9844	99.9929	115.122	92.1966	85.7393	134.002	threonine/serine exporter family protein
MYY_1651	5.89851	0.0134881	834.224	806.653	686.559	960.66	972.561	729.041	Stk1 family PASTA domain-containing Ser/Thr kinase
MYY_1652	21.8834	0.733754	803.649	847.87	754.543	910.43	837.385	766.458	Stp1/IreP family PP2C-type Ser/Thr phosphatase
MYY_1653	6894.37	0.99824	365.427	371.109	294.649	395.033	386.075	271.029	16S rRNA (cytosine(967)-C(5))-methyltransferase RsmB
MYY_1654	28.2139	0.884513	328.995	304.757	193.057	369.602	366.909	157.842	methionyl-tRNA formyltransferase
MYY_1655	31.8403	0.882791	134.483	129.392	85.0336	145.905	152.475	73.0544	primosomal protein N'
MYY_1656	10.5177	0.64703	210.529	189.713	479.793	217.341	214.693	515.919	DNA-directed RNA polymerase subunit omega
MYY_1657	7.84374	0.467766	245.566	272.905	296.102	271.044	275.028	358.407	guanylate kinase
MYY_1658	-82.0441	0.960369	769.127	758.904	573.199	707.966	728.015	656.175	ribonuclease Y
MYY_1660	11.4073	NA	1.56974	1.33095	3.80135	2.81117	1.35328	2.42453	IS1380-like element ISSpn5 family transposase
MYY_1661	9.32641	0.489504	224.084	229.495	205.49	264.306	273.595	188.942	nucleotidyltransferase
MYY_1662	13.498	0.669661	190.935	195.198	168.712	208.24	224.502	162.386	class I SAM-dependent methyltransferase
MYY_1663	4.27176	0.0788372	478.926	416.404	566.913	549.812	523.687	663.8	ribosome silencing factor
MYY_1664	5.00192	0.0616519	501.849	528.015	609.596	636.096	588.337	676.077	cysteine hydrolase
MYY_1665	4.34437	0.0225346	635.563	661.647	533.063	791.753	846.372	558.445	bis(5'-nucleosyl)-tetraphosphatase (symmetrical) YqeK
MYY_1666	4.76657	0.0625031	726.783	698.776	641.559	898.216	911.72	637.37	nicotinate-nucleotide adenylyltransferase
MYY_1667	4.03177	0.0226072	548.326	545.242	630.522	696.16	674.809	696.832	ribosome assembly RNA-binding protein YhbY
MYY_1668	7.14945	0.176168	372.289	364.747	389.734	438.252	425.664	393.216	ribosome biogenesis GTPase YqeH
MYY_1669	9.27319	0.486666	376.638	339.076	348.795	413.391	379.686	367.871	YqeG family HAD IIIA-type phosphatase
MYY_1670	12.9679	0.531459	382.964	375.168	359.786	429.57	413.503	353.633	magnesium transporter CorA family protein
MYY_1671	5.55305	0.289327	169.608	187.836	184.901	207.084	195.933	218.166	mechanosensitive ion channel
MYY_1674	84.6795	0.988042	17.5297	16.9131	23.72	17.9409	17.0057	24.2892	aromatic acid exporter family protein
MYY_1675	-5.53616	0.114135	754.257	719.415	668.502	686.168	639.676	586.962	MarR family transcriptional regulator
MYY_1676	-3.11635	0.00328937	5979.67	5192.62	16534.6	4275.16	4376.51	14625.5	DUF4649 family protein
MYY_1677	-4.04997	0.000340992	11630.4	10863.6	16953.2	9463.97	9718.46	14453.1	thioredoxin
MYY_1678	-1.24816	0.0228299	29.1573	33.1997	59.0793	14.1822	22.8711	33.2001	NADPH-dependent 7-cyano-7-deazaguanine reductase QueF
MYY_1679	-1.68439	NA	24.0278	17.6374	31.4004	12.2277	23.2605	13.3647	hypothetical protein
MYY_1680	22.4402	0.812413	1622.83	1623.07	810.565	1609.75	1553.93	972.848	aquaporin
MYY_1682	-5.50407	0.174877	365.395	364.3	193.745	340.866	316.62	169.527	DUF2785 domain-containing protein
MYY_1684	-11.3497	0.459953	293.2	275.685	168.576	268.542	287.58	152.228	oligoendopeptidase F
MYY_1685	-13.6868	0.644218	325.537	325.572	154.74	300.081	331.006	147.364	16S rRNA (uracil(1498)-N(3))-methyltransferase
MYY_1686	-15.8884	0.74467	263.371	254.496	138.774	228.552	273.908	134.748	50S ribosomal protein L11 methyltransferase
MYY_1687	-8.87096	0.4747	135.686	133.58	121.938	128.746	128.315	109.624	tryptophan synthase subunit beta
MYY_1688	-12.1147	0.525961	145.751	144.382	125.62	135.445	137.883	123.544	S8 family peptidase
MYY_1689	-4.40982	0.241171	139.291	131.452	136.129	108.294	105.673	140.04	AAA family ATPase
MYY_1690	3.89369	NA	51.9846	77.6749	43.631	83.8301	91.7163	41.0798	7,8-dihydro-8-oxoguanine-triphosphatase
MYY_1691	8.61802	0.464629	150.036	147.25	52.9347	167.044	169.062	54.2665	site-2 protease family protein
MYY_1692	6.13961	0.392788	183.244	185.242	106.61	221.249	221.762	105.989	DUF3013 family protein
MYY_1693	11.6152	0.595749	490.951	435.774	516.307	479.809	521.507	548.598	type II toxin-antitoxin system HicB family antitoxin
MYY_1694	10.3353	0.686931	461.333	440.45	696.486	427.47	543.82	761.166	type II toxin-antitoxin system HicA family toxin
MYY_1695	-15.953	0.902307	135.623	135.012	88.0931	128.746	119.499	95.9017	hypothetical protein
MYY_1696	17.9641	0.928402	55.2638	75.5294	71.5757	72.5773	64.5597	75.1662	hypothetical protein
MYY_1697	-38.7066	0.911251	122.859	113.537	103.364	115.266	126.54	97.1977	replication-associated recombination protein A
MYY_1698	-2.04433	0.422202	12.0867	17.5053	44.9225	13.1959	19.3334	14.02	glycoside hydrolase family 32 protein
MYY_1699	-1.25214	0.108086	12.482	14.906	41.9832	8.52405	14.8805	11.5411	ABC transporter substrate-binding protein
MYY_1700	-1.47376	NA	10.5711	8.94269	23.5434	6.79981	10.2293	8.20344	carbohydrate ABC transporter permease
MYY_1701	-1.23943	NA	8.37569	7.59471	31.8474	7.2598	6.15563	9.48683	sugar ABC transporter permease
MYY_1702	43.7931	0.925797	158.267	168.384	145.723	175.501	156.089	153.188	LacI family DNA-binding transcriptional regulator
MYY_1703	6.57742	0.733754	9.59813	9.81207	24.5198	8.68731	12.423	29.0675	helix-turn-helix domain-containing protein
MYY_1705	-13.7923	0.54467	2519.23	2700.6	1073.78	2556.75	2751.65	922.126	alkaline shock response membrane anchor protein AmaP
MYY_1706	-10.2071	0.358939	3481.36	3671.78	2210.06	3491.68	3592.42	1898.94	DUF2273 domain-containing protein
MYY_1707	-8.29122	0.266371	2484.68	2389.73	1803.9	2333.42	2512.2	1471.15	Asp23/Gls24 family envelope stress response protein
MYY_1708	-11.1038	0.648513	2058.85	1718.57	2414.46	1776.01	2086.46	1991.22	CsbD family protein
MYY_1709	-3.63973	0.479513	48.163	53.9217	41.0165	36.9346	45.6735	36.8786	GNAT family N-acetyltransferase
MYY_1710	-9.05466	0.779024	24.1734	28.6725	77.0815	24.0968	26.7905	68.8042	prepilin peptidase
MYY_1711	-6.40263	0.355879	74.753	87.841	197.579	73.8922	74.5285	176.576	XRE family transcriptional regulator
MYY_1712	-4.87849	0.326687	76.1536	71.2978	165.175	61.8692	61.7582	155.304	hypothetical protein
MYY_1713	3.9122	0.312526	46.7567	48.4537	33.375	58.0911	56.3046	40.8305	tryptophan synthase subunit alpha
MYY_1714	5.90777	0.463618	50.0971	46.7075	32.927	58.9034	57.3367	33.4157	tryptophan synthase subunit beta
MYY_1715	8.47724	0.767542	48.0555	40.5037	28.0797	49.9837	53.1668	27.2153	phosphoribosylanthranilate isomerase
MYY_1716	3.52031	0.340349	47.3047	60.6933	19.3564	67.6468	61.7115	25.7169	indole-3-glycerol phosphate synthase TrpC
MYY_1717	4.61358	0.370876	50.3029	57.2819	24.1599	67.8205	62.3945	26.6157	anthranilate phosphoribosyltransferase
MYY_1718	8.27286	0.759098	44.0721	44.2663	31.4618	53.9613	50.4743	29.6221	aminodeoxychorismate/anthranilate synthase component II
MYY_1719	30.8734	0.933803	35.0008	34.8085	15.4017	36.1427	33.3254	17.5841	anthranilate synthase component I
MYY_1721	-11.4896	0.779024	41.2453	51.2906	55.7176	44.8955	46.5721	49.3555	LacI family DNA-binding transcriptional regulator
MYY_1723	-14.1381	NA	2.38574	2.11913	4.10008	2.32749	2.04695	3.86033	iron ABC transporter permease
MYY_1724	-2.3723	NA	3.61248	1.57625	4.90132	2.09745	1.62273	3.99943	ABC transporter ATP-binding protein
MYY_1725	-7.38306	NA	3.05971	4.28985	5.10371	2.83644	5.1204	3.49475	extracellular solute-binding protein
MYY_1726	-3.07698	NA	2.32996	3.92361	2.50265	2.06544	1.38096	4.00572	DUF1868 domain-containing protein
MYY_1728	-1.36936	NA	3.51626	2.42925	3.80483	2.25762	0.864501	2.95017	UDP-glucose--hexose-1-phosphate uridylyltransferase
MYY_1731	-25.1137	NA	2.95869	2.29955	3.41631	2.40422	2.19199	4.11419	right-handed parallel beta-helix repeat-containing protein
MYY_1733	5.95639	0.0975316	455.411	461.387	420.004	499.084	514.769	504.319	DegT/DnrJ/EryC1/StrS aminotransferase family protein
MYY_1734	5.85906	0.297598	371.962	352.981	323.675	377.025	392.454	424.135	sugar transferase
MYY_1735	4.79161	0.0381052	221.667	218.741	181.285	265.478	245.767	214.939	ABC transporter ATP-binding protein
MYY_1736	6.52953	0.189726	176.919	180.83	153.728	198.918	194.084	181.347	ABC transporter ATP-binding protein
MYY_1737	11.3781	0.802277	137.856	154.932	135.143	138.206	147.916	174.89	DUF421 domain-containing protein
MYY_1739	57.4985	0.916787	552.522	577.868	495.524	619.034	583.844	469.366	exodeoxyribonuclease III
MYY_1740	13.4923	0.585096	1405.05	1474.23	1090.02	1628.86	1621.77	1030.6	glyoxalase
MYY_1741	7.89463	0.348578	1440.92	1528.73	1147.26	1706.04	1719.71	1159.74	hypothetical protein
MYY_1742	3.02568	0.350393	25.7617	33.542	42.5708	37.7363	34.1395	58.519	xanthine phosphoribosyltransferase
MYY_1743	2.36398	0.0110399	37.2877	33.9095	57.4122	48.9296	48.7828	75.9727	purine permease
MYY_1744	4.05503	0.397102	55.3367	54.3269	96.8881	70.1595	58.0001	120.508	protein DpnD
MYY_1745	3.93874	0.480345	36.183	38.017	42.5352	38.4109	38.3635	68.1019	type-2 restriction enzyme DpnI
MYY_1746	-2.51404	0.145465	150.93	157.391	466.975	107.335	166.983	274.169	PaaI family thioesterase
MYY_1747	-1.4619	0.252185	98.9645	101.078	291.452	73.1778	100.86	95.3875	UDP-glucose--hexose-1-phosphate uridylyltransferase
MYY_1748	-1.18233	0.000248493	69.6173	81.0986	245.03	48.1761	59.0613	88.2446	galactokinase
MYY_1749	-3.33669	0.291634	36.6137	38.1402	41.4575	30.5035	37.6146	27.925	DNA-binding transcriptional regulator GalR
MYY_1750	-4.99345	0.530343	46.1111	41.6436	42.1689	37.7935	48.996	29.5151	alcohol dehydrogenase catalytic domain-containing protein
MYY_1751	-3.84341	0.481072	60.273	66.3995	49.4591	54.7673	54.5829	39.9773	MerR family transcriptional regulator
MYY_1752	-5.85994	0.763323	30.419	23.6981	29.1048	26.8592	36.2117	15.3596	cation transporter
MYY_1753	6.75487	NA	4.29547	7.04799	11.3807	7.33354	5.43125	12.4529	TetR/AcrR family transcriptional regulator
MYY_1754	-3.2135	NA	16.1972	19.5002	13.304	9.00912	18.2964	12.5261	nicotinamide riboside transporter PnuC
MYY_1756	-6.78119	0.390318	2138.08	2110.77	855.411	2074.71	2352.1	599.264	ABC transporter permease/substrate-binding protein
MYY_1757	-7.93572	0.288788	2597.24	2556.24	793.699	2492.85	2681.78	623.772	ABC transporter ATP-binding protein
MYY_1758	-5.20578	0.0547487	2878.56	2858.3	1119.3	2671.54	2820.79	845.277	nuclear transport factor 2 family protein
MYY_1759	-5.09404	0.0312586	3442.25	3330.29	2174.8	3076.39	3293.06	1691.76	MarR family transcriptional regulator
MYY_1760	-12.1147	0.459953	1956.52	1992.66	1270.23	1976.7	1861.53	1172.39	hypothetical protein
MYY_1761	-151.244	0.969844	1748.23	1776.89	1001.75	1813.32	1912.21	915.429	glutamyl aminopeptidase
MYY_1762	-2.23992	0.082575	44.8518	41.223	46.7995	33.6591	31.3937	33.4792	UDP-glucose 4-epimerase GalE
MYY_1763	15.9981	0.756541	152.376	154.379	84.4799	151.624	171.083	90.7178	ABC transporter permease
MYY_1764	9.70305	0.464629	207.086	199.407	138.422	220.314	225.905	147.716	iron chelate uptake ABC transporter family permease subunit
MYY_1765	-82.6087	0.97111	226.684	236.234	243.923	213.219	218.114	282.325	ATP-binding cassette domain-containing protein
MYY_1766	9.90179	0.452274	246.546	240.234	258.192	257.617	262.673	288.333	siderophore ABC transporter substrate-binding protein
MYY_1767	-275.879	0.990727	646.278	702.523	575.052	731.773	667.632	547.827	membrane protein insertion efficiency factor YidD
MYY_1768	-26.7376	0.786277	615.217	654.627	489.812	652.79	658.298	439.661	rRNA pseudouridine synthase
MYY_1769	-19.1597	0.751409	718.641	650.016	424.238	711.623	708.358	364.781	segregation/condensation protein B
MYY_1770	19.1251	0.786277	532.368	498.679	262.829	549.141	624.374	232.741	segregation/condensation protein A
MYY_1771	24.9722	0.802277	732.312	722.33	388.528	830.507	796.549	347.131	site-specific tyrosine recombinase XerD
MYY_1772	31.8006	0.850833	1048.9	1101.63	564.525	1169.43	1206.56	507.952	CBS domain-containing protein
MYY_1773	23.8196	0.792111	960.374	1000.95	493.625	1073.32	1128.29	439.438	metallophosphoesterase
MYY_1774	35.2937	0.842739	484.115	487.339	350.741	527.325	505.225	340.632	nucleoside-triphosphate diphosphatase
MYY_1775	-13.0434	0.530343	480.434	499.875	385.407	465.829	502.147	349.374	glutamate racemase
MYY_1776	-6.07937	0.449644	589.79	467.996	763.518	436.757	475.847	751.35	YneF family protein
MYY_1777	33.1045	0.911251	127.557	123.366	101.279	125.942	115.246	120.798	alpha,alpha-phosphotrehalase
MYY_1778	13.5941	0.732195	109.102	112.454	98.3662	111.367	106.797	122.169	PTS system trehalose-specific EIIBC component
MYY_1779	8.06065	0.782138	45.6899	38.3828	40.8871	49.8495	35.3804	52.7137	trehalose operon repressor
MYY_1783	6.89372	0.581615	312.103	329.856	146.526	393.322	342.032	155.516	transposase
MYY_1784	9.53122	0.193767	1030.58	1057.66	895.364	1168.43	1145.04	939.64	ABC transporter ATP-binding protein
MYY_1785	11.7382	0.319943	1211.47	1179.15	817.985	1327.31	1325.67	820.974	ABC transporter ATP-binding protein
MYY_1786	10.3635	0.30256	979.358	1032.09	617.222	1129.54	1135.21	615.354	ABC transporter permease
MYY_1787	42.6031	0.871437	699.807	707.507	649.996	781.511	743.757	601.496	ABC transporter permease
MYY_1788	15.4939	0.545683	603.364	598.4	905.707	655.587	688.637	859.345	peptide ABC transporter substrate-binding protein
MYY_1790	-4.03923	0.241171	133.944	147.147	337.266	130.535	151.142	210.481	O-antigen ligase family protein
MYY_1791	-1.24619	0.142897	59.9445	73.7159	425.814	43.2459	61.141	136.44	sucrose phosphorylase
MYY_1793	-1.37855	0.0134297	82.2821	76.1922	297.275	52.3047	74.969	108.339	carbohydrate ABC transporter permease
MYY_1794	-1.36531	0.160207	74.051	78.5766	310.917	52.9344	71.9053	105.471	sugar ABC transporter permease
MYY_1795	-1.38242	0.185998	68.6507	71.6166	321.304	49.7673	66.9829	106.763	extracellular solute-binding protein
MYY_1796	-1.68422	0.314998	48.6109	52.4934	196.942	41.5253	51.8289	69.2382	alpha-galactosidase
MYY_1797	-14.1737	0.820709	64.967	54.3689	74.8178	61.5714	54.4106	70.6235	AraC family transcriptional regulator
MYY_1798	-8.96673	0.667165	72.9047	67.2508	88.4108	61.1689	60.9568	94.3731	bifunctional biotin--[acetyl-CoA-carboxylase] synthetase/biotin operon repressor
MYY_1799	-25.0855	0.882791	72.0124	79.7675	74.3042	76.068	69.0967	77.07	23S rRNA (uracil(1939)-C(5))-methyltransferase RlmD
MYY_1800	-7.79989	NA	15.3382	13.3312	27.848	12.8658	16.4222	21.8163	recombination regulator RecX
MYY_1801	-31.426	0.883719	287.613	302.901	594.814	277.687	278.891	639.83	DUF402 domain-containing protein
MYY_1803	-1.98819	NA	16.7401	11.9639	17.3607	12.281	8.75849	11.6754	helix-turn-helix transcriptional regulator
MYY_1804	-2.46227	NA	10.679	9.77977	11.3104	6.06646	8.71394	9.64442	class I SAM-dependent methyltransferase
MYY_1807	-11.9481	0.530343	889.338	822.2	677.898	780.193	792.939	699.009	chaperonin GroEL
MYY_1808	-7.62874	0.498971	696.721	632.542	789.361	576.633	566.047	837.059	co-chaperone GroES
MYY_1809	-1.44716	NA	39.3182	25.1513	24.1922	18.742	21.635	15.316	single-stranded DNA-binding protein
MYY_1810	11.537	0.606106	204.835	189.788	186.201	207.321	216.495	200.416	SDR family NAD(P)-dependent oxidoreductase
MYY_1811	11.3563	0.64308	227.478	201.105	233.668	228.286	224.151	260.186	DUF4479 and tRNA-binding domain-containing protein
MYY_1812	24.1811	0.90111	267.781	282.511	324.116	282.927	244.195	393.681	thioredoxin family protein
MYY_1813	-11.6747	0.763179	194.785	203.182	241.705	186.808	169.526	257.639	DUF4651 domain-containing protein
MYY_1815	-1.41778	1.07899e-13	2374.81	2069.98	1691.95	1449.74	1456.36	944.617	choline-binding protein A
MYY_1816	-1.54585	4.38174e-21	1733.99	1634.02	1180.2	1136.11	1065.9	744.865	hypothetical protein
MYY_1817	-1.44897	1.98795e-17	2296.77	2047.24	1675.76	1448.24	1340.44	1002.33	response regulator transcription factor
MYY_1818	-10.7151	0.82858	47.2927	41.4997	51.4532	43.5765	39.0613	50.2959	phosphatase PAP2 family protein
MYY_1819	137.545	NA	34.9495	34.0229	35.4921	40.4743	28.1213	37.2725	DUF2200 family protein
MYY_1823	3.55273	0.000563182	694.627	712.058	754.228	847.955	851.177	959.993	YebC/PmpR family DNA-binding transcriptional regulator
MYY_1824	2.37547	8.21369e-08	530.24	545.967	602.957	701.385	711.894	867.97	cholesterol-dependent cytolysin pneumolysin
MYY_1826	2.33144	1.10118e-05	407.17	396.434	464.604	515.083	543.566	674.67	hypothetical protein
MYY_1827	2.97496	0.0055964	266.347	240.427	457.739	314.811	322.476	599.026	DUF4231 domain-containing protein
MYY_1829	3.05696	NA	8.64999	10.4579	8.67167	9.08795	11.3929	15.1628	transposase
MYY_1830	-2.20272	NA	8.9888	7.88195	17.8246	7.08293	5.68278	12.4935	glycerophosphodiester phosphodiesterase family protein
MYY_1831	-1.56083	0.0336333	18.462	19.8823	27.0625	12.6935	11.1569	18.744	extracellular solute-binding protein
MYY_1832	-2.69607	0.316238	17.0227	21.4064	29.9122	14.1669	18.1379	20.5808	ABC transporter ATP-binding protein
MYY_1833	-2.2203	0.111266	16.1036	19.391	21.2437	14.9232	13.9806	13.0285	iron ABC transporter permease
MYY_1834	-2.79071	NA	17.5245	13.0529	20.7056	17.0453	10.3867	12.6274	MgtC/SapB family protein
MYY_1835	5.19541	NA	11.5333	12.9479	14.8657	13.127	15.4943	16.8476	HAD family phosphatase
MYY_1836	15.9111	0.832148	24.0752	28.3868	30.3797	28.0824	30.2911	29.0634	extracellular solute-binding protein
MYY_1838	-192.733	0.992151	60.55	47.3096	95.8013	61.7223	54.6858	85.1451	transposase
MYY_1839	-2.04918	NA	22.831	22.8964	35.4398	15.6689	20.254	22.0464	hypothetical protein
MYY_1840	-1.95077	NA	15.322	21.652	30.5214	13.9941	12.2185	21.4117	hypothetical protein
MYY_1841	-1.79814	NA	22.3288	43.2603	45.0476	23.7143	18.4127	34.5592	hypothetical protein
MYY_1842	-7.03647	NA	13.782	15.2844	17.0369	14.2892	14.4453	13.4976	hypothetical protein
MYY_1844	-2.13649	NA	12.0139	14.5249	18.4961	11.4388	9.01937	12.1497	hypothetical protein
MYY_1845	3.29602	NA	10.679	11.0666	18.3527	11.2197	29.2558	10.5597	helix-turn-helix transcriptional regulator
MYY_1846	-21.413	0.668374	766.076	734.141	898.018	729.948	746.478	871.346	N-acetylmuramoyl-L-alanine amidase LytA
MYY_1847	-6.64466	0.188478	304.948	324.006	370.227	294.535	272.166	344.382	MATE family efflux transporter
MYY_1848	-722.869	0.992151	816.491	828.372	655.603	830.531	844.421	653.381	recombinase RecA
MYY_1849	14.6725	0.653152	237.793	239.133	170.168	274.856	265.671	157.372	competence/damage-inducible protein A
MYY_1850	6.82454	0.183525	277.654	275.391	341.556	315.293	300.763	385.503	LCP family protein
MYY_1851	9.36533	0.690355	194.444	175.786	174.722	175.105	190.716	230.727	GNAT family N-acetyltransferase
MYY_1852	3.0638	0.104517	118.191	120.237	92.6317	139.867	150.263	128.196	tRNA (adenosine(37)-N6)-threonylcarbamoyltransferase complex ATPase subunit type 1 TsaE
MYY_1853	-22.4409	NA	8.35748	11.227	9.57534	6.82937	12.9156	9.01543	hypothetical protein
MYY_1854	7.66911	0.664315	37.154	47.4941	63.2787	48.2096	45.3606	69.8383	helix-turn-helix transcriptional regulator
MYY_1863	-10.7739	NA	0.314088	0.895091	1.34947	0.989972	0.744633	0.571751	ATP-binding protein
MYY_1867	-4.74295	0.516832	14.9172	15.1474	15.3991	12.0699	13.2917	14.4177	tetracycline resistance ribosomal protection protein Tet(M)
MYY_1868	-16.9824	NA	17.1906	28.3412	25.5148	21.55	21.489	25.9194	hypothetical protein
MYY_1869	-3.82529	NA	20.5952	24.8998	16.7141	16.2285	15.1905	20.8281	hypothetical protein
MYY_1870	-5.84943	NA	30.2138	28.0713	15.2193	17.24	18.278	30.3446	hypothetical protein
MYY_1871	-2.20509	NA	21.7852	17.9279	17.6186	11.1075	12.76	19.1803	hypothetical protein
MYY_1872	-10.111	NA	3.67638	4.89832	7.10792	3.93149	4.48245	6.26739	ABC-F type ribosomal protection protein Msr(D)
MYY_1873	3.7626	NA	3.15636	3.10737	5.9669	2.36277	4.19049	9.32076	macrolide efflux MFS transporter Mef(A)
MYY_1878	-3.8295	0.516728	14.6771	12.593	20.0705	12.6843	11.8232	15.0664	tyrosine-type recombinase/integrase
MYY_1880	-3.18245	0.0403988	56.3508	55.1353	38.7538	49.8124	46.4757	27.7708	bacteriocin-associated integral membrane family protein
MYY_1881	-10.8544	0.786277	74.7024	70.8051	55.0582	70.5883	83.2239	41.7658	ABC transporter ATP-binding protein
MYY_1883	-43.2861	0.924843	308.298	348.838	314.39	336.591	324.505	306.149	nucleoside-diphosphate kinase
MYY_1884	1755.17	0.996024	1392.59	1433.6	872.309	1530.47	1550.23	760.88	DNA-directed RNA polymerase subunit beta'
MYY_1885	-11.6167	0.454524	841.69	871.245	808.313	883.089	871.966	666.714	DNA-directed RNA polymerase subunit beta
MYY_1886	-18.9994	0.782138	316.329	327.96	256.194	303.386	288.072	282.194	HlyC/CorC family transporter
MYY_1887	-8.99161	0.459507	352.291	347.933	311.529	338.733	304.252	303.115	DNA-entry nuclease EndA
MYY_1888	-12.0001	0.626249	1055.7	1107.71	747.218	1105.14	983.767	696.943	DNA-directed RNA polymerase subunit beta
MYY_1889	-95.5691	0.955528	612.446	597.44	313.755	626.743	663.982	278.33	UDP-N-acetylglucosamine 1-carboxyvinyltransferase
MYY_1890	37.1454	0.866172	353.889	347.926	188.885	354.733	367.558	196.268	PDZ domain-containing protein
MYY_1891	22.03	0.874013	167.064	154.389	83.094	161.068	175.203	87.14	pantetheine-phosphate adenylyltransferase
MYY_1892	-507.726	0.992949	264.127	254.531	117.457	269.833	261.277	115.773	16S rRNA (guanine(966)-N(2))-methyltransferase RsmD
MYY_1893	27.4735	0.732195	1119.84	1099.9	747.028	1193.42	1187.52	724.959	aspartate--ammonia ligase
MYY_1894	27.429	0.723151	2081.56	2076.15	2135.92	2256.93	2205.02	2072.41	Bax inhibitor-1/YccA family protein
MYY_1895	-21.1288	0.848767	341.642	325.277	278.412	311.108	291.018	320.267	RNA methyltransferase
MYY_1896	-2.83501	NA	28.9367	25.703	34.3374	17.9153	22.2141	31.2147	acylphosphatase
MYY_1897	3.86339	0.00327536	610.673	619.299	572.142	741.806	714.397	723.562	membrane protein insertase YidC
MYY_1898	18.0776	0.70805	657.424	693.561	918.745	783.24	736.941	844.287	pyruvate formate lyase-activating protein
MYY_1899	3.66717	0.0077857	179.93	187.734	191.185	239.609	235.18	209.468	diaminopimelate decarboxylase
MYY_1900	4.21183	0.0221302	406.499	424.139	365.259	469.215	496.223	459.036	pur operon repressor
MYY_1901	5.21882	0.0991345	418.318	448.725	390.317	552.48	518.026	394.404	HD domain-containing protein
MYY_1902	10.2937	0.354456	492.865	507.425	433.107	579.113	551.354	429.433	DNA recombination protein RmuC
MYY_1903	7.16476	0.26357	580.435	592.488	514.458	712.323	699.726	490.709	thiamine diphosphokinase
MYY_1904	6.1217	0.241171	369.815	388.695	341.411	471.227	464.178	325.945	ribulose-phosphate 3-epimerase
MYY_1905	9.56321	0.436592	245.799	247.468	277.17	284.149	283.072	270.34	ribosome small subunit-dependent GTPase A
MYY_1906	10.2334	0.499347	195.745	198.286	217.206	226.418	218.201	216.618	16S rRNA (adenine(1518)-N(6)/adenine(1519)-N(6))-dimethyltransferase RsmA
MYY_1908	3.31367	0.241171	268.386	231.772	220.233	304.837	368.012	236.698	hypothetical protein
MYY_1909	3.59181	0.211641	114.375	89.9806	89.5339	116.312	136.289	108.764	ABC transporter ATP-binding protein
MYY_1910	10.9845	0.651546	58.5847	57.6705	52.781	66.9701	69.7372	47.7039	bacteriocin-associated integral membrane family protein
MYY_1911	-69.4229	0.941638	252.665	264.934	186.464	264.728	276.062	171.413	helix-turn-helix transcriptional regulator
MYY_1912	32.926	0.861757	588.316	551.435	282.063	617.743	608.595	267.51	ribonuclease M5
MYY_1913	5.77194	0.15083	343.963	368.543	203.587	405.083	442.762	212.981	TatD family hydrolase
MYY_1914	-3.9897	0.513919	22.3614	28.7434	31.0395	19.8227	25.0796	24.8756	DUF1542 domain-containing protein
MYY_1915	-25.7557	0.884513	1198.9	1069.77	1485.35	1096.16	995.147	1655.38	50S ribosomal protein L34
MYY_1916	11.8454	0.450881	847.201	809.254	643.841	896.702	858.77	707.951	pyridoxal phosphate-dependent aminotransferase
MYY_1917	29.352	0.851209	646.257	628.816	872.545	670.06	740.412	796.806	universal stress protein
MYY_1918	9.13802	0.463618	128.563	137.532	131.402	148.849	157.351	129.205	Cof-type HAD-IIB family hydrolase
MYY_1919	23.3595	0.874013	136.332	134.661	128.126	162.79	152.568	106.746	asparaginase
MYY_1920	-193.787	0.990727	257.84	215.198	189.055	265.825	243.78	166.134	hypothetical protein
MYY_1921	-11.4573	0.606216	386.916	335.15	515.619	376.192	364.933	424.093	catabolite control protein A
MYY_1922	-15.6768	0.905945	30.7555	32.5357	30.5573	31.0505	28.2544	31.3624	response regulator transcription factor
MYY_1923	197.787	0.992151	23.2837	26.6686	23.7683	29.3827	26.3966	19.829	sensor histidine kinase
MYY_1925	5.09722	NA	12.3804	7.20266	4.66595	9.58427	11.7405	6.32608	ABC transporter ATP-binding protein
MYY_1926	8.08131	NA	26.6154	20.4306	4.23525	17.8652	16.8264	13.5578	hypothetical protein
MYY_1930	-39.315	0.923159	688.348	698.122	724.984	640.556	620.18	858.67	transcription termination/antitermination protein NusG
MYY_1931	178.916	0.988042	743.91	820.428	1277.54	723.099	749.742	1490.14	preprotein translocase subunit SecE
MYY_1932	4.0377	0.0156065	134.888	134.16	122.076	166.433	154.063	148.93	penicillin-binding protein
MYY_1933	-12.0103	0.786277	71.423	72.3493	74.7923	58.6319	68.8201	82.4961	RluA family pseudouridine synthase
MYY_1934	-18.5198	0.534913	16010.3	16537.4	13603.3	16359.7	15726.5	12956.8	type I glyceraldehyde-3-phosphate dehydrogenase
MYY_1935	-8.1398	0.526454	87.6277	86.671	109.087	80.8447	78.5553	104	FtsX-like permease family protein
MYY_1937	30.6092	0.935136	41.1747	42.4409	36.8947	44.0691	39.6728	40.6159	carboxylating nicotinate-nucleotide diphosphorylase
MYY_1938	4.78944	0.619293	14.5156	14.5866	17.8908	18.8321	13.4872	22.7758	C4-dicarboxylate ABC transporter
MYY_1940	-31.2463	0.947854	52.7358	54.6498	66.387	52.1508	42.2584	81.278	GntR family transcriptional regulator
MYY_1941	842.644	0.995581	75.2529	67.9535	58.4554	71.436	75.6294	57.6844	glycoside hydrolase family 1 protein
MYY_1942	-9.23785	0.705558	79.7959	59.4829	73.7933	65.4482	60.6214	74.2782	PTS sugar transporter subunit IIC
MYY_1943	-17.159	0.866172	176.67	172.768	153.415	170.093	149.84	167.092	PTS sugar transporter subunit IIB
MYY_1944	-16.8915	0.86289	157.386	179.214	181.211	147.054	159.279	198.799	PTS lactose/cellobiose transporter subunit IIA
MYY_1945	-19.0762	0.9496	66.3934	70.9814	350.716	88.1266	90.5932	191.581	bifunctional acetaldehyde-CoA/alcohol dehydrogenase
MYY_1947	3.26965	0.011533	487.804	520.533	432.428	625.764	590.767	580.443	membrane protein
MYY_1948	6.12778	0.279071	721.841	804.687	572.143	829.708	809.877	721.755	low molecular weight phosphotyrosine protein phosphatase
MYY_1949	15.1743	0.788043	437.626	413.005	692.632	397.345	424.119	870.373	preprotein translocase subunit YajC
MYY_1950	3.50223	0.000631806	380.555	375.928	311.384	483.97	444.697	387.335	transketolase
MYY_1951	-1.91857	NA	2.64041	0.729665	2.5714	1.38705	1.83622	0.996899	L-ascorbate 6-phosphate lactonase
MYY_1952	5.08652	NA	1.49276	0.713973	0.986706	1.80963	0.326678	1.57932	transcription antiterminator
MYY_1953	-2.7282	NA	5.72576	7.91143	7.02871	8.37896	4.39555	3.75004	L-ribulose-5-phosphate 4-epimerase
MYY_1954	-7.85986	NA	3.33719	3.22775	4.20583	3.50615	2.32077	4.1399	L-ribulose-5-phosphate 3-epimerase
MYY_1955	13.4897	NA	1.73173	4.18736	2.72811	2.50169	3.01073	3.73613	3-keto-L-gulonate-6-phosphate decarboxylase UlaD
MYY_1958	17.8939	NA	1.97759	1.63949	1.35946	2.28549	2.25045	0.959977	PTS ascorbate transporter subunit IIC
MYY_1959	-13.339	0.882791	27.1082	24.2614	46.5877	25.7298	28.3362	38.1314	hypothetical protein
MYY_1960	5.42674	0.190991	185.6	201.822	304.243	211.315	213.498	380.991	protein jag
MYY_1961	7.22281	0.339719	164.002	173.31	262.57	184.457	182.944	303.172	membrane protein insertase YidC
MYY_1962	13.0768	0.718833	200.49	220.618	431.141	212.948	226.878	474.492	ribonuclease P protein component
MYY_1963	11.347	0.382898	325.373	324.806	484.845	347.824	363.348	504.416	acetate kinase
MYY_1964	15.0578	0.845381	63.671	72.0372	62.1569	67.6357	63.246	78.8992	class I SAM-dependent methyltransferase
MYY_1965	32.7934	NA	10.788	9.14687	5.33727	8.75822	9.30031	7.40554	class I SAM-dependent methyltransferase
MYY_1966	4.36777	NA	11.1433	9.14196	4.78767	13.1709	11.0076	5.63465	hypothetical protein
MYY_1967	3.01369	NA	9.5695	6.03632	4.64777	13.4418	10.6531	3.70277	competence protein ComGF
MYY_1968	1.38236	NA	10.3108	8.39534	3.79712	15.6689	13.2699	7.74602	hypothetical protein
MYY_1969	1.83936	NA	7.59396	3.44294	4.48622	4.86186	11.2522	6.91183	type II secretion system protein
MYY_1970	-8.64489	NA	9.40536	4.87336	4.54609	2.77919	9.47665	5.23143	comG operon protein ComGC
MYY_1971	12.5341	NA	7.37135	3.1339	1.94896	4.76588	6.45261	2.14083	type II secretion system F family protein
MYY_1972	-1.60564	NA	3.46898	2.96049	1.40276	1.9295	2.51563	0.825458	type II/IV secretion system protein
MYY_1973	3.06201	0.00736977	306.715	280.293	495.524	391.493	377.024	591.897	DUF1033 family protein
MYY_1974	2.04495	5.06929e-05	359.214	354.758	676.452	571.823	578.875	749.533	zinc-dependent alcohol dehydrogenase family protein
MYY_1975	3.53674	0.00284058	240.278	224.271	150.837	289.783	295.74	177.116	N-acetylglucosamine-6-phosphate deacetylase
MYY_1976	5.8356	0.0364097	374.294	369.361	307.454	428.736	417.614	351.152	acetyltransferase
MYY_1977	9.18629	0.4747	505.361	536.598	342.199	533.112	539.841	420.152	tRNA guanosine(34) transglycosylase Tgt
MYY_1978	8.79106	0.564546	107.537	94.2594	146.116	113.864	107.927	158.235	DUF975 family protein
MYY_1979	26.0722	0.874283	459.843	426.192	396.419	432.558	419.682	480.051	pyroglutamyl-peptidase I
MYY_1981	11.7049	0.7349	320.37	269.339	267.536	285.154	304.666	330.746	winged helix-turn-helix transcriptional regulator
MYY_1982	3.55307	0.0185649	2337.1	2215.76	2533.4	2672.58	2544.03	3588.03	LysM peptidoglycan-binding domain-containing protein
MYY_1983	-6.19772	0.581615	54.7879	59.6633	66.7614	50.7325	55.1849	57.849	HAD family hydrolase
MYY_1984	43.1851	0.941362	58.5219	63.2894	29.0119	67.5152	63.1812	27.0727	MATE family efflux transporter
MYY_1985	14.8313	0.64934	156.367	162.176	153.94	163.705	168.415	168.607	threonine synthase
MYY_1986	-52.4854	0.953267	83.4767	82.6097	90.2127	77.8662	76.7371	102.826	glutamyl-tRNA synthetase
MYY_1987	-16.3299	0.846839	156.871	131.425	315.54	139.975	121.524	341.778	cytidine deaminase
MYY_1988	9.95752	0.467766	249.323	250.191	280.718	278.879	252.406	315.716	glutamate--tRNA ligase
MYY_1989	18.1403	0.682391	941.746	1037.75	792.226	1033.67	1001.9	870.085	glucose-6-phosphate isomerase
MYY_1990	-4.42351	0.545683	199.697	210.265	537.735	138.002	146.842	680.816	hypothetical protein
MYY_1991	-4.80737	0.643573	22.5652	19.3425	34.7106	17.3417	17.4361	33.1317	gamma-glutamyl-gamma-aminobutyrate hydrolase family protein
MYY_1992	-10.6284	0.397102	453.522	455.327	227.618	440.682	413.471	220.029	multidrug efflux ABC transporter subunit PatB
MYY_1994	14.4695	0.616199	198.459	188.387	120.446	212.946	217.991	115.697	multidrug efflux ABC transporter subunit PatA
MYY_1995	-68.6684	0.933803	112.907	112.29	115.915	117.169	119.583	105.518	DNA mismatch repair protein MutS
MYY_1996	9.02645	0.786277	109.657	77.0947	104.204	88.4397	92.9782	142.644	arginine repressor
MYY_1997	21.33	0.738545	197.221	195.431	241.026	217.799	201.678	240.903	arginine--tRNA ligase
MYY_2000	-9.9597	0.526905	257.505	258.916	395.796	238.154	248.78	372.978	cupin domain-containing protein
MYY_2001	-433.647	0.990727	739.023	757.967	711.557	769.951	743.563	716.956	response regulator transcription factor
MYY_2002	-17.763	0.593786	458.909	466.741	448.154	463.608	454.347	419.73	two-component sensor histidine kinase
MYY_2003	-8.26894	0.699689	77.8982	66.6269	37.5225	58.7881	67.8371	40.1218	phosphate-binding protein
MYY_2004	-8.29043	0.771079	44.2734	47.033	18.5439	41.5479	35.0226	21.9595	phosphate ABC transporter permease subunit PstC
MYY_2005	17.4836	0.885269	52.0601	44.185	23.0759	51.4167	49.3692	24.7759	phosphate ABC transporter permease PstA
MYY_2006	20.7711	0.911251	60.2449	47.8817	32.9033	53.5058	55.9205	37.1752	phosphate ABC transporter ATP-binding protein
MYY_2007	75.0698	0.982248	68.7984	62.4216	34.5065	64.6812	77.0026	31.2944	phosphate signaling complex protein PhoU
MYY_2009	-1.03201	NA	18.6672	11.5023	18.2082	9.9387	10.5257	5.30633	helix-turn-helix domain-containing protein
MYY_2010	5.93535	0.123688	340.783	325.73	561.464	383.952	360.45	658.459	NAD(P)H-dependent glycerol-3-phosphate dehydrogenase
MYY_2011	3.73799	0.00017527	656.545	659.126	635.922	824.479	794.565	758.228	UTP--glucose-1-phosphate uridylyltransferase GalU
MYY_2012	-2.22265	1.54312e-05	283.23	277.056	285.279	222.06	206.215	198.18	rhomboid family intramembrane serine protease
MYY_2013	-2.01175	2.63328e-08	559.936	565.871	419.972	432.519	413.52	273.017	5-formyltetrahydrofolate cyclo-ligase
MYY_2014	-1.96306	2.92808e-10	477.581	473.427	350.649	360.786	358.931	219.18	N-acetyldiaminopimelate deacetylase
MYY_2015	-2.39835	2.92808e-10	803.813	811.613	795.154	612.58	634.22	581.35	2,3,4,5-tetrahydropyridine-2,6-dicarboxylate N-acetyltransferase
MYY_2016	-3.99681	0.316238	54.3786	59.1916	33.1436	52.1494	51.5678	24.0436	EamA family transporter
MYY_2017	10.6659	0.308724	344.534	336.198	346.425	359.685	376.473	373.025	penicillin-binding protein
MYY_2018	3.4673	5.65503e-05	715.978	727.542	841.51	879.152	878.512	1069.68	tyrosine--tRNA ligase
MYY_2019	-57.5665	0.896949	401.021	390.966	299.859	392.607	405.551	295.285	heavy metal translocating P-type ATPase
MYY_2020	-16.5453	0.659419	1745.84	1621.43	1828.17	1560.8	1692.84	1789.83	hypothetical protein
MYY_2021	3.35601	0.436592	19.4713	16.6585	27.6264	26.0471	24.4766	27.6595	methyltransferase domain-containing protein
MYY_2022	-90.9703	0.98096	68.4351	70.5712	202.36	73.7503	77.3046	178.043	membrane protein
MYY_2023	-3.35435	6.96727e-07	4731.01	4629.89	2823.83	4073.95	3908.46	2163.53	glycogen/starch/alpha-glucan family phosphorylase
MYY_2024	-2.82882	2.38307e-08	4155.06	3984.1	2979.24	3336.34	3156.38	2325.06	4-alpha-glucanotransferase
MYY_2025	4.00516	0.053885	145.224	152.844	354.502	190.047	203.925	357.614	extracellular solute-binding protein
MYY_2026	8.83113	0.652601	70.3179	59.4668	108.456	75.3229	83.8827	95.7393	sugar ABC transporter permease
MYY_2027	10.0832	0.696455	80.4916	90.7381	113.055	102.055	104.658	99.4345	sugar ABC transporter permease
MYY_2028	8.5032	0.564035	83.5122	93.2577	132.387	102.49	97.6289	136.683	DUF1189 domain-containing protein
MYY_2029	7.00801	0.33721	127.174	142.486	192.118	153.461	149.966	210.821	LacI family DNA-binding transcriptional regulator
MYY_2031	12.977	0.530343	403.422	425.253	379.27	443.624	433.849	410.913	YitT family protein
MYY_2032	199.679	0.98096	410.924	390.492	337.84	407.343	410.144	340.038	aspartate--tRNA ligase
MYY_2034	-29.0981	0.916787	372.794	298.367	366.816	313.423	348.001	364.891	hypothetical protein
MYY_2035	8.13375	0.606275	143.717	171.894	76.4125	174.351	162.411	90.5967	CPBP family intramembrane metalloprotease
MYY_2036	9.9297	0.717905	109.58	105.968	44.9455	110.869	106.892	57.7632	DUF3169 family protein
MYY_2038	-42.9649	0.958459	216.366	230.955	96.5513	215.125	223.675	100.672	helix-turn-helix transcriptional regulator
MYY_2039	71.2512	0.984016	117.164	117.622	54.0095	101.458	124.996	63.6876	hypothetical protein
MYY_2041	5.28969	0.0539639	280.138	263.899	208.069	324.653	312.995	232.43	histidine--tRNA ligase
MYY_2042	22.7878	NA	5.54487	7.50187	6.61757	6.18971	8.03344	6.35523	hypothetical protein
MYY_2043	-6.2731	0.45732	91.8244	98.1964	78.3222	94.755	84.7246	64.981	transcriptional regulator Rgg
MYY_2045	6.4294	0.513527	160.185	143.283	145.856	178.482	178.022	151.424	metal-sulfur cluster assembly factor
MYY_2047	-80.7569	0.93122	488.79	503.724	259.879	505.953	521.291	244.591	dihydroxy-acid dehydratase
MYY_2048	5.07582	0.644218	36.6726	22.4178	28.1487	35.8777	33.0186	32.3367	transketolase family protein
MYY_2049	-15.6303	0.916787	32.4851	22.0558	21.5613	25.7739	21.8828	25.5569	transketolase
MYY_2050	4.58422	0.524245	19.1223	18.929	11.1588	21.0275	23.0057	13.739	PTS ascorbate transporter subunit IIC
MYY_2051	-23.4733	NA	18.885	22.3661	25.5006	22.3213	24.3048	19.0985	PTS sugar transporter subunit IIB
MYY_2052	4.11274	0.467766	15.6163	18.3408	21.3889	24.0138	24.5023	18.0708	BglG family transcription antiterminator
MYY_2053	-6.30431	0.341832	115.371	108.294	122.734	109.091	102.536	102.135	SPFH domain-containing protein
MYY_2054	-4.43541	0.206013	1369.71	1324.72	5441.74	1000.67	1083.76	5801.69	50S ribosomal protein L32
MYY_2055	-3.4381	0.102135	1431.41	1411.65	5428.74	998.664	1084	5621.39	50S ribosomal protein L33
MYY_2056	5.97426	0.122353	187.576	192.98	158.355	229.334	232.309	157.631	choline-binding protein PcpA
MYY_2061	4.58034	0.757018	8.89065	8.47202	33.8077	16.1048	16.6684	15.626	beta-N-acetylhexosaminidase
MYY_2062	101.45	NA	6.62835	8.01373	34.1741	10.7941	13.2	14.4791	ROK family protein
MYY_2063	381.434	0.996024	10.2431	9.71149	34.6455	13.6811	16.6717	15.8102	alpha-mannosidase
MYY_2064	62.1752	NA	6.75253	6.37559	19.5992	9.6957	10.1033	9.71218	glycoside hydrolase family 125 protein
MYY_2065	6.29283	0.667307	11.4319	12.6111	11.0909	15.6914	14.6004	9.99481	glycoside hydrolase family 92 protein
MYY_2066	-20.5746	0.909539	19.5655	21.2241	13.9612	18.7529	20.9412	13.8854	alpha-L-fucosidase
MYY_2067	-1.17636	0.000451728	51.2592	39.8397	65.667	29.0617	32.1594	25.9194	arginine deiminase
MYY_2068	-1.16251	0.000146571	50.6544	53.8639	65.7775	35.1484	34.5931	25.5371	ornithine carbamoyltransferase
MYY_2069	-1.42155	0.0921471	22.9125	18.7011	20.037	15.0188	17.6902	7.54615	carbamate kinase
MYY_2070	-2.98285	0.279071	20.5952	22.7919	21.5208	19.5343	20.4951	12.9597	YfcC family protein
MYY_2071	-2.91116	0.148425	33.3358	31.2556	24.553	27.4048	26.4123	17.8634	Sapep family Mn(2+)-dependent dipeptidase
MYY_2073	-12.548	NA	70.3034	68.2439	70.3521	76.4341	59.9181	63.3585	hypothetical protein
MYY_2074	-10.5471	NA	67.1252	51.3806	53.0918	57.7012	53.5285	51.2216	YSIRK-type signal peptide-containing protein
MYY_2076	6.17928	0.0375804	1065.8	1051.14	798.064	1236.71	1184.14	884.949	SPFH domain-containing protein
MYY_2077	-1.78989	NA	6.67438	6.39787	8.8896	5.65367	4.43057	4.85988	iron-containing alcohol dehydrogenase
MYY_2078	-4.33638	0.600004	9.89938	9.3568	9.44122	8.82907	9.49085	6.68887	L-fucose isomerase
MYY_2080	-2.17133	NA	2.84773	4.07945	7.05321	3.23391	3.1771	3.38815	glycoside hydrolase family 95 protein
MYY_2081	-2.19791	NA	11.5189	11.937	26.6012	13.0476	11.8338	9.70763	PTS mannose/fructose/sorbose transporter family subunit IID
MYY_2082	-4.02115	NA	6.45707	8.2356	16.0053	8.80615	8.24291	7.63516	PTS mannose/fructose/sorbose/N-acetylgalactosamine transporter subunit IIC
MYY_2083	-3.28644	NA	6.12172	5.07512	15.4303	6.43167	6.19231	7.26403	PTS sugar transporter subunit IIB
MYY_2084	-3.37963	NA	10.679	9.22215	16.8233	10.5185	10.127	8.99978	PTS sugar transporter subunit IIA
MYY_2086	-4.81086	NA	10.2278	8.1051	21.4546	9.48142	8.27277	15.8193	L-fuculose-phosphate aldolase
MYY_2087	-2.7621	0.423142	7.53007	8.08712	30.7055	7.98324	7.40051	16.7258	rhamnulokinase
MYY_2088	17.2708	0.838433	106.542	105.519	108.623	98.2375	111.397	129.396	DeoR/GlpR transcriptional regulator
MYY_2089	4.44504	0.0411825	139.38	150.391	128.104	168.362	171.272	154.174	zinc ABC transporter substrate-binding lipoprotein AdcA
MYY_2090	4.83568	0.168993	147.204	159.951	108.888	173.989	179.35	131.428	metal ABC transporter permease
MYY_2091	5.38089	0.327404	122.968	147.209	120.659	152.755	152.552	143.825	metal ABC transporter ATP-binding protein
MYY_2092	13.8241	0.851209	66.2534	56.0105	109.742	72.47	66.5489	103.325	MarR family transcriptional regulator
MYY_2093	17.0463	0.617616	941.116	918.762	879.89	1061.33	988.281	847.435	D-alanyl-lipoteichoic acid biosynthesis protein DltD
MYY_2094	19.6422	0.654225	2329.09	2355.52	1685.47	2567.34	2502.64	1654.95	D-alanine--poly(phosphoribitol) ligase subunit DltC
MYY_2095	16.5465	0.537734	1136.66	1169.27	873.9	1263.19	1200.31	898.996	D-alanyl-lipoteichoic acid biosynthesis protein DltB
MYY_2096	251.63	0.984016	957.392	964.141	1128.32	1015.92	961.145	1112.48	D-alanine--poly(phosphoribitol) ligase subunit DltA
MYY_2097	-10.9917	0.619293	830.05	777.176	2077.2	717.167	758.145	2080.62	teichoic acid D-Ala incorporation-associated protein DltX
MYY_2098	5.07594	0.637964	13.0431	14.1923	14.2899	16.3157	15.1519	16.6201	MFS transporter
MYY_2099	-1.9698	NA	4.06103	3.58495	1.80942	2.13332	1.99688	2.31206	group II intron reverse transcriptase/maturase
MYY_2101	-18.0282	0.885009	42.825	43.7017	92.1382	45.8519	42.4714	82.2543	hypothetical protein
MYY_2102	-4.02628	0.392788	171.492	207.987	590.256	170.77	205.519	384.979	hypothetical protein
MYY_2103	-5.63499	0.499488	193.858	197.221	347.452	207.54	216.158	213.532	aquaporin family protein
MYY_2104	-5.68307	0.366174	215.895	218.606	299.882	223.095	231.375	197.226	type 1 glycerol-3-phosphate oxidase
MYY_2105	-13.6039	0.702647	205.343	202.499	439.152	222.33	218.768	336.282	glycerol kinase GlpK
MYY_2106	-16.2034	0.82858	42.8058	50.4971	82.5873	50.4886	49.4011	66.432	helix-turn-helix domain-containing protein
MYY_2107	8.71355	0.483077	245.947	268.336	353.054	270.66	265.181	424.508	Hsp33 family molecular chaperone HslO
MYY_2108	7.30232	0.159772	384.64	409.159	524.147	456.559	442.244	562.458	tRNA dihydrouridine synthase DusB
MYY_2109	-14.7171	0.874283	39.12	33.0868	29.87	34.2601	27.0742	37.0277	pneumococcal surface protein PspC, LPXTG-anchored form
MYY_2112	6.44768	0.152321	324.94	313.898	237.335	340.778	359.084	283.347	pneumococcal surface protein PspC, choline-binding form
MYY_2113	-47.8463	0.93664	212.973	223.344	150.784	205.97	215.084	161.407	isoprenylcysteine carboxyl methyltransferase family protein
MYY_2114	-21.0556	0.751777	171.153	175.271	171.003	169.091	170.791	166.608	two-component system sensor histidine kinase HK06
MYY_2115	-22.256	0.820709	188.989	198.589	240.69	182.268	194.271	239.933	two-component system response regulator RR06
MYY_2118	-6951.23	0.99824	464.398	433.193	326.479	472.078	462.121	312.055	ATP-dependent Clp protease ATP-binding subunit
MYY_2119	-210.554	0.988042	231.588	216.558	311.637	231.324	225.574	306.967	CtsR family transcriptional regulator
MYY_2120	-4.68277	0.702856	285.828	381.182	1015.97	282.778	413.832	620.358	ABC transporter ATP-binding protein
MYY_2121	-3.60174	0.544112	234.175	315.002	899.448	229.152	310.501	543.073	ABC transporter substrate-binding protein
MYY_2122	-4.67043	0.718865	150.941	212.583	522.726	162.841	224.555	306.32	ABC transporter permease
MYY_2123	-2.22637	0.105069	170.424	203.306	764.003	144.179	195.441	390.127	thiamine-binding protein
MYY_2124	-3.32914	NA	7.84871	7.68992	5.76333	6.9717	6.08974	4.5027	choline binding-anchored murein hydrolase CbpD
MYY_2125	-14.6834	0.814552	275.734	223.072	444.177	225.78	231.442	468.879	hypothetical protein
MYY_2126	49.898	0.882791	489.435	472.894	432.652	492.236	503.746	436.434	replicative DNA helicase
MYY_2127	-55.4871	0.916787	629.708	639.37	554.593	633.281	632.972	555.808	50S ribosomal protein L9
MYY_2128	-88.5233	0.954418	475.102	487.501	292.277	463.298	468.828	316.153	DHH family phosphoesterase
MYY_2129	8.0877	0.271956	1072.8	994.541	2393.68	1186.9	1089.4	2637.54	ribosome-associated translation inhibitor RaiA
MYY_2131	-1.40599	NA	3.99538	2.60691	3.81466	2.56524	1.68394	2.15496	DEAD/DEAH box helicase
MYY_2132	3.42135	0.196549	68.3053	68.2787	84.4053	75.7329	82.5447	118.104	YigZ family protein
MYY_2133	6.51202	0.489504	55.0995	54.5038	74.7859	64.632	60.3662	81.7262	cysteine synthase A
MYY_2135	-1.81868	NA	21.1506	23.2076	26.1927	16.6661	19.4675	13.0855	transposase
MYY_2136	-1.78772	NA	29.0706	27.0516	43.3328	19.167	20.8166	27.8393	IS66 family insertion sequence element accessory protein TnpB
MYY_2137	-6.65181	0.241842	1138.01	1179.12	933.927	976.889	1016.14	957.15	elongation factor Ts
MYY_2138	-12.1833	0.616199	1903.25	1972.58	1523.63	1646.9	1833.85	1651.86	30S ribosomal protein S2
MYY_2139	5.17668	0.183525	879.102	794.091	2212.56	886.826	905.865	2975.78	CHAP domain-containing protein
MYY_2140	11.8392	0.715084	155.331	131.994	223.903	156.974	156.14	232.803	rod shape-determining protein MreD
MYY_2141	6.35975	0.230129	170.629	168.553	190.788	195.297	195.195	206.785	rod shape-determining protein MreC
MYY_2142	3.8247	0.0944438	138.061	145.828	124.037	190.142	184.808	126.369	energy-coupling factor transporter transmembrane protein EcfT
MYY_2143	5.01704	0.0704431	198.629	201.807	245.402	233.149	242.397	273.079	energy-coupling factor transporter ATPase
MYY_2144	8.55276	0.344402	230.527	242.984	295.639	260.858	265.063	316.292	energy-coupling factor transporter ATPase
MYY_2145	6.97887	0.341832	193.278	192.267	250.485	218.322	218.009	272.581	CDP-diacylglycerol--glycerol-3-phosphate 3-phosphatidyltransferase
MYY_2146	-251.969	0.990197	148.259	139.827	231.084	142.805	152.127	226.653	helix-turn-helix domain-containing protein
MYY_2147	9.25137	0.40425	245.218	226.348	192.575	260.582	252.134	211.352	insulinase family protein
MYY_2148	13.2594	0.531459	247.384	253.974	202.672	275.447	269.859	207.479	insulinase family protein
MYY_2149	-8.04068	0.664315	153.153	148.994	205.461	138.741	119.548	220.42	S4 domain-containing protein YaaA
MYY_2150	-3.52597	0.0667128	138.302	136.972	140.654	107.185	107.247	132.43	DNA replication/repair protein RecF
MYY_2151	19.7359	0.778351	252.787	254.823	305.221	244.762	258.947	355.616	IMP dehydrogenase
MYY_2152	11.9391	0.606275	167.866	155.126	173.546	174.053	170.56	187.65	tryptophan--tRNA ligase
MYY_2153	7.19977	0.312526	189.261	188.521	197.029	212.407	194.641	233.897	ATP-binding cassette domain-containing protein
MYY_2154	-36.5407	0.933803	24.1689	24.1878	35.9722	27.8251	25.3473	29.3611	YfhO family protein
MYY_2156	-2.78352	NA	8.85	11.0054	16.4262	5.29991	7.38544	18.3297	TetR/AcrR family transcriptional regulator
MYY_2157	-2.00426	0.229696	15.8271	17.1951	35.9743	12.2701	9.19904	29.5336	response regulator transcription factor
MYY_2159	-2.44978	NA	24.4092	30.0379	73.4109	26.4464	27.4876	35.7934	competence-stimulating peptide ComC
MYY_2161	16.7791	0.924001	32.4375	24.0698	40.9495	29.9776	27.3429	46.0069	23S rRNA (pseudouridine(1915)-N(3))-methyltransferase RlmH
MYY_2162	14.7674	0.49064	4809.62	4592.86	7465.42	5255.68	4922.65	7595.56	trypsin-like peptidase domain-containing protein
MYY_2163	26.2254	0.738545	5352.84	5200.16	6662.04	5893	5577.14	6323.71	ParB/RepB/Spo0J family partition protein
NA	-0.616114	2.92808e-10	45.031	37.8431	40.0423	13.4165	11.0476	15.9504	transposase
NA	-1.31755	0.00851622	15.3394	15.7306	45.5843	11.4575	10.0007	21.3302	IS3 family transposase
NA	-4.69546	0.0225135	445.187	431.292	429.353	407.923	392.816	342.104	discoidin domain-containing protein
NA	-2.36973	0.0375804	122.576	132.318	148.019	104.27	106.994	93.1595	NAD-binding protein
NA	4.60496	0.0795904	786.291	799.253	609.039	888.225	929.434	755.822	DNA alkylation repair protein
NA	-1.44168	0.119432	201.715	270.516	931.911	164.555	245.299	318.712	UDP-galactopuranose mutase
NA	-4.01009	0.193162	86.9178	80.9166	82.6899	75.827	72.9145	64.9111	IS5 family transposase
NA	-6.89549	0.238749	1953.07	1971.82	1216.17	1930.16	1665.78	1109.35	hypothetical protein
NA	4.57529	0.255014	1515.6	1629.34	580.229	2077.8	1708.35	649.978	UDP-galactopuranose mutase
NA	-2.53076	0.303838	98.156	113.02	168.689	82.7153	76.2758	133.457	hypothetical protein
NA	-2.1293	0.316249	15.2819	16.3023	9.1406	8.0278	13.6395	7.75763	transposase
NA	-3.11356	0.325528	78.0307	77.5756	96.4881	69.9842	58.3556	74.9352	transposase family protein
NA	-3.58047	0.326687	598.024	774.661	316.075	633.912	614.372	215.035	UDP-galactopyranose mutase
NA	7.5795	0.39231	1497.43	1495.22	1886.25	1671.73	1802.61	1916.11	UDP-galactopyranose mutase
NA	-4.67546	0.436592	63.6539	60.0861	67.6945	54.627	51.0999	61.1867	Type 1 glutamine amidotransferase-like domain-containing protein
NA	-3.99414	0.460033	201.765	170.943	257.719	145.02	152.552	244.855	hypothetical protein
NA	-6.62803	0.464097	270.98	287.731	304.541	264.013	281.657	242.454	rhodanese-like domain-containing protein
NA	3.42787	0.467148	36.9658	38.9459	78.3521	53.8869	47.9085	84.238	hypothetical protein
NA	5.25385	0.467766	56.2303	57.0043	68.0131	67.1843	62.8873	78.8707	helix-turn-helix domain-containing protein
NA	-5.0391	0.493155	48.6716	54.588	103.234	40.2938	48.7849	94.207	ApaLI family restriction endonuclease
NA	-3.87547	0.510468	14.7514	13.4053	54.2131	12.6967	10.7607	46.0857	IS630 family transposase
NA	-4.5768	0.51195	24.3356	21.9163	23.0274	23.2849	20.6051	16.7587	transposase
NA	-5.45471	0.537734	47.1526	41.7942	43.2764	35.5739	38.6264	43.8303	TIGR01212 family radical SAM protein
NA	-8.84997	0.587725	254.674	268.119	935.292	222.405	263.815	878.634	hypothetical protein
NA	-7.09134	0.602943	843.297	876.045	307.26	838.762	917.311	215.716	UDP-galactopuranose mutase
NA	4.41495	0.608324	139.054	132.799	51.5438	142.872	166.772	68.383	hypothetical protein
NA	-4.79998	0.616199	25.976	30.149	24.3298	27.4276	22.6626	20.3852	esterase family protein
NA	8.29031	0.616199	799.739	858.275	430.27	974.243	911.431	439.669	UDP-galactopuranose mutase
NA	12.1133	0.619293	188.339	188.276	176.377	206.544	211.22	176.386	G5 domain-containing protein
NA	4.83722	0.624334	114.052	135.455	81.4861	146.417	136.107	101.604	hypothetical protein
NA	9.69415	0.637261	176.885	196.726	178.939	196.315	189.397	214.524	transposase
NA	-5.0446	0.653636	19.7549	22.3121	28.2285	21.513	15.5764	24.6025	cysteine ABC transporter substrate-binding protein
NA	-6.04208	0.725873	266.548	217.79	429.454	183.778	194.439	493.505	UDP-galactopyranose mutase
NA	-13.9158	0.74467	117.505	131.917	180.54	114.061	114.055	190.305	IS630 family transposase
NA	-8.40541	0.763179	33.8853	34.4767	47.9112	30.5844	33.8865	43.6143	translation factor (SUA5)
NA	-15.2214	0.783674	173.655	213.912	222.423	188.185	189.536	211.184	transposase
NA	12.5935	0.786277	88.5233	86.9309	141.268	87.6907	91.5428	162.678	DUF3290 family protein
NA	-8.47718	0.798326	180.1	152.539	184.519	165.111	141.231	175.131	galactose-6-phosphate isomerase
NA	10.9985	0.868519	106.79	124.987	110.116	130.676	103.653	133.154	hypothetical protein
NA	-15.4942	0.871654	42.2325	41.1129	41.7885	38.1185	39.0787	43.9007	IS630 family transposase
NA	18.9357	0.882791	514.965	602.514	756.54	562.854	533.356	892.778	UDP-galactopyranose mutase
NA	-32.6375	0.883719	933.345	859.873	963.518	947.502	902.317	880.395	hypothetical protein
NA	15.2449	0.894886	313.251	395.938	199.841	409.519	335.317	215.035	UDP-galactopuranose mutase
NA	-38.2893	0.916787	532.563	565.689	431.885	532.425	605.253	395.186	DUF1146 domain-containing protein
NA	41.0668	0.933327	76.5369	74.3006	104.888	80.5853	74.6664	107.296	IS630 family transposase
NA	88.4348	0.93664	887.009	914.387	539.051	959.69	923.387	522.563	transposase
NA	-49.3105	0.960369	581.085	615.912	474.64	652.87	624.382	411.135	UDP-galactopuranose mutase
NA	-60.9399	0.973113	179.973	166.975	197.562	172.255	176.925	195.158	GNAT family N-acetyltransferase
NA	104.619	0.973113	157.046	150.986	192.281	149.856	160.119	200.133	IS630 family transposase
NA	-57.5505	0.979966	525.407	706.491	257.672	739.153	588.177	215.649	UDP-galactopyranose mutase
NA	-39.608	0.98207	14.6303	16.062	8.46411	11.9849	11.1267	14.8836	ISL3 family transposase
NA	97.2569	0.982669	208.937	228.068	506.695	203.418	230.72	535.667	ferredoxin
NA	213.037	0.990727	662.098	697.195	493.994	805.012	671.758	433.43	zinc metalloprotease
NA	346.377	0.993649	203.082	187.944	182.905	192.541	169.928	219.656	hypothetical protein
NA	9.72872	NA	89.9763	90.4163	62.0869	97.7545	72.3973	89.3391	hypothetical protein
NA	-3.23943	NA	10.0688	19.9198	38.5407	12.2615	13.8885	28.141	transposase
NA	10.3172	NA	6.50375	7.48866	8.07244	7.97188	10.2793	6.04136	transposase
NA	-2.50905	NA	0.831744	0.769581	0.536033	0.631985	0.507055	0.480656	phage tail protein
NA	-4.22132	NA	4.82278	2.14192	21.3129	5.97177	4.57349	7.24628	transposase
NA	-3.64279	NA	41.1904	37.9426	29.4955	19.8348	45.5715	25.9194	lysyl-tRNA synthetase
NA	-6.1273	NA	45.4719	36.4126	39.0736	45.6026	47.0416	21.7388	UDP-galactopyranose mutase
NA	-1.51788	NA	21.358	30.7405	21.4115	14.9596	14.6279	17.2796	hypothetical protein
NA	-2.00886	NA	23.4817	20.3726	9.38492	10.7575	13.9822	11.487	transposase
NA	9.29461	NA	17.653	12.1958	5.05637	10.819	16.7406	8.46347	IS630 family transposase
NA	41.8175	NA	3.76264	5.08592	7.16928	5.92972	4.49898	5.69123	glycosyltransferase family 4 protein
NA	6.73756	NA	91.1823	61.2918	88.9402	130.105	88.8061	59.8139	UDP-galactopuranose mutase
NA	-4.33479	NA	8.29147	8.71342	5.61955	7.91376	7.19842	4.5351	iron ABC transporter permease
NA	2.16145	NA	1.37057	1.24277	1.32493	2.83492	1.13726	1.52467	extracellular solute-binding protein
NA	-2.73875	NA	55.1523	62.197	94.7837	57.5186	55.3781	50.5264	CPBP family intramembrane metalloprotease
NA	-18.7404	NA	6.95302	5.85436	4.35653	5.13637	8.37939	3.63301	ISL3 family transposase
NA	6.77926	NA	67.2777	61.4195	93.5989	78.2573	94.1812	75.1662	hypothetical protein
NA	-2.97382	NA	115.333	189.713	97.5317	128.385	131.94	68.1309	IS30 family transposase
NA	-26.3201	NA	3.34715	4.45967	3.08162	3.76781	3.85431	3.09485	IS5 family transposase
NA	-1.93029	NA	9.36325	13.1277	17.0381	8.24599	10.098	9.20918	IS630 family transposase
NA	-28.519	NA	13.2374	9.46724	15.0596	9.84307	11.4923	16.2907	IS630 family transposase
NA	-5.4997	NA	10.2976	12.6722	9.21733	6.93091	7.73089	15.6211	IS630 family transposase
NA	-2.15863	NA	73.4507	51.824	53.7153	39.4057	50.388	41.7239	hypothetical protein
NA	-2.46658	NA	6.65704	6.32376	8.34215	3.49705	6.57598	6.28348	transposase
NA	-1024.33	NA	3.38005	2.13209	1.51536	2.43179	1.67235	2.85351	transposase
NA	-1.51336	NA	5.3184	4.72407	5.38613	3.59207	2.1615	4.14915	pneumococcal-type histidine triad protein
NA	-2.3622	NA	11.4435	13.5101	3.1118	10.0445	10.9894	1.64071	ISL3 family transposase
NA	2.12697	NA	19.5008	12.9912	61.0428	34.0249	23.7765	58.6003	hypothetical protein
NA	-19.3649	NA	1.30369	1.35101	1.99156	1.82626	1.2363	1.40633	ISL3 family transposase
NA	-27.5413	NA	136.157	126.574	182.38	151.466	115.828	168.476	transposase
NA	-1.56604	NA	79.3961	96.7123	132.858	76.8305	73.9712	49.5849	hypothetical protein
NA	-8.8988	NA	6.80432	10.5769	7.30861	7.37223	8.87234	6.88125	helix-turn-helix transcriptional regulator
NA	-5.66153	NA	6.92692	8.28268	10.1875	8.18734	6.6952	7.65187	ABC transporter ATP-binding protein
NA	-7.10376	NA	8.3173	9.09801	14.691	12.3794	6.13463	10.0936	hypothetical protein
NA	-1.60785	NA	8.91752	8.55663	13.9065	6.24601	5.63772	8.55072	hypothetical protein
NA	-5.63152	NA	104.417	103.288	165.175	84.1476	94.5188	157.436	UDP-galactopyranose mutase
NA	1.73122	NA	22.6144	21.4822	63.155	50.4886	23.2326	79.2828	prepilin peptidase
NA	-4.40256	NA	5.40383	4.5333	4.86458	5.67743	3.90439	3.331	protein phosphatase 2C domain-containing protein
NA	-1.97651	NA	2.18434	2.08949	1.29945	1.986	1.75275	0.543763	transposase
NA	-2.68313	NA	9.88797	4.91848	16.9933	8.72642	7.50149	7.03983	Rgg/GadR/MutR family transcriptional regulator
NA	-1.71135	NA	2.48028	2.24901	1.59846	1.05863	1.66606	1.505	ATP-binding cassette domain-containing protein
NA	-9.64589	NA	113.909	105.747	46.9014	97.2373	74.2647	67.1984	UDP-galactopuranose mutase
NA	-2.99812	NA	4.30179	3.28478	7.00387	2.49767	4.72355	4.21304	IS5 family transposase
NA	-23.6695	NA	2.67905	1.73518	3.59701	2.24296	2.54057	2.98028	ABC transporter permease

## Sheet: tenA-simplified data
Gene tags	Fold changea	P valueb	Read count								Product
			PspxA1::tenA-1	PspxA1::tenA-2	PspxA1::tenA-3	Average	JC1-1	JC1-2	JC1-3	Average
tenA	1.81	0.0028163	106.101	111.38	204.84	140.774	150.38	167.259	310.475	209.371	UPF0223 family protein
bgaA	-13.9683	2.10071e-23	0.384201	0.271988	0.510498	0.388896	6.96956	4.30972	4.87982	5.38637	glycoside hydrolase family 2 protein, bgaA
Up-regulated
MYY_0120	1.52763	0.0189095	33.903	35.8115	54.7604	41.4916	15.8895	18.7651	58.9149	31.1898	phosphoribosylformylglycinamidine synthase
MYY_0121	1.64718	0.00267143	85.2323	93.8591	98.72	92.6038	37.432	48.3156	91.8018	59.1832	amidophosphoribosyltransferase
MYY_0122	1.75373	0.00327536	98.4601	123.306	124.504	115.423	41.1502	55.6899	115.122	70.6539	phosphoribosylformylglycinamidine cyclo-ligase
MYY_0123	1.60822	0.0685561	132.879	145.896	118.489	132.421	49.6398	73.6961	139.461	87.5988	phosphoribosylglycinamide formyltransferase
MYY_0124	1.55786	0.0933763	57.6164	77.561	100.933	78.7035	26.7603	39.8397	101.696	56.0986	VanZ family protein
MYY_0129	1.47379	2.36827e-05	75.7329	75.7856	132.588	94.702	47.1754	49.4348	97.4107	64.6736	5-(carboxyamino)imidazole ribonucleotide synthase
MYY_02175	1.86335	0.0267278	146.472	162.255	88.2968	132.341	111.954	97.0454	60.5035	89.8341	hypothetical protein, phage protein
MYY_02555	1.8268	4.98708e-06	57.11	47.8128	46.0114	50.3114	30.7615	25.3469	25.5305	27.213	restriction endonuclease subunit S
MYY_02560	1.8229	1.10118e-05	68.5202	68.9855	73.6656	70.3904	37.5772	42.935	34.3596	38.2906	tyrosine-type DNA invertase PsrA
MYY_0366	1.46467	0.00188904	69.702	63.5882	101.376	78.2221	47.1411	51.8	57.2698	52.0703	NCS2 family permease
MYY_0535	1.48571	4.20362e-25	1275.54	1295.13	1493.85	1354.84	860.283	838.757	1006.84	901.96	PI-1 pilus minor pilin RrgC, cell surface protein
Down-regulated
MYY_0199	-1.58998	0.0616519	6.47647	5.28001	4.57611	5.4442	8.21915	8.24269	9.11308	8.52498	Pneumococcal surface protein A pspA
MYY_0248	-1.50746	0.0323788	46.6049	46.3505	214.333	102.43	50.9306	56.1842	486.347	197.821	6,7-dimethyl-8-ribityllumazine synthase RibH
MYY_0250	-1.48219	0.0163844	46.9163	38.1196	166.764	83.9334	49.2645	55.1241	328.791	144.393	Riboflavin synthase RibB
MYY_0251	-1.68047	6.8985e-05	36.7315	27.6492	102.83	55.7369	45.393	50.1162	208.981	101.497	Riboflavin biosynthesis protein RibD
MYY_02565	-1.57046	0.0110399	48.0015	51.4831	52.3495	50.6114	66.5991	61.8202	111.744	80.0544	restriction endonuclease subunit S
MYY_0350	-2.19768	0.000549686	1427.95	1574.53	2410.88	1804.45	4068.7	3860.31	3522.93	3817.31	30S ribosomal protein S12
MYY_03720	-1.47213	0.0271777	15.3065	13.6096	19.8207	16.2456	20.5849	21.9329	28.5256	23.6811	TCS12, LytTR family, sensor histidine kinase ComD
MYY_0421	-1.67048	4.34917e-17	587.379	596.109	150.864	444.784	1075.48	929.593	234.978	746.682	ATP-dependent Clp protease ATP-binding subunit ClpL
MYY_0688	-1.58812	7.65794e-07	95.7729	100.155	74.0588	89.9957	137.622	126.45	157.676	140.583	S8 family serine peptidase, serine protease PrtA
MYY_1048	-1.81493	0.00851622	12.2641	14.5441	31.618	19.4754	15.1097	20.7204	96.7423	44.1908	﻿Lactose-specific PTS IIBC components LacE-2
MYY_1678	-1.74252	0.0228299	14.1822	22.8711	33.2001	23.4178	29.1573	33.1997	59.0793	40.4788	NADPH-dependent 7-cyano-7-deazaguanine reductase QueF
MYY_1748	-1.79724	0.000248493	48.1761	59.0613	88.2446	65.1607	69.6173	81.0986	245.03	131.915	Galactokinase GalK
MYY_1793	-1.65336	0.0134297	52.3047	74.969	108.339	78.5377	82.2821	76.1922	297.275	151.916	﻿Multiple sugar ABC transporter, membranespanning permease protein MsmG (RafG)
MYY_1815	-1.63052	1.07899e-13	1449.74	1456.36	944.617	1283.57	2374.81	2069.98	1691.95	2045.58	Choline-binding protein A CbpA
MYY_1816	-1.56579	4.38174e-21	1136.11	1065.9	744.865	982.291	1733.99	1634.02	1180.2	1516.07	hypothetical protein, membrane protein
MYY_1817	-1.61345	1.98795e-17	1448.24	1340.44	1002.33	1263.67	2296.77	2047.24	1675.76	2006.59	LytTR family DNA-binding domain-containing protein
MYY_1831	-1.55907	0.0336333	12.6935	11.1569	18.744	14.1981	18.462	19.8823	27.0625	21.8023	iron(III) transport system substrate-binding protein
MYY_2067	-1.80261	0.000451728	29.0617	32.1594	25.9194	29.0468	51.2592	39.8397	65.667	52.2553	﻿Arginine deiminase ArcA
MYY_2068	-1.8153	0.000146571	35.1484	34.5931	25.5371	31.7595	50.6544	53.8639	65.7775	56.7653	﻿Ornithine carbamoyltransferase ArcB
MYY_2069	-1.6284	0.0921471	15.0188	17.6902	7.54615	13.4184	22.9125	18.7011	20.037	20.5502	carbamate kinase
aFold change in gene expression as assessed by RNA-seq.
bAdjusted P values, P values were adjusted using the Benjamini and Hochberg method.

## Sheet: comX-basic info
Experimental design
Title	Transcriptomic comparison of wild-type and ∆comX1-X2 mutant of Streptococcus pneumoniae ST606
Summary	The gene comX (MYY_0043 1929) encodes the pneumococcal competence regulator ComX. The deletion of coX switches pneumococcal colony phase from opacity to transparency which is dependent on PsrA-catalyzed hsdS inversion. Thus we want to seek the factor(s) that mediates colony phase switch in comX knockout mutant.
Overall design	The transcriptomes of wild-type and ∆comX1-X2 mutant of Streptococcus pneumoniae ST606 were detected by RNA-seq. Two replicates of each strain has been detected. Then transcriptomic comparison was analyzed to display the impact of ComX inactivation on transcriptome. It was performed with deep sequencing, using an Illumina Hiseq_X-TEN sequencer with 150 nt paired-end reads.
Contributor	Shaomeng Wang & Xiuyuan Li
SAMPLES
	Sample 1	Sample 2	Sample 3	Sample 4
Sample name	WT-1	∆comX1X2-1	WT-2	∆comX1X2-2
Source name	ST606	ST606 TH17102 ∆comX1-X2 mutant	ST606	ST606 TH17102 ∆comX1-X2 mutant
Organism	Streptococcus pneumoniae	Streptococcus pneumoniae	Streptococcus pneumoniae	Streptococcus pneumoniae
Characteristics: strain background	ST556	ST556	ST556	ST556
Characteristics: genotype	rpsl1 (StreptomycinR)	rpsl1 (StreptomycinR); TH17102 ∆comX1-X2	rpsl1 (StreptomycinR)	rpsl1 (StreptomycinR); TH17102 ∆comX1-X2
Original file	RNA0176	RNA0174	RNA0177	RNA0175
PROTOCOLS
Growth protocol	S. pneumoniae strains wild-type and ∆comX1-X2 mutant were cultured on TSA plate with 6,000 units of catalase at 37ºC with 5% CO2 for about 17.5 hours.
Treatment protocol	No treatment
Extract protocol	Total RNA was extracted with the RNApure Bacteria Kit from CoWin Biosciences (Jiangsu) COMPANY followed the instruction and then purified by using a RNeasy Mini Kit from QIAGEN COMPANY
Library construction protocol	The ribosomal RNA was removed from total RNA (~2 µg) with RiboZeroTM Magnetic Kit (EpiCentre, Cleveland, OH). The processed RNA samples were used to prepare double-stranded complementary DNA (cDNA) libraries with the M-MuLV Reverse Transcriptase and NEBNext® mRNA Second Strand Synthesis Module. The cDNA molecules were fragmented by sonication, and further processed for end repair, adaptor attachm…
Library strategy	RNA-Seq
DATA PROCESSING PIPELINE
Base calliing:	Illumina Casava software
Quality control:	FastQC v0.11.5
Trimming:	Cutadapt v1.0
Reads maping:	S. pneumoniae reads were mapped with Bowtie2 v2.1.0
RPKM calculation:	Reads Per Kilobase of exon per Megabase of library size (RPKM) were calculated internally by Cufflinks after aligning reads.
Genome build:	Streptococcus pneumoniae ST556 (accession NC_017769.2, assembly GCF_000251085.2_ASM25108v2) was used directly in the analysis
Instrument model:	Illumina Hiseq_X-TEN sequencer
Read length:	150
Single or paired-end:	paired ends

## Sheet: comX-original data
Gene tags	Log2(Fold change)	P value	Read count				Product
			WT-1	WT-2	∆comX1-X2-1	∆comX1-X2-2
MYY_0001	0.0994704	0.920567	388.34	384.539	428.784	386.405	chromosomal replication initiator protein DnaA
MYY_0002	0.0779842	0.95133	357.855	410.723	420.994	375.555	DNA polymerase III subunit beta
MYY_0003	0.0461351	0.972892	119.957	145.058	129.7	138.777	DUF951 family protein
MYY_0008	-0.01015	0.989468	75.3625	66.7555	67.3344	72.224	hypothetical protein
MYY_0009	0.048711	0.972892	108.013	129.383	127.735	112.836	hypothetical protein
MYY_0010	-0.103664	0.951489	102.248	78.2523	84.937	81.3165	DNA primase family protein
MYY_0011	-0.369325	0.527321	81.0383	70.8714	57.7477	58.4751	primase alpha helix C-terminal domain-containing protein
MYY_0016	-0.0208057	0.989468	57.6287	35.1542	46.7532	44.2798	hypothetical protein
MYY_0020	0.608403	0.362427	214.327	225.956	244.458	418.654	hypothetical protein
MYY_0021	0.00343112	0.996495	165.339	173.615	143.124	192.087	hypothetical protein
MYY_0022	-0.0553687	0.963924	194.544	164.985	163.858	178.364	Rha family transcriptional regulator
MYY_0023	0.151896	0.877402	322.497	280.501	339.485	322.161	hypothetical protein
MYY_0024	0.317835	0.609276	414.227	346.538	445.325	493.309	helix-turn-helix transcriptional regulator
MYY_0025	0.0762139	0.95133	289.518	293.029	288.004	317.302	helix-turn-helix domain-containing protein
MYY_0026	-0.0455346	0.958328	379.022	404.733	364.302	383.106	zinc ribbon domain-containing protein
MYY_0027	-0.116946	0.854253	456.544	487.169	423.587	432.729	Fic family protein
MYY_0028	-0.145921	0.854022	414.978	415.879	341.252	399.335	hypothetical protein
MYY_0030	0.253209	0.722023	225.399	243.597	250.304	300.272	protein rep
MYY_0031	-0.0634792	0.951489	335.239	315.847	285.61	329.533	multidrug DMT transporter
MYY_0032	-0.159307	0.834487	223.923	228.97	182.49	217.329	site-specific integrase
MYY_0033	-0.120284	0.854022	300.75	318.98	273.754	287.46	redox-regulated ATPase YchF
MYY_0034	-0.0234699	0.980627	78.5584	99.2504	78.6577	93.0205	aminoacyl-tRNA hydrolase
MYY_0035	-0.0719509	0.951489	66.3382	75.3168	64.5224	67.9541	transcription-repair coupling factor
MYY_0036	-0.0422772	0.968798	308.384	344.476	315.928	307.008	RNA-binding S4 domain-containing protein
MYY_0037	0.00215709	0.996495	310.44	339.894	311.938	328.739	septum formation initiator family protein
MYY_0039	-0.0816237	0.947381	229.203	265.801	226.027	233.584	serine hydrolase
MYY_0040	0.497972	0.295926	139.628	225.648	262.666	241.049	tRNA lysidine(34) synthetase TilS
MYY_0041	0.991585	0.708171	299.58	879.352	1233.24	1037.89	hypoxanthine phosphoribosyltransferase
MYY_0042	0.154268	0.81706	1224.56	1184.74	1383.47	1257.07	ATP-dependent zinc metalloprotease FtsH
MYY_0047	-0.0269424	0.972892	264.737	319.311	252.343	311.246	adenylosuccinate synthase
MYY_0048	-0.0484242	0.96602	242.199	239.103	208.183	251.13	nucleoside deaminase
MYY_0049	0.638833	0.933553	6.31496	27.0822	23.636	26.5665	site-specific integrase
MYY_0050	-0.147222	0.933553	155.754	210.34	153.937	169.885	hypothetical protein
MYY_0051	-0.0851102	0.951489	234.049	310.801	251.052	251.859	hypothetical protein
MYY_0052	0.144159	0.896211	193.948	225.741	211.326	244.596	helix-turn-helix transcriptional regulator
MYY_0098	-0.0257329	0.98379	48.7002	62.7483	57.3692	49.7006	histidine phosphatase family protein
MYY_0099	-0.127492	0.94929	39.6485	55.6433	43.3637	41.9327	DNA repair protein RadA
MYY_0100	0.114691	0.947381	176.88	173.972	165.92	209.147	carbonic anhydrase
MYY_0101	-2.54642e-05	0.999872	163.643	197.087	164.306	190.112	PrsW family intramembrane metalloprotease
MYY_0102	-0.0558385	0.962271	333.546	349.194	281.768	365.815	ribose-phosphate diphosphokinase
MYY_0103	0.415977	0.708171	252.481	225.038	373.378	254.156	hypothetical protein
MYY_0104	0.389802	0.763935	96.537	89.7111	139.403	100.855	hypothetical protein
MYY_0105	0.600614	0.295926	98.2506	79.0674	144.93	121.026	PD-(D/E)XK nuclease family transposase
MYY_0106	0.0852772	0.936461	295.345	360.666	347.306	335.754	DNA polymerase I
MYY_0107	1.07635	0.95133	12.5122	669.365	673.232	701.18	CoA-binding protein
MYY_0108	0.165739	0.880553	126.792	100.653	127.924	124.498	YeiH family putative sulfate export transporter
MYY_0109	-0.0240088	0.972892	307.662	325.241	322.407	289.657	pyridoxal phosphate-dependent aminotransferase
MYY_0110	-0.178615	0.730462	377.248	415.335	352.637	335.688	DNA repair protein RecO
MYY_0111	-0.221562	0.527321	354.156	369.24	303.032	307.697	phosphate acyltransferase PlsX
MYY_0112	-0.142775	0.854022	676.901	714.648	617.794	622.614	acyl carrier protein
MYY_0113	-0.032189	0.972892	451.527	410.213	437.031	394.147	IS5/IS1182 family transposase
MYY_0114	0.452079	0.269759	277.17	351.183	437.326	404.574	bacteriocin-like peptide BlpU
MYY_0118	-0.606695	0.55477	60.0367	75.8846	27.8067	60.2226	phosphoribosylaminoimidazolesuccinocarboxamide synthase
MYY_0120	-0.491002	0.870635	139.084	213.091	81.5312	164.682	phosphoribosylformylglycinamidine synthase
MYY_0121	-0.54365	0.334087	230.281	337.434	145.295	237.147	amidophosphoribosyltransferase
MYY_0122	-0.482653	0.416486	276.218	404.496	185.281	292.983	phosphoribosylformylglycinamidine cyclo-ligase
MYY_0123	-0.505006	0.299206	330.739	446.383	218.711	319.279	phosphoribosylglycinamide formyltransferase
MYY_0124	0.0129159	0.989468	217.798	263.015	182.867	294.925	VanZ family protein
MYY_0125	-0.397943	0.456001	298.677	375.915	201.906	301.761	bifunctional phosphoribosylaminoimidazolecarboxamide formyltransferase/IMP cyclohydrolase
MYY_0126	-0.423693	0.679747	54.7154	90.5707	41.3014	64.7774	phosphoribosylamine--glycine ligase
MYY_0128	-0.396223	0.746846	150.887	229.562	101.678	182.109	5-(carboxyamino)imidazole ribonucleotide mutase
MYY_0129	-0.254695	0.854022	164.39	250.561	131.858	209.347	5-(carboxyamino)imidazole ribonucleotide synthase
MYY_0130	0.0851543	0.951489	464.902	493.911	435.517	567.232	hypothetical protein
MYY_0131	-0.230651	0.55085	332.983	369.499	273.686	315.517	adenylosuccinate lyase
MYY_0132	-0.0701612	0.951489	31.423	33.2408	26.3398	34.3907	beta-N-acetylhexosaminidase
MYY_0133	0.173571	0.833946	935.107	853.779	887.062	1105.95	GntR family transcriptional regulator
MYY_0134	-0.282449	0.531127	63.5439	64.2755	51.5172	52.0048	beta-galactosidase
MYY_0135	0.0253668	0.984352	59.1271	49.2307	50.9131	58.382	PTS system mannose/fructose/N-acetylgalactosamine-transporter subunit IIB
MYY_0136	-0.27345	0.833475	32.7527	37.1119	26.9639	29.8692	PTS mannose/fructose/sorbose/N-acetylgalactosamine transporter subunit IIC
MYY_0137	-0.281223	0.834487	35.0547	36.1908	30.29	27.3793	PTS mannose/fructose/sorbose transporter family subunit IID
MYY_0139	-0.0575878	0.972892	20.7315	24.391	17.6087	25.0764	SIS domain-containing protein
MYY_0141	0.284171	0.886649	20.4799	42.8629	37.1439	37.7235	VOC family protein
MYY_0142	1.08236	0.962876	0	151.699	130.891	176.239	metal-sensitive transcriptional regulator
MYY_0146	0.154705	0.886649	96.2749	125.113	112.144	129.57	nucleoside phosphorylase
MYY_0148	0.11323	0.854022	356.638	402.213	398.407	408.5	TrkH family potassium uptake protein
MYY_0149	0.0305332	0.968798	637.425	686.23	666.076	663.829	TrkA family potassium uptake protein
MYY_0151	0.0166465	0.985699	110.894	154.511	130.396	132.277	glycosyltransferase family 2 protein
MYY_0152	-0.0504811	0.968798	108.624	108.213	99.2974	107.186	hypothetical protein
MYY_0153	0.0168052	0.980627	897.245	1155.19	915.18	1124.49	PavB family fibronectin-binding SSURE repeat adhesin
MYY_0154	-0.0272486	0.972892	555.127	727.895	563.088	672.779	response regulator transcription factor
MYY_0155	-0.0337379	0.968798	673.918	812.806	671.972	755.146	HAMP domain-containing histidine kinase
MYY_0156	0.0483166	0.962876	1537.6	1930.18	1584.47	1938.92	30S ribosomal protein S4
MYY_0157	0.0211987	0.972892	646.823	716.378	698.136	661.287	hypothetical protein
MYY_0158	0.0216932	0.972892	464.822	507.26	495.188	474.838	hypothetical protein
MYY_0161	0.0926563	0.957888	22.2778	22.9006	19.9586	27.6081	DUF3502 domain-containing protein
MYY_0162	0.0820886	0.926971	1173.88	1229.27	1196.2	1308.89	rhodanese-related sulfurtransferase
MYY_0163	0.143023	0.915016	67.5319	71.6979	78.4434	72.7283	DUF4299 domain-containing protein
MYY_0168	-0.152427	0.864838	77.3132	80.6822	69.7594	70.1726	membrane protein
MYY_0169	-0.196593	0.920567	58.9188	47.7916	53.2578	38.6435	DUF4097 family beta strand repeat protein
MYY_0170	-0.434531	0.58461	93.8366	87.7529	78.3827	53.7692	DUF1700 domain-containing protein
MYY_0171	-0.187823	0.933553	99.3302	88.6788	89.6487	73.1341	PadR family transcriptional regulator
MYY_0172	0.0377346	0.972892	31.1545	37.5011	32.1389	37.0754	CynX/NimT family MFS transporter
MYY_0173	0.384869	0.599695	438.399	325.231	582.996	401.488	glycosyltransferase family 2 protein
MYY_0174	0.149271	0.897415	801.349	754.472	989.763	707.707	polysaccharide biosynthesis protein
MYY_0175	-0.0689724	0.94929	765.679	799.574	729.859	738.95	HAD family hydrolase
MYY_0176	-0.172657	0.708171	496.695	523.108	429.294	461.55	L-serine ammonia-lyase, iron-sulfur-dependent, subunit alpha
MYY_0177	-0.0365495	0.967098	289.213	286.708	272.22	281.188	L-serine ammonia-lyase, iron-sulfur-dependent, subunit beta
MYY_0178	0.241794	0.544943	7165.03	6313.39	7873.28	7854.41	LysM peptidoglycan-binding domain-containing protein
MYY_0180	0.410763	0.297138	1097.07	986.326	1183.34	1554.61	lactococcin 972 family bacteriocin
MYY_0181	-0.053124	0.951489	112.308	125.265	106.362	118.915	bacteriocin-associated integral membrane family protein
MYY_0182	-0.00637632	0.989468	115.969	122.758	114.603	119.349	ABC transporter ATP-binding protein
MYY_0186	0.236911	0.854022	134.753	107.995	123.062	160.745	SP_0115 family bacteriocin-like peptide
MYY_0201	-0.098124	0.920441	382.653	448.243	361.559	401.469	tRNA 2-thiouridine(34) synthase MnmA
MYY_0202	-0.0679525	0.956523	214.277	270.364	203.892	250.148	NUDIX hydrolase
MYY_0203	-0.0802903	0.951489	351.975	459.533	353.248	400.077	tRNA uridine-5-carboxymethylaminomethyl(34) synthesis enzyme MnmG
MYY_0205	-0.115016	0.838568	952.374	1019.65	892.318	899.241	ribonuclease J
MYY_0206	-0.0344272	0.967098	1194.43	1317.54	1217.78	1193.46	DNA-dependent RNA polymerase auxiliary subunit epsilon family protein
MYY_0210	0.0235268	0.97329	140.506	133.946	127.104	148.364	tRNA (adenosine(37)-N6)-threonylcarbamoyltransferase complex dimerization subunit type 1 TsaB
MYY_0211	0.0178858	0.978603	244.75	260.354	256.235	246.778	ribosomal protein S18-alanine N-acetyltransferase
MYY_0212	-0.0421989	0.963924	278.307	348.061	299.201	297.55	tRNA (adenosine(37)-N6)-threonylcarbamoyltransferase complex transferase subunit TsaD
MYY_0223	0.139213	0.951489	30.9413	36.0333	40.7487	31.5033	helix-turn-helix domain-containing protein
MYY_02285	0.239765	0.873294	139.551	198.042	206.966	182.073	hypothetical protein
MYY_02290	0.520745	0.217793	604.07	489.23	807.861	743.304	helix-turn-helix domain-containing protein
MYY_0231	0.196886	0.801534	456.493	399.262	513.417	454.206	amino acid ABC transporter substrate-binding protein
MYY_0232	0.166831	0.860801	119.127	113.607	138.659	118.691	MetQ/NlpA family ABC transporter substrate-binding protein
MYY_0233	0.104396	0.951489	37.7457	39.1021	44.4492	36.7572	M20/M25/M40 family metallo-hydrolase
MYY_0234	-0.123466	0.921476	83.0696	95.3165	82.4051	78.3709	methionine ABC transporter ATP-binding protein
MYY_0235	0.129587	0.94929	64.0365	89.0792	82.7373	81.0511	ABC transporter permease
MYY_0237	0.124965	0.918555	138.448	147.528	156.787	149.915	YesL family protein
MYY_0238	-0.0573813	0.951489	158.988	161.483	152.339	150.934	sensor histidine kinase
MYY_0239	-0.149083	0.833475	194.113	217.574	177.422	187.652	response regulator transcription factor
MYY_0240	0.186247	0.689876	1160.2	1175.35	1221.46	1397.74	hypothetical protein
MYY_0241	-0.00896316	0.989468	175.384	244.379	187.941	220.803	class Ib ribonucleoside-diphosphate reductase assembly flavoprotein NrdI
MYY_02420	0.0116928	0.984374	7160.87	6310.19	6688.88	6715.63	50S ribosomal protein L36
MYY_0243	-0.283989	0.854022	17.7799	23.8047	18.7734	14.5749	divalent metal cation transporter
MYY_02450	0.207353	0.872576	39.2155	53.3039	51.8474	52.6412	hypothetical protein
MYY_02460	0.105124	0.95133	308.618	292.151	345.411	291.093	hypothetical protein
MYY_0247	0.0329828	0.966378	187.682	206.275	194.181	202.276	DNA mismatch repair endonuclease MutL
MYY_0248	-1.15146	2.06939e-07	503.534	437.152	183.619	235.329	6,7-dimethyl-8-ribityllumazine synthase
MYY_02480	0.047959	0.951489	942.506	923.32	926.497	974.599	sugar transferase
MYY_02485	-0.0502446	0.962271	944.159	823.164	866.973	817.241	UDP-galactopyranose mutase
MYY_0249	-1.29872	1.06951e-13	394.571	337.217	145.608	148.202	bifunctional 3,4-dihydroxy-2-butanone-4-phosphate synthase/GTP cyclohydrolase II
MYY_02495	0.0554017	0.967098	53.2401	52.3367	51.6699	56.5718	lanthionine synthetase
MYY_0250	-1.22524	1.15689e-09	407.095	347.692	146.865	172.425	riboflavin synthase
MYY_02505	0.131933	0.933553	668.333	533.135	699.624	601.098	DNA alkylation repair protein
MYY_0251	-1.22979	3.31014e-10	262.477	220.721	97.2368	106.462	bifunctional diaminohydroxyphosphoribosylaminopyrimidine deaminase/5-amino-6-(5-phosphoribosylamino)uracil reductase RibD
MYY_02510	0.197463	0.708171	840.379	796.154	894.934	956.469	cell division protein ZapA
MYY_02515	-0.116859	0.951489	149.115	213.661	174.753	151.8	glycosyl transferase family 8
MYY_0252	0.508071	0.920567	51.0813	146.454	135.476	136.939	Holliday junction branch migration protein RuvA
MYY_0253	0.928489	0.951489	0.94799	252.027	233.897	225.68	DNA-3-methyladenine glycosylase I
MYY_02530	1.2984	0.94929	0.938011	135.455	155.299	165.063	hypothetical protein
MYY_0254	0.807411	0.95133	13.8004	170.555	160.022	149.212	CPBP family intramembrane metalloprotease
MYY_0255	-0.000607837	0.999114	105.69	122.911	108.194	116.324	LD-carboxypeptidase
MYY_02555	0.554096	0.0805821	48.7293	50.9679	66.6344	77.6232	restriction endonuclease subunit S
MYY_0256	-0.00609113	0.989468	415.461	450.736	430.895	417.258	DUF1129 domain-containing protein
MYY_02560	0.720166	0.0215801	61.6407	58.1859	88.4179	106.664	tyrosine-type DNA invertase PsrA
MYY_02565	-0.511757	0.256507	87.7941	101.658	65.3618	65.1039	restriction endonuclease subunit S
MYY_0257	-0.0286119	0.97286	350.928	363.898	332.262	357.957	magnesium transporter CorA family protein
MYY_02575	0.228677	0.770348	278.373	257.669	324.706	294.712	response regulator transcription factor
MYY_0258	0.0757698	0.951489	109.384	110.064	111.563	116.349	site-specific integrase
MYY_02580	0.688123	0.0418584	1136.17	855.297	1702.31	1471.48	quorum-sensing system pheromone BlpC
MYY_02585	0.517869	0.0418584	517.042	449.488	716.567	648.833	ATP-binding cassette domain-containing protein
MYY_0259	0.134886	0.864838	91.8461	95.8203	105.191	97.5162	putative DNA binding domain-containing protein
MYY_0260	0.109863	0.95133	74.3216	70.5129	77.0836	77.1247	helix-turn-helix domain-containing protein
MYY_02605	0.325892	0.833475	324.456	203.751	370.922	285.757	ComC/BlpC family leader-containing pheromone/bacteriocin
MYY_02610	0.417008	0.334087	298.328	243.906	385.495	329.49	CPBP family intramembrane metalloprotease
MYY_02615	0.320709	0.481057	541.521	490.37	656.483	615.218	hypothetical protein
MYY_02650	-0.0650008	0.951489	334.885	385.773	331.698	345.121	GNAT family acetyltransferase
MYY_02670	0.100899	0.951489	143.047	180.243	172.064	167.685	8-oxo-dGTP diphosphatase
MYY_02675	0.00203313	0.996495	188.738	207.736	194.577	195.772	VanZ family protein
MYY_02710	-0.0330393	0.977653	184.947	164.475	148.22	189.989	transposase domain-containing protein
MYY_02715	-0.113318	0.947709	210.36	216.648	171.634	217.763	transposase
MYY_0272	0.0509942	0.963634	158.823	219.739	183.433	201.001	excinuclease ABC subunit UvrA
MYY_02720	0.3976	0.708171	45.9223	66.2129	63.1817	81.4021	hypothetical protein
MYY_0273	0.0526525	0.962876	337.439	455.475	379.28	427.262	aminopeptidase P family protein
MYY_02730	0.0977334	0.95133	302.911	265.967	310.996	290.012	Spx/MgsR family RNA polymerase-binding regulatory protein
MYY_02735	0.0953778	0.951489	187.325	180.452	205.509	181.583	UPF0223 family protein
MYY_0274	0.446838	0.196011	4305.47	3543.32	5614.45	4946.37	transcriptional regulator Spx
MYY_02740	0.128018	0.927125	294.066	309.104	340.692	307.458	hypothetical protein
MYY_0275	0.248471	0.785877	1189.63	983.453	1454.66	1091.13	hypothetical protein
MYY_02755	-0.405938	0.722023	41.8104	61.5489	33.3715	42.9998	2-isopropylmalate synthase
MYY_0276	0.150746	0.864838	4291.35	3973.8	5047.85	3986.98	IreB family regulatory phosphoprotein
MYY_0277	0.186664	0.834487	4463.19	4248.46	5548.59	4207.57	Holliday junction resolvase RuvX
MYY_0278	0.141808	0.854022	7018.8	6561.43	7972.15	6785.43	DUF1292 domain-containing protein
MYY_02780	0.878143	0.717786	126.56	335.43	422.876	401.219	GNAT family N-acetyltransferase
MYY_02785	0.0807994	0.962876	40.7035	40.8439	35.4768	49.7243	O-acetylhomoserine aminocarboxypropyltransferase/cysteine synthase
MYY_0279	0.0562476	0.954499	232.287	234.785	257.422	220.344	bifunctional folylpolyglutamate synthase/dihydrofolate synthase
MYY_02795	0.242712	0.567903	438.104	474.206	528.187	533.569	bacteriocin immunity protein
MYY_0280	0.245842	0.584286	364.814	344.664	426.606	402.753	lipocalin/fatty acid-binding family protein
MYY_0281	0.208838	0.661117	118.146	128.929	142.108	138.655	cardiolipin synthase
MYY_0282	0.0652777	0.951489	184.649	211.309	190.108	217.344	hypothetical protein
MYY_02820	-0.194175	0.854022	241.628	235.682	208.183	203.056	hypothetical protein
MYY_0283	-0.10479	0.933553	232.221	199.092	203.903	192.036	anaerobic ribonucleoside-triphosphate reductase
MYY_02835	0.106694	0.933553	50.3938	54.8019	55.2508	56.1521	alpha-glycosidase
MYY_02845	0.421176	0.550495	89.9933	85.7216	112.874	119.429	hypothetical protein
MYY_0286	0.273707	0.872576	223.726	145.097	233.388	209.779	hypothetical protein
MYY_0287	0.0731747	0.962876	114.421	93.337	107.138	109.234	GNAT family N-acetyltransferase
MYY_0288	-0.00653049	0.989468	104.038	120.106	100.178	119.265	anaerobic ribonucleoside-triphosphate reductase activating protein
MYY_02885	-0.201693	0.527321	4934.81	5139.04	4347.7	4273.11	ribosomal-processing cysteine protease Prp
MYY_0289	-0.0543949	0.963924	120.689	142.206	113.938	134.931	phosphoribulokinase
MYY_0290	-0.0512418	0.951489	2909.52	2928.76	2734.05	2816.24	30S ribosomal protein S10
MYY_02900	-0.0256528	0.984374	20.6295	35.3822	27.78	25.7843	ISL3 family transposase
MYY_02905	-0.0957471	0.933553	691.379	735.463	650.236	663.698	hypothetical protein
MYY_0291	-0.316142	0.241882	2904.64	2751.94	2180.28	2300.04	50S ribosomal protein L3
MYY_0292	-0.265419	0.537831	2304.68	1959.2	1755.97	1746.82	50S ribosomal protein L4
MYY_02925	0.529506	0.241882	214.57	218.996	349.17	265.904	IS3 family transposase
MYY_0293	-0.188602	0.781288	2820.05	2445.7	2309.87	2250.89	50S ribosomal protein L23
MYY_02930	0.0804489	0.951489	301.195	351.059	354.464	322.011	50S ribosomal protein L33
MYY_0294	-0.316328	0.299206	2446.23	2169.59	1809.36	1849.15	50S ribosomal protein L2
MYY_0295	-0.207887	0.742945	3493.34	2966.92	2852.12	2669.11	30S ribosomal protein S19
MYY_0296	-0.290299	0.608096	2965.46	2317.88	2257.16	2011.6	50S ribosomal protein L22
MYY_02960	-0.135329	0.886649	442.288	482.707	455.374	371.659	SprT family protein
MYY_0297	-0.307399	0.564344	1985.99	1511.35	1434.16	1360.44	30S ribosomal protein S3
MYY_0298	-0.0986283	0.933553	1835.49	1634.2	1679.3	1516.34	50S ribosomal protein L16
MYY_0299	-0.0305092	0.972892	2743.07	2236.23	2581.77	2231.56	50S ribosomal protein L29
MYY_0300	-0.207591	0.834487	3470.21	2534.25	2668.66	2475.76	30S ribosomal protein S17
MYY_0301	-0.338445	0.628603	2986.67	2028.75	2074.13	1853.48	50S ribosomal protein L14
MYY_0302	-0.164971	0.886649	3059.92	2204	2463.12	2181.6	50S ribosomal protein L24
MYY_0303	-0.181711	0.863712	2651.42	1929.07	2128.79	1865.12	50S ribosomal protein L5
MYY_03035	-0.116936	0.951489	124.366	105.397	121.132	87.7382	IS30 family transposase
MYY_0304	-0.145645	0.933553	3058.49	2207.3	2577.05	2129.84	30S ribosomal protein S14
MYY_0305	-0.200722	0.833475	3803.3	3035.92	3185.56	2690.06	30S ribosomal protein S8
MYY_0306	-0.212903	0.833475	3966.93	3050.17	3196.76	2785.43	50S ribosomal protein L6
MYY_03060	0.0286212	0.97286	1074.99	1026.36	1063.76	1048.9	YbbR-like domain-containing protein
MYY_0307	-0.230138	0.781288	4348.47	3367.18	3432.33	3067.8	50S ribosomal protein L18
MYY_0308	-0.233078	0.67773	3774.53	3266.56	3148.95	2759.87	30S ribosomal protein S5
MYY_0309	-0.297273	0.55477	5414.39	4441.22	4257.4	3659.25	50S ribosomal protein L30
MYY_03090	0.212043	0.886649	118.371	129.222	150.136	131.503	hypothetical protein
MYY_0310	-0.0381888	0.966378	2655.75	2374.44	2477.47	2354.67	50S ribosomal protein L15
MYY_03100	0.474805	0.308085	195.153	162.484	235.671	256.455	hypothetical protein
MYY_03105	0.520041	0.339169	139.19	110.76	158.349	197.21	hypothetical protein
MYY_0311	-0.0300965	0.968798	1619.09	1601.66	1612.4	1493.3	preprotein translocase subunit SecY
MYY_0312	0.264075	0.666605	299.965	249.452	313.265	339.291	adenylate kinase
MYY_0313	0.213593	0.67773	3845.2	3510.11	3892.41	4528.93	translation initiation factor IF-1
MYY_03130	0.0202113	0.972892	2021.34	1859.4	2056.26	1822.17	cell division protein SepF
MYY_0314	-0.122526	0.864838	3738.65	3395.69	3090.76	3377.53	30S ribosomal protein S13
MYY_0315	-0.180899	0.610479	3376.47	3559.89	3055.16	2965.18	30S ribosomal protein S11
MYY_03150	0.238188	0.833475	1921.42	1713.62	2537.31	1682.45	acetylxylan esterase
MYY_03155	0.00305402	0.996495	118.815	136.515	118.753	132.751	hypothetical protein
MYY_0316	-0.132603	0.833475	3116.89	3610.11	3052.89	2975.74	DNA-directed RNA polymerase subunit alpha
MYY_03160	0.177189	0.854022	244.26	258.911	300.661	258.478	hypothetical protein
MYY_03165	0.223123	0.722023	298.761	288.031	339.153	336.209	hypothetical protein
MYY_0317	-0.148005	0.785877	3357.9	3264.29	2915.25	2974.72	50S ribosomal protein L17
MYY_0318	0.017483	0.984352	304.379	289.84	272.872	321.151	ACT domain-containing protein
MYY_0319	-0.123072	0.882265	302.098	366.041	278.704	324.194	PFL family protein
MYY_03190	0.154887	0.94929	26.5343	21.4836	26.0303	26.9382	serine/threonine transporter SstT
MYY_0320	-0.0191707	0.972892	543.925	501.103	510.939	506.285	histidine phosphatase family protein
MYY_03205	0.261337	0.742945	1290.49	1048	1511.91	1255.81	GlsB/YeaQ/YmgE family stress response membrane protein
MYY_0332	-0.16776	0.933553	27.8858	28.0753	21.5718	27.6153	PTS sugar transporter subunit IIC
MYY_0333	-0.107074	0.947381	32.5535	39.6067	31.6391	34.1246	glycyl radical protein
MYY_0334	-0.116316	0.951489	47.1529	52.3866	41.2417	49.1523	fructose-6-phosphate aldolase
MYY_0335	-0.169836	0.886649	49.9562	49.6622	39.5872	47.8216	glycerol dehydrogenase
MYY_0336	-0.0276229	0.972892	334.166	399.106	342.138	364.598	leucine--tRNA ligase
MYY_0337	0.0768819	0.962876	39.323	51.7033	48.7528	45.166	hypothetical protein
MYY_03370	-0.0404244	0.972892	35.0079	34.592	30.6031	36.2119	epoxyqueuosine reductase QueH
MYY_0338	-0.0823825	0.962876	56.0785	70.2916	65.4503	51.3145	GNAT family N-acetyltransferase
MYY_03385	-0.112486	0.864838	1283.68	1325.98	1215.21	1160.4	hypothetical protein
MYY_0339	0.0244326	0.986012	43.2733	69.1129	54.1035	57.3497	GNAT family N-acetyltransferase
MYY_0340	-0.0136969	0.987187	92.4114	125.007	104.228	106.67	Holliday junction branch migration DNA helicase RuvB
MYY_0341	-0.0616464	0.962876	132.804	164.129	130.413	148.876	nucleotidyltransferase family protein
MYY_0342	0.0563202	0.951489	428.473	402.213	412.55	439.666	isoprenyl transferase
MYY_0343	-0.0498696	0.951489	479.803	473.962	433.607	474.743	phosphatidate cytidylyltransferase
MYY_0344	-0.0351364	0.963634	764.764	764.13	725.465	744.467	RIP metalloprotease RseP
MYY_0345	-0.065772	0.94929	975.824	993.716	937.161	915.408	proline--tRNA ligase
MYY_0346	-0.0143284	0.984374	63.9275	76.704	64.0409	72.7387	6-phospho-beta-glucosidase
MYY_0347	-0.20898	0.666605	976.379	868.365	767.282	808.068	glutamine--fructose-6-phosphate transaminase (isomerizing)
MYY_0348	0.180566	0.854022	221.632	317.004	278.37	319.764	LLM class flavin-dependent oxidoreductase
MYY_0349	-0.065859	0.951489	49.6586	59.2069	49.3383	52.8176	LPXTG-anchored pullulanase SpuA
MYY_0350	-0.208708	0.647836	1961.73	1865.82	1529	1738.66	30S ribosomal protein S12
MYY_0351	-0.276471	0.28807	2548.75	2559.37	1999.62	2155.92	30S ribosomal protein S7
MYY_03515	0.118336	0.919669	962.749	887.183	967.403	1014.96	50S ribosomal protein L33
MYY_0352	-0.137769	0.763935	2101.11	2216.94	1906.08	1956.78	elongation factor G
MYY_0353	-0.144519	0.800935	169.487	193.699	158.752	164.212	PolC-type DNA polymerase III
MYY_03535	-0.0748824	0.958328	284.291	228.794	260.951	220.346	DUF1304 domain-containing protein
MYY_0354	-0.0473525	0.963924	396.949	395.562	366.874	389.164	type II toxin-antitoxin system RelB/DinJ family antitoxin
MYY_0355	-0.0387718	0.967098	507.837	517.764	489.306	493.996	type II toxin-antitoxin system YafQ family toxin
MYY_0356	-0.0444166	0.967098	513.699	541.844	504.364	502.853	hypothetical protein
MYY_0357	-0.256656	0.524529	373.448	450.197	318.411	359.006	aminopeptidase
MYY_0358	-0.129581	0.885221	942.031	1170.61	888.959	1007.35	GlsB/YeaQ/YmgE family stress response membrane protein
MYY_0359	0.114943	0.933553	99.6491	104.084	103.95	113.377	rRNA pseudouridine synthase
MYY_0360	-0.0196892	0.972892	1494.76	1397.76	1460.8	1351.07	aminopeptidase C
MYY_0361	-0.141516	0.947381	394.697	563.941	329.789	523.758	PTS mannose/fructose/sorbose transporter family subunit IID
MYY_0362	-0.236129	0.854022	377.059	553.841	296.161	479.831	PTS mannose/fructose/sorbose transporter subunit IIC
MYY_03620	0.627449	0.854022	122.775	331.424	350.206	330.402	IS110 family transposase
MYY_0363	-0.220151	0.865881	230.744	315.731	172.442	288.764	PTS mannose transporter subunit IIAB
MYY_0364	-0.130725	0.854022	276.113	310.282	247.251	279.654	alcohol dehydrogenase AdhP
MYY_0365	0.403286	0.256507	140.407	142.015	195.314	172.236	Cof-type HAD-IIB family hydrolase
MYY_03650	-0.17358	0.933553	164.72	163.526	128.46	158.924	hypothetical protein
MYY_0366	-0.105338	0.972892	117.37	176.272	86.2817	182.06	NCS2 family permease
MYY_03660	0.373323	0.527321	200.167	202.684	245.222	269.269	PTS ascorbate transporter subunit IIC
MYY_0368	-0.0716244	0.94929	435.851	457.851	420.379	416.502	dihydropteroate synthase
MYY_0369	-0.0751108	0.936754	575.484	602.015	559.708	540.146	bifunctional folylpolyglutamate synthase/dihydrofolate synthase
MYY_0370	0.15031	0.833475	697.715	693.015	717.472	804.248	GTP cyclohydrolase I FolE
MYY_0371	-0.0454718	0.963924	323.069	422.763	344.318	364.404	2-amino-4-hydroxy-6-hydroxymethyldihydropteridine diphosphokinase
MYY_0372	0.710149	0.00791992	342.573	288.671	476.294	545.723	DUF960 domain-containing protein
MYY_03720	0.357077	0.770065	14.3142	17.5755	21.241	18.7472	sensor histidine kinase
MYY_0373	-0.0629296	0.951489	1885.39	1741.61	1591.97	1835.57	50S ribosomal protein L13
MYY_0374	-0.0685163	0.951489	2394.43	2342.15	2056.07	2398.85	30S ribosomal protein S9
MYY_0375	0.22881	0.847091	31.5282	30.8887	37.779	34.276	site-specific integrase
MYY_0381	0.308367	0.833475	59.8803	85.3626	76.2747	99.879	hypothetical protein
MYY_0383	0.117993	0.951489	79.0642	101.45	83.3563	109.003	hypothetical protein
MYY_0384	0.145466	0.947381	73.9217	91.1971	83.1001	96.1488	hypothetical protein
MYY_0394	0.466924	0.222555	467.455	444.252	569.935	674.671	hypothetical protein
MYY_0395	0.144991	0.834487	119.237	126.797	125.917	141.985	alpha-xylosidase
MYY_0396	0.377804	0.730462	49.3193	43.6363	64.1686	55.0835	glutathione peroxidase
MYY_0397	-0.118442	0.951489	11.264	12.5486	10.9436	10.6068	LPXTG-anchored hyaluronate lyase
MYY_0399	-0.276936	0.833475	59.4074	82.7384	52.2344	62.684	bifunctional 4-hydroxy-2-oxoglutarate aldolase/2-dehydro-3-deoxy-phosphogluconate aldolase
MYY_0400	-0.219157	0.833475	71.3689	87.1754	61.0947	72.7004	sugar kinase
MYY_0401	-0.233858	0.848875	68.4989	77.3124	53.944	68.1292	RpiB/LacA/LacB family sugar-phosphate isomerase
MYY_0402	-0.0540504	0.972892	50.6164	66.4951	61.1084	49.167	gluconate 5-dehydrogenase
MYY_0404	-0.248616	0.845446	32.0979	30.7706	24.1312	28.1379	glycoside hydrolase family 88 protein
MYY_0406	-0.0843635	0.962876	39.0718	42.4227	32.6092	43.1661	PTS mannose/fructose/sorbose/N-acetylgalactosamine transporter subunit IIC
MYY_0407	-0.307773	0.730462	50.9206	62.7761	41.584	48.6027	PTS mannose/fructose/sorbose transporter family subunit IID
MYY_0410	-0.044975	0.962271	425.679	436.942	384.638	439.343	LacI family DNA-binding transcriptional regulator
MYY_0412	0.0692598	0.951489	322.97	376.697	348.209	373.092	DUF3278 domain-containing protein
MYY_0415	0.274429	0.573003	239.024	220.821	282.904	265.701	DUF3278 domain-containing protein
MYY_0416	0.447039	0.391301	204.955	187.025	260.874	267.065	helix-turn-helix transcriptional regulator
MYY_0417	0.146189	0.834487	296.287	282.66	309.918	321.948	16S rRNA (cytosine(1402)-N(4))-methyltransferase RsmH
MYY_0418	-0.00824329	0.989468	665.811	650.069	683.712	604.6	cell division protein FtsL
MYY_0419	0.0478021	0.957888	422.358	428.607	459.679	405.801	PASTA domain-containing protein
MYY_0420	0.28807	0.527321	181.901	233.938	253.858	243.78	phospho-N-acetylmuramoyl-pentapeptide-transferase
MYY_0421	-0.2751	0.376519	205.704	229.177	165.878	187.74	ATP-dependent Clp protease ATP-binding subunit
MYY_0422	0.0147792	0.987963	573.133	408.474	485.848	496.76	S-ribosylhomocysteine lyase
MYY_0423	-0.00873612	0.987187	375.166	378.445	362.205	375.696	DUF1846 domain-containing protein
MYY_0424	0.0240539	0.972892	310.309	395.3	315.375	389.422	alpha-glucosidase
MYY_0426	0.0508882	0.951489	906.363	994.699	945.29	991.99	capsular polysaccharide biosynthesis protein Cps4A
MYY_0427	0.0438729	0.951489	1143.65	1182.61	1173.56	1187.32	tyrosine-protein phosphatase CpsB
MYY_0428	0.0037559	0.990031	1414.01	1375.72	1375.43	1380.82	capsular polysaccharide biosynthesis protein CpsC
MYY_0429	-0.0141421	0.980627	1397.05	1285.37	1276.72	1344.01	polysaccharide biosynthesis tyrosine autokinase CpsD
MYY_0431	-0.0151316	0.974203	1341.7	1327.81	1262.02	1341.36	WecB/TagA/CpsF family glycosyltransferase
MYY_0432	-0.11356	0.854022	1266.67	1236.9	1114.25	1166.56	LicD family protein
MYY_0433	0.131897	0.817612	1159.66	1198.56	1258	1286.06	glycosyltransferase family 2 protein
MYY_0434	0.322668	0.111856	867.834	932.322	1109.77	1104.99	oligosaccharide repeat unit polymerase
MYY_0435	0.201997	0.527321	874.661	901.894	1007.63	1004.09	hypothetical protein
MYY_0436	0.00491256	0.989468	1308.56	1382.86	1335.94	1321.38	UDP-N-acetylglucosamine 2-epimerase (non-hydrolyzing)
MYY_0437	-0.0605629	0.95133	1636.57	1744.25	1557.43	1633.2	glucose-1-phosphate thymidylyltransferase RfbA
MYY_0438	-0.0691057	0.950908	1939.17	1878.84	1757.15	1830.3	dTDP-4-dehydrorhamnose 3,5-epimerase family protein
MYY_0439	-0.163495	0.722023	1691.96	1644.32	1475.88	1459.16	dTDP-glucose 4,6-dehydratase
MYY_0440	-0.0707743	0.95133	1002.19	1021.47	986.515	909.659	dTDP-4-dehydrorhamnose reductase
MYY_0444	0.0561858	0.951489	119.444	116.179	113.918	127.74	peptide ABC transporter substrate-binding protein
MYY_0445	-0.157367	0.834487	29.9137	34.6144	28.5561	28.2692	YSIRK-type signal peptide-containing protein
MYY_0446	-0.0186583	0.972892	925.95	871.718	875.315	874.153	PBP1A family penicillin-binding protein
MYY_0447	0.0698017	0.951489	802.223	669.59	744.023	782.719	Holliday junction resolvase RecU
MYY_0449	0.0519736	0.951489	1416.79	1310.85	1352.14	1438.09	cell division regulator GpsB
MYY_0450	-0.148737	0.839834	457.56	552.141	415.345	479.748	class I SAM-dependent RNA methyltransferase
MYY_0451	-0.147309	0.833475	640.641	778.942	616.114	642.646	mid-cell-anchored protein MapZ
MYY_0452	-0.112384	0.839834	2430.57	2559.04	2262.22	2280.3	NADP-dependent phosphogluconate dehydrogenase
MYY_0453	-0.0810466	0.919669	3002.07	3109.67	2827.17	2860.75	response regulator transcription factor
MYY_0454	-0.0707491	0.951489	181.97	193.789	166.383	185.926	choline-binding protein CbpC
MYY_0455	-0.0193486	0.972892	228.531	236.846	210.877	241.593	choline-binding protein CbpJ
MYY_0456	0.293934	0.527321	71.9826	81.0874	86.827	97.7439	MFS transporter
MYY_0460	-0.058927	0.962876	100.668	126.292	97.9263	115.987	mevalonate kinase
MYY_0461	-0.158843	0.834487	229.643	282.517	222.783	227.426	diphosphomevalonate decarboxylase
MYY_0462	-0.0395234	0.963924	296.241	350.156	300.519	317.322	phosphomevalonate kinase
MYY_0463	-0.146775	0.854022	276.985	339.263	261.96	284.634	type 2 isopentenyl-diphosphate Delta-isomerase
MYY_0464	0.281237	0.669714	389.144	351.731	499.975	386.921	cell wall-active antibiotics response protein
MYY_0465	0.137525	0.877285	451.863	409.567	504.11	429.826	sensor histidine kinase
MYY_0466	0.0791416	0.951489	462.659	443.209	514.874	427.264	response regulator transcription factor
MYY_0469	0.205967	0.864457	711.887	569.685	850.369	608.124	DNA alkylation repair protein
MYY_0470	0.363184	0.416486	318.024	274.921	414.928	337.194	serine protease
MYY_0472	-0.087503	0.892837	1328.65	1367.93	1244.07	1254.51	trigger factor
MYY_0473	-0.0516948	0.951489	138.467	152.122	137.631	138.058	ATP-dependent RecD-like DNA helicase
MYY_0474	0.045687	0.957969	396.653	420.311	410.075	419.814	signal peptidase I
MYY_0475	-0.232146	0.544943	270.97	293.477	229.89	242.959	ribonuclease HIII
MYY_0477	0.0678822	0.951489	789.339	760.538	815.618	785.239	CvpA family protein
MYY_0478	0.00481793	0.989468	226.838	241.541	244.176	217.858	endonuclease MutS2
MYY_0479	-0.154207	0.95133	79.7737	138.728	76.379	115.761	sodium:alanine symporter family protein
MYY_0480	0.232795	0.783912	140.24	126.054	156.266	152.749	carboxymuconolactone decarboxylase family protein
MYY_0481	0.257772	0.527321	168.865	169.007	191.921	206.283	TDT family transporter
MYY_0482	0.158286	0.834487	123.812	140.228	149.224	140.182	serine--tRNA ligase
MYY_0483	-0.0278623	0.972892	466.036	458.623	456.6	436.899	DUF956 family protein
MYY_0484	-0.0706848	0.951489	221.798	221.563	200.656	215.427	aspartate kinase
MYY_0485	-0.0756952	0.951489	455.589	381.606	425.437	358.506	enoyl-CoA hydratase
MYY_0486	-0.0533753	0.962876	2437.03	2328.26	2509.33	2010.63	MarR family transcriptional regulator
MYY_0487	-0.105172	0.933553	1871.47	1885.03	1900.4	1534.29	ketoacyl-ACP synthase III
MYY_0488	0.43347	0.217793	2202.82	1874.69	2481.25	2963.48	acyl carrier protein
MYY_0489	-0.0204273	0.97329	192.343	191.586	197.35	175.246	enoyl-[acyl-carrier-protein] reductase FabK
MYY_0490	-0.145256	0.834487	382.568	382.073	353.559	327.139	ACP S-malonyltransferase
MYY_0491	-0.190945	0.687712	592.734	628.003	548.697	502.954	3-oxoacyl-[acyl-carrier-protein] reductase
MYY_0492	-0.205881	0.608213	790.428	811.785	718.392	648.304	beta-ketoacyl-ACP synthase II
MYY_0493	-0.243677	0.599695	1099.31	1216.76	1046.72	874.404	acetyl-CoA carboxylase biotin carboxyl carrier protein
MYY_0494	-0.30771	0.380632	1055.43	1233.12	969.561	845.068	3-hydroxyacyl-ACP dehydratase FabZ
MYY_0495	-0.171266	0.708522	433.537	491.05	407.47	399.432	acetyl-CoA carboxylase biotin carboxylase subunit
MYY_0496	0.0850714	0.954499	409.325	704.015	617.734	534.429	acetyl-CoA carboxylase carboxyltransferase subunit beta
MYY_0497	0.671814	0.963634	5.22135	692.381	558.715	501.913	acetyl-CoA carboxylase carboxyl transferase subunit alpha
MYY_0500	0.0625876	0.951489	1707.33	1765.98	1821.24	1748.53	transcription antitermination factor NusB
MYY_0501	0.0193599	0.97329	2120.5	1977.9	2173.95	1918.67	Asp23/Gls24 family envelope stress response protein
MYY_0502	0.155343	0.839834	1112.7	972.91	1164.21	1128.26	elongation factor P
MYY_0505	-0.0915372	0.896245	638.783	717.278	628.981	622.033	Asp-tRNA(Asn)/Glu-tRNA(Gln) amidotransferase subunit GatB
MYY_0506	-0.0841069	0.933553	440.999	451.121	424.248	404.115	Asp-tRNA(Asn)/Glu-tRNA(Gln) amidotransferase subunit GatA
MYY_0507	0.195979	0.833475	314.977	288.87	330.087	353.094	Asp-tRNA(Asn)/Glu-tRNA(Gln) amidotransferase subunit GatC
MYY_0508	-0.0374707	0.963924	356.531	371.463	329.072	369.66	peptide chain release factor 3
MYY_0511	1.68327	0.573828	68.6014	303.092	402.212	754.206	50S ribosomal protein L28
MYY_0512	0.0979378	0.951489	843.268	573.077	793.5	708.005	Asp23/Gls24 family envelope stress response protein
MYY_0513	-0.0526839	0.951489	1133.76	1093.33	1103.26	1011.64	DAK2 domain-containing protein
MYY_0514	-0.0786092	0.951489	47.3059	47.7961	37.7628	51.1499	acetolactate synthase large subunit
MYY_0515	0.0983906	0.951489	97.798	104.802	103.634	109.837	acetolactate synthase small subunit
MYY_0516	-0.209732	0.785877	150.261	133.035	119.681	122.269	ketol-acid reductoisomerase
MYY_0517	-0.143919	0.933553	244.209	234.95	227.376	199.821	hypothetical protein
MYY_0518	-0.0903343	0.951489	170.734	152.487	137.261	163.064	hypothetical protein
MYY_0519	0.261931	0.834487	31.3064	36.974	33.5419	47.0368	threonine ammonia-lyase IlvA
MYY_0521	0.439981	0.217793	545.186	495.819	722.5	670.857	hypothetical protein
MYY_0522	-0.0186688	0.978452	137.094	150.772	132.066	147.567	amino acid ABC transporter ATP-binding protein
MYY_0523	-0.0119605	0.987187	74.3446	69.4112	69.4649	71.2325	ABC transporter substrate-binding protein/permease
MYY_0524	-0.0611284	0.951489	136.495	124.625	124.085	122.871	DUF2207 domain-containing protein
MYY_0527	0.085674	0.920567	586.806	624.759	616.762	648.679	undecaprenyl-diphosphate phosphatase
MYY_0528	0.016667	0.984374	48.5831	54.6101	48.3065	54.3708	DNA polymerase IV
MYY_0529	0.0640781	0.94929	2749.62	2989.21	2831.51	3072.59	formate C-acetyltransferase
MYY_0530	0.0721981	0.951489	87.4177	87.6127	86.0161	95.4222	ISL3 family transposase
MYY_0531	0.579939	0.00193341	343.252	367.315	477.69	568.461	PI-1 pilus transcriptional regulator RlrA
MYY_0532	0.283345	0.263323	583.24	645.487	699.553	771.772	PI-1 pilus tip adhesin RrgA
MYY_0533	0.255713	0.402239	1711.77	1699.59	1864.24	2151.18	PI-1 pilus major pilin RrgB
MYY_0535	0.25577	0.303186	2252.77	2559.11	2764.37	2884.2	PI-1 pilus minor pilin RrgC
MYY_0536	0.132813	0.933553	47.8339	50.9707	51.9056	54.725	PI-1 pilus system sortase SrtC-1
MYY_0537	0.226373	0.669714	121.107	127.954	141.933	144.839	PI-1 pilus system sortase SrtC-2
MYY_0538	0.191444	0.753586	150.767	156.812	169.676	176.17	PI-1 pilus system sortase SrtC-3
MYY_0543	0.330397	0.742945	26.6459	27.1794	37.2168	29.3074	ROK family transcriptional regulator
MYY_0549	-0.00787975	0.989468	158.358	141.704	148.691	145.862	TrkH family potassium uptake protein
MYY_0550	0.0912955	0.94929	127.726	118.074	132.631	125.634	Trk system potassium transporter TrkA
MYY_0551	0.0346765	0.972892	53.0573	47.9853	45.7001	56.7071	S-adenosyl-l-methionine hydroxide adenosyltransferase family protein
MYY_0552	0.0830925	0.951489	75.72	80.6877	82.7135	80.2434	ECF-type riboflavin transporter substrate-binding protein
MYY_0554	-0.122634	0.885415	141.529	159.086	124.576	147.145	ABC transporter ATP-binding protein
MYY_0555	-0.194958	0.833475	139.779	169.767	120.702	145.028	energy-coupling factor transporter transmembrane protein EcfT
MYY_0556	0.250591	0.848106	81.1547	114.012	99.2225	128.302	tRNA (cytidine(34)-2'-O)-methyltransferase
MYY_0557	-0.571081	0.000177961	1794.78	1794.16	1197.51	1181.68	ECF transporter S component
MYY_0558	-0.319227	0.282024	470.498	507.885	398.331	372.634	phosphatase PAP2 family protein
MYY_0559	-0.424455	0.0933808	631.66	697.922	505.903	467.566	hypothetical protein
MYY_0560	-0.319718	0.295926	480.308	502.078	393.423	381.099	GNAT family N-acetyltransferase
MYY_0561	-0.0552833	0.951489	1060.24	1021.72	914.753	1062.01	DNA-directed RNA polymerase subunit delta
MYY_0562	-0.24192	0.402239	325.937	336.11	272.568	278.662	CTP synthase
MYY_0563	-0.0548832	0.963634	84.934	112.606	85.1467	101.419	Na/Pi cotransporter family protein
MYY_0564	0.00244175	0.996495	29.6225	39.4257	29.3743	38.5296	bacterial Ig-like domain-containing protein
MYY_0565	-0.240119	0.400106	1862.29	1861.35	1482.88	1624.08	phosphoglycerate kinase
MYY_0566	0.227626	0.834487	78.9848	95.0157	92.5351	107.571	aromatic acid exporter family protein
MYY_0567	0.12226	0.854022	776.913	791.339	840.473	840.439	transcriptional repressor GlnR
MYY_0568	-0.0227877	0.972892	748.711	865.471	722.348	840.402	type I glutamate--ammonia ligase
MYY_0570	-0.283131	0.527321	112.157	123.713	101.674	88.7141	restriction endonuclease subunit S
MYY_0571	-0.0516589	0.962876	132.114	127.107	131.432	114.884	SAM-dependent DNA methyltransferase
MYY_0572	0.0583756	0.951489	108.411	95.9633	105.283	104.822	DEAD/DEAH box helicase family protein
MYY_0575	-0.364633	0.561106	406.682	667.604	376.817	439.32	heat-inducible transcriptional repressor HrcA
MYY_0576	-0.559007	0.0643019	773.738	1059.62	553.73	667.098	nucleotide exchange factor GrpE
MYY_0577	-0.508671	0.256507	914.78	1453.84	728.198	901.999	molecular chaperone DnaK
MYY_0578	-0.237249	0.833475	877.895	1411.15	863.833	1036.45	hypothetical protein
MYY_0579	-0.418625	0.886269	183.983	360.341	162.407	235.517	molecular chaperone DnaJ
MYY_0580	0.389348	0.544943	163.142	197.06	236.555	225.916	hypothetical protein
MYY_0581	0.127539	0.885415	430.239	437.342	478.007	455.068	hypothetical protein
MYY_0582	0.227196	0.747144	347.988	307.757	395.791	361.754	HIT family protein
MYY_0583	0.0782771	0.951489	236.29	280.949	282.299	253.412	ABC transporter ATP-binding protein
MYY_0584	0.0946668	0.918555	288.592	312.938	317.786	313.92	ABC transporter permease
MYY_0585	0.314366	0.67773	188.753	154.181	209.02	213.117	hypothetical protein
MYY_0587	-0.0109792	0.984374	310.077	327.841	315.637	307.207	response regulator transcription factor
MYY_0588	0.0732198	0.950634	225.569	245.56	235.002	252.721	sensor histidine kinase
MYY_0590	0.43696	0.282024	816.328	625.53	1016.46	912.817	bacteriocin secretion accessory protein
MYY_0593	0.210133	0.834487	800.926	615.869	783.145	839.749	bacteriocin
MYY_0594	0.213806	0.801534	1338.58	1080.96	1422.65	1350.83	bacteriocin
MYY_0595	0.377676	0.817612	54.9982	36.1363	65.3643	52.1717	CPBP family intramembrane metalloprotease
MYY_0601	0.704547	0.179106	286.755	193.107	422.507	352.994	bacteriocin
MYY_0604	0.379304	0.310609	285.679	242.725	330.608	348.861	CPBP family intramembrane metalloprotease
MYY_0605	0.146361	0.833475	330.888	347.524	351.391	388.092	phosphotransferase family protein
MYY_0606	0.0368166	0.968798	495.995	586.852	501.374	590.746	tRNA (guanosine(46)-N7)-methyltransferase TrmB
MYY_0607	0.192892	0.785877	241.157	242.391	277.524	266.813	ribosome maturation factor RimP
MYY_0608	-0.174804	0.730462	288.141	312.619	267.56	255.72	transcription termination/antitermination protein NusA
MYY_0609	-0.170533	0.854022	501.022	517.367	482.427	407.25	YlxR family protein
MYY_0610	-0.0935421	0.951489	441.545	393.163	421.525	349.807	YlxQ-related RNA-binding protein
MYY_0611	-0.198617	0.669714	417.941	439.181	390.253	344.187	translation initiation factor IF-2
MYY_0612	-0.0760433	0.951489	304.272	346.68	332.847	272.982	30S ribosome-binding factor RbfA
MYY_0617	-0.0502813	0.967098	301.035	291.941	297.843	266.258	DUF1858 domain-containing protein
MYY_0618	-0.0840953	0.93596	209.361	219.345	190.633	207.658	DUF438 domain-containing protein
MYY_0619	0.0357751	0.972892	219.108	202.32	202.873	223.97	DUF1912 family protein
MYY_0620	-0.185181	0.854022	206.576	259.215	181.804	220.507	helicase
MYY_0621	-0.265126	0.834487	93.2696	122.555	76.9602	99.2955	flavin reductase
MYY_0622	-0.267297	0.833475	86.2519	112.893	70.4419	91.9888	GNAT family N-acetyltransferase
MYY_0623	-0.298517	0.791062	78.9533	77.736	53.6089	72.2815	AAA family ATPase
MYY_0624	-0.217037	0.742945	132.558	177.164	123.653	137.697	valine--tRNA ligase
MYY_0625	0.303192	0.791062	205.765	173.589	234.277	228.85	DNA cytosine methyltransferase
MYY_0626	0.375078	0.243167	83.6869	86.1147	106.422	110.476	ATP-binding protein
MYY_0627	0.169526	0.834487	116.21	122.363	127.616	136.591	Fic family protein
MYY_0633	-0.0263718	0.974203	59.7478	65.0777	52.7043	68.0731	phenylalanine--tRNA ligase subunit alpha
MYY_0634	0.110161	0.951489	82.5588	95.5786	99.7458	88.8477	GNAT family N-acetyltransferase
MYY_0635	-0.0278854	0.972892	83.1666	92.7958	83.378	86.3181	phenylalanine--tRNA ligase subunit beta
MYY_0636	0.297081	0.679437	52.1593	54.3293	69.1259	59.5107	endonuclease/exonuclease/phosphatase family protein
MYY_0641	-0.122045	0.838568	598.3	623.218	564.941	539.514	polyribonucleotide nucleotidyltransferase
MYY_0642	-0.0912767	0.933553	1005.31	1056.76	1003.59	899.963	serine O-acetyltransferase
MYY_0643	-0.0191482	0.972892	805.624	855.134	855.714	755.561	GNAT family N-acetyltransferase
MYY_0644	-0.163234	0.722023	877.386	983.225	831.309	801.774	cysteine--tRNA ligase
MYY_0645	-0.311943	0.362312	1311.11	1605.71	1211.99	1092.8	Mini-ribonuclease 3
MYY_0646	-0.219817	0.599695	763.636	923.079	731.335	690.138	PucR family transcriptional regulator
MYY_0648	-0.0163035	0.989468	36.3127	45.3649	39.2784	39.8581	hypothetical protein
MYY_0650	0.129088	0.922149	73.9454	71.9681	83.7697	73.3735	ABC transporter permease
MYY_0651	0.0261037	0.974203	102.931	103.227	114.429	92.0212	ABC transporter ATP-binding protein
MYY_0652	0.0871474	0.951489	105.771	116.667	127.665	104.32	ABC transporter permease
MYY_0653	0.252112	0.650451	216.878	200.106	254.595	235.164	response regulator transcription factor
MYY_0654	0.0635069	0.951489	241.485	254.337	259.614	250.149	HAMP domain-containing histidine kinase
MYY_0655	-0.0823192	0.933553	3619.91	3483	3140.58	3475.27	fructose-bisphosphate aldolase
MYY_0656	0.126439	0.947381	35.0159	35.6998	38.3687	37.6493	ferric reductase-like transmembrane domain-containing protein
MYY_0661	-0.0437274	0.962271	144.971	150.612	136.332	146.081	single-stranded-DNA-specific exonuclease RecJ
MYY_0662	-0.0202399	0.972892	639.701	681.957	627.808	654.803	ribonuclease J
MYY_0663	-0.0933164	0.937017	250.196	249.747	239.134	222.285	esterase family protein
MYY_0664	0.0274865	0.972892	501.167	475.57	502.308	478.833	peptidoglycan bridge formation alanyltransferase MurM
MYY_0665	-0.0359337	0.963634	515.695	523.028	497.303	500.459	peptidoglycan bridge formation alanyltransferase MurN
MYY_0666	0.14846	0.833475	900.631	896.351	1029.45	931.232	matrixin family metalloprotease
MYY_0667	-0.150709	0.833475	262.479	274.615	249.706	226.152	excinuclease ABC subunit UvrC
MYY_0668	-0.110053	0.886649	263.967	300.982	258.111	256.187	metallophosphoesterase family protein
MYY_0669	-0.10356	0.933553	145.682	158.579	135.987	142.603	amino acid ABC transporter substrate-binding protein
MYY_0670	0.0866615	0.94929	859.348	787.641	903.47	820.683	nitroreductase family protein
MYY_0671	-0.0528432	0.951489	1210.82	1146.52	1187.36	1051.14	dipeptidase PepV
MYY_0672	-0.199722	0.763935	365.217	369.323	335.8	293.474	uracil-DNA glycosylase family protein
MYY_0675	0.0765802	0.942215	282.252	306.968	297.373	313.957	branched-chain amino acid transport system II carrier protein
MYY_0676	-0.0427364	0.967098	312.275	264.625	273.421	279.958	M42 family metallopeptidase
MYY_0677	-0.122408	0.890076	406.207	397.391	381.027	346	HIT family protein
MYY_0678	-0.162127	0.846344	591.712	505.916	472.592	496.58	M15 family metallopeptidase
MYY_0679	-0.259489	0.742945	1208.81	997.797	977.795	842.537	hypothetical protein
MYY_0680	-0.238183	0.55085	3145.87	2942.9	2358.93	2735.62	50S ribosomal protein L11
MYY_0681	-0.273502	0.400106	2786.27	2882.27	2095.54	2526.24	50S ribosomal protein L1
MYY_0684	0.0258808	0.972892	129.763	139.204	132.703	136.737	ATP-binding cassette domain-containing protein
MYY_0685	0.0792309	0.951489	169.409	190.5	179.671	194.219	ABC-2 family transporter protein
MYY_0686	0.0956129	0.94929	176.692	225.885	205.863	215.985	ABC-2 family transporter protein
MYY_0687	0.0719916	0.951489	301.021	340.617	307.848	355.601	GNAT family N-acetyltransferase
MYY_0688	0.165078	0.722499	63.9654	71.0832	73.5264	75.365	S8 family serine peptidase
MYY_0691	-0.490209	0.256507	44.9178	43.2701	30.2786	31.6588	PTS galactitol transporter subunit IIC
MYY_0692	-0.466593	0.241882	50.5986	55.08	31.3262	44.064	glycoside hydrolase family 2 protein
MYY_0699	0.0141568	0.989468	63.9587	66.6334	63.6098	66.2609	class I SAM-dependent methyltransferase
MYY_0700	0.148264	0.933553	127.376	140.926	144.829	147.462	hypothetical protein
MYY_0701	-0.0868715	0.94929	133.146	166.388	132.233	144.625	cation:proton antiporter
MYY_0702	-0.0630711	0.951489	164.56	211.168	173.744	178.897	YihY/virulence factor BrkB family protein
MYY_0704	-0.0628916	0.966378	72.1375	91.3041	68.4293	85.1881	redoxin family protein
MYY_0705	-0.00486704	0.992123	128.142	137.782	113.489	147.722	peptide-methionine (R)-S-oxide reductase MsrB
MYY_0706	-0.0204148	0.972892	366.587	427.88	371.911	397.813	response regulator transcription factor
MYY_0707	-0.131604	0.834487	323.975	366.843	297	323.131	sensor histidine kinase
MYY_0708	0.108185	0.911882	511.677	519.826	505.249	590.841	TIGR01440 family protein
MYY_0709	-0.0443041	0.954499	1312.27	1245.13	1203.91	1241.12	G5 domain-containing protein
MYY_0710	-0.152773	0.833475	126.758	146.495	122.171	119.234	aminodeoxychorismate synthase component I
MYY_0711	-0.265302	0.647836	216.505	232.884	199.043	168.282	alpha/beta hydrolase
MYY_0712	-0.15339	0.833475	207.524	223.49	194.767	186.313	N-acetylmuramoyl-L-alanine amidase family protein
MYY_0713	-0.0910007	0.933553	293.649	316.517	263.153	300.902	ROK family glucokinase
MYY_0714	0.11514	0.902174	169.311	167.312	176.034	183.37	thymidylate synthase
MYY_0715	0.844342	0.833475	211.052	109.238	172.274	402.997	DUF3042 family protein
MYY_0716	-0.0716844	0.951489	148.015	201.019	156.367	169.068	tRNA (adenosine(37)-N6)-dimethylallyltransferase MiaA
MYY_0717	-0.119399	0.854022	339.183	391.7	323.821	337.399	GTPase HflX
MYY_0718	-0.0987352	0.906235	462.478	481.817	423.045	445.277	cystathionine beta-lyase
MYY_0719	-0.109716	0.870635	466.108	488.369	445.011	425.311	ribonuclease Z
MYY_0720	-0.0203827	0.972892	442.019	513.938	475.584	449.943	SDR family oxidoreductase
MYY_0721	-0.149054	0.854022	131.167	144.826	122.992	121.679	LysR family transcriptional regulator
MYY_0722	0.0392723	0.97286	270.799	307.704	285.274	298.935	YqgQ family protein
MYY_0723	0.156371	0.854022	395.737	401.096	390.37	485.631	rhodanese-like domain-containing protein
MYY_0724	0.351003	0.55477	222.778	240.323	259.041	322.95	hypothetical protein
MYY_0726	-0.0233394	0.972892	771.812	850.683	778.188	791.883	translational GTPase TypA
MYY_0727	0.0543609	0.951489	1220.3	1402.98	1344.03	1332.1	DUF3165 family protein
MYY_0728	-0.154053	0.933553	151.934	139.356	136.037	122.196	lactococcin 972 family bacteriocin
MYY_0729	-0.326063	0.345632	82.5665	86.3114	68.937	63.5718	bacteriocin-associated integral membrane family protein
MYY_0730	-0.311126	0.815775	53.3001	69.2764	41.857	55.1406	ABC transporter ATP-binding protein
MYY_0731	-0.0239766	0.972892	149.177	151.078	144.02	146.869	UDP-N-acetylmuramoyl-L-alanine--D-glutamate ligase
MYY_0732	-0.0839397	0.951489	121.802	153.039	138.545	115.438	UDP-N-acetylglucosamine--N-acetylmuramyl-(pentapeptide) pyrophosphoryl-undecaprenol N-acetylglucosamine transferase
MYY_0733	0.000929317	0.998454	189.169	227.44	211.492	197.538	cell division protein DivIB
MYY_0734	0.157617	0.847091	540.759	507.603	523.221	631.355	orotidine-5'-phosphate decarboxylase
MYY_0735	0.0113657	0.986012	986.556	962.861	870.609	1068.03	orotate phosphoribosyltransferase
MYY_0736	-0.0461565	0.962271	1685.5	1880.26	1642.64	1753.7	hypothetical protein
MYY_0737	0.107809	0.927125	169.835	193.715	182.21	202.992	hypothetical protein
MYY_0738	-0.000530766	0.999114	134.377	138.683	137.022	131.634	hypothetical protein
MYY_0739	0.0393984	0.967098	172.103	175.611	173.716	178.267	hypothetical protein
MYY_0740	0.204715	0.782287	149.55	175.98	177.188	191.326	ABC transporter ATP-binding protein
MYY_0743	-0.132538	0.951489	32.2704	42.4805	30.5224	36.3239	amino acid ABC transporter ATP-binding protein
MYY_0749	-0.0248408	0.972892	596.345	629.039	576.734	608.972	lysine--tRNA ligase
MYY_0751	-0.312188	0.313122	1879.68	2252.8	1497.55	1774.68	L-lactate oxidase
MYY_0752	-0.306485	0.391301	1039.16	969.285	729.892	873.453	TenA family protein
MYY_0753	-0.220679	0.687712	923.375	822.71	683.638	796.518	hydroxyethylthiazole kinase
MYY_0754	-0.329173	0.409257	1139.77	980.154	760.022	908.045	thiamine phosphate synthase
MYY_0755	-0.308302	0.385586	512.984	492.163	371.677	429.374	ECF transporter S component
MYY_0756	-0.33115	0.256507	539.006	570.287	398.342	470.301	ABC transporter ATP-binding protein
MYY_0757	-0.22509	0.543974	581.686	614.048	477.902	529.523	cobalt ABC transporter permease
MYY_0758	-0.147764	0.833475	640.558	674.127	540.177	628.884	thiaminase II
MYY_0759	-0.179253	0.697898	963.927	1036.91	821.699	917.934	energy coupling factor transporter S component ThiW
MYY_0760	-0.226905	0.527321	921.036	974.255	745.675	849.293	hydroxyethylthiazole kinase
MYY_0761	-0.371879	0.15015	966.073	941.221	679.688	773.996	thiamine phosphate synthase
MYY_0762	-0.0398342	0.966378	995.242	872.886	856.585	938.246	bifunctional hydroxymethylpyrimidine kinase/phosphomethylpyrimidine kinase
MYY_0765	-0.305505	0.527321	41.5176	48.3601	34.7727	36.6693	heavy metal translocating P-type ATPase
MYY_0766	-0.205209	0.669714	5426.21	4889.19	4170.02	4662.72	pyruvate oxidase
MYY_0767	0.092705	0.947381	493.952	557.732	506.672	596.786	lactoylglutathione lyase
MYY_0772	-0.230439	0.782705	87.4137	94.5044	69.4938	83.2457	mannose-6-phosphate isomerase, class I
MYY_0773	0.0702847	0.966378	29.7956	23.9589	26.3601	29.5915	sodium-dependent transporter
MYY_0774	0.764586	0.267417	22.4843	41.7068	51.0093	55.015	MerR family transcriptional regulator
MYY_0776	0.0613911	0.951489	84.5646	91.22	87.003	93.5177	NAD(P)/FAD-dependent oxidoreductase
MYY_0777	0.0123536	0.984352	286.609	273.371	279.929	276.916	DegV family protein
MYY_0780	1.15305	0.951489	1.27301	1108.07	1168.54	1186.75	uracil phosphoribosyltransferase
MYY_0781	0.505344	0.348953	665.393	1196.55	1346.08	1231.79	ATP-dependent Clp protease proteolytic subunit ClpP
MYY_0782	0.00886586	0.989468	257.67	204.337	229.692	230.631	YlbG family protein
MYY_0783	-0.147973	0.854022	201.824	187.709	168.209	178.746	ABC transporter substrate-binding protein
MYY_0784	-0.0681937	0.954499	69.7524	78.7266	69.8687	69.2633	branched-chain amino acid ABC transporter permease
MYY_0785	-0.228247	0.742945	99.7261	107.633	80.9354	93.3814	branched-chain amino acid ABC transporter permease
MYY_0786	-0.140153	0.872576	141.355	139.298	124.541	126.485	ABC transporter ATP-binding protein
MYY_0787	-0.154572	0.854022	162.242	158.885	135.011	149.589	ABC transporter ATP-binding protein
MYY_0788	0.040137	0.972892	59.4074	60.9252	57.0869	64.8975	CBS domain-containing protein
MYY_0789	0.0383711	0.962876	636.746	624.442	632.89	643.406	peptide chain release factor 2
MYY_0790	-0.0184007	0.972892	1271.66	1215.28	1266.15	1152.65	cell division ATP-binding protein FtsE
MYY_0791	0.075049	0.933553	1264.86	1375.24	1394.39	1340.31	ABC transporter permease
MYY_0792	0.0184795	0.98379	144.943	174.231	131.117	187.056	PTS glucose transporter subunit IIABC
MYY_0793	0.129851	0.951489	32.1062	37.7169	29.9378	45.3108	endonuclease/exonuclease/phosphatase family protein
MYY_0794	0.203072	0.58118	312.187	314.372	353.159	357.28	DEAD/DEAH box helicase
MYY_0795	0.114369	0.854022	362.28	379.255	398.648	391.289	methionine adenosyltransferase
MYY_0796	-0.0622774	0.951489	1138.31	1155.6	1109.54	1053.1	dihydroorotate oxidase
MYY_0797	-0.141998	0.782705	1368.09	1489.71	1286.95	1260.04	DNA polymerase III subunit delta
MYY_0798	-0.0069514	0.989468	3375.63	2702.58	3055.67	2921.07	superoxide dismutase
MYY_0799	0.0806008	0.951489	165.384	161.485	167.517	173.335	YutD family protein
MYY_0800	0.110152	0.892837	193.913	197.8	208.312	208.037	hypothetical protein
MYY_0802	-0.104565	0.886649	193.565	220.82	186.663	192.128	ABC-F family ATP-binding cassette domain-containing protein
MYY_0803	0.344035	0.133087	413.302	440.108	530.838	535.015	peptidylprolyl isomerase
MYY_0806	0.280219	0.421599	1116.34	1192.53	1262.78	1499	30S ribosomal protein S16
MYY_0807	0.207627	0.647836	969.083	1091.13	1119.67	1220	KH domain-containing protein
MYY_0811	0.073176	0.951489	364.22	335.106	361.178	364.644	DEAD/DEAH box helicase
MYY_0812	-0.0513663	0.965341	195.443	158.984	161.628	176.8	Gfo/Idh/MocA family oxidoreductase
MYY_0813	0.304329	0.599695	724.558	563.826	818.491	754.623	PD-(D/E)XK nuclease family transposase
MYY_0814	0.0122737	0.980829	1053.2	1078.66	1084.78	1031.38	polysaccharide deacetylase family protein
MYY_0815	0.0597692	0.951489	533.398	602.713	601.569	561.775	aldo/keto reductase
MYY_0816	-0.407817	0.524529	65.6054	84.7485	51.295	59.8779	hypothetical protein
MYY_0817	-0.609052	0.0107721	128.57	129.841	80.93	86.0369	glycine--tRNA ligase subunit alpha
MYY_0818	-0.337552	0.334087	144.034	165.238	108.217	132.618	glycine--tRNA ligase subunit beta
MYY_0819	-0.101106	0.951489	243.501	251.683	173.779	282.348	DUF896 family protein
MYY_0820	-0.312762	0.684046	48.6353	46.726	40.9751	34.6262	NAD(P)H-dependent oxidoreductase
MYY_0821	-0.250294	0.854022	66.6127	60.7684	59.0457	46.4734	NAD(P)H-dependent oxidoreductase
MYY_0822	0.00461171	0.995178	70.1605	55.2574	63.7637	60.7883	FAD:protein FMN transferase
MYY_0823	-0.0759441	0.93849	852.851	972.4	813.476	889.396	FAD-dependent oxidoreductase
MYY_0824	-0.115948	0.922822	1203.15	1001	946.527	1064.16	pyridoxal 5'-phosphate synthase lyase subunit PdxS
MYY_0825	-0.0713895	0.951489	1016.05	922.521	840.728	981.313	pyridoxal 5'-phosphate synthase glutaminase subunit PdxT
MYY_0826	0.31734	0.659258	1148.54	951.829	1501.33	1078.76	hemolysin III family protein
MYY_0827	0.336194	0.697898	929.984	684.146	1180.15	832.429	DUF1836 domain-containing protein
MYY_0828	0.305054	0.679747	396.139	304.41	467.683	387.774	GNAT family N-acetyltransferase
MYY_0829	0.261191	0.722023	606.408	543.421	769.926	587.56	methylated-DNA--[protein]-cysteine S-methyltransferase
MYY_0830	0.155755	0.872576	895.603	795.325	1028.05	828.54	arsenate reductase family protein
MYY_0831	0.0223583	0.974203	1197.49	1064.08	1271.07	991.934	amino acid ABC transporter permease
MYY_0832	0.0330038	0.972892	1591.6	1655.87	1834.32	1431.02	amino acid ABC transporter ATP-binding protein
MYY_0833	0.171979	0.883607	582.786	543.984	715.314	534.238	DUF4059 family protein
MYY_0834	0.00409169	0.989468	1047.05	1030.93	1058.85	993.346	thioredoxin-disulfide reductase
MYY_0835	0.102929	0.920236	233.962	238.178	244.628	254.886	23S rRNA (guanosine(2251)-2'-O)-methyltransferase RlmB
MYY_0836	0.118288	0.860801	611.11	621.203	625.055	693.094	peptide deformylase
MYY_0838	-0.0977487	0.951489	53.5039	53.8419	50.3056	48.495	CapA family protein
MYY_0839	-0.152803	0.951489	73.994	84.7151	87.6751	51.9766	hypothetical protein
MYY_0840	-0.101883	0.95133	85.7209	86.5874	76.3631	81.8975	Cof-type HAD-IIB family hydrolase
MYY_0841	-0.246001	0.729009	109.918	121.958	93.0897	99.1999	1-alkyl-2-acetylglycerophosphocholine esterase
MYY_0842	-0.082809	0.951489	284.087	332.769	263.651	309.034	CppA family protein
MYY_0843	-0.243991	0.730462	229.204	306.956	200.353	243.902	serine hydrolase
MYY_0844	-0.258416	0.742945	156.615	216.378	138.255	167.508	EamA family transporter
MYY_0845	0.262833	0.722023	86.0514	85.515	93.9508	109.166	GntR family transcriptional regulator
MYY_0846	0.10668	0.854022	833.214	837.265	883.08	888.441	glutamine-hydrolyzing GMP synthase
MYY_0850	0.360928	0.572903	37.8251	36.7269	46.5981	47.85	helix-turn-helix transcriptional regulator
MYY_0855	0.518904	0.854022	109.381	85.8881	180.022	95.5533	ABC transporter ATP-binding protein
MYY_0859	0.162647	0.834487	93.6003	100.378	107.746	105.814	site-specific DNA-methyltransferase
MYY_0862	-0.0718147	0.962876	61.2768	82.5232	57.3913	76.8946	U32 family peptidase
MYY_0865	0.412097	0.362427	55.8632	61.3222	75.8425	77.4753	ABC transporter ATP-binding protein
MYY_0866	0.631721	0.24449	31.904	37.3374	56.3767	48.7758	ABC transporter permease
MYY_0867	0.167983	0.95133	88.4745	115.213	97.1696	127.366	helix-turn-helix transcriptional regulator
MYY_0869	-0.0633996	0.951489	189.109	250.11	204.094	207.949	nicotinate phosphoribosyltransferase
MYY_0870	-0.0804053	0.947381	370.054	378.014	356.032	340.415	ammonia-dependent NAD(+) synthetase
MYY_0871	-0.126202	0.919669	183.792	216.576	187.176	172.726	GNAT family N-acetyltransferase
MYY_0872	-0.113699	0.951489	263.906	235.834	259.768	195.256	N-acetylmuramoyl-L-alanine amidase family protein
MYY_0874	-0.0371301	0.968798	149.254	163.379	158.225	141.127	tRNA preQ1(34) S-adenosylmethionine ribosyltransferase-isomerase QueA
MYY_0875	0.181226	0.854022	292.065	306.554	375.288	291.558	glucosamine-6-phosphate deaminase
MYY_0876	0.271361	0.767812	318.685	341.732	435.164	347.558	30S ribosomal protein S21
MYY_0877	0.00828417	0.989277	573.938	564.876	561.449	567.144	HPr kinase/phosphorylase
MYY_0878	0.0795394	0.933553	839.44	866.961	882.244	892.958	prolipoprotein diacylglyceryl transferase
MYY_0879	0.00575795	0.989468	1253.12	1214.27	1273.11	1166.9	DUF948 domain-containing protein
MYY_0880	0.111073	0.886015	1129.31	1057.83	1163.25	1166.29	YtxH domain-containing protein
MYY_0881	-0.122663	0.854022	311.416	314.435	287.784	278.222	oxygen-independent coproporphyrinogen III oxidase
MYY_0882	0.0361473	0.971077	340.324	316.029	349.129	314.243	acyl-[acyl-carrier-protein] thioesterase
MYY_0883	-0.00125931	0.997658	496.328	546.117	544.172	479.118	TIGR01457 family HAD-type hydrolase
MYY_0884	0.0933917	0.926971	435.173	464.041	482.261	461.311	TIGR01906 family membrane protein
MYY_0887	-0.102161	0.951489	71.8415	84.1241	61.0824	81.9196	inositol monophosphatase family protein
MYY_0888	-0.0472675	0.972892	38.5124	52.3481	37.7698	48.4662	RsmF rRNA methyltransferase first C-terminal domain-containing protein
MYY_0890	-0.0832353	0.933553	542.27	607.173	518.732	548.254	phosphate ABC transporter substrate-binding protein PstS
MYY_0891	-0.148751	0.802753	716.965	829.433	662.937	708.176	phosphate ABC transporter permease subunit PstC
MYY_0892	-0.0474664	0.951489	717.721	844.48	734.583	750.405	phosphate ABC transporter permease PstA
MYY_0893	-0.166578	0.687799	963.097	1011.65	868.823	862.6	phosphate ABC transporter ATP-binding protein
MYY_0894	-0.080111	0.927125	994.486	1058.5	947.787	963.285	phosphate ABC transporter ATP-binding protein
MYY_0895	-0.044093	0.955305	1104.08	1279.04	1112.48	1159.08	phosphate signaling complex protein PhoU
MYY_0896	0.167868	0.854022	88.9472	85.4626	94.2161	99.1053	transporter substrate-binding domain-containing protein
MYY_0897	0.278733	0.722023	33.4166	35.5244	39.4276	42.9206	PLP-dependent aminotransferase family protein
MYY_0898	0.100864	0.95133	138.962	163.077	142.524	176.034	acetolactate decarboxylase
MYY_0899	0.147265	0.854022	173.252	193.495	185.686	213.958	YhfC family intramembrane metalloprotease
MYY_0900	-0.0672081	0.951489	180.19	229.345	184.953	198.529	UDP-N-acetylmuramate dehydrogenase
MYY_0901	-0.219106	0.599695	301.846	361.18	276.731	282.604	ABC transporter ATP-binding protein
MYY_0902	-0.156775	0.813935	300.957	317.225	273.514	272.167	ABC transporter permease
MYY_0903	0.0457103	0.963924	270.269	337.186	321.379	293.325	ABC transporter permease
MYY_0904	-0.0372945	0.963924	309.642	328.562	316.653	294.984	ABC transporter substrate-binding protein
MYY_0905	-0.08873	0.951489	121.29	134.707	120.934	115.573	LURP-one-related family protein
MYY_0906	-0.163861	0.722023	193.329	199.027	171.63	173.194	alanine--tRNA ligase
MYY_0907	0.324325	0.55085	35.3688	39.1262	43.95	47.7951	alpha-amylase
MYY_0908	-0.0659983	0.962876	72.1799	70.2119	71.8508	62.0947	ABC transporter ATP-binding protein
MYY_0909	0.100182	0.947381	86.6584	90.311	100.196	86.3174	hypothetical protein
MYY_0910	0.140831	0.81706	398.014	428.095	435.426	460.92	class I SAM-dependent rRNA methyltransferase
MYY_0911	-0.0379008	0.962876	636.592	655.98	606.175	633.747	type I 3-dehydroquinate dehydratase
MYY_0912	-0.0606791	0.951489	359.258	402.412	350.43	367.666	shikimate dehydrogenase
MYY_0913	-0.0586168	0.951489	324.78	395.282	343.377	335.146	3-dehydroquinate synthase
MYY_0914	-0.0469795	0.951489	545.433	599.713	550.056	539.818	chorismate synthase
MYY_0915	-0.0447816	0.954499	594.235	600.741	581.184	559.364	prephenate dehydrogenase
MYY_0916	0.140809	0.863712	656.504	582.51	668.064	680.854	YlbF/YmcA family competence regulator
MYY_0917	-0.137093	0.834487	404.331	439.212	393.165	360.864	3-phosphoshikimate 1-carboxyvinyltransferase
MYY_0918	-0.125411	0.870635	595.755	636.642	587.158	523.459	shikimate kinase
MYY_0919	-0.0565253	0.951489	529.313	528.047	503.886	497.577	prephenate dehydratase
MYY_0920	-0.0792655	0.933553	448.805	514.729	437.191	459.293	polyisoprenyl-teichoic acid--peptidoglycan teichoic acid transferase Psr
MYY_0921	0.011682	0.984374	202.87	224.165	215.213	207.92	phosphorylcholine transferase LicD
MYY_0922	0.0253592	0.972892	268.302	275.232	280.895	263.507	glycosyltransferase
MYY_0923	0.101635	0.919669	235.101	263.698	268.913	256.964	glycosyltransferase family 2 protein
MYY_0924	0.208044	0.55099	281.781	297.868	332.598	326.189	O-antigen polysaccharide polymerase Wzy family protein
MYY_0925	0.10395	0.870635	477.713	501.047	517.187	518.064	hypothetical protein
MYY_0926	0.15728	0.763935	586.104	600.479	653.862	648.951	adaptor protein MecA
MYY_0927	-0.200184	0.55085	547.337	561.628	471.971	478.483	homoserine dehydrogenase
MYY_0928	-0.0855844	0.920567	713.042	758.843	688.281	676.357	homoserine kinase
MYY_0930	0.0173197	0.972892	888.406	1052.06	952.195	977.015	peptide-methionine (R)-S-oxide reductase MsrB
MYY_0931	-0.00332141	0.993359	151.101	160.163	156.697	148.761	ABC transporter ATP-binding protein
MYY_0932	-0.0123215	0.984352	123.731	122.365	120.943	119.463	ABC transporter ATP-binding protein
MYY_0933	0.183417	0.661117	344.563	351.991	383.432	395.584	TRZ/ATZ family protein
MYY_0934	-0.0764354	0.947381	1685.64	1610.35	1508.15	1573.97	50S ribosomal protein L10
MYY_0935	-0.106327	0.919669	1605.45	1438.64	1344.72	1447.14	50S ribosomal protein L7/L12
MYY_0936	0.463559	0.299206	12.5487	14.5145	16.8636	19.8262	ATP-binding protein
MYY_0937	0.0571706	0.951489	701.278	705.664	727.789	713.67	NADP-specific glutamate dehydrogenase
MYY_0941	1.11134	0.334087	621.432	533.705	822.376	1651.74	type B 50S ribosomal protein L31
MYY_0942	-0.128594	0.87303	183.22	176.381	162.585	161.705	bifunctional oligoribonuclease/PAP phosphatase NrnA
MYY_0943	0.121115	0.854022	544.902	580.184	593.254	610.911	flavodoxin
MYY_0947	0.39933	0.0335776	3423.48	3512.03	4286.68	4724.55	50S ribosomal protein L19
MYY_0948	0.478836	0.242522	195.482	203.723	313.439	233.088	SAP domain-containing protein
MYY_0949	0.0662779	0.951489	354.953	334.861	390.683	320.518	sugar-phosphatase
MYY_0950	0.0532762	0.962271	218.066	197.805	222.985	202.545	HD domain-containing protein
MYY_0951	0.25306	0.834487	95.8297	105.423	101.884	134.442	DUF1934 domain-containing protein
MYY_0952	0.176202	0.862029	210.736	188.052	223.967	221.119	putative DNA-binding protein
MYY_0953	-0.0320073	0.966378	368.093	383.53	366.933	356.505	signal recognition particle protein
MYY_0954	0.0966075	0.920567	693.629	641.499	680.568	727.978	uracil transporter
MYY_0955	0.128299	0.892837	283.62	275.075	324.234	276.988	16S rRNA (guanine(527)-N(7))-methyltransferase RsmG
MYY_0956	0.148867	0.870635	1032.64	868.896	1108.63	972.052	LemA family protein
MYY_0957	0.0703853	0.951489	867.644	866.381	977.809	813.419	zinc metalloprotease HtpX
MYY_0958	0.172647	0.854022	90.4241	99.145	114.717	95.1013	ABC-F family ATP-binding cassette domain-containing protein
MYY_0960	-0.0892459	0.933553	431.77	433.779	390.879	410.866	DUF177 domain-containing protein
MYY_0961	-0.108509	0.919669	523.846	476.946	440.685	475.749	endonuclease III
MYY_0962	0.0275884	0.972892	1738.43	1524.09	1506.39	1779.51	bifunctional pyr operon transcriptional regulator/uracil phosphoribosyltransferase PyrR
MYY_0963	-0.0660043	0.951489	2450.41	2285.77	2082.58	2382.15	aspartate carbamoyltransferase catalytic subunit
MYY_0964	-0.191131	0.669714	2910.47	2894.69	2316.26	2696.97	glutamine-hydrolyzing carbamoyl-phosphate synthase small subunit
MYY_0965	-0.18325	0.654818	2898.09	3036.14	2401.13	2746.79	carbamoyl-phosphate synthase large subunit
MYY_0966	0.0463735	0.962876	193.899	217.655	204.73	213.081	phosphorylcholine transferase LicD
MYY_0967	0.167408	0.854022	166.751	191.178	213.229	181.209	phosphorylcholine transferase LicD
MYY_0968	0.306298	0.334087	105.909	114.178	135.879	131.746	type IV teichoic acid flippase TacF
MYY_0969	0.260358	0.598461	1070.65	959.865	1296.16	1101.12	2-C-methyl-D-erythritol 4-phosphate cytidylyltransferase
MYY_0970	0.090467	0.933887	1281.53	1302.7	1458.23	1248.37	alcohol dehydrogenase catalytic domain-containing protein
MYY_0971	0.122853	0.880553	1386.6	1390.7	1615.24	1359.95	choline kinase LicA
MYY_0972	0.0894685	0.947381	1267.02	1208.07	1401.87	1191.2	DMT family transporter
MYY_0973	0.0756558	0.95133	1022.84	1098.09	1163.77	1033.39	NTP transferase domain-containing protein
MYY_0976	0.115419	0.951489	85.27	122.861	94.0117	127.043	TIGR00341 family protein
MYY_0977	-0.154225	0.854022	273.991	343.79	242.393	303.14	type I DNA topoisomerase
MYY_0978	0.0330099	0.972892	229.832	269.323	246.289	255.231	YbaN family protein
MYY_0979	-0.028395	0.972892	261.421	302.686	258.345	285.34	copper homeostasis protein CutC
MYY_0980	-0.148805	0.951489	37.2313	55.2389	40.0265	41.429	MmcQ/YjbR family DNA-binding protein
MYY_0983	-0.503972	0.334087	41.0786	47.3033	28.1035	33.1948	3-isopropylmalate dehydrogenase
MYY_0989	0.231246	0.781288	33.8318	39.2268	39.3469	44.9527	McrB family protein
MYY_0990	0.0820653	0.951489	43.9466	45.3872	47.9005	45.1575	McrC family protein
MYY_0991	-0.127063	0.95133	77.3289	91.9249	61.732	90.8618	GMP reductase
MYY_0992	-0.328951	0.719837	48.9537	53.4469	40.0884	40.0651	ribonuclease III
MYY_0993	-0.23937	0.527321	106.782	126.139	93.0813	100.801	chromosome segregation protein SMC
MYY_0994	-0.237354	0.599695	205.124	237.202	182.383	186.229	Cof-type HAD-IIB family hydrolase
MYY_0995	-0.10635	0.926971	234.855	288.249	233.537	243.398	Cof-type HAD-IIB family hydrolase
MYY_0996	-0.246166	0.456001	264.121	288.09	220.899	237.221	signal recognition particle-docking protein FtsY
MYY_0997	0.0300326	0.972892	1003.4	971.286	1057.48	927.723	glucose-6-phosphate dehydrogenase
MYY_0998	0.187658	0.703522	575.794	614.373	698.339	634.434	amino acid ABC transporter ATP-binding protein
MYY_0999	0.141072	0.833475	451.85	459.374	519.608	469.17	ABC transporter substrate-binding protein/permease
MYY_1000	0.117723	0.951489	29.8438	26.4801	31.1805	29.191	CPBP family intramembrane metalloprotease
MYY_1001	0.0231871	0.972892	150.736	205.629	181.993	172.68	excinuclease ABC subunit B
MYY_1002	0.468567	0.58015	152.152	311.643	318.997	305.463	GNAT family N-acetyltransferase
MYY_1004	0.9779	0.927125	50.839	530.284	546.25	552.351	8-oxo-dGTP diphosphatase
MYY_1005	0.902526	0.951489	13.4703	336.496	294.644	331.744	transcription repressor NadR
MYY_1006	1.03022	0.951489	0.253156	136.122	122.201	143.925	ECF transporter S component
MYY_1007	0.428876	0.0546854	429.913	495.854	591.622	633.243	ECF transporter S component
MYY_1008	0.128356	0.854022	468.559	452.489	483.17	509.627	phosphopantothenoylcysteine decarboxylase
MYY_1009	0.217238	0.669714	223.746	222.248	245.751	265.416	phosphopantothenate--cysteine ligase
MYY_1010	-0.267597	0.783912	256.374	336.001	191.86	291.977	formate--tetrahydrofolate ligase
MYY_1011	0.0558295	0.951489	320.3	342.34	308.176	370.325	A/G-specific adenine glycosylase
MYY_1012	0.0349569	0.963634	895.85	948.809	935.589	923.921	response regulator transcription factor
MYY_1013	-0.0214462	0.972892	945.468	1020.76	944.811	961.022	cell wall metabolism sensor histidine kinase VicK
MYY_1014	-0.0510356	0.951489	769.655	802.754	721.879	772.687	MBL fold metallo-hydrolase
MYY_1015	0.247367	0.854022	127.066	110.548	136.605	142.443	hypothetical protein
MYY_1016	0.139966	0.933553	170.884	166.739	175.823	191.269	type II toxin-antitoxin system RelE/ParE family toxin
MYY_1017	0.221112	0.834487	67.3514	84.3539	79.6485	93.9128	ion transporter
MYY_1019	-0.0405178	0.955305	2913.71	2920.69	2777.07	2810.34	L-lactate dehydrogenase
MYY_1020	0.0188745	0.972892	768.217	762.333	771.356	755.957	DNA gyrase subunit A
MYY_1021	0.223031	0.527321	973.574	949.287	1117.94	1093.31	sortase SrtA
MYY_1022	0.0433215	0.972892	46.5655	42.5805	45.3794	45.347	formate/nitrite transporter family protein
MYY_1025	0.0842238	0.951489	105.885	97.9506	102.789	110.566	DUF2130 domain-containing protein
MYY_1026	-0.0823818	0.951489	169.25	198.343	175.908	164.852	tRNA pseudouridine(55) synthase TruB
MYY_1027	-0.102733	0.951489	94.9681	112.476	80.0591	110.06	uridine kinase
MYY_1028	-0.0664159	0.951489	78.7447	91.6705	74.6905	85.2962	exodeoxyribonuclease VII large subunit
MYY_1029	0.0329581	0.97329	131.784	155.351	134.256	154.38	exodeoxyribonuclease VII small subunit
MYY_1030	0.0174342	0.98329	122.528	156.578	130.25	146.917	polyprenyl synthetase family protein
MYY_1031	-0.101426	0.94929	160.367	205.372	156.557	177.965	TlyA family RNA methyltransferase
MYY_1032	-0.160927	0.863712	248.149	270.559	203.91	253.119	arginine repressor
MYY_1033	-0.215863	0.612551	224.621	252.561	188.242	216.005	DNA repair protein RecN
MYY_1034	-0.176874	0.834487	275.951	366.785	268.677	288.77	serine/threonine protein phosphatase
MYY_1035	-0.0520505	0.962876	268.212	364.679	281.1	317.602	elongation factor 4
MYY_1042	-0.236001	0.854022	124.253	95.215	94.1144	90.4858	galactose-6-phosphate isomerase subunit LacA
MYY_1043	-0.151569	0.923633	173.3	139.977	131.448	147.882	galactose-6-phosphate isomerase subunit LacB
MYY_1044	-0.329574	0.421599	148.758	138.878	107.235	118.762	tagatose-6-phosphate kinase
MYY_1045	-0.12986	0.926971	134.212	133.653	105.323	136.324	tagatose-bisphosphate aldolase
MYY_1048	-0.494808	0.353743	33.1796	44.3703	23.8653	30.1279	PTS transporter subunit EIIC
MYY_1049	0.0739112	0.963634	24.5103	27.8169	23.6949	30.5276	6-phospho-beta-galactosidase
MYY_1051	0.136652	0.864838	222.076	206.618	226.867	238.273	DeoR/GlpR transcriptional regulator
MYY_1052	0.0948587	0.886269	1327.37	1407.14	1468.2	1404.57	class 1b ribonucleoside-diphosphate reductase subunit beta
MYY_1053	0.0893718	0.896211	1267.36	1278.5	1351.79	1315.05	class 1b ribonucleoside-diphosphate reductase subunit alpha
MYY_1054	0.613067	0.00261045	897.824	855.39	1244.1	1402.36	glutaredoxin-like protein NrdH
MYY_1055	-0.132422	0.882265	5571.47	4603.21	4492.85	4679.51	phosphocarrier protein HPr
MYY_1056	-0.283431	0.282024	2638.26	2513.91	2060.39	2112.67	phosphoenolpyruvate--protein phosphotransferase
MYY_1057	-0.0956434	0.933553	92.2973	89.0551	85.3	81.9566	pneumococcal-type histidine triad protein
MYY_1058	0.0675658	0.951489	91.8101	93.3984	102.479	88.4502	pneumococcal histidine triad protein PhtE
MYY_1063	-0.0466112	0.963634	193.838	225.72	181.153	218.392	peptidase T
MYY_1065	-0.221236	0.593099	471.141	506.394	374.258	451.682	PI-2 pilus tip adhesin PitA
MYY_1066	-0.308534	0.308085	972.473	1065.48	741.417	878.736	PI-2 pilus system signal peptidase SipA
MYY_1067	-0.104553	0.884361	1035.27	1187.65	956.33	1077.02	PI-2 pilus major pilin PitB
MYY_1068	-0.314028	0.281074	1061.84	1187.79	818.48	962.433	PI-2 pilus system class B sortase SrtG1
MYY_1069	-0.116922	0.870635	462.483	551.563	451.19	467.205	class B sortase
MYY_1070	0.000594884	0.999114	64.3308	72.9478	63.7799	71.2675	ferrochelatase
MYY_1071	0.36345	0.527321	371.65	290.855	448.972	393.752	large conductance mechanosensitive channel protein MscL
MYY_1073	0.358609	0.514781	177.96	148.251	199.21	214.715	QueT transporter family protein
MYY_1074	0.188673	0.84783	96.93	94.98	117.683	97.5853	aspartate-semialdehyde dehydrogenase
MYY_1075	0.180381	0.854022	72.6883	82.8687	91.9629	81.0205	4-hydroxy-tetrahydrodipicolinate synthase
MYY_1076	0.0492832	0.954499	189.118	187.095	185.536	198.214	tRNA uridine-5-carboxymethylaminomethyl(34) synthesis GTPase MnmE
MYY_1078	-0.119883	0.934259	171.663	162.249	136.65	166.918	thymidine kinase
MYY_1079	-0.148056	0.833475	234.535	247.086	203.976	224.056	peptide chain release factor 1
MYY_1080	0.151979	0.833475	399.09	394.137	450.778	417.124	peptide chain release factor N(5)-glutamine methyltransferase
MYY_1081	0.0553574	0.951489	1151.35	1200.76	1263.05	1141	threonylcarbamoyl-AMP synthase
MYY_1082	0.0273738	0.972892	974.652	1065.35	1110.69	931.624	GNAT family N-acetyltransferase
MYY_1083	0.117537	0.883607	674.394	654.995	756.005	664.009	serine hydroxymethyltransferase
MYY_1084	0.0871478	0.936461	498.473	478.966	530.59	492.336	nucleoid-associated protein
MYY_1085	0.0922461	0.951489	135.188	129.015	137.159	140.706	cell wall hydrolase Pmp23
MYY_1086	0.118076	0.922597	6581.33	5512.03	6909.17	6041.97	DUF1002 domain-containing protein
MYY_1087	-0.172725	0.785877	399.935	385.781	361.807	324.695	23S rRNA (uracil(1939)-C(5))-methyltransferase RlmD
MYY_1089	0.0987625	0.933553	589.774	637.741	579.568	715.212	iron-siderophore ABC transporter substrate-binding protein
MYY_1090	0.122782	0.872576	254.47	293.326	273.432	313.108	iron ABC transporter permease
MYY_1091	0.0772029	0.951489	178.62	220.083	196.021	216.959	iron ABC transporter permease
MYY_1092	0.0462395	0.962876	250.856	298.069	265.351	291.514	ABC transporter ATP-binding protein
MYY_1101	-0.00982829	0.989468	25.3807	24.6733	24.0358	25.0049	recombinase family protein
MYY_1102	-0.301812	0.833475	50.9206	46.1227	36.2422	41.6229	hypothetical protein
MYY_1104	0.00544641	0.995178	34.5173	46.4091	37.866	41.6656	ATP-grasp domain-containing protein
MYY_1105	-0.0988945	0.951489	44.8682	59.5086	44.5391	50.9727	ADP-ribosylglycohydrolase family protein
MYY_1106	0.115928	0.872576	275.791	289.668	287.566	315.913	diacylglycerol kinase family lipid kinase
MYY_1110	0.0769677	0.962876	89.4226	81.6938	82.4023	96.0877	GNAT family N-acetyltransferase
MYY_1112	0.0533252	0.972892	118.036	118.362	119.944	121.807	aminoglycoside phosphotransferase
MYY_1114	0.0184309	0.972892	233.645	266.708	235.998	262.352	FtsW/RodA/SpoVE family cell cycle protein
MYY_1115	-0.125458	0.833475	464.537	471.502	415.653	429.476	phosphoenolpyruvate carboxylase
MYY_1116	0.215037	0.90203	25.1373	29.5618	26.1666	36.32	ABC transporter substrate-binding protein
MYY_1117	0.0669252	0.972892	21.7382	29.3425	22.8729	29.5796	ABC transporter permease
MYY_1118	-0.283073	0.863712	28.8818	47.3467	28.7782	32.3375	ABC transporter ATP-binding protein
MYY_1119	-0.0233786	0.972892	426.048	443.997	386.958	456.547	DNA primase
MYY_1120	-0.240023	0.391301	1249.6	1421.93	1079.96	1144.15	RNA polymerase sigma factor RpoD
MYY_1121	-0.158917	0.833475	1774.93	2228.62	1710.48	1809.35	metal-sulfur cluster assembly factor
MYY_1122	-0.097724	0.911882	371.68	366.368	332.413	347.372	alpha-galactosylglucosyldiacylglycerol synthase
MYY_1123	-0.158959	0.746846	351.505	390.284	320.673	332.704	glycosyltransferase family 4 protein
MYY_1124	0.202679	0.801534	459.148	490.486	509.856	566.226	PspC domain-containing protein
MYY_1125	0.0426405	0.972892	636.649	478.358	592.902	544.261	DUF4044 domain-containing protein
MYY_1126	-0.00762672	0.989468	328.406	309.666	306.914	319.109	GTPase ObgE
MYY_1127	0.0791055	0.951489	696.916	597.481	652.532	699.594	hypothetical protein
MYY_1130	0.01721	0.974203	381.056	387.007	352.297	413.939	UDP-N-acetylglucosamine 1-carboxyvinyltransferase
MYY_1131	-0.0309966	0.968798	560.334	607.831	542.786	582.308	GNAT family N-acetyltransferase
MYY_1132	-0.0278115	0.972892	563.219	678.198	583.802	612.226	CBS domain-containing protein
MYY_1133	-0.0728753	0.947381	711.491	779.792	669.606	725.456	methionyl aminopeptidase
MYY_1136	-0.126903	0.834487	313.522	352.466	293.547	306.157	DNA helicase PcrA
MYY_1137	-0.0323551	0.972892	84.7929	95.8736	79.5528	94.262	DNA repair protein RadC
MYY_1138	-0.107265	0.919669	229.558	240.038	218.052	210.919	gamma-glutamyl-gamma-aminobutyrate hydrolase family protein
MYY_1139	-0.0834826	0.950908	241.516	245.515	227.192	225.464	redox-sensing transcriptional repressor Rex
MYY_1140	0.139657	0.854022	1139.26	1263.43	1377.14	1222.98	DUF4649 family protein
MYY_1141	0.160423	0.767812	1184.95	1261.67	1379.2	1310.22	DUF1831 domain-containing protein
MYY_1142	0.0635564	0.951489	589.163	577.862	582.146	620.033	cysteine desulfurase
MYY_1143	0.0290835	0.968798	401.835	417.142	408.202	414.478	ribose-phosphate diphosphokinase
MYY_1145	0.0565112	0.954499	206.666	228.996	209.565	236.236	GTP pyrophosphokinase family protein
MYY_1146	-0.0705442	0.951489	288.224	308.884	264.944	294.882	NAD kinase
MYY_1147	-0.146961	0.833475	312.783	362.745	297.336	302.04	RluA family pseudouridine synthase
MYY_1148	-0.255583	0.608096	605.544	795.905	532.064	620.14	phosphate acetyltransferase
MYY_1151	0.351334	0.525775	718.235	577.588	879.933	753.108	YbaB/EbfC family nucleoid-associated protein
MYY_1152	-0.170467	0.95133	34.0381	37.1583	25.4921	36.9139	DUF1275 domain-containing protein
MYY_1153	-0.182309	0.599695	3903.06	4006.46	3340.26	3524.79	50S ribosomal protein L21
MYY_1155	0.0293407	0.97286	3217.09	3233.7	2998.67	3491.33	50S ribosomal protein L27
MYY_1158	0.319469	0.361249	175.601	167.824	201.62	221.262	bifunctional riboflavin kinase/FAD synthetase
MYY_1159	0.299413	0.622038	124.692	139.765	137.27	183.279	YitT family protein
MYY_1160	0.132724	0.854022	464.969	444.966	497.994	485.302	DegV family protein
MYY_1161	0.511158	0.292214	1154.57	932.695	1190.22	1757.47	HU family DNA-binding protein
MYY_1162	-0.0566979	0.951489	149.76	159.195	138.715	153.777	ABC-F family ATP-binding cassette domain-containing protein
MYY_1163	0.0588513	0.951489	193.538	205.081	201.249	207.412	MutR family transcriptional regulator
MYY_1164	-0.0308287	0.972892	31.5176	38.0248	30.9586	35.8973	MFS transporter
MYY_1165	-0.0791331	0.951489	172.695	223.762	176.418	191.789	NAD-dependent DNA ligase LigA
MYY_1166	0.258981	0.833475	237.317	427.9	361.46	416.108	type I pullulanase
MYY_1167	1.06193	0.951489	0.375204	233.832	228.309	238.596	NADP-dependent glyceraldehyde-3-phosphate dehydrogenase
MYY_1168	-0.375159	0.0818794	249.941	270.034	200.467	193.793	1,4-alpha-glucan branching protein GlgB
MYY_1169	-0.307852	0.334087	244.178	260.238	186.196	215.148	glucose-1-phosphate adenylyltransferase
MYY_1170	-0.220453	0.556441	264.285	284.175	222.107	241.246	glucose-1-phosphate adenylyltransferase subunit GlgD
MYY_1171	-0.346946	0.263323	224.642	259.905	173.664	201.002	glycogen synthase GlgA
MYY_1173	-0.103829	0.951489	26.4698	27.8968	27.5557	22.134	glycerate kinase
MYY_1174	0.152084	0.947381	63.0954	74.0262	80.6915	68.6358	YueI family protein
MYY_1175	-0.167713	0.669714	5951.39	5968.5	5049.38	5405.92	phosphopyruvate hydratase
MYY_1180	-0.188019	0.854022	92.0896	129.191	83.0802	107.483	ATP-dependent nuclease subunit B
MYY_1181	-0.365656	0.179106	142.124	163.868	108.554	125.014	helicase-exonuclease AddAB subunit AddA
MYY_1182	-0.417323	0.402239	96.1402	116.187	65.8175	90.6108	hypothetical protein
MYY_1183	-0.1065	0.854022	552.066	594.78	526.285	521.571	G5 domain-containing protein
MYY_1184	-0.0825989	0.933553	411.354	452.689	390.288	412.357	ribosome biogenesis GTPase YlqF
MYY_1185	-0.109525	0.872576	564.656	577.952	533.907	508.513	ribonuclease HII
MYY_1186	-0.0426322	0.962271	388.848	378.4	364.396	369.751	ClC family H(+)/Cl(-) exchange transporter
MYY_1187	0.0629401	0.951489	208.175	206.472	218.303	208.31	tyrosine recombinase XerS
MYY_1188	0.0558053	0.951489	282.59	330.107	313.676	311.808	lipoate--protein ligase
MYY_1189	-0.067884	0.95133	275.34	304.311	263.282	280.701	dihydrolipoyl dehydrogenase
MYY_1190	0.0271929	0.972892	210.486	240.27	221.609	229.823	dihydrolipoamide acetyltransferase
MYY_1191	-0.0719387	0.951489	198.817	207.642	180.17	200.748	alpha-ketoacid dehydrogenase subunit beta
MYY_1192	-0.0660039	0.951489	147.461	175.148	147.112	155.548	thiamine pyrophosphate-dependent dehydrogenase E1 component subunit alpha
MYY_1193	-0.0337358	0.966378	340.349	386.499	344.905	353.021	sodium-coupled multidrug efflux MATE transporter PdrM
MYY_1194	-0.0610187	0.951489	397.945	474.264	395.434	426.006	dihydroorotase
MYY_1195	-0.122732	0.864838	446.992	491.238	429.25	417.867	8-oxo-dGTP diphosphatase
MYY_1196	0.101033	0.947381	243.42	217.073	228.297	259.818	uracil-DNA glycosylase
MYY_1197	0.35826	0.397335	111.183	135.623	152.794	157.577	hypothetical protein
MYY_1198	0.181918	0.833475	130.11	139.032	140.481	160.199	noncanonical pyrimidine nucleotidase, YjjG family
MYY_1200	-0.0287602	0.972892	74.7261	79.4499	77.2085	71.4061	pneumococcal histidine triad protein PhtB
MYY_1201	0.00902441	0.989468	91.7319	117.438	101.436	104.89	zinc-binding lipoprotein AdcAII
MYY_1202	0.109047	0.922149	102.458	122.435	118.616	119.47	amino acid permease
MYY_1203	-0.0405314	0.963634	721.991	686.42	681.681	668.248	thiol-disulfide oxidoreductase-associated lipoprotein SdbB
MYY_1204	0.230763	0.608096	341.529	325.651	397.818	373.78	thiol-disulfide oxidoreductase-associated membrane protein CcdA2
MYY_1205	-0.057719	0.963634	154.822	157.85	151.972	143.752	hypothetical protein
MYY_1206	-0.276929	0.832099	273.983	224.811	215.195	191.776	hypothetical protein
MYY_1211	0.0632663	0.951489	123.589	140.284	134.741	136.196	glycerophosphodiester phosphodiesterase
MYY_1212	0.0277801	0.972892	175.508	205.896	191.116	190.612	3'-5' exonuclease
MYY_1213	0.135417	0.833475	914.475	918.436	990.723	992.294	chromosome segregation protein RocS
MYY_1214	-0.0774563	0.933553	807.4	900.547	796.89	794.391	5'-methylthioadenosine/adenosylhomocysteine nucleosidase
MYY_1215	0.0905	0.933553	777.388	901.369	863.122	893.06	hypothetical protein
MYY_1216	0.0747406	0.947381	843.372	930.889	929.06	907.987	NUDIX hydrolase
MYY_1217	0.0283948	0.968798	505.996	529.709	516.388	523.308	bifunctional UDP-N-acetylglucosamine diphosphorylase/glucosamine-1-phosphate N-acetyltransferase GlmU
MYY_1218	0.314639	0.514781	89.7887	94.7005	112.739	113.065	glycoside hydrolase family 25 protein
MYY_1219	0.151711	0.859763	122.567	117.968	126.485	137.178	DUF368 domain-containing protein
MYY_1220	-0.0298177	0.972892	268.717	237.202	240.098	249.52	aminoacyl-tRNA deacylase
MYY_1221	-0.0343283	0.971077	262.598	277.022	268.197	250.063	histidine phosphatase family protein
MYY_1224	0.261111	0.403269	4699.33	4541.97	5707.94	5199.05	peptidylprolyl isomerase PrsA
MYY_1225	-0.0824774	0.933553	645.868	682.953	593.926	641.678	O-methyltransferase
MYY_1226	-0.0821121	0.920567	481.214	514.958	453.82	472.265	oligoendopeptidase F
MYY_1228	0.097834	0.95133	231.627	208.688	249.517	215.079	SAM-dependent methyltransferase TehB
MYY_1229	0.0899279	0.951489	283.327	234.161	311.046	232.304	SsrA-binding protein SmpB
MYY_1230	0.0434011	0.963924	175.781	167.93	185.073	163.815	ribonuclease R
MYY_1231	0.171389	0.885137	211.924	263.051	274.507	249.449	preprotein translocase subunit SecG
MYY_1232	0.00457981	0.989468	196.601	212.296	205.134	198.241	multidrug efflux MFS transporter
MYY_1233	-0.0269535	0.972892	349.386	407.471	382.493	346.603	dephospho-CoA kinase
MYY_1234	0.00800334	0.989468	337.812	387.287	376.063	339.842	DNA-formamidopyrimidine glycosylase
MYY_1235	-0.0445949	0.962876	392.237	376.559	379.053	355.401	GTPase Era
MYY_1236	-0.0518757	0.962876	507.325	454.638	476.102	439.424	diacylglycerol kinase
MYY_1237	0.0225735	0.972892	447.434	450.47	456.786	441.358	rRNA maturation RNase YbeY
MYY_1238	0.0377787	0.963634	262.087	263.2	255.209	276.19	Rqc2 family fibronectin-binding protein PavA
MYY_1239	-0.0550936	0.951489	1273.66	1363.67	1149.15	1350.85	endo-beta-N-acetylglucosaminidase
MYY_1240	-0.148011	0.833475	583.635	644.917	502.267	589.125	dihydroorotate dehydrogenase
MYY_1241	-0.0604542	0.95555	398.163	459.746	350.553	459.236	dihydroorotate dehydrogenase electron transfer subunit
MYY_1242	0.0310763	0.972892	373.284	369.345	376.415	371.243	VOC family protein
MYY_1243	0.032244	0.968798	1219.71	1151.91	1214.28	1176.51	50S ribosomal protein L20
MYY_1244	0.0608127	0.951489	1705.74	1648.91	1734.43	1714.24	50S ribosomal protein L35
MYY_1245	0.0204134	0.972892	665.564	720.653	661.677	722.079	translation initiation factor IF-3
MYY_1246	-0.33313	0.527321	74.3344	68.6085	57.1168	54.8347	membrane protein
MYY_1247	-0.401679	0.514781	92.5209	84.7151	63.7859	68.7669	ABC transporter ATP-binding protein
MYY_1250	0.168702	0.936754	52.0596	47.1283	60.0017	49.9606	GNAT family N-acetyltransferase
MYY_1251	-0.279275	0.770065	106.055	103.985	86.0185	84.5765	alanine dehydrogenase
MYY_1253	-0.0163638	0.986012	143.477	178.99	145.459	167.438	hypothetical protein
MYY_1254	0.0592974	0.951489	1023.24	1144.43	1085.75	1135.1	TfoX/Sxy family protein
MYY_1255	-0.00688343	0.989468	830.814	902.292	860.775	835.349	GNAT family N-acetyltransferase
MYY_1257	-0.0708149	0.94929	551.495	612.65	523.495	566.826	PhoH family protein
MYY_1258	-0.0151499	0.981682	688.754	787.38	687.905	748.067	YozE family protein
MYY_1259	-0.079948	0.947945	399.28	449.852	371.271	419.006	RNA-binding virulence regulatory protein CvfB
MYY_1260	-0.117527	0.875047	938.061	865.278	795.509	844.756	ribosome recycling factor
MYY_1261	-0.0448021	0.962876	736.796	741.016	648.02	764.5	UMP kinase
MYY_1262	0.262086	0.890585	17.7221	20.9218	16.5768	29.1098	methylenetetrahydrofolate--tRNA-(uracil(54)-C(5))-methyltransferase (FADH(2)-oxidizing) TrmFO
MYY_1263	-0.195729	0.746846	227.948	271.811	203.536	225.173	16S rRNA (cytidine(1402)-2'-O)-methyltransferase
MYY_1264	-0.106641	0.944382	270.696	278.041	239.503	262.719	DNA replication initiation control protein YabA
MYY_1265	-0.0736246	0.951489	187.523	232.211	187.731	203.775	DNA polymerase III subunit delta'
MYY_1266	-0.0440618	0.966378	167.972	203.794	172.937	180.972	dTMP kinase
MYY_1267	-0.119759	0.897558	155.107	177.233	149.284	151.222	pyrroline-5-carboxylate reductase
MYY_1268	0.0293301	0.972892	138.112	142.828	142.45	139.77	glutamate-5-semialdehyde dehydrogenase
MYY_1269	0.0478014	0.963924	82.8473	86.1982	83.3494	88.7528	glutamate 5-kinase
MYY_1270	0.132832	0.833475	250.802	255.144	274.97	271.243	phosphorylcholine esterase CbpE
MYY_1271	-0.0225365	0.972892	301.954	291.695	296.789	279.056	RluA family pseudouridine synthase
MYY_1272	0.0281977	0.972892	334.456	331.159	339.036	329.653	signal peptidase II
MYY_1273	0.0736802	0.95133	253.658	284.956	280.131	276.936	LysR family transcriptional regulator
MYY_1276	0.0244488	0.972892	158.915	156.158	160.555	155.198	Cof-type HAD-IIB family hydrolase
MYY_1277	-0.239688	0.665918	372.313	456.533	312.338	377.531	N-carbamoylputrescine amidase
MYY_1278	-0.294493	0.608096	339.09	454.583	277.082	358.276	agmatine deiminase
MYY_1279	-0.29178	0.650451	268.518	373.941	227.527	287.331	carboxynorspermidine decarboxylase
MYY_1280	-0.195903	0.838568	147.988	180.302	120.55	161.33	saccharopine dehydrogenase family protein
MYY_1281	-0.0169754	0.989468	32.2911	64.6727	34.7154	58.8405	polyamine aminopropyltransferase
MYY_1283	-0.157235	0.968798	62.3528	149.577	78.2732	106.794	IS110 family transposase
MYY_1285	-0.352728	0.675332	76.6138	113.057	60.1677	85.4893	aminotransferase class I/II-fold pyridoxal phosphate-dependent enzyme
MYY_1288	0.145133	0.886649	81.5843	74.8636	93.2724	77.2038	ABC transporter permease
MYY_1289	0.274426	0.854022	64.9841	55.5503	87.8492	55.7615	ABC transporter ATP-binding protein
MYY_1290	1.13745	3.84236e-07	2230.71	1628.48	4308.42	4093.58	PspC domain-containing protein
MYY_1291	-0.127139	0.854022	266.768	270.528	248.948	235.337	RNA-binding transcriptional accessory protein
MYY_1293	0.34063	0.256507	877.095	786.027	1035.57	1042.64	permease
MYY_1294	0.188255	0.782705	804.784	729.92	911.519	812.316	TIGR03943 family protein
MYY_1295	-0.0738986	0.966378	42.8777	61.7818	41.8879	55.5169	alpha/beta hydrolase
MYY_1298	-0.239248	0.854022	38.431	48.5001	34.8966	37.3061	DUF4300 family protein
MYY_1300	-0.0405703	0.962271	2142.13	2061.94	1941.02	2089.02	pyruvate kinase
MYY_1301	0.0032607	0.992123	1021.86	1108.53	991.37	1110.39	6-phosphofructokinase
MYY_1302	-0.0693973	0.951489	214.375	244.83	202.535	227.886	DNA polymerase III subunit alpha
MYY_1303	0.0242689	0.972892	429.508	486.844	445.386	470.896	Xaa-Pro dipeptidyl-peptidase
MYY_1304	-0.105202	0.919669	722.537	681.768	660.234	626.665	arginine repressor
MYY_1305	-0.0312224	0.972892	722.313	746.959	673.371	743.304	hypothetical protein
MYY_1306	0.0696053	0.947381	258.717	289.92	274.795	291.428	DEAD/DEAH box helicase family protein
MYY_1309	0.167117	0.782705	622.809	614.062	668.525	700.404	type II toxin-antitoxin system death-on-curing family toxin
MYY_1310	0.215243	0.591828	879.83	951.061	1029.56	1061.51	AbrB family transcriptional regulator
MYY_1311	0.149265	0.830699	217.417	231.177	241.936	247.64	restriction endonuclease subunit S
MYY_1312	0.0628474	0.951489	126.867	145.274	140.239	139.01	SAM-dependent DNA methyltransferase
MYY_1318	-0.052727	0.951489	269.973	292.403	273.21	259.893	tRNA 4-thiouridine(8) synthase ThiI
MYY_1319	0.0133873	0.98329	224.415	259.771	231.708	248.597	cysteine desulfurase
MYY_1320	0.687862	0.014937	923.514	709.119	1374.38	1225.67	hypothetical protein
MYY_1321	-0.143824	0.832099	338.49	398.96	323.877	331.844	DNA translocase FtsK
MYY_1322	-0.511866	0.414234	146.328	261.433	117.654	162.007	PTS sugar transporter subunit IIA
MYY_1323	-0.521799	0.485609	101.129	177.902	78.9413	111.1	1-phosphofructokinase
MYY_1324	-0.671284	0.267417	70.5312	106.837	44.4098	64.7598	DeoR/GlpR transcriptional regulator
MYY_1325	0.131322	0.863712	179.426	203.064	192.12	219.985	AI-2E family transporter
MYY_1326	0.126267	0.863712	281.001	284.328	319.915	287.306	D-alanyl-D-alanine carboxypeptidase
MYY_1327	-0.0589878	0.951489	1854.4	1807.09	1700.01	1763.97	Fe-S cluster assembly protein SufB
MYY_1328	-0.0778457	0.933553	2387.81	2439.39	2288.47	2213.74	SUF system NifU family Fe-S cluster assembly protein
MYY_1329	-0.138009	0.791062	2033.43	2302.14	1913.8	1959.69	cysteine desulfurase
MYY_1330	-0.199693	0.531127	2099.72	2385.12	1902.82	1935.97	Fe-S cluster assembly protein SufD
MYY_1331	-0.0604398	0.951489	1824.35	1757.79	1572.52	1815.98	Fe-S cluster assembly ATPase SufC
MYY_1332	0.301037	0.622247	346.848	370.4	388.363	482.492	DUF3272 domain-containing protein
MYY_1333	0.0179516	0.974203	222.858	246.549	215.292	252.533	DNA polymerase III subunit gamma/tau
MYY_1334	0.183218	0.854022	111.926	131.462	128.985	142.486	GAF domain-containing protein
MYY_1337	0.136863	0.882265	1474.55	1927.79	1644.74	2029	30S ribosomal protein S1
MYY_1338	0.330872	0.834487	127.301	103.969	113.841	175.043	DUF2969 domain-containing protein
MYY_1339	0.205923	0.833475	128.9	141.77	137.909	169.531	pyroglutamyl-peptidase I
MYY_1340	0.0498705	0.962271	147.988	160.381	153.655	160.399	DUF979 domain-containing protein
MYY_1341	0.162881	0.834487	187.521	225.084	221.592	231.897	DUF969 domain-containing protein
MYY_1342	0.125253	0.886649	169.121	184.967	195.679	183.892	peptide ABC transporter substrate-binding protein
MYY_1343	-0.0856563	0.947381	199.128	194.944	184.017	181.942	branched-chain amino acid aminotransferase
MYY_1344	-0.162596	0.800935	152.808	179.701	139.574	152.37	DNA topoisomerase IV subunit A
MYY_1346	-0.152388	0.854022	123.422	154.291	117.164	128.118	DNA topoisomerase IV subunit B
MYY_1347	0.26022	0.483233	315.428	312.021	367.088	373.486	glycerol-3-phosphate 1-O-acyltransferase PlsY
MYY_1348	-0.0871412	0.962876	17.7592	22.3776	19.6573	17.3167	IS3 family transposase
MYY_1350	-0.0203489	0.972892	642.633	731.498	623.307	709.402	ABC transporter permease
MYY_1351	-0.138355	0.854022	568.619	689.432	516.321	607.052	ABC transporter permease
MYY_1352	-0.245941	0.679747	278.298	336.345	221.727	288.037	ABC transporter ATP-binding protein
MYY_1353	-0.0701113	0.951489	2198.58	2252.24	1833.46	2347.02	BMP family protein
MYY_1354	0.00810162	0.989468	1194.77	1227.52	1134.14	1265.94	cytidine deaminase
MYY_1355	-0.030014	0.968798	499.99	547.39	495.261	513.769	deoxyribose-phosphate aldolase
MYY_1356	-0.0790849	0.947381	220.058	230.381	212.292	207.317	pyrimidine-nucleoside phosphorylase
MYY_1357	-0.130609	0.92021	122.643	132.356	111.603	117.595	class I SAM-dependent methyltransferase
MYY_1358	-0.0244784	0.972892	86.6438	83.6389	84.7231	80.2901	type I pantothenate kinase
MYY_1359	0.544748	0.362427	295.533	270.981	311.05	507.188	30S ribosomal protein S20
MYY_1360	-0.101309	0.951489	66.4514	73.8716	62.6813	65.9306	DNA topology modulation protein
MYY_1361	-0.290269	0.514781	208.114	231.447	164.317	189.421	purine-nucleoside phosphorylase
MYY_1362	-0.251193	0.411851	664.685	712.3	554.357	584.254	hemolysin
MYY_1365	-0.190214	0.706971	479.219	570.823	436.604	467.536	purine-nucleoside phosphorylase
MYY_1366	-0.152261	0.854022	494.542	602.179	437.985	531.982	DUF1697 domain-containing protein
MYY_1367	-0.339731	0.176353	389.971	435.507	306.966	334.66	phosphopentomutase
MYY_1368	-0.191049	0.781288	213.202	226.539	178.997	200.348	ribose-5-phosphate isomerase RpiA
MYY_1369	-0.0030656	0.995178	160.767	154.059	150.78	159.137	NAD(P)H-hydrate dehydratase
MYY_1370	0.168794	0.886649	69.949	84.5966	74.698	96.0877	bifunctional methylenetetrahydrofolate dehydrogenase/methenyltetrahydrofolate cyclohydrolase
MYY_1371	-0.00775085	0.989468	79.8362	99.7218	88.7626	86.2664	amino acid ABC transporter ATP-binding protein
MYY_1372	-0.159346	0.920567	62.1432	70.4845	61.3463	55.2051	amino acid ABC transporter permease
MYY_1373	0.943504	0.111856	179.958	174.821	222.084	453.614	YkuJ family protein
MYY_1374	0.0176118	0.972892	617.446	632.697	650.696	594.514	ATP-dependent Clp protease ATP-binding subunit
MYY_1377	0.468354	0.281074	1346.02	978.459	1554.37	1631.03	DUF1827 family protein
MYY_1379	0.354574	0.536167	38.1454	36.3636	45.0762	48.9815	IS3 family transposase
MYY_1381	-0.0241002	0.972892	413.543	445.537	404.134	427.248	IS66 family insertion sequence element accessory protein TnpB
MYY_1384	0.0227718	0.972892	821.183	831.238	806.658	846.947	septation ring formation regulator EzrA
MYY_1385	0.0781177	0.933553	493.543	488.202	509.709	511.276	DNA topoisomerase (ATP-hydrolyzing) subunit B
MYY_1386	0.27937	0.584286	211.876	188.942	240.777	239.628	HAD family hydrolase
MYY_1387	0.0210443	0.977653	211.699	226.624	193.673	244.648	DJ-1/PfpI family protein
MYY_1388	0.0889824	0.933553	175.383	198.686	187.728	203.481	FtsW/RodA/SpoVE family cell cycle protein
MYY_1389	-0.0127659	0.980627	161.48	174.781	162.639	165.23	bifunctional DnaQ family exonuclease/ATP-dependent helicase
MYY_1390	0.111614	0.884361	345.09	331.318	358.79	361.7	U32 family peptidase
MYY_1391	0.949093	0.00193341	756.051	762.259	1109.7	1785.86	DUF3270 domain-containing protein
MYY_1392	0.046796	0.963924	3311.63	3206.89	3725.48	2899.31	two-component system sensor histidine kinase CiaH
MYY_1393	0.167945	0.834487	3361.27	3087.58	3906.13	3230.6	two-component system response regulator CiaR
MYY_1394	-0.131912	0.833475	616.115	724.04	588.573	613.215	M1 family metallopeptidase
MYY_1395	0.0808284	0.951489	228.84	252.532	247.975	252.591	ASCH domain-containing protein
MYY_1396	0.0381678	0.966378	187.44	193.443	192.098	192.961	hypothetical protein
MYY_1397	-0.104826	0.933553	261.464	276.618	250.115	242.125	NUDIX hydrolase
MYY_1398	-0.0554349	0.954499	218.571	245.601	227.168	211.58	3-oxoacyl-ACP reductase
MYY_1399	0.174339	0.854022	257.821	280.512	290.632	307.008	DUF2829 domain-containing protein
MYY_1400	-0.00171902	0.996495	153.133	166.003	149.437	164.293	aldo/keto reductase family oxidoreductase
MYY_1401	0.182813	0.854022	106.638	97.2355	102.141	126.677	membrane protein
MYY_1402	0.116004	0.951489	144.077	109.18	132.062	140.18	PadR family transcriptional regulator
MYY_1404	0.0196735	0.972892	376.38	420.803	397.804	396.643	methionine--tRNA ligase
MYY_1405	-0.178544	0.854022	107.888	131.45	90.5548	117.376	ABC transporter permease
MYY_1406	-0.216091	0.846295	105.486	146.477	98.8716	113.63	ABC transporter ATP-binding protein
MYY_1407	0.0486742	0.972892	38.3177	52.0363	42.392	49.167	efflux RND transporter periplasmic adaptor subunit
MYY_1408	0.10532	0.911882	1566.69	1447.38	1669.8	1525.81	glutathione-disulfide reductase
MYY_1409	-0.121854	0.951489	51.774	46.049	46.2949	42.4832	biotin transporter BioY
MYY_1411	0.15821	0.87411	358.919	373.099	363.246	442.139	hypothetical protein
MYY_1412	0.446682	0.136641	511.764	463.32	623.154	689.625	hypothetical protein
MYY_1413	0.36829	0.292214	378.13	353.18	451.028	480.821	hypothetical protein
MYY_1414	-0.0507179	0.959398	312.631	301.939	300.576	284.076	tRNA (guanosine(37)-N1)-methyltransferase TrmD
MYY_1415	-0.0717559	0.951489	351.808	331.123	313.43	327.704	ribosome maturation factor RimM
MYY_1416	0.122916	0.886649	238.194	222.321	236.771	258.236	alpha/beta hydrolase
MYY_1418	-0.0078862	0.989277	18886.7	18643.7	18756.4	18003.3	elongation factor Tu
MYY_1420	0.199609	0.677022	503.17	590.143	579.596	654.656	aquaporin family protein
MYY_1427	-0.106974	0.864838	617.012	700.016	576.395	626.226	phospho-sugar mutase
MYY_1428	0.527774	0.15015	1932.79	1513.19	2676.24	2230.71	thioredoxin
MYY_1429	0.134006	0.846295	323.547	363.455	371.014	369.933	amino acid ABC transporter substrate-binding protein
MYY_1430	0.110631	0.886649	300.007	332.93	333.479	338.394	amino acid ABC transporter ATP-binding protein
MYY_1431	0.225746	0.666556	204.039	203.395	229.206	240.413	amino acid ABC transporter permease
MYY_1432	0.064282	0.955305	566.942	564.223	664.999	497.842	tetratricopeptide repeat protein
MYY_1433	0.228792	0.67773	480.031	486.143	612.117	501.394	AI-2E family transporter
MYY_1434	0.253715	0.400106	320.193	327.381	372.859	387.595	lactonase family protein
MYY_1435	-0.0405998	0.962876	2168.26	2185.65	2169.55	1997.02	F0F1 ATP synthase subunit epsilon
MYY_1436	0.0664715	0.951489	2064.28	2102.2	2238.35	2055.19	F0F1 ATP synthase subunit beta
MYY_1437	0.0509777	0.951489	2102.63	2145.75	2313.45	2016.17	F0F1 ATP synthase subunit gamma
MYY_1438	0.138903	0.789654	1582.52	1613.99	1752.38	1712.5	F0F1 ATP synthase subunit alpha
MYY_1439	0.141007	0.833475	1680.91	1612.38	1841.36	1736.54	F0F1 ATP synthase subunit delta
MYY_1440	0.169985	0.763935	1819.22	1748.83	2052.76	1901.68	F0F1 ATP synthase subunit B
MYY_1441	0.331558	0.267417	1556.09	1436.86	1928.05	1784.44	F0F1 ATP synthase subunit A
MYY_1442	0.585774	0.00207333	1533.51	1423.21	2170.54	2207.38	F0F1 ATP synthase subunit C
MYY_1445	-0.0656113	0.951489	222.108	263.509	235.181	220.032	GNAT family N-acetyltransferase
MYY_1447	-0.0871957	0.95133	1165.36	997.06	962.176	1049.22	transcription elongation factor GreA
MYY_1448	-0.0148086	0.978038	1034.79	991.136	939.354	1038.26	endolytic transglycosylase MltG
MYY_1449	-0.207908	0.754186	265.173	322.02	245.018	253.96	GNAT family N-acetyltransferase
MYY_1450	-0.226545	0.608096	394.676	400.948	334.068	335.647	GNAT family N-acetyltransferase
MYY_1451	-0.0984438	0.885415	394.291	421.101	363.075	386.56	UDP-N-acetylmuramate--L-alanine ligase
MYY_1452	0.0376023	0.967098	292.423	334.789	299.727	333.254	hypothetical protein
MYY_1453	-0.101375	0.933553	141.646	183.757	142.264	155.354	DEAD/DEAH box helicase
MYY_1454	-0.122336	0.947381	45.8154	53.0504	42.6056	46.6476	pyridoxal phosphate-dependent aminotransferase
MYY_1455	-0.12064	0.951489	31.6161	48.4153	33.9897	37.9327	cystathionine gamma-synthase
MYY_1458	0.0502844	0.963924	70.7847	85.868	71.8508	87.5684	peptide ABC transporter substrate-binding protein
MYY_1459	0.103319	0.872576	315.43	351.638	352.392	352.088	polysaccharide biosynthesis protein
MYY_1460	0.0312231	0.971413	178.684	196.848	178.186	199.443	UDP-N-acetylmuramoyl-L-alanyl-D-glutamate--L-lysine ligase
MYY_1461	0.950646	0.0107721	1059.05	875.824	1356.69	2351.14	CsbD family protein
MYY_1462	-0.0409804	0.966378	210.925	230.484	213.075	208.746	DUF1803 domain-containing protein
MYY_1463	-0.0627676	0.951489	265.77	279.51	263.313	250.263	UDP-N-acetylmuramoylalanyl-D-glutamate--2, 6-diaminopimelate ligase
MYY_1464	-0.0814683	0.933553	772.438	807.02	704.69	765.324	manganese-dependent inorganic pyrophosphatase
MYY_1465	-0.0632078	0.951489	666.105	686.108	678.271	594.724	GIY-YIG nuclease family protein
MYY_1466	-0.022525	0.972892	677.779	671.045	685.169	622.205	tRNA1(Val) (adenine(37)-N6)-methyltransferase
MYY_1467	-0.0380828	0.968798	1041.86	1084.21	1117.28	918.221	S1 RNA-binding domain-containing protein
MYY_1468	-0.0263255	0.971413	574.928	627.926	578.807	582.845	bifunctional Cof-type HAD-IIB family hydrolase/peptidylprolyl isomerase
MYY_1469	0.128901	0.854022	4389.83	4560.96	4439.78	5203.84	30S ribosomal protein S18
MYY_1470	-0.0667973	0.94929	5136.66	5035.64	4715.3	4854.99	single-stranded DNA-binding protein SsbA
MYY_1471	-0.0870639	0.933553	4596.11	4200.56	3983.15	4188.02	30S ribosomal protein S6
MYY_1472	-0.00465255	0.989468	452.402	555.101	479.859	506.227	asparagine--tRNA ligase
MYY_1473	-0.128912	0.909462	592.291	740.071	618.875	575.494	hypothetical protein
MYY_1474	-0.188014	0.763935	295.237	371.527	278.815	295.598	pyridoxal phosphate-dependent aminotransferase
MYY_1475	-0.0384005	0.972892	117.539	145.523	122.543	128.699	DUF5590 domain-containing protein
MYY_1477	-0.0920558	0.95133	805.164	664.62	701.232	660.862	NAD(P)H-dependent oxidoreductase
MYY_1479	0.00150737	0.997789	12.9577	12.2462	13.087	11.7819	YSIRK signal domain/LPXTG anchor domain surface protein
MYY_1481	-0.00553432	0.989468	129.816	156.915	139.759	140.5	peroxide stress protein YaaA
MYY_1482	0.228839	0.854022	213.866	278.174	280.436	284.156	YczI family protein
MYY_1483	0.00591245	0.989468	254.687	279.225	255.439	271.984	hypothetical protein
MYY_1484	0.331724	0.55085	152.529	138.945	173.771	188.725	peptide deformylase
MYY_1485	0.153065	0.886649	379.397	350.637	454.329	344.864	glutathione-dependent disulfide-bond oxidoreductase
MYY_1486	0.196844	0.742945	343.063	363.389	435.474	360.347	cation-translocating P-type ATPase
MYY_1487	0.0448015	0.963924	132.2	160.487	147.582	148.704	CDF family manganese efflux transporter MntE
MYY_1488	-0.107076	0.886649	668.476	770.052	688.033	623.623	ABC-F family ATP-binding cassette domain-containing protein
MYY_1489	-0.0428091	0.962876	648.931	767.755	709.534	640.358	CCA tRNA nucleotidyltransferase
MYY_1490	-0.141255	0.800935	1846.97	2100.54	1771.01	1746.66	4-hydroxy-tetrahydrodipicolinate reductase
MYY_1491	-0.054321	0.951489	1857.16	1978.5	1872.01	1761.07	DegV family protein
MYY_1492	0.0183455	0.972892	2221	2357.79	2411.89	2147.72	DUF1149 family protein
MYY_1493	-0.0345353	0.96602	1257.43	1352.34	1312.64	1192.51	phosphoglucosamine mutase
MYY_1495	0.0184787	0.972892	681.731	699.581	690.538	686.917	TIGR00159 family protein
MYY_1496	-0.057558	0.951489	362.376	398.03	369.116	349.091	NAD(P)/FAD-dependent oxidoreductase
MYY_1497	-0.14831	0.785877	577.903	640.992	539.826	541.527	DNA-binding protein WhiA
MYY_1498	-0.116625	0.854022	698.401	703.239	646.51	626.442	YvcK family protein
MYY_1499	-0.123145	0.854022	776.046	792.671	728.83	688.846	RNase adapter RapZ
MYY_1500	0.00866793	0.989468	2162.17	2087.66	2236.61	1973.49	RidA family protein
MYY_1501	-0.069576	0.951489	2378.26	2243.13	2267.7	2071.3	YihA family ribosome biogenesis GTP-binding protein
MYY_1502	-0.0662757	0.951489	1423.83	1430.28	1390.16	1293.26	ATP-dependent Clp protease ATP-binding subunit ClpX
MYY_1503	0.104628	0.933553	1725.94	1634.41	1924.42	1634.07	hypothetical protein
MYY_1504	0.0631879	0.951489	1024.51	930.212	1049.28	964.488	dihydrofolate reductase
MYY_1505	0.225796	0.599695	11672.5	10289.5	12819.6	12521	DNA starvation/stationary phase protection protein
MYY_1506	0.0242783	0.972892	1516.66	1726.33	1649.51	1591.31	choline binding-anchored murein hydrolase LytC
MYY_1507	-0.125447	0.846295	1338.6	1331.8	1231.4	1179.28	triose-phosphate isomerase
MYY_1508	-0.00873869	0.989468	348.164	402.509	365.4	367.578	DnaD domain-containing protein
MYY_1509	0.102546	0.886269	335.086	361.263	368.302	367.114	homoserine O-succinyltransferase
MYY_1510	0.0586675	0.951489	761.092	806.626	793.86	813.048	adenine phosphoribosyltransferase
MYY_1511	-0.0990623	0.95133	143.353	128.446	118.142	132.667	class I SAM-dependent methyltransferase
MYY_1513	-0.148915	0.833475	513.748	573.658	447.368	517.771	sn-glycerol-3-phosphate ABC transporter ATP-binding protein UgpC
MYY_1514	-0.120101	0.863712	506.123	547.913	452.061	502.596	cysteine hydrolase
MYY_1515	-0.100814	0.933553	282.919	280.268	234.767	283.362	GTP-sensing pleiotropic transcriptional regulator CodY
MYY_1516	-0.085536	0.951489	526.519	691.727	506.559	620.747	DEAD/DEAH box helicase
MYY_1517	-0.0419062	0.972892	229.314	328.69	195.467	337.109	OFA family MFS transporter
MYY_1518	-0.037955	0.966378	2497.04	2297.46	2421.54	2180.94	FAD-containing oxidoreductase
MYY_1519	0.0304072	0.968798	467.236	505.511	501.352	475.515	Mur ligase family protein
MYY_1520	0.0774237	0.933553	756.249	784.767	805.683	794.71	type 1 glutamine amidotransferase
MYY_1521	-0.122783	0.854022	390.385	404.919	361.709	357.235	aminopeptidase P family protein
MYY_1526	-0.138655	0.912035	198.764	232.196	174.184	210.801	ECF transporter S component
MYY_1527	0.00612985	0.989468	139.02	159.514	135.904	158.961	bifunctional hydroxymethylpyrimidine kinase/phosphomethylpyrimidine kinase
MYY_1528	0.041772	0.972892	79.6653	83.9696	73.7668	92.3029	tRNA pseudouridine(38-40) synthase TruA
MYY_1530	-0.118391	0.93849	77.8561	103.776	80.3332	83.5839	MFS transporter
MYY_1531	-0.0475505	0.958328	461.892	489.089	424.262	481.993	Pr6Pr family membrane protein
MYY_1532	-0.046334	0.962876	542.946	522.16	486.635	530.946	alkylphosphonate utilization protein
MYY_1533	-0.135649	0.854022	405.376	414.045	343.002	392.165	(d)CMP kinase
MYY_1534	0.0323245	0.971077	360.928	388.997	379.589	374.7	hypothetical protein
MYY_1536	0.0522905	0.957969	187.078	216.76	212.875	198.215	glycosyltransferase family 2 protein
MYY_1537	0.169236	0.722023	853.238	935.728	1023.66	953.724	UDP-glucose 4-epimerase GalE
MYY_1539	-0.0615389	0.951489	128.218	153.086	128.602	136.1	FAD-binding oxidoreductase
MYY_1540	-0.0737093	0.951489	113.231	134.652	112.008	119.282	Nif3-like dinuclear metal center hexameric protein
MYY_1541	0.0301118	0.972892	70.7762	71.633	73.3344	69.8491	tRNA (adenine-N(1))-methyltransferase
MYY_1545	0.014325	0.989468	22.176	30.237	25.1532	26.6614	transketolase
MYY_1551	-0.278672	0.84241	17.4387	18.1061	14.1346	14.7232	PRD domain-containing protein
MYY_1552	-0.156909	0.811799	308.686	372.018	287.895	311.909	HAD-IC family P-type ATPase
MYY_1553	0.311704	0.55085	98.2004	96.5413	110.363	128.175	1-acyl-sn-glycerol-3-phosphate acyltransferase
MYY_1554	-0.0371827	0.972892	279.07	336.422	260.532	329.251	CadD family cadmium resistance transporter
MYY_1555	0.306296	0.524529	3391.67	2750.89	3539.85	3971.82	30S ribosomal protein S15
MYY_1557	-0.225282	0.854022	256.905	293.979	223.196	239.907	MazG-like protein
MYY_1558	-0.247061	0.833475	232.595	282.432	220.018	205.335	hypothetical protein
MYY_1559	-0.355702	0.297138	332.997	410.345	257.317	313.617	threonine--tRNA ligase
MYY_1560	0.0351086	0.968798	149.844	162.575	156.082	158.787	HAMP domain-containing histidine kinase
MYY_1561	0.0823254	0.951489	121.641	129.884	129.077	132.968	response regulator transcription factor
MYY_1562	0.0473589	0.972892	34.1012	38.7607	32.5135	41.6043	DUF2974 domain-containing protein
MYY_1563	0.0661276	0.951489	298.461	318.03	308.401	326.882	Rrf2 family transcriptional regulator
MYY_1564	-0.0676745	0.951489	193.285	251.553	197.057	219.298	metallophosphoesterase family protein
MYY_1565	0.106605	0.92021	264.253	261.797	283.651	274.308	metal-dependent transcriptional regulator
MYY_1567	0.0392771	0.968798	137.48	150.388	139.17	151.901	nicotinamide mononucleotide transporter
MYY_1568	0.193058	0.833475	157.47	167.341	174.87	190.741	hypothetical protein
MYY_1569	0.0233285	0.974203	154.74	166.683	150.498	171.154	D-tyrosyl-tRNA(Tyr) deacylase
MYY_1570	0.0200309	0.984352	47.3214	74.1057	55.4638	64.9721	bifunctional (p)ppGpp synthetase/guanosine-3',5'-bis(diphosphate) 3'-pyrophosphohydrolase
MYY_1571	0.210818	0.690605	218.534	224.213	255.469	248.988	MBL fold metallo-hydrolase
MYY_1572	-0.0898188	0.886269	1014.96	1087.71	971.447	972.348	endopeptidase PepO
MYY_1573	-0.0985304	0.95133	223.517	188.974	191.403	189.324	metal ABC transporter ATP-binding protein
MYY_1574	-0.132277	0.862029	201.838	205.352	186.017	179.758	metal ABC transporter permease
MYY_1575	0.0554103	0.951489	217.46	237.011	238.73	225.513	metal ABC transporter substrate-binding lipoprotein/adhesin PsaA
MYY_1576	0.140864	0.854022	1090.8	988.946	1110.18	1152.83	thiol peroxidase
MYY_1577	-0.0129624	0.984352	84.8183	99.688	85.7754	93.9128	ABC transporter permease
MYY_1578	-0.11422	0.951489	45.5076	59.554	50.7664	44.1523	ABC transporter ATP-binding protein
MYY_1579	-0.290869	0.474065	57.3015	62.5459	46.1728	50.227	glycoside hydrolase family 95 protein
MYY_1580	0.12104	0.834487	1479.4	1492.78	1578.85	1604.68	phosphoglycerate mutase
MYY_1583	-0.259918	0.445464	87.5796	97.072	74.0889	77.5688	isoleucine--tRNA ligase
MYY_1585	0.0223156	0.976421	2126.47	1779.47	2181.75	1730.48	cell division protein DivIVA
MYY_1586	-0.0161188	0.984352	1340.75	1112.45	1316.9	1076.52	RNA-binding protein
MYY_1587	-0.0497237	0.963924	1733.11	1400.98	1554.05	1437.46	YggT family protein
MYY_1589	0.0126612	0.984352	2297.79	2132.44	2340.92	2062.67	YggS family pyridoxal phosphate-dependent enzyme
MYY_1590	-0.0338667	0.963924	3016.62	2997.79	2974.74	2809.92	cell division protein FtsZ
MYY_1591	-0.0479178	0.955305	1806.74	1679.71	1710.82	1613.42	cell division protein FtsA
MYY_1592	0.310691	0.339169	261.266	257.39	302.079	332.299	TIGR02206 family membrane protein
MYY_1593	0.0483692	0.963924	172.762	161.914	169.765	171.731	NUDIX hydrolase
MYY_1594	0.0254031	0.972892	161.781	162.364	161.377	163.632	UDP-N-acetylmuramoyl-tripeptide--D-alanyl-D-alanine ligase
MYY_1595	0.128498	0.854253	352.219	370.969	410.871	366.511	D-alanine--D-alanine ligase
MYY_1596	0.0973114	0.92146	427.643	421.064	447.954	446.703	recombination protein RecR
MYY_1597	0.109259	0.885137	194.654	198.908	216.949	200.835	penicillin-binding protein 2B
MYY_1598	0.139579	0.822872	506.741	536.002	553.386	577.262	MurR/RpiR family transcriptional regulator
MYY_1599	-0.381939	0.454562	130.042	170.464	100.51	125.868	ROK family protein
MYY_1600	-0.247647	0.832099	105.419	139.143	86.2522	116.03	dihydrodipicolinate synthase family protein
MYY_1601	-0.181219	0.947381	44.3483	59.3006	35.6469	54.1523	YesL family protein
MYY_1603	-0.112883	0.951489	55.4731	59.3006	52.9761	51.4029	YhcH/YjgK/YiaL family protein
MYY_1604	-0.347583	0.484879	85.292	99.5402	69.6268	73.0481	carbohydrate ABC transporter permease
MYY_1605	-0.17831	0.854022	83.5609	103.007	77.0718	84.7465	sugar ABC transporter permease
MYY_1606	-0.145998	0.857659	182.346	226.627	167.922	195.099	carbohydrate ABC transporter substrate-binding protein
MYY_1607	-0.0711296	0.951489	197.33	214.466	203.53	181.691	PTS transporter subunit EIIC
MYY_1608	0.0480397	0.962876	343.632	348.677	372.514	331.775	N-acetylmannosamine-6-phosphate 2-epimerase
MYY_1615	-0.195139	0.791062	60.7988	71.68	52.193	61.5773	LPXTG-anchored neuraminidase NanA
MYY_1619	-0.0752974	0.947381	268.394	299.327	269.654	259.961	ATP-dependent DNA helicase RecG
MYY_1620	-0.148525	0.833475	407.053	487.296	394.528	397.754	alanine racemase
MYY_1621	-0.0083914	0.989468	548.069	600.72	562.344	560.69	holo-ACP synthase
MYY_1622	0.0430411	0.954499	907.171	1028.97	982.1	978.462	3-deoxy-7-phosphoheptulonate synthase
MYY_1623	0.0673757	0.951489	849.016	891.75	933.503	860.613	3-deoxy-7-phosphoheptulonate synthase
MYY_1624	0.0240838	0.972892	880.796	934.515	935.489	880.109	preprotein translocase subunit SecA
MYY_1626	-0.243542	0.695733	155.636	187.193	135.976	148.392	ATP-binding cassette domain-containing protein
MYY_1627	-0.311893	0.527321	128.67	143.541	107.217	108.321	hypothetical protein
MYY_1628	-0.114456	0.933553	118.815	134.1	119.933	109.459	hypothetical protein
MYY_1629	-0.0257248	0.972892	598.798	588.935	553.87	596.215	ribosome biogenesis GTPase Der
MYY_1630	-0.09567	0.886854	695.291	728.052	637.198	674.29	NADPH-dependent oxidoreductase
MYY_1631	-0.106103	0.877996	513.208	527.16	454.815	497.436	primosomal protein DnaI
MYY_1632	-0.0843465	0.933553	497.08	483.376	456.529	454.791	replication initiation and membrane attachment family protein
MYY_1633	0.206993	0.719837	572.454	517.191	600.272	641.619	transcriptional repressor NrdR
MYY_1634	0.500163	0.334087	381.278	313.029	565.383	403.223	GntR family transcriptional regulator
MYY_1635	0.213985	0.854022	415.595	391.844	552.508	368.47	ABC transporter ATP-binding protein
MYY_1636	0.262288	0.832099	286.478	281.909	407.529	262.224	membrane protein
MYY_1637	0.0678386	0.951489	187.022	189.465	184.657	204.273	ABC transporter permease
MYY_1638	0.00622313	0.989468	221.731	208.149	198.353	227.906	ABC transporter ATP-binding protein
MYY_1640	0.64219	0.13228	83.4875	90.6781	110.683	157.334	TVP38/TMEM64 family protein
MYY_1641	-0.162298	0.92595	91.3689	133.226	86.0915	110.559	ROK family protein
MYY_1642	-0.110424	0.95133	163.678	239.28	161.474	204.435	PTS beta-glucoside transporter subunit IIBCA
MYY_1643	0.000172914	0.999766	82.3129	102.217	84.8382	96.3471	glycoside hydrolase family 32 protein
MYY_1644	0.0599066	0.963924	87.0355	126.704	108.594	109.287	LacI family DNA-binding transcriptional regulator
MYY_1645	0.0178154	0.972892	514.223	581.425	553.279	536.788	hydroxymethylglutaryl-CoA reductase, degradative
MYY_1646	0.040315	0.962271	499.797	512.927	496.891	528.874	hydroxymethylglutaryl-CoA synthase
MYY_1647	-0.157404	0.870635	395.758	384.582	346.574	343.205	hypothetical protein
MYY_1649	-0.0155565	0.983778	241.788	258.155	250.679	235.652	threonine/serine exporter family protein
MYY_1650	0.023251	0.972892	127.855	146.259	127.798	146.141	threonine/serine exporter family protein
MYY_1651	-0.0483373	0.951489	913.861	960.939	880.499	904.037	Stk1 family PASTA domain-containing Ser/Thr kinase
MYY_1652	0.0145536	0.978452	777.286	762.024	781.535	750.152	Stp1/IreP family PP2C-type Ser/Thr phosphatase
MYY_1653	-0.0871654	0.933553	288.187	275.247	261.047	261.865	16S rRNA (cytosine(967)-C(5))-methyltransferase RsmB
MYY_1654	-0.0869961	0.947381	169.511	191.206	167.959	165.739	methionyl-tRNA formyltransferase
MYY_1655	-0.0797553	0.951489	59.2215	76.445	57.7924	68.198	primosomal protein N'
MYY_1656	0.180479	0.834487	384.026	460.285	427.455	512.96	DNA-directed RNA polymerase subunit omega
MYY_1657	-0.048884	0.962271	412.298	445.464	375.412	441.139	guanylate kinase
MYY_1658	-0.00570149	0.989468	599.512	631.584	602.852	603.895	ribonuclease Y
MYY_1661	-0.070161	0.951489	241.525	271.551	250.365	229.697	nucleotidyltransferase
MYY_1662	-0.0378694	0.968798	207.747	196.954	196.027	192.719	class I SAM-dependent methyltransferase
MYY_1663	-0.0197921	0.972892	621.889	730.201	630.42	680.005	ribosome silencing factor
MYY_1664	0.0547881	0.951489	797.731	911.169	901.218	842.257	cysteine hydrolase
MYY_1665	-0.0252651	0.972892	755.194	814.934	787.939	728.93	bis(5'-nucleosyl)-tetraphosphatase (symmetrical) YqeK
MYY_1666	-0.0789045	0.942027	805.182	816.654	774.62	736.975	nicotinate-nucleotide adenylyltransferase
MYY_1667	-0.128971	0.886649	882.542	796.566	791.28	723.133	ribosome assembly RNA-binding protein YhbY
MYY_1668	-0.000259986	0.999638	505.808	474.083	494.063	471.719	ribosome biogenesis GTPase YqeH
MYY_1669	-0.0706112	0.951489	456.411	443.701	414.814	430.207	YqeG family HAD IIIA-type phosphatase
MYY_1670	-0.0132882	0.981682	434.38	419.605	411.502	422.674	magnesium transporter CorA family protein
MYY_1671	0.144796	0.872576	197.998	215.956	238.99	210.621	mechanosensitive ion channel
MYY_1675	-0.14535	0.846295	768.67	723.747	650.617	680.544	MarR family transcriptional regulator
MYY_1676	0.410699	0.256507	9055.61	7172.97	10509.6	10819.2	DUF4649 family protein
MYY_1677	0.239852	0.544943	10924.2	9725.86	11626.1	12444.4	thioredoxin
MYY_1678	-0.0571203	0.972892	46.3077	57.3017	38.4819	59.516	NADPH-dependent 7-cyano-7-deazaguanine reductase QueF
MYY_1680	0.0583012	0.951489	999.202	1139.21	1032.33	1157.55	aquaporin
MYY_1682	-0.268854	0.493986	304.182	340.417	258.922	267.043	DUF2785 domain-containing protein
MYY_1684	-0.230917	0.584286	204.702	249.973	183.285	197.171	oligoendopeptidase F
MYY_1685	-0.271711	0.70227	175.887	248.202	175.185	168.542	16S rRNA (uracil(1498)-N(3))-methyltransferase
MYY_1686	-0.225686	0.782705	174.849	242.814	174.376	175.368	50S ribosomal protein L11 methyltransferase
MYY_1687	-0.0719067	0.951489	139.433	173.367	143.42	148.542	tryptophan synthase subunit beta
MYY_1688	-0.197193	0.722023	160.535	193.786	142.649	161.008	S8 family peptidase
MYY_1689	-0.0969482	0.933553	198.498	214.685	177.579	202.787	AAA family ATPase
MYY_1691	-0.0848905	0.951489	46.1512	49.1721	48.8242	39.442	site-2 protease family protein
MYY_1692	-0.139454	0.951489	84.2866	72.1427	85.4277	54.4491	DUF3013 family protein
MYY_1693	0.00287442	0.99642	472.702	605.965	492.329	568.557	type II toxin-antitoxin system HicB family antitoxin
MYY_1694	0.242781	0.726504	489.368	548.53	543.671	665.175	type II toxin-antitoxin system HicA family toxin
MYY_1696	0.265823	0.859763	89.668	90.4334	119.153	93.7451	hypothetical protein
MYY_1697	-0.0123043	0.984374	120.741	143.776	124.496	133.091	replication-associated recombination protein A
MYY_1698	-0.344518	0.544943	49.5174	61.1874	44.0903	41.3599	glycoside hydrolase family 32 protein
MYY_1699	-0.192868	0.833475	50.2593	51.1591	44.168	43.2013	ABC transporter substrate-binding protein
MYY_1700	-0.280698	0.833475	35.2544	36.7384	29.0306	29.3126	carbohydrate ABC transporter permease
MYY_1701	-0.0696723	0.963634	38.5857	40.3089	36.3167	37.7054	sugar ABC transporter permease
MYY_1702	0.313647	0.303186	177.155	184.116	224.874	217.002	LacI family DNA-binding transcriptional regulator
MYY_1703	0.298912	0.722023	29.6736	26.7693	34.6164	33.9723	helix-turn-helix domain-containing protein
MYY_1705	-0.103176	0.951489	1224.92	1021.29	1192.19	869.363	alkaline shock response membrane anchor protein AmaP
MYY_1706	0.02037	0.98379	1786.91	1691.63	2068.13	1401.29	DUF2273 domain-containing protein
MYY_1707	0.15237	0.912795	1366.95	1115.9	1554.76	1166.96	Asp23/Gls24 family envelope stress response protein
MYY_1708	0.387398	0.544943	1432.33	1090.08	1870.94	1387.47	CsbD family protein
MYY_1709	0.256387	0.886649	43.0604	50.9428	44.0428	66.524	GNAT family N-acetyltransferase
MYY_1710	0.433452	0.474191	59.9474	81.134	85.35	101.314	prepilin peptidase
MYY_1711	0.0504722	0.955305	237.745	283.994	254.097	276.701	XRE family transcriptional regulator
MYY_1712	0.129261	0.919669	187.535	215.572	191.013	242.88	hypothetical protein
MYY_1713	-0.0219425	0.984352	41.459	51.9739	46.9758	43.1303	tryptophan synthase subunit alpha
MYY_1714	-0.0933705	0.951489	39.7505	55.667	42.1478	45.375	tryptophan synthase subunit beta
MYY_1715	-0.0516245	0.972892	40.9911	54.853	47.9005	42.4803	phosphoribosylanthranilate isomerase
MYY_1716	-0.207174	0.886649	36.2014	44.7071	33.4929	35.2364	indole-3-glycerol phosphate synthase TrpC
MYY_1717	-0.138416	0.947381	39.3685	40.3598	32.315	39.1379	anthranilate phosphoribosyltransferase
MYY_1719	0.114541	0.951489	20.7075	25.8624	22.7897	26.6845	anthranilate synthase component I
MYY_1721	0.0415541	0.972892	50.0249	55.7496	54.3542	52.6018	LacI family DNA-binding transcriptional regulator
MYY_1733	-0.0611742	0.951489	560.702	654.916	548.104	597.153	DegT/DnrJ/EryC1/StrS aminotransferase family protein
MYY_1734	-0.111463	0.933553	417.973	547.311	409.954	466.782	sugar transferase
MYY_1735	-0.164848	0.854022	293.56	389.179	269.183	328.66	ABC transporter ATP-binding protein
MYY_1736	-0.150227	0.87411	221.629	303.33	211.19	252.852	ABC transporter ATP-binding protein
MYY_1737	-0.179395	0.854022	275.884	332.443	244.341	283.414	DUF421 domain-containing protein
MYY_1739	0.14778	0.863712	556.46	469.248	581.748	540.22	exodeoxyribonuclease III
MYY_1740	0.157888	0.833475	1225.28	1194.48	1391.97	1266.79	glyoxalase
MYY_1741	0.041558	0.968798	1232.01	1325.3	1396.91	1189.16	hypothetical protein
MYY_1742	-0.411281	0.742945	84.977	125.632	56.2955	99.2126	xanthine phosphoribosyltransferase
MYY_1743	-0.419731	0.666605	118.427	175.225	77.5966	138.026	purine permease
MYY_1744	0.18775	0.854022	117.754	140.935	144.013	145.075	protein DpnD
MYY_1745	0.077864	0.951489	82.4714	76.0443	85.4696	79.5927	type-2 restriction enzyme DpnI
MYY_1746	-0.334748	0.299206	533.676	535.901	391.01	445.198	PaaI family thioesterase
MYY_1747	-0.552143	0.00627609	378.361	404.3	238.339	287.491	UDP-glucose--hexose-1-phosphate uridylyltransferase
MYY_1748	-0.418785	0.153856	257.583	234.034	172.71	190.429	galactokinase
MYY_1749	0.0588176	0.972892	24.9299	29.4738	22.097	33.7145	DNA-binding transcriptional regulator GalR
MYY_1756	-0.064302	0.951489	444.501	468.089	401.438	458.246	ABC transporter permease/substrate-binding protein
MYY_1757	-0.255627	0.544943	609.475	545.663	482.948	471.788	ABC transporter ATP-binding protein
MYY_1758	-0.335473	0.299206	1136.43	994.854	844.74	822.252	nuclear transport factor 2 family protein
MYY_1759	-0.0370581	0.971077	1454.08	1220.47	1301.73	1272.85	MarR family transcriptional regulator
MYY_1760	0.189303	0.817612	949.168	852.371	1072.68	953.012	hypothetical protein
MYY_1761	0.180795	0.833475	770.497	720.794	914.023	750.626	glutamyl aminopeptidase
MYY_1763	0.0831183	0.951489	49.1503	59.8565	51.7924	61.6227	ABC transporter permease
MYY_1764	-0.138774	0.912739	99.8658	129.197	96.8522	107.191	iron chelate uptake ABC transporter family permease subunit
MYY_1765	-0.121882	0.926971	162.246	209.324	161.64	173.214	ATP-binding cassette domain-containing protein
MYY_1766	-0.00767213	0.989468	210.324	210.867	193.536	219.552	siderophore ABC transporter substrate-binding protein
MYY_1767	0.138588	0.854022	513.764	563.721	586.634	579.483	membrane protein insertion efficiency factor YidD
MYY_1768	-0.108693	0.872576	470.883	509.591	433.887	460.905	rRNA pseudouridine synthase
MYY_1769	-0.199124	0.791062	331.587	366.103	266.982	331.506	segregation/condensation protein B
MYY_1770	-0.189222	0.822872	193.441	238.178	177.606	194.024	segregation/condensation protein A
MYY_1771	-0.301959	0.403006	336.421	420.146	298.069	304.053	site-specific tyrosine recombinase XerD
MYY_1772	-0.277507	0.474191	563.02	690.043	500.467	514.232	CBS domain-containing protein
MYY_1773	-0.185358	0.697898	544.653	607.32	484.786	511.488	metallophosphoesterase
MYY_1774	-0.1218	0.854253	365.658	406.319	330.277	367.761	nucleoside-triphosphate diphosphatase
MYY_1775	-0.0320006	0.968798	369.559	387.58	342.353	387.102	glutamate racemase
MYY_1776	0.56288	0.263323	353.76	365.091	409.174	639.448	YneF family protein
MYY_1777	-0.17294	0.963924	61.9009	117.288	53.7334	101.89	alpha,alpha-phosphotrehalase
MYY_1778	-0.265329	0.951489	54.336	126.556	53.8881	92.9776	PTS system trehalose-specific EIIBC component
MYY_1779	-0.243421	0.854022	43.2395	51.0435	35.3696	42.9295	trehalose operon repressor
MYY_1783	-0.121165	0.94929	331.292	298.416	298.992	272.375	transposase
MYY_1784	-0.0167355	0.972892	1212.95	1211.73	1216.12	1143.6	ABC transporter ATP-binding protein
MYY_1785	-0.109604	0.87303	1301.25	1291.95	1234.38	1131.84	ABC transporter ATP-binding protein
MYY_1786	-0.0490059	0.951489	1066.74	1095.43	1060.63	996.112	ABC transporter permease
MYY_1787	0.0355128	0.963634	857.091	890.103	902.91	859.191	ABC transporter permease
MYY_1788	0.0771755	0.933553	801.527	779.443	817.938	825.609	peptide ABC transporter substrate-binding protein
MYY_1790	-0.231335	0.679747	382.528	456.376	311.474	391.36	O-antigen ligase family protein
MYY_1791	-0.47606	0.0805821	564.771	613.348	363.586	470.913	sucrose phosphorylase
MYY_1793	-0.579141	0.00311155	531.14	618.603	350.639	406.164	carbohydrate ABC transporter permease
MYY_1794	-0.515575	0.0769591	495.661	595.673	327.514	423.369	sugar ABC transporter permease
MYY_1795	-0.61256	0.0107721	486.928	598.795	306.563	391.588	extracellular solute-binding protein
MYY_1796	-0.258893	0.485609	294.091	365.262	264.881	276.044	alpha-galactosidase
MYY_1797	-0.21864	0.800935	108.517	110.13	84.2849	101.052	AraC family transcriptional regulator
MYY_1798	0.0230336	0.974203	101.25	134.757	118.677	116.152	bifunctional biotin--[acetyl-CoA-carboxylase] synthetase/biotin operon repressor
MYY_1799	0.45646	0.669714	41.0068	87.6389	90.1844	81.3359	23S rRNA (uracil(1939)-C(5))-methyltransferase RlmD
MYY_1801	0.27903	0.518782	595.993	578.014	635.893	769.878	DUF402 domain-containing protein
MYY_1807	-0.380818	0.362427	736.196	1044.5	602.962	738.299	chaperonin GroEL
MYY_1808	-0.0623078	0.963924	494.801	698.498	469.425	651.972	co-chaperone GroES
MYY_1810	-0.264723	0.483233	270.841	308.877	236.674	237.447	SDR family NAD(P)-dependent oxidoreductase
MYY_1811	-0.25023	0.564044	302.722	298.205	236.294	261.973	DUF4479 and tRNA-binding domain-containing protein
MYY_1812	0.0268921	0.972892	309.787	316.083	294.633	333.965	thioredoxin family protein
MYY_1813	-0.0442323	0.972892	170.202	195.099	157.114	191.424	DUF4651 domain-containing protein
MYY_1815	0.114705	0.927125	1089.13	1185.07	1321.45	1097.18	choline-binding protein A
MYY_1816	0.227921	0.624679	706.948	746.397	903.297	769.89	hypothetical protein
MYY_1817	0.279501	0.524529	790.038	821.85	1046.74	876.779	response regulator transcription factor
MYY_1818	-0.0145661	0.989468	53.8379	63.8893	53.603	60.8734	phosphatase PAP2 family protein
MYY_1823	-0.054656	0.951489	1090.21	1155	990.879	1138.21	YebC/PmpR family DNA-binding transcriptional regulator
MYY_1824	-0.154495	0.722023	1135.98	1274.96	1040.62	1089.45	cholesterol-dependent cytolysin pneumolysin
MYY_1826	-0.269527	0.308085	870.479	891.261	714.732	724.41	hypothetical protein
MYY_1827	-0.155456	0.859763	626.981	536.418	480.884	551.87	DUF4231 domain-containing protein
MYY_1832	0.140761	0.951489	20.7482	32.5711	27.4534	29.9014	ABC transporter ATP-binding protein
MYY_1833	-0.0600131	0.971839	17.4279	25.0847	20.5167	19.3071	iron ABC transporter permease
MYY_1836	0.270139	0.669714	41.7873	54.5635	54.7738	59.1168	extracellular solute-binding protein
MYY_1838	0.10222	0.951489	125.312	106.296	117.476	128.621	transposase
MYY_1846	-0.00147984	0.996495	895.301	940.816	922.573	882.026	N-acetylmuramoyl-L-alanine amidase LytA
MYY_1847	-0.069062	0.94929	405.582	449.231	394.419	406.935	MATE family efflux transporter
MYY_1848	-0.109652	0.870635	803.488	763.895	705.086	727.217	recombinase RecA
MYY_1849	0.066858	0.951489	189.6	168.702	188.058	182.368	competence/damage-inducible protein A
MYY_1850	0.099697	0.933553	340.804	300.351	329.369	349.168	LCP family protein
MYY_1851	0.0930228	0.951489	184.918	167.961	176.374	195.531	GNAT family N-acetyltransferase
MYY_1852	0.0283705	0.978038	65.328	76.1291	67.3197	74.4149	tRNA (adenosine(37)-N6)-threonylcarbamoyltransferase complex ATPase subunit type 1 TsaE
MYY_1854	0.170538	0.838568	98.8576	107.482	112.433	115.998	helix-turn-helix transcriptional regulator
MYY_1867	0.263024	0.880553	11.9743	10.007	14.8192	11.2265	tetracycline resistance ribosomal protection protein Tet(M)
MYY_1878	0.253443	0.880553	19.8634	20.5945	27.9616	19.3762	tyrosine-type recombinase/integrase
MYY_1880	-0.0853283	0.951489	52.976	53.6529	51.2507	47.6842	bacteriocin-associated integral membrane family protein
MYY_1881	-0.0551489	0.966378	75.1742	85.1567	76.5046	75.0632	ABC transporter ATP-binding protein
MYY_1883	0.229237	0.722023	323.835	299.081	337.039	384.215	nucleoside-diphosphate kinase
MYY_1884	-0.116978	0.834487	1224.37	1297.07	1161.57	1125.85	DNA-directed RNA polymerase subunit beta'
MYY_1885	-0.0661353	0.947381	917.903	957.625	874.622	888.818	DNA-directed RNA polymerase subunit beta
MYY_1886	0.0987815	0.919669	253.485	298.373	280.175	300.495	HlyC/CorC family transporter
MYY_1887	0.114921	0.886649	242.22	251.65	273.468	252.689	DNA-entry nuclease EndA
MYY_1888	-0.0107513	0.989468	497.183	643.835	563.401	546.092	DNA-directed RNA polymerase subunit beta
MYY_1889	-0.0324757	0.972892	186.446	254.106	205.48	216.641	UDP-N-acetylglucosamine 1-carboxyvinyltransferase
MYY_1890	-0.0416569	0.967098	116.797	119.972	117.675	108.679	PDZ domain-containing protein
MYY_1892	-0.0905505	0.962271	49.0111	68.1957	54.5534	53.0275	16S rRNA (guanine(966)-N(2))-methyltransferase RsmD
MYY_1893	0.196726	0.573003	685.159	736.33	815.177	787.148	aspartate--ammonia ligase
MYY_1894	0.269454	0.319312	1636.83	1598.51	1946.48	1895.37	Bax inhibitor-1/YccA family protein
MYY_1895	0.157086	0.854022	235.405	213.674	243.187	251.183	RNA methyltransferase
MYY_1897	0.411393	0.241882	423.494	368.47	549.538	489.655	membrane protein insertase YidC
MYY_1898	-0.0188737	0.972892	900.021	987.522	876.489	956.673	pyruvate formate lyase-activating protein
MYY_1899	0.0527276	0.951489	209.635	240.046	229.854	228.393	diaminopimelate decarboxylase
MYY_1900	0.204276	0.584286	427.475	478.917	503.997	522.738	pur operon repressor
MYY_1901	-0.0639086	0.951489	534.808	654.006	533.77	583.24	HD domain-containing protein
MYY_1902	-0.0604663	0.951489	607.72	700.143	627.508	604.555	DNA recombination protein RmuC
MYY_1903	-0.068064	0.951489	684.865	833.696	720.459	701.242	thiamine diphosphokinase
MYY_1904	-0.110674	0.920567	415.241	516.646	438.541	407.824	ribulose-phosphate 3-epimerase
MYY_1905	0.143467	0.854022	215.783	265.739	264.516	257.212	ribosome small subunit-dependent GTPase A
MYY_1906	-0.0292403	0.972892	208.079	244.335	211.684	223.837	16S rRNA (adenine(1518)-N(6)/adenine(1519)-N(6))-dimethyltransferase RsmA
MYY_1908	0.00156459	0.997658	427.901	467.691	422.067	460.129	hypothetical protein
MYY_1909	-0.150555	0.854022	185.717	194.528	160.489	176.94	ABC transporter ATP-binding protein
MYY_1910	-0.177487	0.854022	80.2263	88.5567	63.7494	83.2765	bacteriocin-associated integral membrane family protein
MYY_1911	0.234356	0.582811	200.945	200.041	235.99	228.659	helix-turn-helix transcriptional regulator
MYY_1912	-0.107687	0.947381	389.801	449.67	425.725	338.507	ribonuclease M5
MYY_1913	0.0213866	0.972892	247.128	265.473	271.065	240.27	TatD family hydrolase
MYY_1914	-0.215695	0.911882	28.1089	30.6453	21.5392	28.3343	DUF1542 domain-containing protein
MYY_1915	0.191192	0.830699	1241.61	1095.08	1265.64	1370.56	50S ribosomal protein L34
MYY_1916	0.11467	0.864838	653.261	652.746	724.895	667.15	pyridoxal phosphate-dependent aminotransferase
MYY_1917	-0.0538983	0.951489	677.775	654.663	623.658	641.841	universal stress protein
MYY_1918	0.0499158	0.951489	171.197	186.227	176.808	187.238	Cof-type HAD-IIB family hydrolase
MYY_1919	0.108059	0.95133	134.638	114.537	141.463	123.678	asparaginase
MYY_1920	0.139094	0.936461	203.452	197.192	236.617	197.774	hypothetical protein
MYY_1921	-0.145409	0.832099	369.533	380.439	321.658	346.26	catabolite control protein A
MYY_1923	0.0938018	0.951489	27.5124	33.8629	28.7927	35.5364	sensor histidine kinase
MYY_1930	-0.0137255	0.980627	854.271	866.65	851.505	826.812	transcription termination/antitermination protein NusG
MYY_1931	0.198914	0.708171	1118.42	1083.49	1220.25	1272.01	preprotein translocase subunit SecE
MYY_1932	-0.0196023	0.972892	163.735	176.2	156.527	173.598	penicillin-binding protein
MYY_1933	0.0549134	0.962876	94.2213	99.6845	100.78	97.3707	RluA family pseudouridine synthase
MYY_1934	-0.0776481	0.93849	18495.2	17670.5	16120.1	17675.3	type I glyceraldehyde-3-phosphate dehydrogenase
MYY_1935	0.155227	0.854022	110.903	124.882	123.407	134.788	FtsX-like permease family protein
MYY_1937	-0.115265	0.950908	65.5318	67.2481	55.637	65.2406	carboxylating nicotinate-nucleotide diphosphorylase
MYY_1938	0.130086	0.947381	31.7088	30.2609	33.5413	33.3631	C4-dicarboxylate ABC transporter
MYY_1940	0.231533	0.807858	80.6767	81.2637	86.3392	101.221	GntR family transcriptional regulator
MYY_1941	-0.378047	0.35046	67.3073	71.1607	48.4101	56.5734	glycoside hydrolase family 1 protein
MYY_1942	-0.271968	0.55477	92.102	94.0298	72.4052	79.517	PTS sugar transporter subunit IIC
MYY_1943	-0.355841	0.484879	230.997	226.839	172.535	180.247	PTS sugar transporter subunit IIB
MYY_1944	-0.185464	0.854022	206.34	204.385	175.79	180.247	PTS lactose/cellobiose transporter subunit IIA
MYY_1945	-0.302685	0.339451	122.225	133.695	94.3922	109.873	bifunctional acetaldehyde-CoA/alcohol dehydrogenase
MYY_1947	0.0708699	0.951489	612.069	612.917	657.321	609.432	membrane protein
MYY_1948	0.0591246	0.951489	860.887	923.098	968.059	858.921	low molecular weight phosphotyrosine protein phosphatase
MYY_1949	0.303277	0.400106	600.163	581.146	743.416	692.796	preprotein translocase subunit YajC
MYY_1950	-0.140278	0.833475	507.96	603.714	478.351	512.75	transketolase
MYY_1959	0.297654	0.833475	33.8451	38.2033	41.913	45.1328	hypothetical protein
MYY_1960	0.0247365	0.972892	388.811	404.289	384.078	410.472	protein jag
MYY_1961	-0.0143822	0.980627	293.713	291.365	286.884	283.808	membrane protein insertase YidC
MYY_1962	0.168501	0.854022	266.974	240.072	283.54	279.142	ribonuclease P protein component
MYY_1963	-0.00145445	0.996495	449.708	501.142	469.956	463.813	acetate kinase
MYY_1964	-0.109352	0.951489	64.7316	82.2376	61.3066	72.4002	class I SAM-dependent methyltransferase
MYY_1973	0.252982	0.633309	486.093	513.776	521.802	652.551	DUF1033 family protein
MYY_1974	0.168409	0.832099	738.132	885.477	813.088	980.852	zinc-dependent alcohol dehydrogenase family protein
MYY_1975	0.0952928	0.933553	150.491	167.709	159.419	174.953	N-acetylglucosamine-6-phosphate deacetylase
MYY_1976	0.085184	0.919669	363.797	376.549	383.757	389.442	acetyltransferase
MYY_1977	-0.0743109	0.94929	324.402	372.924	319.714	331.187	tRNA guanosine(34) transglycosylase Tgt
MYY_1978	0.147357	0.870635	126.812	128.346	127.791	150.916	DUF975 family protein
MYY_1979	0.0437978	0.968798	301.112	273.334	317.035	266.615	pyroglutamyl-peptidase I
MYY_1981	-0.0708308	0.951489	300.593	291.074	307.305	247.082	winged helix-turn-helix transcriptional regulator
MYY_1982	0.129438	0.864838	2587.38	2481.91	2949.97	2509.51	LysM peptidoglycan-binding domain-containing protein
MYY_1985	-0.134214	0.854022	173.181	197.788	155.507	176.935	threonine synthase
MYY_1986	-0.200521	0.833475	93.8176	104.402	75.6738	94.1791	glutamyl-tRNA synthetase
MYY_1987	0.0137112	0.986025	333.705	279.735	306.563	305.627	cytidine deaminase
MYY_1988	0.0355062	0.963924	287.918	295.772	299.698	289.146	glutamate--tRNA ligase
MYY_1989	-0.0741648	0.95133	966.459	1126.71	904.894	1050.41	glucose-6-phosphate isomerase
MYY_1990	0.224046	0.859763	354.216	255.981	351.27	355.751	hypothetical protein
MYY_1992	0.176323	0.790494	224.669	270.829	287.24	262.135	multidrug efflux ABC transporter subunit PatB
MYY_1994	-0.0282147	0.972892	157.719	163.628	157.351	152.786	multidrug efflux ABC transporter subunit PatA
MYY_1995	-0.112703	0.919669	126.865	162.041	125.902	136.294	DNA mismatch repair protein MutS
MYY_1996	0.430686	0.528915	90.3072	89.9458	100.302	139.736	arginine repressor
MYY_1997	-0.142264	0.801534	326.108	352.859	303.37	301.744	arginine--tRNA ligase
MYY_2000	-0.17438	0.815775	418.093	505.36	399.171	404.056	cupin domain-containing protein
MYY_2001	-0.0365498	0.968798	786.707	999.064	883.927	823.339	response regulator transcription factor
MYY_2002	-0.0725844	0.95133	506.468	608.899	523.993	517.361	two-component sensor histidine kinase
MYY_2003	0.353905	0.544943	64.0867	75.9535	78.0844	97.885	phosphate-binding protein
MYY_2004	0.119027	0.951489	43.9367	63.4187	46.57	67.7412	phosphate ABC transporter permease subunit PstC
MYY_2005	0.36347	0.690605	48.9783	66.0591	60.404	84.8372	phosphate ABC transporter permease PstA
MYY_2006	0.214727	0.847091	65.857	88.124	84.9232	90.0546	phosphate ABC transporter ATP-binding protein
MYY_2007	0.14398	0.936461	64.0614	88.8142	82.7774	82.4133	phosphate signaling complex protein PhoU
MYY_2010	0.0328388	0.968798	583.165	597.729	621.859	566.837	NAD(P)H-dependent glycerol-3-phosphate dehydrogenase
MYY_2011	-0.0908663	0.933553	922.151	863.812	844.007	809.049	UTP--glucose-1-phosphate uridylyltransferase GalU
MYY_2012	-0.27422	0.599695	290.597	381.255	283.376	260.832	rhomboid family intramembrane serine protease
MYY_2013	-0.425274	0.0989172	532.686	649.341	432.701	431.213	5-formyltetrahydrofolate cyclo-ligase
MYY_2014	-0.375643	0.0933808	397.927	455.844	319.803	326.911	N-acetyldiaminopimelate deacetylase
MYY_2015	-0.458542	0.00791992	879.254	907.833	620.857	659.949	2,3,4,5-tetrahydropyridine-2,6-dicarboxylate N-acetyltransferase
MYY_2017	-0.0127344	0.980627	426.313	415.898	401.618	421.217	penicillin-binding protein
MYY_2018	0.0741681	0.947381	813.696	890.216	918.341	844.875	tyrosine--tRNA ligase
MYY_2019	0.0543859	0.951489	388.436	378.644	404.439	380.149	heavy metal translocating P-type ATPase
MYY_2020	0.417263	0.0643019	1061.67	1054.66	1327.82	1458.3	hypothetical protein
MYY_2021	-0.121899	0.951489	33.8496	38.5558	31.4823	33.9131	methyltransferase domain-containing protein
MYY_2022	0.345669	0.414234	132.967	132.262	170.536	161.453	membrane protein
MYY_2023	0.0401915	0.97286	1846.24	1629.47	1987.33	1533.78	glycogen/starch/alpha-glucan family phosphorylase
MYY_2024	0.170051	0.854022	1522.72	1329.34	1782.16	1379.94	4-alpha-glucanotransferase
MYY_2025	-0.0273819	0.972892	263.025	302.517	235.549	310.711	extracellular solute-binding protein
MYY_2026	0.265227	0.67773	58.408	65.3545	66.6829	79.7015	sugar ABC transporter permease
MYY_2027	0.275517	0.783912	63.4242	81.6702	75.0044	97.4242	sugar ABC transporter permease
MYY_2028	0.184644	0.833475	121.318	119.934	135.09	135.139	DUF1189 domain-containing protein
MYY_2029	0.245521	0.527321	180.66	183.85	211.84	213.764	LacI family DNA-binding transcriptional regulator
MYY_2031	0.00572776	0.989468	519.483	562.6	538.499	529.96	YitT family protein
MYY_2032	-0.084857	0.919669	462.15	505.769	443.243	454.433	aspartate--tRNA ligase
MYY_2034	0.770873	0.120562	196.16	217.179	261.276	434.543	hypothetical protein
MYY_2035	-0.0608937	0.962876	112.013	145.203	118.856	122.78	CPBP family intramembrane metalloprotease
MYY_2036	0.0714863	0.954499	77.8358	97.7854	90.3267	90.5476	DUF3169 family protein
MYY_2038	-0.210901	0.870635	193.074	171.026	149.949	161.135	helix-turn-helix transcriptional regulator
MYY_2039	0.0117631	0.989468	109.904	92.0571	88.5019	113.381	hypothetical protein
MYY_2041	0.0508573	0.951489	188.169	207.69	206.306	196.729	histidine--tRNA ligase
MYY_2043	0.0701075	0.962271	61.6561	64.3119	70.1641	59.8314	transcriptional regulator Rgg
MYY_2045	0.0338456	0.972892	102.79	106.117	109.667	100.749	metal-sulfur cluster assembly factor
MYY_2047	-0.158507	0.791062	325.93	385.976	315.654	310.699	dihydroxy-acid dehydratase
MYY_2048	-0.313621	0.763935	44.6988	51.8642	32.8065	43.6759	transketolase family protein
MYY_2049	-0.579808	0.387936	38.6356	46.0305	22.9454	32.8239	transketolase
MYY_2050	-0.608042	0.525775	22.4266	22.9806	10.6683	18.8054	PTS ascorbate transporter subunit IIC
MYY_2052	0.00408123	0.99503	29.945	33.1978	30.4243	31.8387	BglG family transcription antiterminator
MYY_2053	0.234613	0.661117	102.769	112.424	125.311	123.62	SPFH domain-containing protein
MYY_2054	0.423245	0.13228	1634.68	1572.92	1936.44	2308.43	50S ribosomal protein L32
MYY_2055	0.339313	0.263323	1840.14	1751.74	2139.24	2344.28	50S ribosomal protein L33
MYY_2056	0.600222	0.0494872	134.407	111.793	200.14	168.267	choline-binding protein PcpA
MYY_2061	0.080173	0.951489	34.1095	38.7771	35.2951	40.4837	beta-N-acetylhexosaminidase
MYY_2062	0.228068	0.863712	32.5716	29.8548	35.1821	37.0731	ROK family protein
MYY_2063	0.243702	0.690605	32.3305	39.4665	40.8947	42.5148	alpha-mannosidase
MYY_2064	0.228377	0.886649	17.7387	21.526	19.0705	26.161	glycoside hydrolase family 125 protein
MYY_2065	0.0355437	0.972892	19.8737	21.7578	18.0575	23.9963	glycoside hydrolase family 92 protein
MYY_2066	-0.0161239	0.989468	12.4915	15.5664	11.8041	15.4525	alpha-L-fucosidase
MYY_2067	-0.595756	0.06845	60.7476	64.2182	37.8531	43.6187	arginine deiminase
MYY_2068	-0.648183	0.0524958	59.1445	67.872	39.9878	39.6043	ornithine carbamoyltransferase
MYY_2070	-0.333256	0.800935	17.7692	25.2969	16.252	17.1694	YfcC family protein
MYY_2071	-0.0857656	0.955305	25.8904	24.9757	23.1951	24.0963	Sapep family Mn(2+)-dependent dipeptidase
MYY_2076	0.177476	0.620573	1070.99	1108.42	1205.79	1220.63	SPFH domain-containing protein
MYY_2088	0.0176108	0.978452	176.15	171.696	175.078	171.97	DeoR/GlpR transcriptional regulator
MYY_2089	-0.11776	0.896211	181.684	224.917	173.663	194.317	zinc ABC transporter substrate-binding lipoprotein AdcA
MYY_2090	-0.0860212	0.95133	167.456	200.387	162.577	177.805	metal ABC transporter permease
MYY_2091	-0.0283406	0.972892	156.229	183.958	160.212	167.377	metal ABC transporter ATP-binding protein
MYY_2092	0.217377	0.847786	93.9606	93.1866	109.487	104.89	MarR family transcriptional regulator
MYY_2093	-0.044835	0.962271	908.596	915.023	922.453	817.172	D-alanyl-lipoteichoic acid biosynthesis protein DltD
MYY_2094	-0.135408	0.880553	2124.18	2057.73	2060.32	1686.76	D-alanine--poly(phosphoribitol) ligase subunit DltC
MYY_2095	-0.0770297	0.95133	1110.13	1043.4	1065.24	946.029	D-alanyl-lipoteichoic acid biosynthesis protein DltB
MYY_2096	-0.0215379	0.972892	1195.59	1065.92	1174.72	1021.71	D-alanine--poly(phosphoribitol) ligase subunit DltA
MYY_2097	0.589339	0.256507	1243.5	820.774	1627.53	1451.77	teichoic acid D-Ala incorporation-associated protein DltX
MYY_2101	0.0210864	0.984374	52.9665	69.5874	63.0527	58.5991	hypothetical protein
MYY_2102	-0.140026	0.95133	199.189	224.121	154.972	223.662	hypothetical protein
MYY_2103	0.0309487	0.972892	153.954	172.603	153.485	174.742	aquaporin family protein
MYY_2104	-0.0519509	0.951489	162.712	175.467	153.927	167.152	type 1 glycerol-3-phosphate oxidase
MYY_2105	0.042124	0.968798	174.413	241.211	214.552	204.462	glycerol kinase GlpK
MYY_2106	-0.502703	0.111856	113.916	125.827	73.5615	93.1006	helix-turn-helix domain-containing protein
MYY_2107	-0.0591517	0.951489	405.44	464.012	391.599	428.93	Hsp33 family molecular chaperone HslO
MYY_2108	-0.154572	0.746846	622.415	661.555	549.611	585.874	tRNA dihydrouridine synthase DusB
MYY_2109	0.423587	0.402239	20.6107	22.389	28.3493	28.363	pneumococcal surface protein PspC, LPXTG-anchored form
MYY_2112	-0.00655947	0.989468	315.56	291.334	298.486	297.381	pneumococcal surface protein PspC, choline-binding form
MYY_2113	0.0248414	0.972892	197.462	188.01	185.615	201.436	isoprenylcysteine carboxyl methyltransferase family protein
MYY_2114	-0.0142382	0.980627	184.845	209.689	186.1	197.967	two-component system sensor histidine kinase HK06
MYY_2115	-0.0231755	0.972892	238.924	291.606	254.884	257.413	two-component system response regulator RR06
MYY_2118	-0.0303647	0.968798	323.151	354.707	339.143	313.246	ATP-dependent Clp protease ATP-binding subunit
MYY_2119	0.0257796	0.972892	249.86	295.34	267.366	277.649	CtsR family transcriptional regulator
MYY_2120	-0.349	0.256507	3315.08	2927.45	2324.06	2514.98	ABC transporter ATP-binding protein
MYY_2121	-0.247738	0.525775	3117.03	2871.31	2332.73	2644.87	ABC transporter substrate-binding protein
MYY_2122	-0.140862	0.830543	1829.77	2029.58	1621.42	1822.92	ABC transporter permease
MYY_2123	-0.083919	0.94929	2236.5	2062.07	1854.29	2149.7	thiamine-binding protein
MYY_2125	0.152286	0.864838	315.894	308.496	342.3	341.775	hypothetical protein
MYY_2126	-0.0975143	0.927125	434.49	401.035	393.931	376.068	replicative DNA helicase
MYY_2127	0.00604734	0.989468	500.143	420.209	465.047	448.038	50S ribosomal protein L9
MYY_2128	-0.00995118	0.989253	273.292	249.549	264.69	247.32	DHH family phosphoesterase
MYY_2129	0.31278	0.292214	1215.42	1127.03	1452.46	1416.58	ribosome-associated translation inhibitor RaiA
MYY_2132	0.263877	0.790494	83.8568	78.6012	104.161	88.0677	YigZ family protein
MYY_2133	-0.0796829	0.951489	69.0828	62.7775	60.2267	63.0363	cysteine synthase A
MYY_2137	-0.17873	0.708171	1057.26	1104.67	871.182	1010.51	elongation factor Ts
MYY_2138	-0.187745	0.81706	1850.94	1691.66	1358.9	1713.33	30S ribosomal protein S2
MYY_2139	-0.0546505	0.951489	2584.56	2603.94	2280.94	2643.19	CHAP domain-containing protein
MYY_2140	0.202782	0.742945	212.786	235.046	249.663	257.139	rod shape-determining protein MreD
MYY_2141	0.00442146	0.989468	258.52	285.208	268.98	267.219	rod shape-determining protein MreC
MYY_2142	0.0603269	0.951489	187.469	192.671	199.555	190.582	energy-coupling factor transporter transmembrane protein EcfT
MYY_2143	-0.0357623	0.968798	275.449	323.612	288.943	284.888	energy-coupling factor transporter ATPase
MYY_2144	-0.00468082	0.989468	331.261	350.002	329.924	338.421	energy-coupling factor transporter ATPase
MYY_2145	0.0554457	0.951489	308.216	331.692	319.512	334.84	CDP-diacylglycerol--glycerol-3-phosphate 3-phosphatidyltransferase
MYY_2146	0.209486	0.669714	204.077	207.119	226.566	241.935	helix-turn-helix domain-containing protein
MYY_2147	0.0743342	0.94929	212.68	226.949	228.087	227.302	insulinase family protein
MYY_2148	0.244158	0.527321	192.86	199.659	237.205	220.218	insulinase family protein
MYY_2149	0.448382	0.355385	142.36	131.618	166.678	202.957	S4 domain-containing protein YaaA
MYY_2150	0.315802	0.308085	132.693	142.581	164.642	172.523	DNA replication/repair protein RecF
MYY_2151	0.0741748	0.95133	372.26	372.884	361.537	411.793	IMP dehydrogenase
MYY_2152	0.105793	0.933553	154.902	146.171	162.89	156.568	tryptophan--tRNA ligase
MYY_2153	0.0929567	0.917588	248.308	253.644	265.356	261.739	ATP-binding cassette domain-containing protein
MYY_2154	0.423859	0.292214	32.0423	34.6326	47.6191	40.2426	YfhO family protein
MYY_2162	0.211538	0.722023	6005.95	5613.24	7241.85	6007.59	trypsin-like peptidase domain-containing protein
MYY_2163	0.117044	0.933553	5923.59	5181.42	6598.53	5271.22	ParB/RepB/Spo0J family partition protein

## Sheet: comX-simplified data
Gene tags	Fold changea	P valueb	Read count						Product
			WT-1	WT-2	Average	∆comX1-X2-1	∆comX1-X2-2	Average
Up-regulated
MYY_02560	1.64737	0.0215801	61.6407	58.1859	59.9133	88.4179	106.664	97.541	tyrosine-type DNA invertase PsrA
MYY_02580	1.61119	0.0418584	1136.17	855.297	995.731	1702.31	1471.48	1586.9	quorum-sensing system pheromone BlpC
MYY_0372	1.63597	0.00791992	342.573	288.671	315.622	476.294	545.723	511.008	DUF960 domain-containing protein
MYY_0531	1.49479	0.00193341	343.252	367.315	355.283	477.69	568.461	523.075	PI-1 pilus transcriptional regulator RlrA
MYY_1054	1.52951	0.00261045	897.824	855.39	876.607	1244.1	1402.36	1323.23	glutaredoxin-like protein NrdH
MYY_1290	2.19992	3.84236e-07	2230.71	1628.48	1929.6	4308.42	4093.58	4201	PspC domain-containing protein
MYY_1320	1.61089	0.014937	923.514	709.119	816.317	1374.38	1225.67	1300.02	hypothetical protein
MYY_1391	1.93066	0.00193341	756.051	762.259	759.155	1109.7	1785.86	1447.78	DUF3270 domain-containing protein
MYY_1442	1.50084	0.00207333	1533.51	1423.21	1478.36	2170.54	2207.38	2188.96	F0F1 ATP synthase subunit C
MYY_1461	1.93274	0.0107721	1059.05	875.824	967.437	1356.69	2351.14	1853.92	CsbD family protein
MYY_2056	1.51595	0.0494872	134.407	111.793	123.1	200.14	168.267	184.204	choline-binding protein PcpA
Down-regulated
MYY_0248	-2.22139	2.06939e-07	503.534	437.152	470.343	183.619	235.329	209.474	6,7-dimethyl-8-ribityllumazine synthase RibH
MYY_0249	-2.4601	1.06951e-13	394.571	337.217	365.894	145.608	148.202	146.905	Riboflavin synthase RibA
MYY_0250	-2.33794	1.15689e-09	407.095	347.692	377.393	146.865	172.425	159.645	Riboflavin synthase RibB
MYY_0251	-2.34533	3.31014e-10	262.477	220.721	241.599	97.2368	106.462	101.849	Riboflavin biosynthesis protein RibD
MYY_0557	-1.48564	0.000177961	1794.78	1794.16	1794.47	1197.51	1181.68	1189.6	ECF transporter S component
MYY_0817	-1.52526	0.0107721	128.57	129.841	129.206	80.93	86.0369	83.4834	glycine--tRNA ligase subunit alpha
MYY_1747	-1.46626	0.00627609	378.361	404.3	391.331	238.339	287.491	262.915	UDP-glucose--hexose-1-phosphate uridylyltransferase
MYY_1793	-1.49396	0.00311155	531.14	618.603	574.872	350.639	406.164	378.402	carbohydrate ABC transporter permease
MYY_1795	-1.52897	0.0107721	486.928	598.795	542.861	306.563	391.588	349.076	extracellular solute-binding protein
MYY_2068	-1.56719	0.0524958	59.1445	67.872	63.5083	39.9878	39.6043	39.796	ornithine carbamoyltransferase
aFold change in gene expression as assessed by RNA-seq.
bAdjusted P values, P values were adjusted using the Benjamini and Hochberg method.
