# Supplementary material for: The SpxA1-TenA toxin-antitoxin system regulates epigenetic variations of Streptococcus pneumoniae by targeting protein synthesis
Source: PLoS Pathog. 2024 Dec 26;20(12):e1012801. doi: 10.1371/journal.ppat.1012801 (PMC11709252; doi:10.1371/journal.ppat.1012801)
Supplement: S6 Table — (XLSX) [file ppat.1012801.s013.xlsx]

## Sheet: Basic info
Isolate id	Isolate	country	serotype	host	source	% identity	Alignment length	Mismatches	Gaps	Seqbin id	Start	End	Orientation	E-value	Bit score	ATAT-sequence	Length
697	Taiwan 19F-14	Taiwan	19F	human		100	209	0	0	3086951	816701	816909	Forward	5.62e-106	378	TTTACATATATAAATATATATATCGTTT	18
1235	3063-00	USA	19F	human	blood	100	209	0	0	1573298	244970	245178	Reverse	5.52e-106	378	TTTACATATATAAATATATATATCGTTT	18
1552	HK P1	China [Hong Kong]	23F	human	sputum	98.086	209	4	0	946742	8395	8603	Reverse	1.47e-100	360	TTTGCATATATAAAAATATATATCGTTT	18
1553	HK P38	China [Hong Kong]	23F	human	sputum	98.086	209	4	0	946941	5879	6087	Forward	1.46e-100	360	TTTGCATATATAAAAATATATATCGTTT	18
1554	HK P57	China [Hong Kong]	23F	human	sputum	98.086	209	4	0	947568	8571	8779	Forward	1.49e-100	360	TTTGCATATATAAAAATATATATCGTTT	18
1555	HK P58	China [Hong Kong]	19F	human	sputum	98.086	209	4	0	947914	55380	55588	Reverse	1.48e-100	360	TTTGCATATATAAAAATATATATCGTTT	18
1556	HK P65	China [Hong Kong]	23F	human	sputum	98.086	209	4	0	948044	18514	18722	Forward	1.49e-100	360	TTTGCATATATAAAAATATATATCGTTT	18
1560	Mal M6	Malaysia	19F	human		98.086	209	4	0	948264	115065	115273	Reverse	1.51e-100	360	TTTGCATATATAAAAATATATATCGTTT	18
1561	Mal M12	Malaysia	19F	human	cerebrospinal fluid	98.086	209	4	0	948464	201	409	Forward	1.48e-100	360	TTTGCATATATAAAAATATATATCGTTT	18
1562	Mal P4	Malaysia	19F	human	blood	98.086	209	4	0	948771	9883	10091	Forward	1.48e-100	360	TTTGCATATATAAAAATATATATCGTTT	18
1563	SI M1	Singapore	23F	human	cerebrospinal fluid	98.086	209	4	0	948982	8578	8786	Forward	1.5e-100	360	TTTGCATATATAAAAATATATATCGTTT	18
1564	SI O1	Singapore	19F	human		98.086	209	4	0	949133	55907	56115	Reverse	1.51e-100	360	TTTGCATATATAAAAATATATATCGTTT	18
1565	SI O2	Singapore	23F	human		98.086	209	4	0	949317	22199	22407	Reverse	1.5e-100	360	TTTGCATATATAAAAATATATATCGTTT	18
1566	SI P12	Singapore	19F	human	sputum	98.086	209	4	0	949506	17198	17406	Forward	1.48e-100	360	TTTGCATATATAAAAATATATATCGTTT	18
1567	Th 5	Thailand	19F	human	sputum	98.086	209	4	0	949583	14957	15165	Forward	1.44e-100	360	TTTGCATATATAAAAATATATATCGTTT	18
1568	Th 13	Thailand	19F	human	sputum	98.086	209	4	0	950406	2127	2335	Forward	1.33e-100	360	TTTGCATATATAAAAATATATATCGTTT	18
1569	Th 32	Thailand	23F	human		98.086	209	4	0	950875	10133	10341	Forward	1.49e-100	360	TTTGCATATATAAAAATATATATCGTTT	18
1572	TW M30	Taiwan	19F	human	blood	98.086	209	4	0	951667	3137	3345	Reverse	1.42e-100	360	TTTGCATATATAAAAATATATATCGTTT	18
1573	VN B15	Vietnam	23F	human	blood	98.086	209	4	0	951986	3185	3393	Reverse	1.44e-100	360	TTTGCATATATAAAAATATATATCGTTT	18
1685	NCTC7465	USA	1	human		97.143	210	4	2	1573311	798974	799182	Reverse	3.28e-96	345	TTTGCATATATAAAAATATATATCGTTT	18
2645	H034960030	UK [England]	23F	human	blood	98.086	209	4	0	952482	29552	29760	Forward	1.51e-100	360	TTTGCATATATAAAAATATATATCGTTT	18
2728	GA41410	USA	19A	human		97.608	209	4	1	1573334	513103	513310	Reverse	8.17e-98	352	TTTGCATATATAAAAATATATATCGTTT	18
3099	AP200	Italy	11A	human	cerebrospinal fluid	98.086	209	4	0	1573349	1356835	1357043	Reverse	1.52e-100	360	TTTGCATATATAAAAATATATATCGTTT	18
3210	P1031	Ghana	1	human		97.143	210	4	2	1573350	1331539	1331747	Reverse	3.32e-96	345	TTTGCATATATAAAAATATATATCGTTT	18
3217	P1041	Ghana	1	human		97.143	210	4	2	1573364	87728	87936	Forward	3.3e-96	345	TTTGCATATATAAAAATATATATCGTTT	18
3760	110.58	Switzerland	nontypable	human	nasopharynx	98.286	175	3	0	3087848	897169	897343	Forward	3.85e-83	303	TTTGCATATATAAATATATATATCGTTT	18
3766	B104.72	Switzerland	nontypable	human		98.086	209	4	0	5138565	53542	53750	Forward	1.52e-100	360	TTTGCATATATAAATATATATATCGTTT	18
3776	JJA	Brazil	14	human		98.086	209	4	0	1573403	1251535	1251743	Reverse	1.51e-100	360	TTTGCATATATAAAAATATATATCGTTT	18
3929	4027-06	USA	19A	human	blood	98.086	209	4	0	1573406	817508	817716	Reverse	1.51e-100	360	TTTGCATATATAAAAATATATATCGTTT	18
3956	6735-05	USA	19A	human	lung aspirate	98.086	209	4	0	1573412	442666	442874	Reverse	1.51e-100	360	TTTGCATATATAAAAATATATATCGTTT	18
3971	6901-05	USA	19A	human	blood	98.086	209	4	0	1573422	536172	536380	Reverse	1.5e-100	360	TTTGCATATATAAAAATATATATCGTTT	18
4000	6963-05	USA	19A	human	blood	98.086	209	4	0	1573433	198315	198523	Reverse	1.51e-100	360	TTTGCATATATAAAAATATATATCGTTT	18
4001	5185-06	USA	19A	human	blood	100	209	0	0	1573448	242211	242419	Reverse	5.61e-106	378	TTTACATATATAAATATATATATCGTTT	18
4051	7286-06	USA	19A	human	blood	100	209	0	0	1573472	258211	258419	Reverse	5.54e-106	378	TTTACATATATAAATATATATATCGTTT	18
4059	5787-06	USA	19A	human	blood	97.608	209	4	1	1573480	78528	78735	Reverse	7.85e-98	352	TTTGCATATATAAAAATATATATCGTTT	18
4172	H050340158	UK [England]	23F	human	blood	98.086	209	4	0	952620	8583	8791	Forward	1.5e-100	360	TTTGCATATATAAAAATATATATCGTTT	18
4197	3PN00020	UK [England]	23F	human	cerebrospinal fluid	98.086	209	4	0	952752	109508	109716	Reverse	1.5e-100	360	TTTGCATATATAAAAATATATATCGTTT	18
4665	33D/2	India	33D	human		97.129	209	4	1	1573626	56523	56729	Forward	9.85e-97	348	TTTGCATATATAAATATATATCGTTT	16
4666	33B/2	Denmark	33B	human		98.565	209	3	0	1573680	335316	335524	Forward	1.24e-101	364	TTTGCATATATAAAAATATATATCGTTT	18
4810	CAP6	Germany	19A	human	blood	98.086	209	4	0	5851097	76607	76815	Reverse	1.46e-100	360	TTTGCATATATAAAAATATATATCGTTT	18
4856	CAP96	Germany	19A	human	blood	98.086	209	4	0	5851201	76796	77004	Reverse	1.45e-100	360	TTTGCATATATAAAAATATATATCGTTT	18
4859	CAP100	Germany	15BC	human	blood	98.086	209	4	0	5851226	50044	50252	Reverse	1.5e-100	360	TTTGCATATATAAAAATATATATCGTTT	18
4902	CAP161	Germany	15BC	human		98.086	209	4	0	5851528	76652	76860	Reverse	1.48e-100	360	TTTGCATATATAAAAATATATATCGTTT	18
5130	RESP641	Germany	19A	human		98.086	209	4	0	5850874	51438	51646	Reverse	1.46e-100	360	TTTGCATATATAAAAATATATATCGTTT	18
5144	RESP974	Germany	15BC	human		98.086	209	4	0	5850911	76651	76859	Reverse	1.53e-100	360	TTTGCATATATAAAAATATATATCGTTT	18
5205	RKI1541	Germany	15BC	human	cerebrospinal fluid	98.086	209	4	0	5850723	76758	76966	Reverse	1.48e-100	360	TTTGCATATATAAAAATATATATCGTTT	18
6245	H071440111	UK [England]	23F	human	blood	98.086	209	4	0	952925	55907	56115	Reverse	1.5e-100	360	TTTGCATATATAAAAATATATATCGTTT	18
6624	Kor 16	South Korea	23F	human	sputum	98.086	209	4	0	953135	3085	3293	Forward	1.41e-100	360	TTTGCATATATAAAAATATATATCGTTT	18
6625	Kor 906	South Korea	19F	human	sputum	98.086	209	4	0	953595	8135	8343	Reverse	1.44e-100	360	TTTGCATATATAAAAATATATATCGTTT	18
6626	Kor 909	South Korea	23B	human	other	98.086	209	4	0	953999	3107	3315	Reverse	1.42e-100	360	TTTGCATATATAAAAATATATATCGTTT	18
6628	Kor 28	South Korea	19F	human	other	98.086	209	4	0	955648	25186	25394	Reverse	1.44e-100	360	TTTGCATATATAAAAATATATATCGTTT	18
6629	Kor 82	South Korea	23F	human	sputum	98.086	209	4	0	955981	5847	6055	Forward	1.34e-100	360	TTTGCATATATAAAAATATATATCGTTT	18
6630	Kor 136	South Korea	23F	human	sputum	98.086	209	4	0	956967	55907	56115	Reverse	1.47e-100	360	TTTGCATATATAAAAATATATATCGTTT	18
6631	Kor 138	South Korea	23F	human	sputum	98.086	209	4	0	957480	10395	10603	Forward	1.42e-100	360	TTTGCATATATAAAAATATATATCGTTT	18
6633	Kor 148	South Korea	14	human	sputum	98.086	209	4	0	957646	8581	8789	Forward	1.42e-100	360	TTTGCATATATAAAAATATATATCGTTT	18
6634	07-050	South Korea	6A	human	nasopharynx	98.086	209	4	0	958178	25196	25404	Reverse	1.44e-100	360	TTTGCATATATAAAAATATATATCGTTT	18
6635	07-117	South Korea	6A	human	other	98.086	209	4	0	958660	8297	8505	Reverse	1.42e-100	360	TTTGCATATATAAAAATATATATCGTTT	18
6636	08-B-120	South Korea	23F	human	blood	98.086	209	4	0	958859	45164	45372	Reverse	1.46e-100	360	TTTGCATATATAAAAATATATATCGTTT	18
9246	Kor 14	South Korea	6A	human	sputum	98.086	209	4	0	959109	2877	3085	Reverse	1.43e-100	360	TTTGCATATATAAAAATATATATCGTTT	18
9251	Kor 146	South Korea	6A	human	other	98.086	209	4	0	959673	3101	3309	Forward	1.42e-100	360	TTTGCATATATAAAAATATATATCGTTT	18
11946	MNZ41	South Korea	nontypable	human	nasopharynx	98.286	175	3	0	1703433	9136	9310	Forward	3.58e-83	303	TTTGCATATATAAATATATATATCGTTT	18
13175	DG104	Turkey	23F	human		98.086	209	4	0	960114	3004	3212	Reverse	1.47e-100	360	TTTGCATATATAAAAATATATATCGTTT	18
13176	2682	USA	19A	human	blood	98.086	209	4	0	1573532	45142	45350	Reverse	1.5e-100	360	TTTGCATATATAAAAATATATATCGTTT	18
14029	RKI3595	Germany	19A	human		98.086	209	4	0	5852266	69288	69496	Reverse	1.45e-100	360	TTTGCATATATAAAAATATATATCGTTT	18
14042	RKI762	Germany	19A	human	blood	98.086	209	4	0	5850600	75396	75604	Reverse	1.45e-100	360	TTTGCATATATAAAAATATATATCGTTT	18
14249	RKI3629	Germany	19A	human	blood	98.086	209	4	0	5852353	51435	51643	Reverse	1.48e-100	360	TTTGCATATATAAAAATATATATCGTTT	18
14252	WYOM16	Germany	19A	human		98.086	209	4	0	5851673	85190	85398	Reverse	1.46e-100	360	TTTGCATATATAAAAATATATATCGTTT	18
14255	WYOM656	Germany	15BC	human		98.086	209	4	0	5852566	76391	76599	Reverse	1.49e-100	360	TTTGCATATATAAAAATATATATCGTTT	18
14261	RKI376	Germany	19A	human	cerebrospinal fluid	98.086	209	4	0	5850576	76607	76815	Reverse	1.46e-100	360	TTTGCATATATAAAAATATATATCGTTT	18
14307	RKI246	Germany	19A	human	blood	98.086	209	4	0	5850494	76723	76931	Reverse	1.45e-100	360	TTTGCATATATAAAAATATATATCGTTT	18
14347	RKI3682	Germany	19A	human	cerebrospinal fluid	98.086	209	4	0	5852437	76608	76816	Reverse	1.45e-100	360	TTTGCATATATAAAAATATATATCGTTT	18
14356	RKI893	Germany	19A	human	blood	98.086	209	4	0	5850695	197786	197994	Reverse	1.45e-100	360	TTTGCATATATAAAAATATATATCGTTT	18
14360	RKI1770	Germany	15BC	human		98.086	209	4	0	5850980	73915	74123	Reverse	1.45e-100	360	TTTGCATATATAAAAATATATATCGTTT	18
14399	RKI3878	Germany	19A	human	blood	98.086	209	4	0	5852777	25644	25852	Reverse	1.45e-100	360	TTTGCATATATAAAAATATATATCGTTT	18
14403	WYOM892	Germany	19A	human		98.086	209	4	0	5852871	75562	75770	Reverse	1.46e-100	360	TTTGCATATATAAAAATATATATCGTTT	18
14421	RKI2155	Germany	19A	human		98.086	209	4	0	5851276	75621	75829	Reverse	1.49e-100	360	TTTGCATATATAAAAATATATATCGTTT	18
14484	RKI3473	Germany	19A	human		98.086	209	4	0	5851887	75622	75830	Reverse	1.48e-100	360	TTTGCATATATAAAAATATATATCGTTT	18
14488	RKI3821	Germany	19A	human	blood	98.086	209	4	0	5852631	156000	156208	Reverse	1.48e-100	360	TTTGCATATATAAAAATATATATCGTTT	18
14490	WYOM118	Germany	19A	human		98.086	209	4	0	5851771	76470	76678	Reverse	1.46e-100	360	TTTGCATATATAAAAATATATATCGTTT	18
14510	RKI2193	Germany	15BC	human	blood	98.086	209	4	0	5851351	197861	198069	Reverse	1.47e-100	360	TTTGCATATATAAAAATATATATCGTTT	18
14532	WYOM562	Germany	19A	human		98.086	209	4	0	5852308	75524	75732	Reverse	1.51e-100	360	TTTGCATATATAAAAATATATATCGTTT	18
14538	RKI1828	Germany	19A	human	blood	98.086	209	4	0	5851058	76762	76970	Reverse	1.45e-100	360	TTTGCATATATAAAAATATATATCGTTT	18
14576	RKI2420	Germany	15BC	human	blood	98.086	209	4	0	5851579	76470	76678	Reverse	1.47e-100	360	TTTGCATATATAAAAATATATATCGTTT	18
14705	RKI2561	Germany	15BC	human	cerebrospinal fluid	98.086	209	4	0	5851599	76662	76870	Reverse	1.47e-100	360	TTTGCATATATAAAAATATATATCGTTT	18
14735	RKI3933	Germany	19A	human	cerebrospinal fluid	98.086	209	4	0	5852821	76493	76701	Reverse	1.45e-100	360	TTTGCATATATAAAAATATATATCGTTT	18
14740	RKI1720	Germany	19A	human	cerebrospinal fluid	98.086	209	4	0	5850818	51434	51642	Reverse	1.48e-100	360	TTTGCATATATAAAAATATATATCGTTT	18
15007	CAP256	Germany	19A	human	blood	98.086	209	4	0	5852494	17617	17825	Reverse	1.46e-100	360	TTTGCATATATAAAAATATATATCGTTT	18
15065	RKI2363	Germany	15BC	human	cerebrospinal fluid	98.086	209	4	0	5851459	75591	75799	Reverse	1.47e-100	360	TTTGCATATATAAAAATATATATCGTTT	18
15117	RKI3854	Germany	19A	human	blood	98.086	209	4	0	5852690	80412	80620	Reverse	1.48e-100	360	TTTGCATATATAAAAATATATATCGTTT	18
15432	46/2	USA	46	human		98.086	209	4	0	1633673	77959	78167	Forward	1.53e-100	360	TTTGCATATATAAAAATATATATCGTTT	18
15434	35F/2	Denmark	35F	human		98.565	209	3	0	1573700	138158	138366	Forward	1.23e-101	364	TTTACATATATAAATATATATATCGTTT	18
15435	11B/2	Denmark	11B	human		97.608	209	5	0	1573730	219910	220118	Forward	6.15e-99	355	TTTGCATATATAAAAATATATATCGTTT	18
15436	15A/2	Denmark	15A	human		98.086	209	4	0	1573781	8922	9130	Forward	1.47e-100	360	ATTGCATATATAAAAATATATATCGTTT	18
15437	16F/2	USA	16F	human		98.565	209	3	0	1633730	71461	71669	Forward	1.25e-101	364	TTTACATATATAAATATATATATCGTTT	18
15438	23B/1	Denmark	23B	human		98.565	209	3	0	1573832	64095	64303	Reverse	1.22e-101	364	TTTACATATATAAATATATATATCGTTT	18
15440	23F/2	Denmark	23F	human		97.608	209	5	0	1573891	75337	75545	Forward	6.54e-99	355	TTTGCATATATAAAAATATATATCGTTT	18
15441	7C/3	USA	7C	human		98.086	209	4	0	1573933	61848	62056	Reverse	1.56e-100	360	TTTGCATATATAAAAATATATATCGTTT	18
15442	15C/2	Denmark	15BC	human		98.086	209	4	0	1573988	23927	24135	Reverse	1.49e-100	360	TTTACATATATAAAAATATATATCGTTT	18
15443	13/2	USA	13	human		99.043	209	2	0	1633748	8437	8645	Reverse	2.84e-103	369	TTTACATATATAAATATATATATCGTTT	18
15444	24F/2	USA	24F	human		98.086	209	4	0	1633793	60577	60785	Reverse	1.53e-100	360	TTTGCATATATAAAAATATATATCGTTT	18
15445	7C/2	Denmark	7C	human		98.086	209	4	0	1574023	62073	62281	Reverse	1.49e-100	360	TTTGCATATATAAAAATATATATCGTTT	18
15446	44/3	Germany	44	human		97.608	209	5	0	1633826	74204	74412	Forward	6.46e-99	355	TTTGCATATATAAAAATATATATCGTTT	18
15447	15F/3	Denmark	15F	human		98.104	211	2	1	1574075	309035	309245	Forward	1.5e-100	361	TTTACATATATAAATATATATATATCGTTT	20
15448	22A/3	Denmark	22A	human		98.086	209	4	0	1574122	64443	64651	Reverse	1.47e-100	360	TTTGCATATATAAAAATATATATCGTTT	18
15449	24F/3	Denmark	24F	human		98.086	209	4	0	1633863	51905	52113	Reverse	1.53e-100	360	TTTGCATATATAAAAATATATATCGTTT	18
15450	7B/2	USA	7B	human		98.086	209	4	0	1574153	65447	65655	Forward	1.53e-100	360	TTTGCATATATAAAAATATATATCGTTT	18
15451	18F/1	USA	18F	human		99.043	209	2	0	1574209	61105	61313	Reverse	2.82e-103	369	TTTACATATATAAAAATATATATCGTTT	18
15452	22A/2	Denmark	22A	human		98.086	209	4	0	1574229	196594	196802	Reverse	1.47e-100	360	TTTGCATATATAAAAATATATATCGTTT	18
15453	14/6	Denmark	14	human		98.086	209	4	0	1574271	71334	71542	Reverse	1.58e-100	360	TTTGCATATATAAAAATATATATCGTTT	18
15454	23F/4	Australia	23F	human		98.086	209	4	0	1574316	65402	65610	Forward	1.46e-100	360	TTTGCATATATAAAAATATATATCGTTT	18
15455	40/2	USA	40	human		97.608	209	5	0	1633925	65943	66151	Reverse	6.17e-99	355	TTTGCATATATAAAAATATATATCGTTT	18
15457	12B/1	The Gambia	12B	human		98.104	211	2	1	1633971	93542	93752	Reverse	1.57e-100	361	TTTACATATATAAATATATATATATCGTTT	20
15458	6A/2	USA	6A	human		99.043	209	2	0	1574355	202330	202538	Reverse	3.03e-103	369	TTTACATATATAAATATATATATCGTTT	18
15459	39/2	Denmark	39	human		96.279	215	2	1	1633990	74611	74825	Forward	2.21e-98	353	TTTACATATATAAATATATATATATATATCGTTT	24
15460	45/5	USA	45	human		98.086	209	4	0	1634021	65264	65472	Reverse	1.47e-100	360	TTTGCATATATAAAAATATATATCGTTT	18
15461	45/2	Denmark	45	human		97.608	209	5	0	1634056	68339	68547	Forward	6.21e-99	355	TTTGCATATATAAAAATATATATCGTTT	18
15462	33F/2	Denmark	33F	human		97.608	209	5	0	1574391	428339	428547	Forward	6.21e-99	355	TTTGCATATATAAAAATATATATCGTTT	18
15463	43/4	USA	43	human		97.608	209	5	0	1634095	61891	62099	Reverse	6.12e-99	355	TTTGCATATATAAAAATATATATCGTTT	18
15464	12F/2	USA	12F	human		97.608	209	5	0	1634159	64584	64792	Reverse	6.48e-99	355	TTTGCATATATAAAAATATATATCGTTT	18
15465	18C/3	Denmark	18C	human		98.565	209	3	0	1574397	75917	76125	Reverse	1.23e-101	364	TTTGCATATATAAAAATATATATCGTTT	18
15466	35C/2	Denmark	35C	human		98.565	209	3	0	1574455	82761	82969	Forward	1.25e-101	364	TTTGCATATATAAAAATATATATCGTTT	18
15467	43/3	Denmark	43	human		99.043	209	2	0	1634164	66339	66547	Forward	2.87e-103	369	TTTACATATATAAATATATATATCGTTT	18
15468	14/7	Denmark	14	human		98.565	209	3	0	1574479	55251	55459	Reverse	1.23e-101	364	TTTGCATATATAAATATATATATCGTTT	18
15469	6B/3	Denmark	6B	human		98.086	209	4	0	1574580	77884	78092	Reverse	1.58e-100	360	TTTACATATATAAAAATATATATCGTTT	18
15471	11C/1	USA	11C	human		98.565	209	3	0	1574634	67326	67534	Reverse	1.21e-101	364	TTTGCATATATAAATATATATATCGTTT	18
15472	34/3	Malaysia	34	human		99.043	209	2	0	1634190	133530	133738	Reverse	3.06e-103	369	TTTACATATATAAAAATATATATCGTTT	18
15473	8/4	Denmark	8	human		99.043	209	2	0	1634236	45323	45531	Reverse	2.74e-103	369	TTTACATATATAAAAATATATATCGTTT	18
15474	9L/3	Denmark	9L	human		98.565	209	3	0	1574654	105891	106099	Reverse	1.21e-101	364	TTTACATATATAAAAATATATATCATTT	18
15475	9N/2	USA	9N	human		97.608	209	5	0	1574674	206953	207161	Reverse	6.21e-99	355	TTTGCATATATAAAAATATATATCGTTT	18
15476	14/8	Denmark	14	human		90.777	206	19	0	1574700	68678	68883	Forward	2.83e-78	287	TTTGTATATATAAAAATGTATACAAATT	18
15477	21/2	USA	21	human		97.608	209	5	0	1634284	100404	100612	Forward	6.35e-99	355	TTTGCATATATAAAAATATATATCGTTT	18
15478	7F/4	UK [Scotland]	7F	human		97.608	209	5	0	1574751	9203	9411	Forward	6.06e-99	355	TTTGCATATATAAAAATATATATCGTTT	18
15479	25A/1	Singapore	25A	human		99.043	209	2	0	1634344	50531	50739	Forward	2.92e-103	369	TTTACATATATAAAAATATATATCGTTT	18
15480	7F/6	Sweden	7F	human		99.043	209	2	0	1574815	17214	17422	Forward	2.75e-103	369	TTTACATATATAAAAATATATATCGTTT	18
15481	3/6	Denmark	3	human		97.608	209	5	0	1574845	32376	32584	Forward	6.19e-99	355	TTTGCATATATAAATATATATATCGTTT	18
15482	1/6	Denmark	1	human		96.279	215	2	1	1574900	14323	14537	Forward	2.17e-98	353	TTTACATATATAAATATATATATATATATCGTTT	24
15483	11F/2	Denmark	11F	human		99.043	209	2	0	1574906	32829	33037	Forward	2.9e-103	369	TTTACATATATAAAAATATATATCGTTT	18
15484	41F/2	Denmark	41F	human		99.043	209	2	0	1634366	138107	138315	Forward	2.91e-103	369	TTTACATATATAAATATATATATCGTTT	18
15485	11A/2	Denmark	11A	human		97.608	209	3	1	1574924	75123	75329	Forward	2.23e-98	352	TTTGCATATATAAATATATATCGTTT	16
15486	24B/2	Denmark	24B	human		99.043	209	2	0	1634401	282721	282929	Forward	2.87e-103	369	TTTACATATATAAATATATATATCGTTT	18
15487	34/5	Denmark	34	human		97.608	209	5	0	1634421	88800	89008	Forward	6.32e-99	355	TTTGCATATATAAAAATATATATCGTTT	18
15489	34/2	USA	34	human		98.086	209	4	0	1634463	243285	243493	Forward	1.46e-100	360	TTTGCATATATAAAAATATATATCGTTT	18
15490	22F/2	Denmark	22F	human		98.086	209	4	0	1574999	103973	104181	Reverse	1.51e-100	360	TTTGCATATATAAAAATATATATCGTTT	18
15491	47A/1	Unknown	47A	human		99.524	210	0	1	1634495	35522	35731	Forward	8.34e-104	371	TTTACATATATAAAATATATATATCGTTT	19
15492	20/2	USA	20	human		99.522	209	1	0	1634525	153003	153211	Forward	2.38e-104	373	TTTACATATATAAAAATATATATCGTTT	18
15493	5/4	Singapore	5	human		99.043	209	2	0	1634570	164529	164737	Forward	3.01e-103	369	TTTACATATATAAAAATATATATCGTTT	18
15494	4/4	Denmark	4	human		97.608	209	5	0	1634609	42053	42261	Reverse	6.36e-99	355	TTTGCATATATAAAAATATATATCGTTT	18
15497	19A/5	Denmark	19A	human		99.043	209	2	0	1575044	31845	32053	Forward	2.92e-103	369	TTTACATATATAAAAATATATATCGTTT	18
15498	28F/2	USA	28F	human		99.043	209	2	0	1634649	58675	58883	Reverse	2.83e-103	369	TTTACATATATAAAAATATATATCGTTT	18
15499	12F/3	Denmark	12F	human		98.086	209	4	0	1634727	98824	99032	Reverse	1.55e-100	360	TTTGCATATATAAAAATATATATCGTTT	18
15500	19F/4	Denmark	19F	human		96.667	210	5	2	1575078	17253	17461	Forward	1.44e-94	341	TTTGCATATATAAAAATATATATCGTTT	18
15501	19F/10	Denmark	19F	human		96.667	210	5	2	1575126	9587	9795	Forward	1.42e-94	341	TTTGCATATATAAAAATATATATCGTTT	18
15502	36/4	Denmark	36	human		99.043	209	2	0	1634743	864045	864253	Reverse	2.75e-103	369	TTTACATATATAAAAATATATATCGTTT	18
15503	48/3	Denmark	48	human		97.608	209	5	0	1634783	226925	227133	Reverse	6.2e-99	355	TTTGCATATATAAATATATATATCGTTT	18
15504	48/2	Denmark	48	human		98.086	209	4	0	1634805	74511	74719	Forward	1.48e-100	360	TTTGCATATATAAATATATATATCGTTT	18
15505	35B/2	Denmark	35B	human		98.578	211	1	1	1575177	204780	204990	Reverse	3.41e-102	365	TTTACATATATAAAAATATATATATCGTTT	20
15506	34/4	Denmark	34	human		98.086	209	4	0	1634837	67369	67577	Reverse	1.53e-100	360	TTTGCATATATAAAAATATATATCGTTT	18
15508	36/2	Denmark	36	human		99.043	209	2	0	1634873	65867	66075	Reverse	2.8e-103	369	TTTACATATATAAAAATATATATCGTTT	18
15509	41A/2	Germany	41A	human		98.565	209	3	0	1634926	196863	197071	Reverse	1.21e-101	364	TTTGCATATATAAAAATATATATCGTTT	18
15510	45/3	Denmark	45	human		97.608	209	5	0	1634930	339045	339253	Forward	6.51e-99	355	TTTGCATATATAAAAATATATATCGTTT	18
15511	9L/4	Denmark	9L	human		98.565	209	3	0	1575196	73251	73459	Forward	1.22e-101	364	TTTACATATATAAAAATATATATCATTT	18
15513	35A/3	Denmark	35A	human		97.608	209	5	0	1575223	174254	174462	Reverse	5.97e-99	355	TTTGCATATATAAAAATATATATCGTTT	18
15514	37/6	Denmark	37	human		98.086	209	4	0	1634974	54210	54418	Reverse	1.46e-100	360	TTTGCATATATAAAAATATATATCGTTT	18
15515	3/3	USA	3	human		98.086	209	4	0	1575258	187031	187239	Reverse	1.42e-100	360	TTTACATATATAAAAATATATATCGTTT	18
15517	SA76	South Africa	14	human		97.63	211	3	1	1575267	75499	75709	Reverse	1.92e-99	356	TTTGCATATATAAAAATATATATATCGTTT	20
15518	SA53	South Africa	11A	human		99.043	209	2	0	1575357	36388	36596	Reverse	2.99e-103	369	TTTACATATATAAAAATATATATCGTTT	18
15519	SA69	South Africa	19A	human		97.608	209	5	0	1575381	102063	102271	Reverse	6.57e-99	355	TTTGCATATATAAAAATATATATCGTTT	18
15521	SA58	South Africa	19F	human		98.086	209	4	0	1575473	66792	67000	Forward	1.53e-100	360	TTTGCATATATAAAAATATATATCGTTT	18
15523	SA71	South Africa	23F	human		98.086	209	4	0	1575547	65356	65564	Forward	1.54e-100	360	TTTGCATATATAAAAATATATATCGTTT	18
15526	SA78	South Africa	14	human	blood	98.565	209	3	0	1601384	8439	8647	Reverse	1.19e-101	364	TTTGCATATATAAATATATATATCGTTT	18
15527	SA64	South Africa	19F	human	blood	98.086	209	4	0	1575603	77030	77238	Reverse	1.55e-100	360	TTTGCATATATAAAAATATATATCGTTT	18
15529	USA31	USA	23F	human		99.043	209	2	0	1575694	52734	52942	Reverse	2.94e-103	369	TTTACATATATAAAAATATATATCGTTT	18
18785	SMC1205-93	South Korea	11A	human	blood	97.143	210	4	2	1713310	801621	801829	Reverse	3.27e-96	345	TTTGCATATATAAAAATATATATCGTTT	18
19156	WYCA276	Germany	15BC	human		98.086	209	4	0	5851827	179811	180019	Reverse	1.49e-100	360	TTTGCATATATAAAAATATATATCGTTT	18
19169	WYCA100	Germany	15BC	human		98.086	209	4	0	5851933	76652	76860	Reverse	1.52e-100	360	TTTGCATATATAAAAATATATATCGTTT	18
19188	WYCA214A	Germany	15BC	human		98.086	209	4	0	5851994	197771	197979	Reverse	1.53e-100	360	TTTGCATATATAAAAATATATATCGTTT	18
19200	WYCA267	Germany	15BC	human		98.565	209	3	0	5852067	51524	51732	Reverse	1.22e-101	364	TTTACATATATAAAAATATATATCATTT	18
19213	RKI3523	Germany	19A	human	cerebrospinal fluid	98.086	209	4	0	5852121	76774	76982	Reverse	1.48e-100	360	TTTGCATATATAAAAATATATATCGTTT	18
19223	WYCA346A	Germany	15BC	human		98.086	209	4	0	5852220	76567	76775	Reverse	1.5e-100	360	TTTGCATATATAAAAATATATATCGTTT	18
24174	VICE0004	Iceland	19F	human	middle ear fluid	98.565	209	3	0	1523162	17405	17613	Forward	1.2e-101	364	TTTACATATATAAAAATATATATCATTT	18
24175	VICE0292	Iceland	19F	human	middle ear fluid	98.565	209	3	0	1523705	50070	50278	Reverse	1.2e-101	364	TTTACATATATAAAAATATATATCATTT	18
24176	VICE0557	Iceland	19F	human	middle ear fluid	100	209	0	0	1524820	58708	58916	Reverse	5.48e-106	378	TTTACATATATAAATATATATATCGTTT	18
24177	VICE0558	Iceland	19F	human	middle ear fluid	100	209	0	0	1524978	58708	58916	Reverse	5.73e-106	378	TTTACATATATAAATATATATATCGTTT	18
24178	VICE0303	Iceland	23F	human	middle ear fluid	98.086	209	4	0	1523746	17171	17379	Forward	1.49e-100	360	ATTGCATATATAAAAATATATATCGTTT	18
24179	VICE0355	Iceland	23F	human	middle ear fluid	98.086	209	4	0	1524237	17171	17379	Forward	1.49e-100	360	ATTGCATATATAAAAATATATATCGTTT	18
24180	VICE0387	Iceland	23F	human	middle ear fluid	98.086	209	4	0	1524385	17169	17377	Forward	1.49e-100	360	ATTGCATATATAAAAATATATATCGTTT	18
24300	PS13981	Germany	15A	human	blood	98.086	209	4	0	5863168	585	793	Forward	1.49e-100	360	TTTACATATATAAAAATATATATCGTTT	18
24307	PS21303	Germany	15A	human	blood	98.086	209	4	0	5864602	162	370	Reverse	1.48e-100	360	TTTACATATATAAAAATATATATCGTTT	18
25256	LMG869	China [Hong Kong]	6E(6Bii)	human		99.043	209	2	0	178	64315	64523	Forward	2.99e-103	369	TTTACATATATAAATATATATATCGTTT	18
25257	LMG867	China [Hong Kong]	6E(6Bii)	human		99.043	209	2	0	252	64599	64807	Forward	3e-103	369	TTTACATATATAAATATATATATCGTTT	18
25258	LMG1250	China [Hong Kong]	6E(6Bii)	human		99.043	209	2	0	698	73347	73555	Reverse	2.99e-103	369	TTTACATATATAAATATATATATCGTTT	18
25259	LMG1435	China [Hong Kong]	6E(6Bii)	human		99.043	209	2	0	768	53794	54002	Reverse	2.98e-103	369	TTTACATATATAAATATATATATCGTTT	18
25260	S-044	China	6E(6Bii)	human		99.043	209	2	0	455	8899	9107	Reverse	3.05e-103	369	TTTACATATATAAATATATATATCGTTT	18
25261	S-112	China	6E(6Bii)	human		99.043	209	2	0	1149	30306	30514	Forward	2.94e-103	369	TTTACATATATAAATATATATATCGTTT	18
25262	Finland6B-12	Finland	6E(6Bii)	human		97.63	211	3	1	1221	53414	53624	Reverse	1.87e-99	356	TTTACATATATAAATATATATATATCGTTT	20
25263	SPN8332	France	6E(6Bii)	human		99.043	209	2	0	1302	73885	74093	Reverse	3e-103	369	TTTACATATATAAATATATATATCGTTT	18
25264	LMG690	France	6E(6Bii)	human		99.043	209	2	0	1496	73398	73606	Reverse	2.98e-103	369	TTTACATATATAAATATATATATCGTTT	18
25265	SPN4000	Germany	6E(6Bii)	human		99.043	209	2	0	1589	80505	80713	Forward	2.98e-103	369	TTTACATATATAAATATATATATCGTTT	18
25266	SPN4488	Germany	6E(6Bii)	human		98.104	211	2	1	1738	79901	80111	Reverse	1.51e-100	361	TTTACATATATAAATATATATATATCGTTT	20
25267	SPN4876	Germany	6E(6Bii)	human	cerebrospinal fluid	98.104	211	2	1	1836	132927	133137	Reverse	1.54e-100	361	TTTACATATATAAATATATATATATCGTTT	20
25268	SPN4901	Germany	6E(6Bii)	human		96.279	215	2	1	1950	31785	31999	Forward	2.21e-98	353	TTTACATATATAAATATATATATATATATCGTTT	24
25269	SPN13151	Germany	6E(6Bii)	human		99.043	209	2	0	2132	53623	53831	Reverse	3.06e-103	369	TTTACATATATAAATATATATATCGTTT	18
25270	SPN13522	Germany	6E(6Bii)	human		99.043	209	2	0	2243	82816	83024	Reverse	3e-103	369	TTTACATATATAAATATATATATCGTTT	18
25271	SN26575	Germany	6E(6Bii)	human		99.043	209	2	0	2319	71742	71950	Reverse	3.06e-103	369	TTTACATATATAAATATATATATCGTTT	18
25272	SPN22664	Germany	6E(6Bii)	human		99.043	209	2	0	2484	64598	64806	Forward	2.97e-103	369	TTTACATATATAAATATATATATCGTTT	18
25273	SN33007	Germany	6E(6Bii)	human		98.104	211	2	1	2558	79903	80113	Reverse	1.54e-100	361	TTTACATATATAAATATATATATATCGTTT	20
25274	SN34677	Germany	6E(6Bii)	human	cerebrospinal fluid	98.104	211	2	1	2717	30934	31144	Forward	1.52e-100	361	TTTACATATATAAATATATATATATCGTTT	20
25275	VICE0148	Iceland	6B	human	blood	98.086	209	2	1	2854	17269	17475	Forward	1.84e-99	357	TTTACATATATAAATATATATCGTTT	16
25276	VICE0415	Iceland	6B	human	middle ear fluid	99.043	209	2	0	3029	17266	17474	Forward	2.97e-103	369	TTTACATATATAAATATATATATCGTTT	18
25277	VICE0550	Iceland	6C	human	middle ear fluid	97.608	209	5	0	3225	16970	17178	Forward	6.46e-99	355	TTTGCATATATAAAAATATATATCGTTT	18
25278	VICE0337	Iceland	6A	human	middle ear fluid	98.104	211	2	1	3573	50125	50335	Reverse	1.53e-100	361	TTTACATATATAAATATATATATATCGTTT	20
25279	VICE0447	Iceland	6E(6Bii)	human	middle ear fluid	99.043	209	2	0	3769	50137	50345	Reverse	3.06e-103	369	TTTACATATATAAATATATATATCGTTT	18
25280	VICE0531	Iceland	6E(6Bii)	human	middle ear fluid	98.565	209	3	0	4040	45336	45544	Reverse	1.3e-101	364	TTTACATATATAAAAATATATATCATTT	18
25281	VICE0508	Iceland	6B	human	middle ear fluid	99.043	209	2	0	4121	50118	50326	Reverse	2.97e-103	369	TTTACATATATAAATATATATATCGTTT	18
25282	VICE0608	Iceland	6A	human	middle ear fluid	99.043	209	2	0	4468	50127	50335	Reverse	2.96e-103	369	TTTACATATATAAATATATATATCGTTT	18
25283	VICE0399	Iceland	6A	human	middle ear fluid	98.086	209	4	0	4593	54818	55026	Reverse	1.52e-100	360	TTTGCATATATAAAAATATATATCGTTT	18
25284	VICE0393	Iceland	6A	human	middle ear fluid	98.086	209	2	1	4713	17266	17472	Forward	1.84e-99	357	TTTACATATATAAATATATATCGTTT	16
25285	VICE0460	Iceland	6A	human	middle ear fluid	99.043	209	2	0	5056	50127	50335	Reverse	2.96e-103	369	TTTACATATATAAATATATATATCGTTT	18
25286	VICE0623	Iceland	6A	human	middle ear fluid	99.043	209	2	0	5125	54957	55165	Reverse	2.94e-103	369	TTTACATATATAAATATATATATCGTTT	18
25287	VICE0360	Iceland	6B	human	middle ear fluid	99.043	209	2	0	5480	11683	11891	Reverse	2.91e-103	369	TTTACATATATAAATATATATATCGTTT	18
25288	VICE0899	Iceland	6A	human	nasopharynx	99.043	209	2	0	5538	54951	55159	Reverse	2.98e-103	369	TTTACATATATAAATATATATATCGTTT	18
25289	VICE0828	Iceland	6A	human	lung aspirate	99.043	209	2	0	5859	54957	55165	Reverse	2.97e-103	369	TTTACATATATAAATATATATATCGTTT	18
25290	VICE0384	Iceland	6A	human	middle ear fluid	99.043	209	2	0	6002	54955	55163	Reverse	2.97e-103	369	TTTACATATATAAATATATATATCGTTT	18
25291	VICE0420	Iceland	6B	human	middle ear fluid	98.086	209	4	0	6366	41997	42205	Reverse	1.5e-100	360	TTTGCATATATAAAAATATATATCGTTT	18
25292	VICE0238	Iceland	6A	human	blood	99.043	209	2	0	6545	50125	50333	Reverse	2.96e-103	369	TTTACATATATAAATATATATATCGTTT	18
25293	VICE0509	Iceland	6E(6Bii)	human	middle ear fluid	99.043	209	2	0	6799	17227	17435	Forward	3.05e-103	369	TTTACATATATAAATATATATATCGTTT	18
25294	VICE0592	Iceland	6A	human	middle ear fluid	98.104	211	2	1	7082	50125	50335	Reverse	1.56e-100	361	TTTACATATATAAATATATATATATCGTTT	20
25295	VICE0293	Iceland	6E(6Bii)	human	middle ear fluid	99.043	209	2	0	7382	50141	50349	Reverse	3.06e-103	369	TTTACATATATAAATATATATATCGTTT	18
25296	VICE0324	Iceland	6B	human	middle ear fluid	99.043	209	2	0	7490	17266	17474	Forward	2.96e-103	369	TTTACATATATAAATATATATATCGTTT	18
25297	VICE0326	Iceland	6B	human	middle ear fluid	98.086	209	2	1	7840	2764	2970	Reverse	1.88e-99	357	TTTACATATATAAATATATATCGTTT	16
25298	VICE0340	Iceland	6A	human	middle ear fluid	98.565	209	3	0	8024	17296	17504	Forward	1.28e-101	364	TTTACATATATAAAAATATATATCATTT	18
25299	VICE0433	Iceland	6A	human	middle ear fluid	98.565	209	3	0	8139	7107	7315	Forward	1.28e-101	364	TTTACATATATAAAAATATATATCATTT	18
25300	VICE0492	Iceland	6A	human	middle ear fluid	98.086	209	4	0	8352	54818	55026	Reverse	1.52e-100	360	TTTGCATATATAAAAATATATATCGTTT	18
25301	VICE0500	Iceland	6A	human	middle ear fluid	99.043	209	2	0	8523	54955	55163	Reverse	2.94e-103	369	TTTACATATATAAATATATATATCGTTT	18
25302	VICE1082	Iceland	6B	human	nasopharynx	98.086	209	2	1	8741	17266	17472	Forward	1.89e-99	357	TTTACATATATAAATATATATCGTTT	16
25303	VICE0287	Iceland	6A	human	middle ear fluid	98.086	209	4	0	8994	17439	17647	Forward	1.52e-100	360	TTTGCATATATAAAAATATATATCGTTT	18
25304	VICE0351	Iceland	6A	human	middle ear fluid	99.043	209	2	0	9261	52759	52967	Reverse	2.98e-103	369	TTTACATATATAAATATATATATCGTTT	18
25305	VICE0439	Iceland	6B	human	middle ear fluid	98.086	209	2	1	9376	17268	17474	Forward	1.84e-99	357	TTTACATATATAAATATATATCGTTT	16
25306	VICE0402	Iceland	6A	human	middle ear fluid	99.043	209	2	0	9692	34010	34218	Reverse	2.94e-103	369	TTTACATATATAAATATATATATCGTTT	18
25307	VICE1109	Iceland	6B	human	nasopharynx	98.086	209	2	1	9837	17266	17472	Forward	1.84e-99	357	TTTACATATATAAATATATATCGTTT	16
25309	VICE0299	Iceland	6E(6Bii)	human	middle ear fluid	97.183	213	2	1	10287	50137	50349	Reverse	1.9e-99	357	TTTACATATATAAATATATATATATATCGTTT	22
25310	VICE0311	Iceland	6A	human	middle ear fluid	98.104	211	2	1	10445	50125	50335	Reverse	1.53e-100	361	TTTACATATATAAATATATATATATCGTTT	20
25311	VICE0539	Iceland	6A	human	middle ear fluid	99.043	209	2	0	10605	54955	55163	Reverse	2.98e-103	369	TTTACATATATAAATATATATATCGTTT	18
25312	VICE0584	Iceland	6A	human	middle ear fluid	99.043	209	2	0	10844	54957	55165	Reverse	2.94e-103	369	TTTACATATATAAATATATATATCGTTT	18
25313	VICE0375	Iceland	6B	human	middle ear fluid	99.043	209	2	0	11046	17266	17474	Forward	2.91e-103	369	TTTACATATATAAATATATATATCGTTT	18
25314	VICE0901	Iceland	6B	human	nasopharynx	98.086	209	2	1	11234	17266	17472	Forward	1.84e-99	357	TTTACATATATAAATATATATCGTTT	16
25315	VICE0465	Iceland	6A	human	middle ear fluid	99.043	209	2	0	11504	17463	17671	Forward	2.96e-103	369	TTTACATATATAAATATATATATCGTTT	18
25316	VICE1341	Iceland	6A	human	nasopharynx	98.104	211	2	1	11661	17467	17677	Forward	1.53e-100	361	TTTACATATATAAATATATATATATCGTTT	20
25317	VICE0147	Iceland	6B	human	blood	99.043	209	2	0	11891	17270	17478	Forward	2.97e-103	369	TTTACATATATAAATATATATATCGTTT	18
25318	VICE0317	Iceland	6E(6Bii)	human	middle ear fluid	99.043	209	2	0	12207	50137	50345	Reverse	3.12e-103	369	TTTACATATATAAATATATATATCGTTT	18
25319	VICE0437	Iceland	6B	human	middle ear fluid	99.043	209	2	0	12360	17268	17476	Forward	3.02e-103	369	TTTACATATATAAATATATATATCGTTT	18
25320	VICE1260	Iceland	6B	human	nasopharynx	98.086	209	2	1	12689	17266	17472	Forward	1.87e-99	357	TTTACATATATAAATATATATCGTTT	16
25321	VICE1340	Iceland	6A	human	nasopharynx	98.086	209	2	1	12794	14672	14878	Forward	1.87e-99	357	TTTACATATATAAATATATATCGTTT	16
25322	VICE0957	Iceland	6B	human	nasopharynx	98.086	209	2	1	12996	17270	17476	Forward	1.81e-99	357	TTTACATATATAAATATATATCGTTT	16
25323	VICE0918	Iceland	6C	human	nasopharynx	98.086	209	4	0	13361	15431	15639	Reverse	1.55e-100	360	TTTGCATATATAAAAATATATATCGTTT	18
25324	VICE0382	Iceland	6A	human	middle ear fluid	99.043	209	2	0	13531	54955	55163	Reverse	2.94e-103	369	TTTACATATATAAATATATATATCGTTT	18
25325	VICE1102	Iceland	6B	human	nasopharynx	98.086	209	2	1	13739	50114	50320	Reverse	1.87e-99	357	TTTACATATATAAATATATATCGTTT	16
25326	VICE1103	Iceland	6B	human	nasopharynx	98.086	209	2	1	13945	50118	50324	Reverse	1.84e-99	357	TTTACATATATAAATATATATCGTTT	16
25327	VICE1363	Iceland	6B	human	nasopharynx	98.086	209	2	1	14143	50118	50324	Reverse	1.87e-99	357	TTTACATATATAAATATATATCGTTT	16
25328	VICE0993	Iceland	6B	human	nasopharynx	98.086	209	2	1	14214	17268	17474	Forward	1.89e-99	357	TTTACATATATAAATATATATCGTTT	16
25329	VICE0397	Iceland	6B	human	middle ear fluid	98.086	209	2	1	14397	17268	17474	Forward	1.87e-99	357	TTTACATATATAAATATATATCGTTT	16
25330	VICE0394	Iceland	6A	human	middle ear fluid	99.043	209	2	0	14612	64668	64876	Forward	2.94e-103	369	TTTACATATATAAATATATATATCGTTT	18
25331	VICE0454	Iceland	6B	human	middle ear fluid	98.104	211	2	1	14657	17275	17485	Forward	1.5e-100	361	TTTACATATATAAATATATATATATCGTTT	20
25332	VICE0470	Iceland	6A	human	middle ear fluid	98.104	211	2	1	14835	17469	17679	Forward	1.54e-100	361	TTTACATATATAAATATATATATATCGTTT	20
25333	VICE1271	Iceland	6B	human	nasopharynx	98.086	209	2	1	15053	17268	17474	Forward	1.84e-99	357	TTTACATATATAAATATATATCGTTT	16
25334	VICE1177	Iceland	6A	human	nasopharynx	99.043	209	2	0	15227	17963	18171	Forward	2.94e-103	369	TTTACATATATAAATATATATATCGTTT	18
25335	VICE0581	Iceland	6B	human	middle ear fluid	99.043	209	2	0	15483	52842	53050	Reverse	2.91e-103	369	TTTACATATATAAATATATATATCGTTT	18
25336	VICE0593	Iceland	6B	human	middle ear fluid	98.086	209	2	1	15720	17268	17474	Forward	1.85e-99	357	TTTACATATATAAATATATATCGTTT	16
25337	VICE0288	Iceland	6E(6Bii)	human	middle ear fluid	99.043	209	2	0	15916	50137	50345	Reverse	3.03e-103	369	TTTACATATATAAATATATATATCGTTT	18
25338	VICE1012	Iceland	6B	human	nasopharynx	98.086	209	2	1	15986	17270	17476	Forward	1.81e-99	357	TTTACATATATAAATATATATCGTTT	16
25339	VICE1191	Iceland	6A	human	nasopharynx	98.104	211	2	1	16236	50125	50335	Reverse	1.54e-100	361	TTTACATATATAAATATATATATATCGTTT	20
25340	VICE1473	Iceland	6A	human	nasopharynx	98.104	211	2	1	16397	17473	17683	Forward	1.54e-100	361	TTTACATATATAAATATATATATATCGTTT	20
25341	VICE0877	Iceland	6A	human	nasopharynx	98.086	209	4	0	16686	54816	55024	Reverse	1.52e-100	360	TTTGCATATATAAAAATATATATCGTTT	18
25342	VICE1437	Iceland	6B	human	nasopharynx	99.043	209	2	0	16822	17268	17476	Forward	3.02e-103	369	TTTACATATATAAATATATATATCGTTT	18
25343	VICE0352	Iceland	6A	human	middle ear fluid	98.086	209	4	0	17033	54818	55026	Reverse	1.52e-100	360	TTTGCATATATAAAAATATATATCGTTT	18
25344	VICE0354	Iceland	6A	human	middle ear fluid	98.104	211	2	1	17238	50127	50337	Reverse	1.54e-100	361	TTTACATATATAAATATATATATATCGTTT	20
25345	VICE0996	Iceland	6B	human	nasopharynx	98.086	209	2	1	17459	17270	17476	Forward	1.89e-99	357	TTTACATATATAAATATATATCGTTT	16
25348	VICE0428	Iceland	6B	human	middle ear fluid	98.086	209	2	1	18055	17266	17472	Forward	1.89e-99	357	TTTACATATATAAATATATATCGTTT	16
25349	VICE0390	Iceland	6A	human	middle ear fluid	98.104	211	2	1	18268	17451	17661	Forward	1.54e-100	361	TTTACATATATAAATATATATATATCGTTT	20
25350	VICE0590	Iceland	6A	human	middle ear fluid	98.104	211	2	1	18492	17469	17679	Forward	1.54e-100	361	TTTACATATATAAATATATATATATCGTTT	20
25351	VICE1410	Iceland	6B	human	nasopharynx	98.086	209	2	1	18716	17268	17474	Forward	1.86e-99	357	TTTACATATATAAATATATATCGTTT	16
25352	VICE1327	Iceland	6A	human	nasopharynx	99.043	209	2	0	18916	17964	18172	Forward	2.94e-103	369	TTTACATATATAAATATATATATCGTTT	18
25353	VICE1518	Iceland	6A	human	nasopharynx	99.043	209	2	0	19244	54889	55097	Reverse	2.98e-103	369	TTTACATATATAAATATATATATCGTTT	18
25354	VICE1552	Iceland	6A	human	nasopharynx	99.043	209	2	0	19481	54957	55165	Reverse	2.97e-103	369	TTTACATATATAAATATATATATCGTTT	18
25355	VICE0295	Iceland	6E(6Bii)	human	middle ear fluid	98.086	209	4	0	19741	22676	22884	Reverse	1.6e-100	360	TTTGCATATATAAAAATATATATCGTTT	18
25356	VICE0966	Iceland	6B	human	nasopharynx	98.104	211	2	1	19820	17270	17480	Forward	1.54e-100	361	TTTACATATATAAATATATATATATCGTTT	20
25357	VICE1007	Iceland	6A	human	nasopharynx	99.043	209	2	0	20027	17968	18176	Forward	2.98e-103	369	TTTACATATATAAATATATATATCGTTT	18
25359	VICE1104	Iceland	6B	human	nasopharynx	98.086	209	2	1	20504	17268	17474	Forward	1.87e-99	357	TTTACATATATAAATATATATCGTTT	16
25360	VICE1165	Iceland	6B	human	nasopharynx	99.043	209	2	0	20707	17266	17474	Forward	2.91e-103	369	TTTACATATATAAATATATATATCGTTT	18
25361	VICE1055	Iceland	6A	human	nasopharynx	99.043	209	2	0	20898	17469	17677	Forward	2.96e-103	369	TTTACATATATAAATATATATATCGTTT	18
25363	VICE1326	Iceland	6A	human	nasopharynx	99.043	209	2	0	21428	54955	55163	Reverse	2.94e-103	369	TTTACATATATAAATATATATATCGTTT	18
25364	VICE0903	Iceland	6A	human	nasopharynx	98.104	211	2	1	21658	50121	50331	Reverse	1.53e-100	361	TTTACATATATAAATATATATATATCGTTT	20
25365	VICE1274	Iceland	6B	human	nasopharynx	98.086	209	2	1	21726	17268	17474	Forward	1.8e-99	357	TTTACATATATAAATATATATCGTTT	16
25366	VICE1269	Iceland	6C	human	nasopharynx	97.608	209	5	0	22051	50195	50403	Reverse	6.34e-99	355	TTTGCATATATAAAAATATATATCGTTT	18
25367	VICE0577	Iceland	6B	human	middle ear fluid	99.043	209	2	0	22121	17268	17476	Forward	2.91e-103	369	TTTACATATATAAATATATATATCGTTT	18
25368	VICE1001	Iceland	6B	human	nasopharynx	98.086	209	2	1	22299	17270	17476	Forward	1.81e-99	357	TTTACATATATAAATATATATCGTTT	16
25369	VICE0849	Iceland	6B	human	nasopharynx	99.043	209	2	0	22614	50116	50324	Reverse	2.91e-103	369	TTTACATATATAAATATATATATCGTTT	18
25370	VICE1030	Iceland	6A	human	nasopharynx	98.104	211	2	1	22755	50127	50337	Reverse	1.54e-100	361	TTTACATATATAAATATATATATATCGTTT	20
25371	VICE1167	Iceland	6B	human	nasopharynx	98.086	209	2	1	23038	4651	4857	Reverse	1.84e-99	357	TTTACATATATAAATATATATCGTTT	16
25372	VICE0478	Iceland	6A	human	middle ear fluid	99.043	209	2	0	23124	17964	18172	Forward	2.97e-103	369	TTTACATATATAAATATATATATCGTTT	18
25374	VICE1380	Iceland	6A	human	nasopharynx	98.086	209	4	0	23499	52641	52849	Reverse	1.52e-100	360	TTTGCATATATAAAAATATATATCGTTT	18
25375	VICE1377	Iceland	6A	human	nasopharynx	98.104	211	2	1	23691	17469	17679	Forward	1.54e-100	361	TTTACATATATAAATATATATATATCGTTT	20
25376	VICE1308	Iceland	6A	human	nasopharynx	99.043	209	2	0	24036	34558	34766	Reverse	2.94e-103	369	TTTACATATATAAATATATATATCGTTT	18
25377	VICE1540	Iceland	6E(6Bii)	human	nasopharynx	99.043	209	2	0	24272	50141	50349	Reverse	3.06e-103	369	TTTACATATATAAATATATATATCGTTT	18
25378	VICE1547	Iceland	6C	human	nasopharynx	98.086	209	4	0	24555	15428	15636	Reverse	1.57e-100	360	TTTGCATATATAAAAATATATATCGTTT	18
25379	VICE1004	Iceland	6E(6Bii)	human	nasopharynx	99.043	209	2	0	24623	17229	17437	Forward	3.08e-103	369	TTTACATATATAAATATATATATCGTTT	18
25380	VICE0952	Iceland	6B	human	nasopharynx	98.086	209	2	1	24874	17268	17474	Forward	1.89e-99	357	TTTACATATATAAATATATATCGTTT	16
25381	VICE1163b	Iceland	6B	human	nasopharynx	99.043	209	2	0	25181	17268	17476	Forward	2.91e-103	369	TTTACATATATAAATATATATATCGTTT	18
25382	VICE0856	Iceland	6E(6Bii)	human	nasopharynx	98.086	209	4	0	25285	22675	22883	Reverse	1.58e-100	360	TTTGCATATATAAAAATATATATCGTTT	18
25383	VICE1013	Iceland	6A	human	nasopharynx	98.104	211	2	1	25497	17471	17681	Forward	1.54e-100	361	TTTACATATATAAATATATATATATCGTTT	20
25384	VICE0998	Iceland	6B	human	nasopharynx	98.086	209	2	1	25840	50116	50322	Reverse	1.87e-99	357	TTTACATATATAAATATATATCGTTT	16
25385	VICE1279	Iceland	6B	human	nasopharynx	98.086	209	2	1	25907	17268	17474	Forward	1.89e-99	357	TTTACATATATAAATATATATCGTTT	16
25386	VICE0622	Iceland	6B	human	middle ear fluid	98.086	209	2	1	26238	53395	53601	Reverse	1.81e-99	357	TTTACATATATAAATATATATCGTTT	16
25387	VICE1456	Iceland	6B	human	nasopharynx	98.086	209	2	1	26303	11417	11623	Forward	1.84e-99	357	TTTACATATATAAATATATATCGTTT	16
25388	VICE0944	Iceland	6A	human	nasopharynx	98.565	209	3	0	26610	117310	117518	Reverse	1.28e-101	364	TTTACATATATAAAAATATATATCATTT	18
25389	VICE0398	Iceland	6A	human	middle ear fluid	98.086	209	4	0	26814	54818	55026	Reverse	1.52e-100	360	TTTGCATATATAAAAATATATATCGTTT	18
25391	VICE1332	Iceland	6B	human	nasopharynx	98.086	209	2	1	27125	17266	17472	Forward	1.85e-99	357	TTTACATATATAAATATATATCGTTT	16
25394	VICE1325	Iceland	6A	human	nasopharynx	99.043	209	2	0	27700	8490	8698	Forward	2.94e-103	369	TTTACATATATAAATATATATATCGTTT	18
25395	VICE1538	Iceland	6B	human	nasopharynx	98.086	209	2	1	27926	17268	17474	Forward	1.87e-99	357	TTTACATATATAAATATATATCGTTT	16
25396	VICE1466	Iceland	6A	human	nasopharynx	98.104	211	2	1	28148	50129	50339	Reverse	1.54e-100	361	TTTACATATATAAATATATATATATCGTTT	20
25397	VICE0887	Iceland	6B	human	nasopharynx	98.086	209	2	1	28378	17268	17474	Forward	1.84e-99	357	TTTACATATATAAATATATATCGTTT	16
25398	VICE1423	Iceland	6B	human	nasopharynx	98.086	209	2	1	28575	17268	17474	Forward	1.89e-99	357	TTTACATATATAAATATATATCGTTT	16
25399	VICE1404	Iceland	6A	human	nasopharynx	98.104	211	2	1	28774	50129	50339	Reverse	1.54e-100	361	TTTACATATATAAATATATATATATCGTTT	20
25400	VICE1537	Iceland	6B	human	nasopharynx	98.086	209	2	1	29003	17268	17474	Forward	1.87e-99	357	TTTACATATATAAATATATATCGTTT	16
25401	VICE1523	Iceland	6A	human	nasopharynx	98.104	211	2	1	29220	50123	50333	Reverse	1.53e-100	361	TTTACATATATAAATATATATATATCGTTT	20
25402	VICE1176	Iceland	6B	human	nasopharynx	98.086	209	2	1	29560	50118	50324	Reverse	1.81e-99	357	TTTACATATATAAATATATATCGTTT	16
25403	VICE1536	Iceland	6A	human	nasopharynx	98.086	209	4	0	29614	54818	55026	Reverse	1.52e-100	360	TTTGCATATATAAAAATATATATCGTTT	18
25404	VICE0308	Iceland	6A	human	middle ear fluid	99.043	209	2	0	29885	50125	50333	Reverse	2.96e-103	369	TTTACATATATAAATATATATATCGTTT	18
25405	VICE0926	Iceland	6B	human	nasopharynx	98.086	209	2	1	30057	17268	17474	Forward	1.84e-99	357	TTTACATATATAAATATATATCGTTT	16
25406	VICE1057	Iceland	6B	human	nasopharynx	98.086	209	2	1	30241	17267	17473	Forward	1.84e-99	357	TTTACATATATAAATATATATCGTTT	16
25408	VICE1074	Iceland	6A	human	nasopharynx	98.565	209	3	0	30680	185700	185908	Reverse	1.29e-101	364	TTTACATATATAAAAATATATATCATTT	18
25411	VICE1463	Iceland	6C	human	nasopharynx	97.608	209	5	0	31200	16970	17178	Forward	6.43e-99	355	TTTGCATATATAAAAATATATATCGTTT	18
25412	VICE1171	Iceland	6A	human	nasopharynx	98.104	211	2	1	31508	11700	11910	Reverse	1.54e-100	361	TTTACATATATAAATATATATATATCGTTT	20
25413	VICE1381	Iceland	6B	human	nasopharynx	98.086	209	2	1	31618	17268	17474	Forward	1.8e-99	357	TTTACATATATAAATATATATCGTTT	16
25414	VICE1350	Iceland	6A	human	nasopharynx	99.043	209	2	0	31933	54957	55165	Reverse	2.97e-103	369	TTTACATATATAAATATATATATCGTTT	18
25415	VICE1369	Iceland	6A	human	nasopharynx	98.104	211	2	1	32183	50127	50337	Reverse	1.54e-100	361	TTTACATATATAAATATATATATATCGTTT	20
25418	VICE1468	Iceland	6B	human	nasopharynx	99.043	209	2	0	32787	17277	17485	Forward	2.9e-103	369	TTTACATATATAAATATATATATCGTTT	18
25419	VICE0985	Iceland	6B	human	nasopharynx	98.086	209	2	1	33082	26463	26669	Reverse	1.86e-99	357	TTTACATATATAAATATATATCGTTT	16
25420	VICE1257b	Iceland	6A	human	nasopharynx	98.086	209	4	0	33150	54816	55024	Reverse	1.52e-100	360	TTTGCATATATAAAAATATATATCGTTT	18
25421	VICE0999	Iceland	6B	human	nasopharynx	98.086	209	2	1	33348	17268	17474	Forward	1.87e-99	357	TTTACATATATAAATATATATCGTTT	16
25422	VICE1157	Iceland	6B	human	nasopharynx	99.043	209	2	0	33676	50118	50326	Reverse	2.91e-103	369	TTTACATATATAAATATATATATCGTTT	18
25423	VICE1246	Iceland	6A	human	nasopharynx	99.043	209	2	0	33816	73082	73290	Reverse	2.95e-103	369	TTTACATATATAAATATATATATCGTTT	18
25424	VICE1569	Iceland	6C	human	nasopharynx	99.043	209	2	0	33964	29459	29667	Forward	2.9e-103	369	TTTACATATATAAAAATATATATCGTTT	18
25425	VICE0860	Iceland	6B	human	nasopharynx	99.043	209	2	0	34124	50116	50324	Reverse	2.96e-103	369	TTTACATATATAAATATATATATCGTTT	18
25426	VICE1014	Iceland	6A	human	nasopharynx	98.104	211	2	1	34346	53757	53967	Reverse	1.54e-100	361	TTTACATATATAAATATATATATATCGTTT	20
25427	VICE1044	Iceland	6B	human	nasopharynx	98.086	209	2	1	34563	17268	17474	Forward	1.8e-99	357	TTTACATATATAAATATATATCGTTT	16
25428	VICE1160	Iceland	6C	human	nasopharynx	97.608	209	5	0	34881	50150	50358	Reverse	6.34e-99	355	TTTGCATATATAAAAATATATATCGTTT	18
25429	VICE1476	Iceland	6A	human	nasopharynx	98.086	209	4	0	35038	17562	17770	Forward	1.5e-100	360	TTTGCATATATAAAAATATATATCGTTT	18
25430	VICE0943	Iceland	6B	human	nasopharynx	98.086	209	2	1	35149	17268	17474	Forward	1.89e-99	357	TTTACATATATAAATATATATCGTTT	16
25431	VICE0859	Iceland	6B	human	nasopharynx	99.043	209	2	0	35470	17260	17468	Forward	2.86e-103	369	TTTACATATATAAATATATATATCGTTT	18
25432	VICE1127	Iceland	6B	human	nasopharynx	98.086	209	2	1	35627	53393	53599	Reverse	1.85e-99	357	TTTACATATATAAATATATATCGTTT	16
25433	VICE1208	Iceland	6A	human	nasopharynx	99.043	209	2	0	35796	54951	55159	Reverse	2.98e-103	369	TTTACATATATAAATATATATATCGTTT	18
25434	VICE1429	Iceland	6B	human	nasopharynx	98.086	209	2	1	35969	17268	17474	Forward	1.8e-99	357	TTTACATATATAAATATATATCGTTT	16
25435	VICE0974	Iceland	6B	human	nasopharynx	98.086	209	2	1	36162	17268	17474	Forward	1.84e-99	357	TTTACATATATAAATATATATCGTTT	16
25436	VICE1251	Iceland	6A	human	nasopharynx	99.043	209	2	0	36462	54955	55163	Reverse	2.99e-103	369	TTTACATATATAAATATATATATCGTTT	18
25437	VICE1294	Iceland	6A	human	nasopharynx	98.104	211	2	1	36588	17234	17444	Forward	1.54e-100	361	TTTACATATATAAATATATATATATCGTTT	20
25438	VICE0934	Iceland	6A	human	nasopharynx	98.565	209	3	0	36874	17296	17504	Forward	1.29e-101	364	TTTACATATATAAAAATATATATCATTT	18
25439	VICE0948	Iceland	6A	human	nasopharynx	98.565	209	3	0	37002	17296	17504	Forward	1.28e-101	364	TTTACATATATAAAAATATATATCATTT	18
25440	VICE0940	Iceland	6B	human	nasopharynx	98.086	209	2	1	37204	17268	17474	Forward	1.81e-99	357	TTTACATATATAAATATATATCGTTT	16
25441	VICE0889	Iceland	6A	human	nasopharynx	98.104	211	2	1	37468	50125	50335	Reverse	1.53e-100	361	TTTACATATATAAATATATATATATCGTTT	20
25442	VICE1058	Iceland	6A	human	nasopharynx	99.043	209	2	0	37623	17471	17679	Forward	2.97e-103	369	TTTACATATATAAATATATATATCGTTT	18
25443	VICE1124	Iceland	6A	human	nasopharynx	99.043	209	2	0	37867	17471	17679	Forward	2.97e-103	369	TTTACATATATAAATATATATATCGTTT	18
25444	VICE1170	Iceland	6A	human	nasopharynx	98.104	211	2	1	38167	50125	50335	Reverse	1.54e-100	361	TTTACATATATAAATATATATATATCGTTT	20
25445	VICE1497	Iceland	6A	human	nasopharynx	99.043	209	2	0	38325	17469	17677	Forward	2.96e-103	369	TTTACATATATAAATATATATATCGTTT	18
25446	VICE1015	Iceland	6A	human	nasopharynx	97.183	213	2	1	38595	17469	17681	Forward	1.87e-99	357	TTTACATATATAAATATATATATATATCGTTT	22
25447	spnIC52	Iceland	6E(6Bii)	human	middle ear fluid	99.043	209	2	0	38727	2883	3091	Reverse	2.99e-103	369	TTTACATATATAAATATATATATCGTTT	18
25448	spnIC58	Iceland	6E(6Bii)	human	middle ear fluid	99.043	209	2	0	39108	2885	3093	Reverse	2.99e-103	369	TTTACATATATAAATATATATATCGTTT	18
25449	spnIC57	Iceland	6E(6Bii)	human	middle ear fluid	99.043	209	2	0	39358	2883	3091	Reverse	2.96e-103	369	TTTACATATATAAATATATATATCGTTT	18
25450	spnIC104	Iceland	6E(6Bii)	human	middle ear fluid	99.043	209	2	0	39715	18375	18583	Forward	3e-103	369	TTTACATATATAAATATATATATCGTTT	18
25451	spnIC54	Iceland	6E(6Bii)	human	sputum	99.043	209	2	0	40030	2883	3091	Reverse	2.98e-103	369	TTTACATATATAAATATATATATCGTTT	18
25452	spnIC51	Iceland	6E(6Bii)	human	middle ear fluid	99.043	209	2	0	40274	2885	3093	Reverse	2.99e-103	369	TTTACATATATAAATATATATATCGTTT	18
25453	spnIC41	Iceland	6E(6Bii)	human	middle ear fluid	99.043	209	2	0	40632	58411	58619	Reverse	3e-103	369	TTTACATATATAAATATATATATCGTTT	18
25454	spnIC116	Iceland	6E(6Bii)	human	nasopharynx	99.043	209	2	0	40642	22425	22633	Forward	2.96e-103	369	TTTACATATATAAATATATATATCGTTT	18
25455	spnIC49	Iceland	6E(6Bii)	human	sinus aspirate	99.043	209	2	0	40868	8573	8781	Forward	2.98e-103	369	TTTACATATATAAATATATATATCGTTT	18
25456	spnIC48	Iceland	6E(6Bii)	human	sputum	99.043	209	2	0	41131	2881	3089	Reverse	2.94e-103	369	TTTACATATATAAATATATATATCGTTT	18
25457	spnIC38	Iceland	6E(6Bii)	human	sputum	99.043	209	2	0	41488	2889	3097	Reverse	3.01e-103	369	TTTACATATATAAATATATATATCGTTT	18
25458	spnIC42	Iceland	6E(6Bii)	human	sputum	99.043	209	2	0	41723	45209	45417	Reverse	3.01e-103	369	TTTACATATATAAATATATATATCGTTT	18
25459	spnIC2	Iceland	6E(6Bii)	human	middle ear fluid	99.043	209	2	0	42041	2885	3093	Reverse	2.99e-103	369	TTTACATATATAAATATATATATCGTTT	18
25460	spnIC28	Iceland	6E(6Bii)	human	middle ear fluid	99.043	209	2	0	42372	8633	8841	Forward	3e-103	369	TTTACATATATAAATATATATATCGTTT	18
25461	spnIC19	Iceland	6E(6Bii)	human	middle ear fluid	99.043	209	2	0	42377	36232	36440	Reverse	3e-103	369	TTTACATATATAAATATATATATCGTTT	18
25462	spnIC6	Iceland	6E(6Bii)	human	sputum	99.043	209	2	0	42747	8577	8785	Forward	2.99e-103	369	TTTACATATATAAATATATATATCGTTT	18
25463	spnIC139	Iceland	6E(6Bii)	human	middle ear fluid	99.043	209	2	0	42933	8575	8783	Forward	2.95e-103	369	TTTACATATATAAATATATATATCGTTT	18
25464	spnIC145	Iceland	6E(6Bii)	human	middle ear fluid	99.043	209	2	0	43258	8635	8843	Forward	2.96e-103	369	TTTACATATATAAATATATATATCGTTT	18
25465	spnIC141	Iceland	6E(6Bii)	human	nasopharynx	99.043	209	2	0	43580	2887	3095	Reverse	3e-103	369	TTTACATATATAAATATATATATCGTTT	18
25466	spnIC161	Iceland	6E(6Bii)	human	nasopharynx	99.043	209	2	0	43921	64172	64380	Forward	2.95e-103	369	TTTACATATATAAATATATATATCGTTT	18
25467	spnIC178	Iceland	6E(6Bii)	human	middle ear fluid	99.043	209	2	0	44033	2885	3093	Reverse	2.98e-103	369	TTTACATATATAAATATATATATCGTTT	18
25468	spnIC190	Iceland	6E(6Bii)	human	middle ear fluid	99.043	209	2	0	44547	2887	3095	Reverse	2.97e-103	369	TTTACATATATAAATATATATATCGTTT	18
25469	spnIC192	Iceland	6E(6Bii)	human	middle ear fluid	99.043	209	2	0	44783	8575	8783	Forward	2.97e-103	369	TTTACATATATAAATATATATATCGTTT	18
25470	spnIC195	Iceland	6E(6Bii)	human	nasopharynx	99.043	209	2	0	45109	2885	3093	Reverse	3e-103	369	TTTACATATATAAATATATATATCGTTT	18
25471	spnIC187	Iceland	6E(6Bii)	human	nasopharynx	99.043	209	2	0	45334	2881	3089	Reverse	2.97e-103	369	TTTACATATATAAATATATATATCGTTT	18
25472	spnIC174	Iceland	6E(6Bii)	human	nasopharynx	99.043	209	2	0	45729	55121	55329	Reverse	3.01e-103	369	TTTACATATATAAATATATATATCGTTT	18
25473	spnIC203	Iceland	6E(6Bii)	human	other	99.043	209	2	0	45903	17118	17326	Forward	2.97e-103	369	TTTACATATATAAATATATATATCGTTT	18
25474	9511+06158	Iceland	6E(6Bii)	human	nasopharynx	99.043	209	2	0	46157	30936	31144	Forward	3.07e-103	369	TTTACATATATAAATATATATATCGTTT	18
25475	9512+07034	Iceland	6E(6Bii)	human	sputum	99.043	209	2	0	46288	132772	132980	Reverse	3.05e-103	369	TTTACATATATAAATATATATATCGTTT	18
25476	9612+28032	Iceland	6E(6Bii)	human	blood	99.043	209	2	0	46373	16235	16443	Forward	3.06e-103	369	TTTACATATATAAATATATATATCGTTT	18
25477	9603+12093	Iceland	6E(6Bii)	human	eye swab	99.043	209	2	0	46484	17484	17692	Forward	3.06e-103	369	TTTACATATATAAATATATATATCGTTT	18
25478	spnIC425	Iceland	6E(6Bii)	human	middle ear fluid	99.043	209	2	0	46735	2885	3093	Reverse	2.98e-103	369	TTTACATATATAAATATATATATCGTTT	18
25479	spnIC419	Iceland	6E(6Bii)	human	middle ear fluid	99.043	209	2	0	46959	2888	3096	Reverse	2.99e-103	369	TTTACATATATAAATATATATATCGTTT	18
25480	spnIC432	Iceland	6E(6Bii)	human	middle ear fluid	99.043	209	2	0	47195	17120	17328	Forward	2.99e-103	369	TTTACATATATAAATATATATATCGTTT	18
25481	9602+15128	Iceland	6E(6Bii)	human	middle ear fluid	99.043	209	2	0	47524	73885	74093	Reverse	3.07e-103	369	TTTACATATATAAATATATATATCGTTT	18
25482	spnIC434	Iceland	6E(6Bii)	human	nasopharynx	99.043	209	2	0	47762	45305	45513	Reverse	2.97e-103	369	TTTACATATATAAATATATATATCGTTT	18
25483	9601+30166	Iceland	6E(6Bii)	human	nasopharynx	99.043	209	2	0	47803	30400	30608	Forward	3.06e-103	369	TTTACATATATAAATATATATATCGTTT	18
25484	spnIC463	Iceland	6E(6Bii)	human	nasopharynx	99.043	209	2	0	47907	36232	36440	Reverse	3.01e-103	369	TTTACATATATAAATATATATATCGTTT	18
25485	9611+04103	Iceland	6E(6Bii)	human	nasopharynx	99.043	209	2	0	48157	73931	74139	Reverse	3.06e-103	369	TTTACATATATAAATATATATATCGTTT	18
25486	9607+10105	Iceland	6E(6Bii)	human	nasopharynx	99.043	209	2	0	48340	17488	17696	Forward	3.07e-103	369	TTTACATATATAAATATATATATCGTTT	18
25487	9605+07141	Iceland	6E(6Bii)	human	nasopharynx	99.043	209	2	0	48418	132870	133078	Reverse	3.07e-103	369	TTTACATATATAAATATATATATCGTTT	18
25488	9608+02116	Iceland	6E(6Bii)	human	other	99.043	209	2	0	48589	73388	73596	Reverse	3.05e-103	369	TTTACATATATAAATATATATATCGTTT	18
25489	9609+24019	Iceland	6E(6Bii)	human	sputum	99.043	209	2	0	48668	132819	133027	Reverse	3.06e-103	369	TTTACATATATAAATATATATATCGTTT	18
25490	9703+24150	Iceland	6E(6Bii)	human	blood	99.043	209	2	0	48836	14602	14810	Forward	3.06e-103	369	TTTACATATATAAATATATATATCGTTT	18
25491	9705+05087	Iceland	6E(6Bii)	human	blood	99.043	209	2	0	48894	17043	17251	Forward	3.06e-103	369	TTTACATATATAAATATATATATCGTTT	18
25492	9708+26128	Iceland	6E(6Bii)	human	middle ear fluid	99.043	209	2	0	49140	71683	71891	Reverse	3.04e-103	369	TTTACATATATAAATATATATATCGTTT	18
25493	9712+30001	Iceland	6E(6Bii)	human	middle ear fluid	99.043	209	2	0	49154	71777	71985	Reverse	3.05e-103	369	TTTACATATATAAATATATATATCGTTT	18
25494	9706+10167	Iceland	6E(6Bii)	human	middle ear fluid	99.043	209	2	0	49307	73397	73605	Reverse	3.04e-103	369	TTTACATATATAAATATATATATCGTTT	18
25495	9701+10122	Iceland	6E(6Bii)	human	middle ear fluid	99.043	209	2	0	49492	17484	17692	Forward	3.05e-103	369	TTTACATATATAAATATATATATCGTTT	18
25496	9711+04135	Iceland	6E(6Bii)	human	nasopharynx	99.043	209	2	0	49631	71730	71938	Reverse	3.05e-103	369	TTTACATATATAAATATATATATCGTTT	18
25497	9702+03174	Iceland	6E(6Bii)	human	other	99.043	209	2	0	49752	17484	17692	Forward	3.06e-103	369	TTTACATATATAAATATATATATCGTTT	18
25498	9707+14101	Iceland	6E(6Bii)	human		99.043	209	2	0	49898	72334	72542	Reverse	3.05e-103	369	TTTACATATATAAATATATATATCGTTT	18
25499	9807+09096	Iceland	6E(6Bii)	human	blood	99.043	209	2	0	50039	12231	12439	Forward	3.06e-103	369	TTTACATATATAAATATATATATCGTTT	18
25501	9801+23240	Iceland	6E(6Bii)	human	middle ear fluid	99.043	209	2	0	50238	71693	71901	Reverse	3.06e-103	369	TTTACATATATAAATATATATATCGTTT	18
25502	9809+25147	Iceland	6E(6Bii)	human	middle ear fluid	99.043	209	2	0	50370	18499	18707	Forward	3.04e-103	369	TTTACATATATAAATATATATATCGTTT	18
25503	9812+11187	Iceland	6E(6Bii)	human	middle ear fluid	99.043	209	2	0	50492	73932	74140	Reverse	3.05e-103	369	TTTACATATATAAATATATATATCGTTT	18
25504	9808+20015	Iceland	6E(6Bii)	human	nasopharynx	99.043	209	2	0	50579	64592	64800	Forward	3.06e-103	369	TTTACATATATAAATATATATATCGTTT	18
25505	9811+05053	Iceland	6E(6Bii)	human	nasopharynx	99.043	209	2	0	50729	56038	56246	Reverse	3.05e-103	369	TTTACATATATAAATATATATATCGTTT	18
25506	9802+26112	Iceland	6E(6Bii)	human	nasopharynx	99.043	209	2	0	50831	30934	31142	Forward	3.07e-103	369	TTTACATATATAAATATATATATCGTTT	18
25507	9806+08086	Iceland	6E(6Bii)	human	nasopharynx	99.043	209	2	0	51004	71693	71901	Reverse	3.06e-103	369	TTTACATATATAAATATATATATCGTTT	18
25508	9803+09178	Iceland	6E(6Bii)	human	sinus aspirate	99.043	209	2	0	51098	17486	17694	Forward	3.06e-103	369	TTTACATATATAAATATATATATCGTTT	18
25509	9901+13020	Iceland	6E(6Bii)	human	middle ear fluid	99.043	209	2	0	51216	53816	54024	Reverse	3.06e-103	369	TTTACATATATAAATATATATATCGTTT	18
25510	9903+09147	Iceland	6E(6Bii)	human	middle ear fluid	99.043	209	2	0	51343	30049	30257	Forward	3.05e-103	369	TTTACATATATAAATATATATATCGTTT	18
25511	9907+14172	Iceland	6E(6Bii)	human	middle ear fluid	99.043	209	2	0	51473	64596	64804	Forward	3.06e-103	369	TTTACATATATAAATATATATATCGTTT	18
25512	9912+17151	Iceland	6E(6Bii)	human	nasopharynx	99.043	209	2	0	51606	53803	54011	Reverse	3.06e-103	369	TTTACATATATAAATATATATATCGTTT	18
25513	9905+21046	Iceland	6E(6Bii)	human	nasopharynx	99.043	209	2	0	51724	29008	29216	Forward	3.06e-103	369	TTTACATATATAAATATATATATCGTTT	18
25514	9911+18139	Iceland	6E(6Bii)	human	nasopharynx	99.043	209	2	0	51836	21845	22053	Forward	3.04e-103	369	TTTACATATATAAATATATATATCGTTT	18
25515	9906+15160	Iceland	6E(6Bii)	human	other	99.043	209	2	0	51971	30404	30612	Forward	3.05e-103	369	TTTACATATATAAATATATATATCGTTT	18
25516	9908+13028	Iceland	6E(6Bii)	human	other	99.043	209	2	0	52102	9677	9885	Reverse	3.01e-103	369	TTTACATATATAAATATATATATCGTTT	18
25517	9909+21117	Iceland	6E(6Bii)	human	other	99.043	209	2	0	52278	73401	73609	Reverse	3.06e-103	369	TTTACATATATAAATATATATATCGTTT	18
25518	0006+20010	Iceland	6E(6Bii)	human	middle ear fluid	99.043	209	2	0	52378	72370	72578	Reverse	3.04e-103	369	TTTACATATATAAATATATATATCGTTT	18
25519	0005+24045	Iceland	6E(6Bii)	human	nasopharynx	99.043	209	2	0	52506	80495	80703	Forward	3.05e-103	369	TTTACATATATAAATATATATATCGTTT	18
25520	0012+25031	Iceland	6E(6Bii)	human	nasopharynx	99.043	209	2	0	52672	73807	74015	Reverse	3.05e-103	369	TTTACATATATAAATATATATATCGTTT	18
25521	0009+01095	Iceland	6E(6Bii)	human	other	99.043	209	2	0	52744	11663	11871	Reverse	3.05e-103	369	TTTACATATATAAATATATATATCGTTT	18
25522	0001+05003	Iceland	6E(6Bii)	human	sputum	99.043	209	2	0	52880	29098	29306	Forward	3.03e-103	369	TTTACATATATAAATATATATATCGTTT	18
25523	0003+13150	Iceland	6E(6Bii)	human	sputum	98.734	158	2	0	53054	61	218	Reverse	1.48e-75	277	TTTACATATATAAATATATATATCGTTT	18
25524	0011+09030	Iceland	6E(6Bii)	human	sputum	99.043	209	2	0	53151	47304	47512	Reverse	3.05e-103	369	TTTACATATATAAATATATATATCGTTT	18
25525	0101+26271	Iceland	6E(6Bii)	human	blood	99.043	209	2	0	53339	64592	64800	Forward	3.06e-103	369	TTTACATATATAAATATATATATCGTTT	18
25526	0109+28217	Iceland	6E(6Bii)	human	middle ear fluid	99.043	209	2	0	53532	63292	63500	Forward	3.04e-103	369	TTTACATATATAAATATATATATCGTTT	18
25527	0102+01171	Iceland	6E(6Bii)	human	nasopharynx	99.043	209	2	0	53629	21885	22093	Forward	3.05e-103	369	TTTACATATATAAATATATATATCGTTT	18
25528	0105+29173	Iceland	6E(6Bii)	human	nasopharynx	99.043	209	2	0	53722	53836	54044	Reverse	3.04e-103	369	TTTACATATATAAATATATATATCGTTT	18
25529	0106+11154	Iceland	6E(6Bii)	human	nasopharynx	99.043	209	2	0	53928	71690	71898	Reverse	3.05e-103	369	TTTACATATATAAATATATATATCGTTT	18
25530	0111+21110	Iceland	6E(6Bii)	human	nasopharynx	99.043	209	2	0	54042	29100	29308	Forward	3e-103	369	TTTACATATATAAATATATATATCGTTT	18
25531	0112+27129	Iceland	6E(6Bii)	human	nasopharynx	99.043	209	2	0	54141	45633	45841	Reverse	3.05e-103	369	TTTACATATATAAATATATATATCGTTT	18
25532	0107+17127	Iceland	6E(6Bii)	human	other	99.043	209	2	0	54273	73499	73707	Reverse	3.06e-103	369	TTTACATATATAAATATATATATCGTTT	18
25533	0108+03050	Iceland	6E(6Bii)	human	sputum	99.043	209	2	0	54460	72403	72611	Reverse	3e-103	369	TTTACATATATAAATATATATATCGTTT	18
25534	0205+05018	Iceland	6E(6Bii)	human	blood	99.043	209	2	0	54572	71737	71945	Reverse	3.02e-103	369	TTTACATATATAAATATATATATCGTTT	18
25535	0211+13275	Iceland	6E(6Bii)	human	middle ear fluid	98.086	209	2	1	54654	30400	30606	Forward	1.86e-99	357	TTTACATATATAAATATATATCGTTT	16
25536	0202+01134	Iceland	6E(6Bii)	human	middle ear fluid	99.043	209	2	0	54731	64596	64804	Forward	3.06e-103	369	TTTACATATATAAATATATATATCGTTT	18
25537	0212+05159	Iceland	6E(6Bii)	human	middle ear fluid	99.043	209	2	0	54890	72405	72613	Reverse	3.06e-103	369	TTTACATATATAAATATATATATCGTTT	18
25538	0209+24059	Iceland	6E(6Bii)	human	nasopharynx	99.043	209	2	0	55013	63283	63491	Forward	3.06e-103	369	TTTACATATATAAATATATATATCGTTT	18
25539	0203+19212	Iceland	6E(6Bii)	human	nasopharynx	99.043	209	2	0	55103	29025	29233	Forward	3.05e-103	369	TTTACATATATAAATATATATATCGTTT	18
25540	0206+21189	Iceland	6E(6Bii)	human	sputum	99.043	209	2	0	55197	61911	62119	Reverse	3.04e-103	369	TTTACATATATAAATATATATATCGTTT	18
25541	0208+13020	Iceland	6E(6Bii)	human	sputum	99.043	209	2	0	55361	72406	72614	Reverse	3.04e-103	369	TTTACATATATAAATATATATATCGTTT	18
25542	0301+23540	Iceland	6E(6Bii)	human	middle ear fluid	98.104	211	2	1	55558	17478	17688	Forward	1.58e-100	361	TTTACATATATAAATATATATATATCGTTT	20
25543	0303+13263	Iceland	6E(6Bii)	human	middle ear fluid	99.043	209	2	0	55632	71689	71897	Reverse	3e-103	369	TTTACATATATAAATATATATATCGTTT	18
25544	0302+20271	Iceland	6E(6Bii)	human	middle ear fluid	99.043	209	2	0	55786	73886	74094	Reverse	3.06e-103	369	TTTACATATATAAATATATATATCGTTT	18
25545	0407+30157	Iceland	6E(6Bii)	human	nasopharynx	96.296	162	2	1	55905	63	224	Reverse	9.39e-72	265	TTTACATATATAAATATATATATATATCGTTT	22
25546	0412+17021	Iceland	6E(6Bii)	human	nasopharynx	99.043	209	2	0	56043	17488	17696	Forward	3.07e-103	369	TTTACATATATAAATATATATATCGTTT	18
25547	0409+02133	Iceland	6E(6Bii)	human	sputum	99.043	209	2	0	56184	53806	54014	Reverse	3.05e-103	369	TTTACATATATAAATATATATATCGTTT	18
25548	0503+03063	Iceland	6E(6Bii)	human	middle ear fluid	99.043	209	2	0	56328	16059	16267	Forward	3.05e-103	369	TTTACATATATAAATATATATATCGTTT	18
25549	0501+31089	Iceland	6E(6Bii)	human	middle ear fluid	96.279	215	2	1	56465	73932	74146	Reverse	2.34e-98	353	TTTACATATATAAATATATATATATATATCGTTT	24
25550	0502+25231	Iceland	6E(6Bii)	human	middle ear fluid	99.043	209	2	0	56644	53843	54051	Reverse	3.06e-103	369	TTTACATATATAAATATATATATCGTTT	18
25551	0505+04001	Iceland	6E(6Bii)	human	nasopharynx	97.183	213	2	1	56757	64608	64820	Forward	1.93e-99	357	TTTACATATATAAATATATATATATATCGTTT	22
25552	0507+08068	Iceland	6E(6Bii)	human	nasopharynx	97.183	213	2	1	56869	1680	1892	Forward	1.93e-99	357	TTTACATATATAAATATATATATATATCGTTT	22
25553	0509+09128	Iceland	6E(6Bii)	human	nasopharynx	99.043	209	2	0	57044	79204	79412	Forward	3.05e-103	369	TTTACATATATAAATATATATATCGTTT	18
25554	0506+29167	Iceland	6E(6Bii)	human	nasopharynx	99.043	209	2	0	57180	64596	64804	Forward	3.06e-103	369	TTTACATATATAAATATATATATCGTTT	18
25555	0508+26122	Iceland	6E(6Bii)	human	nasopharynx	99.043	209	2	0	57386	30395	30603	Forward	3.06e-103	369	TTTACATATATAAATATATATATCGTTT	18
25556	VICE0140	Iceland	6B	human	blood	98.086	209	2	1	57466	17268	17474	Forward	1.86e-99	357	TTTACATATATAAATATATATCGTTT	16
25557	VICE0153	Iceland	6A	human	blood	98.086	209	4	0	57760	54818	55026	Reverse	1.52e-100	360	TTTGCATATATAAAAATATATATCGTTT	18
25558	VICE0133	Iceland	6A	human	blood	99.043	209	2	0	57965	30531	30739	Reverse	2.99e-103	369	TTTACATATATAAATATATATATCGTTT	18
25559	VICE1002	Iceland	6B	human	nasopharynx	98.086	209	2	1	58081	17268	17474	Forward	1.81e-99	357	TTTACATATATAAATATATATCGTTT	16
25560	VICE0941	Iceland	6B	human	nasopharynx	98.086	209	2	1	58264	17270	17476	Forward	1.89e-99	357	TTTACATATATAAATATATATCGTTT	16
25563	VICE0880	Iceland	6E(6Bii)	human	nasopharynx	99.043	209	2	0	58900	17227	17435	Forward	3.05e-103	369	TTTACATATATAAATATATATATCGTTT	18
25564	VICE0932	Iceland	6B	human	nasopharynx	98.086	209	2	1	59273	17266	17472	Forward	1.84e-99	357	TTTACATATATAAATATATATCGTTT	16
25565	VICE0863	Iceland	6A	human	nasopharynx	99.043	209	2	0	59428	50129	50337	Reverse	2.96e-103	369	TTTACATATATAAATATATATATCGTTT	18
25566	VICE1018	Iceland	6A	human	nasopharynx	99.043	209	2	0	59553	54959	55167	Reverse	2.98e-103	369	TTTACATATATAAATATATATATCGTTT	18
25567	VICE0892	Iceland	6B	human	nasopharynx	98.086	209	2	1	59790	17266	17472	Forward	1.81e-99	357	TTTACATATATAAATATATATCGTTT	16
25568	VICE0907	Iceland	6C	human	nasopharynx	98.086	209	4	0	60143	15427	15635	Reverse	1.55e-100	360	TTTGCATATATAAAAATATATATCGTTT	18
25569	VICE0942	Iceland	6A	human	nasopharynx	98.565	209	3	0	60223	185700	185908	Reverse	1.29e-101	364	TTTACATATATAAAAATATATATCATTT	18
25570	VICE0637	Iceland	6A	human	sputum	98.565	209	3	0	60399	117308	117516	Reverse	1.28e-101	364	TTTACATATATAAAAATATATATCATTT	18
25571	VICE0668	Iceland	6E(6Bii)	human	sputum	99.043	209	2	0	60736	50137	50345	Reverse	3.08e-103	369	TTTACATATATAAATATATATATCGTTT	18
25572	VICE0678	Iceland	6A	human	sputum	97.608	209	5	0	60842	16970	17178	Forward	6.4e-99	355	TTTGCATATATAAAAATATATATCGTTT	18
25573	VICE0666	Iceland	6A	human	sputum	97.608	209	5	0	61041	16970	17178	Forward	6.4e-99	355	TTTGCATATATAAAAATATATATCGTTT	18
25574	VICE0651	Iceland	6A	human	sputum	98.104	211	2	1	61287	50125	50335	Reverse	1.53e-100	361	TTTACATATATAAATATATATATATCGTTT	20
25575	VICE0658	Iceland	6B	human	sputum	99.043	209	2	0	61488	17268	17476	Forward	2.95e-103	369	TTTACATATATAAATATATATATCGTTT	18
25576	VICE0641	Iceland	6A	human	sputum	98.104	211	2	1	61618	17467	17677	Forward	1.54e-100	361	TTTACATATATAAATATATATATATCGTTT	20
25577	VICE0655	Iceland	6A	human	sputum	99.043	209	2	0	61828	54957	55165	Reverse	2.94e-103	369	TTTACATATATAAATATATATATCGTTT	18
25578	VICE0634	Iceland	6E(6Bii)	human	sputum	99.043	209	2	0	62185	50137	50345	Reverse	3.08e-103	369	TTTACATATATAAATATATATATCGTTT	18
25579	VICE0201	Iceland	6B	human	blood	99.043	209	2	0	62394	50118	50326	Reverse	2.91e-103	369	TTTACATATATAAATATATATATCGTTT	18
25580	VICE0189	Iceland	23F	human	blood	98.086	209	2	1	62457	17270	17476	Forward	1.81e-99	357	TTTACATATATAAATATATATCGTTT	16
25581	VICE0827	Iceland	6E(6Bii)	human	lung aspirate	99.043	209	2	0	62791	50137	50345	Reverse	3.03e-103	369	TTTACATATATAAATATATATATCGTTT	18
25582	VICE0823	Iceland	6B	human	lung aspirate	98.086	209	2	1	62863	50118	50324	Reverse	1.84e-99	357	TTTACATATATAAATATATATCGTTT	16
25583	VICE0458	Iceland	6B	human	middle ear fluid	99.043	209	2	0	63056	17266	17474	Forward	2.93e-103	369	TTTACATATATAAATATATATATCGTTT	18
25584	VICE1034	Iceland	6E(6Bii)	human	nasopharynx	99.043	209	2	0	63276	30428	30636	Forward	3.06e-103	369	TTTACATATATAAATATATATATCGTTT	18
25585	VICE1112	Iceland	6B	human	nasopharynx	98.086	209	2	1	63479	17268	17474	Forward	1.89e-99	357	TTTACATATATAAATATATATCGTTT	16
25586	VICE1125	Iceland	6A	human	nasopharynx	98.104	211	2	1	63838	50127	50337	Reverse	1.53e-100	361	TTTACATATATAAATATATATATATCGTTT	20
25587	VICE1133	Iceland	6B	human	nasopharynx	98.086	209	2	1	63919	17264	17470	Forward	1.87e-99	357	TTTACATATATAAATATATATCGTTT	16
25588	VICE1147	Iceland	6B	human	nasopharynx	98.086	209	2	1	64139	53395	53601	Reverse	1.84e-99	357	TTTACATATATAAATATATATCGTTT	16
25589	VICE1106	Iceland	6B	human	nasopharynx	98.086	209	2	1	64335	17268	17474	Forward	1.84e-99	357	TTTACATATATAAATATATATCGTTT	16
25590	VICE1064	Iceland	6A	human	nasopharynx	98.565	209	3	0	64618	117310	117518	Reverse	1.29e-101	364	TTTACATATATAAAAATATATATCATTT	18
25591	VICE1099	Iceland	6B	human	nasopharynx	98.086	209	2	1	64722	17268	17474	Forward	1.84e-99	357	TTTACATATATAAATATATATCGTTT	16
25592	VICE0629	Iceland	6E(6Bii)	human	pleural fluid	99.043	209	2	0	65063	50137	50345	Reverse	3.03e-103	369	TTTACATATATAAATATATATATCGTTT	18
25593	VICE0722	Iceland	6A	human	sputum	97.183	213	2	1	65249	17236	17448	Forward	1.9e-99	357	TTTACATATATAAATATATATATATATCGTTT	22
25594	VICE0721	Iceland	6B	human	sputum	98.086	209	2	1	65445	17268	17474	Forward	1.8e-99	357	TTTACATATATAAATATATATCGTTT	16
25595	VICE0682	Iceland	6E(6Bii)	human	sputum	97.183	213	2	1	65645	17229	17441	Forward	1.85e-99	357	TTTACATATATAAATATATATATATATCGTTT	22
25596	VICE0724	Iceland	6C	human	sputum	98.086	209	4	0	66013	17150	17358	Forward	1.54e-100	360	TTTGCATATATAAAAATATATATCGTTT	18
25597	VICE0684	Iceland	6A	human	sputum	99.043	209	2	0	66272	54957	55165	Reverse	3.02e-103	369	TTTACATATATAAATATATATATCGTTT	18
25598	VICE0709	Iceland	6A	human	sputum	98.104	211	2	1	66484	50127	50337	Reverse	1.53e-100	361	TTTACATATATAAATATATATATATCGTTT	20
25599	VICE0697	Iceland	6B	human	sputum	99.043	209	2	0	66708	17268	17476	Forward	2.98e-103	369	TTTACATATATAAATATATATATCGTTT	18
25600	VICE0212	Iceland	6C	human	blood	98.086	209	4	0	67060	15431	15639	Reverse	1.55e-100	360	TTTGCATATATAAAAATATATATCGTTT	18
25601	VICE0219	Iceland	6A	human	blood	99.043	209	2	0	67218	17964	18172	Forward	3.03e-103	369	TTTACATATATAAATATATATATCGTTT	18
25602	VICE0831	Iceland	6A	human	lung aspirate	99.043	209	2	0	67372	17467	17675	Forward	2.96e-103	369	TTTACATATATAAATATATATATCGTTT	18
25603	VICE1233	Iceland	6B	human	nasopharynx	98.086	209	2	1	67714	50116	50322	Reverse	1.87e-99	357	TTTACATATATAAATATATATCGTTT	16
25604	VICE1253	Iceland	6B	human	nasopharynx	98.086	209	2	1	67771	17268	17474	Forward	1.8e-99	357	TTTACATATATAAATATATATCGTTT	16
25605	VICE0728	Iceland	6B	human	sputum	99.043	209	2	0	68102	50114	50322	Reverse	2.91e-103	369	TTTACATATATAAATATATATATCGTTT	18
25606	VICE0736	Iceland	6A	human	sputum	98.104	211	2	1	68167	50125	50335	Reverse	1.55e-100	361	TTTACATATATAAATATATATATATCGTTT	20
25607	VICE0726	Iceland	6A	human	sputum	98.565	209	3	0	68433	164812	165020	Reverse	1.27e-101	364	TTTACATATATAAAAATATATATCATTT	18
25608	VICE0258	Iceland	6A	human	blood	98.104	211	2	1	68633	17463	17673	Forward	1.53e-100	361	TTTACATATATAAATATATATATATCGTTT	20
25609	VICE0239	Iceland	6A	human	blood	97.608	209	5	0	68931	16970	17178	Forward	6.29e-99	355	TTTGCATATATAAAAATATATATCGTTT	18
25610	VICE0254	Iceland	6A	human	blood	98.104	211	2	1	69104	17467	17677	Forward	1.54e-100	361	TTTACATATATAAATATATATATATCGTTT	20
25611	VICE0838	Iceland	6E(6Bii)	human	lung aspirate	97.5	160	2	1	69419	89	248	Reverse	7.46e-73	269	TTTACATATATAAATATATATATATCGTTT	20
25612	VICE1412	Iceland	6B	human	nasopharynx	98.086	209	2	1	69502	17268	17474	Forward	1.86e-99	357	TTTACATATATAAATATATATCGTTT	16
25613	VICE1368	Iceland	6B	human	nasopharynx	98.086	209	2	1	69713	17267	17473	Forward	1.84e-99	357	TTTACATATATAAATATATATCGTTT	16
25614	VICE1315	Iceland	6A	human	nasopharynx	98.104	211	2	1	69901	50129	50339	Reverse	1.54e-100	361	TTTACATATATAAATATATATATATCGTTT	20
25616	VICE1345	Iceland	6A	human	nasopharynx	99.043	209	2	0	70479	54887	55095	Reverse	2.98e-103	369	TTTACATATATAAATATATATATCGTTT	18
25617	VICE1348	Iceland	6A	human	nasopharynx	99.043	209	2	0	70583	17966	18174	Forward	2.97e-103	369	TTTACATATATAAATATATATATCGTTT	18
25618	VICE1383	Iceland	6A	human	nasopharynx	98.086	209	4	0	70909	54818	55026	Reverse	1.52e-100	360	TTTGCATATATAAAAATATATATCGTTT	18
25619	VICE1414	Iceland	6B	human	nasopharynx	99.043	209	2	0	70982	17268	17476	Forward	2.96e-103	369	TTTACATATATAAATATATATATCGTTT	18
25620	VICE1413	Iceland	6A	human	nasopharynx	99.043	209	2	0	71174	17471	17679	Forward	2.97e-103	369	TTTACATATATAAATATATATATCGTTT	18
25621	VICE1430	Iceland	6A	human	nasopharynx	98.086	209	4	0	71409	54818	55026	Reverse	1.52e-100	360	TTTGCATATATAAAAATATATATCGTTT	18
25622	VICE1349	Iceland	6A	human	nasopharynx	99.043	209	2	0	71671	54957	55165	Reverse	2.97e-103	369	TTTACATATATAAATATATATATCGTTT	18
25623	VICE0788	Iceland	6B	human	sputum	98.086	209	2	1	71808	14359	14565	Forward	1.81e-99	357	TTTACATATATAAATATATATCGTTT	16
25624	VICE0769	Iceland	6A	human	sputum	96.279	215	2	1	72145	50123	50337	Reverse	2.27e-98	353	TTTACATATATAAATATATATATATATATCGTTT	24
25625	VICE0798	Iceland	6E(6Bii)	human	sputum	99.043	209	2	0	72212	17229	17437	Forward	3e-103	369	TTTACATATATAAATATATATATCGTTT	18
25626	VICE0773	Iceland	6B	human	sputum	99.043	209	2	0	72469	17268	17476	Forward	2.98e-103	369	TTTACATATATAAATATATATATCGTTT	18
25627	VICE0784	Iceland	6A	human	sputum	98.104	211	2	1	72680	50127	50337	Reverse	1.53e-100	361	TTTACATATATAAATATATATATATCGTTT	20
25628	VICE0268	Iceland	6B	human	blood	98.086	209	2	1	72898	17268	17474	Forward	1.8e-99	357	TTTACATATATAAATATATATCGTTT	16
25629	VICE0272	Iceland	6A	human	blood	98.086	209	4	0	73197	54818	55026	Reverse	1.52e-100	360	TTTGCATATATAAAAATATATATCGTTT	18
25630	VICE1490	Iceland	6A	human	nasopharynx	98.086	209	4	0	73373	17560	17768	Forward	1.5e-100	360	TTTGCATATATAAAAATATATATCGTTT	18
25631	VICE1464	Iceland	6C	human	nasopharynx	97.608	209	5	0	73480	16970	17178	Forward	6.43e-99	355	TTTGCATATATAAAAATATATATCGTTT	18
25632	VICE1567	Iceland	6C	human	nasopharynx	99.043	209	2	0	73676	29457	29665	Forward	2.9e-103	369	TTTACATATATAAAAATATATATCGTTT	18
25633	VICE1445	Iceland	6A	human	nasopharynx	97.183	213	2	1	73917	50127	50339	Reverse	1.86e-99	357	TTTACATATATAAATATATATATATATCGTTT	22
25634	VICE1566	Iceland	6C	human	nasopharynx	99.043	209	2	0	74046	29459	29667	Forward	2.9e-103	369	TTTACATATATAAAAATATATATCGTTT	18
25635	VICE0846	Iceland	6C	human	blood	99.043	209	2	0	74206	17658	17866	Forward	2.82e-103	369	TTTACATATATAAAAATATATATCGTTT	18
25636	spnIC59	Iceland	6E(6Bii)	human	middle ear fluid	99.043	209	2	0	74457	2883	3091	Reverse	2.99e-103	369	TTTACATATATAAATATATATATCGTTT	18
25637	LMG759	Oman	6E(6Bii)	human		99.043	209	2	0	74604	50021	50229	Reverse	2.93e-103	369	TTTACATATATAAATATATATATCGTTT	18
25638	PN1	Papua New Guinea	6A	human		98.54	137	2	0	74873	82	218	Reverse	3.47e-64	239	TTTACATATATAAATATATATATCGTTT	18
25639	LMG2888	Peru	6E(6Bii)	human		99.043	209	2	0	75139	31384	31592	Reverse	3e-103	369	TTTACATATATAAATATATATATCGTTT	18
25640	LMG2230	Peru	6E(6Bii)	human		99.043	209	2	0	75354	72078	72286	Reverse	2.98e-103	369	TTTACATATATAAATATATATATCGTTT	18
25641	LMG2290	Peru	6E(6Bii)	human		98.086	209	2	1	75620	4347	4553	Reverse	1.9e-99	357	TTTACATATATAAATATATATCGTTT	16
25642	LMG3367	Peru	6E(6Bii)	human	blood	99.043	209	2	0	75765	36093	36301	Reverse	2.91e-103	369	TTTACATATATAAATATATATATCGTTT	18
25643	LMG2302	Peru	6E(6Bii)	human		99.043	209	2	0	76061	53839	54047	Reverse	2.96e-103	369	TTTACATATATAAATATATATATCGTTT	18
25644	LMG2311	Peru	6E(6Bii)	human		99.043	209	2	0	76309	71736	71944	Reverse	2.97e-103	369	TTTACATATATAAATATATATATCGTTT	18
25645	DCC1524	Portugal	6E(6Bii)	human		99.043	209	2	0	76505	132913	133121	Reverse	2.96e-103	369	TTTACATATATAAATATATATATCGTTT	18
25646	DCC1738	Portugal	6E(6Bii)	human		98.104	211	2	1	76607	27302	27512	Forward	1.55e-100	361	TTTACATATATAAATATATATATATCGTTT	20
25647	DCC1902	Portugal	6E(6Bii)	human		98.104	211	2	1	76792	13811	14021	Reverse	1.55e-100	361	TTTACATATATAAATATATATATATCGTTT	20
25648	DCC2613	Portugal	6E(6Bii)	human		99.043	209	2	0	76909	3387	3595	Reverse	3.01e-103	369	TTTACATATATAAATATATATATCGTTT	18
25649	DCC2623	Portugal	6E(6Bii)	human		99.043	209	2	0	77020	71691	71899	Reverse	3.05e-103	369	TTTACATATATAAATATATATATCGTTT	18
25650	PT2236	Portugal	6E(6Bii)	human		99.043	209	2	0	77278	53814	54022	Reverse	3e-103	369	TTTACATATATAAATATATATATCGTTT	18
25651	PT1175	Portugal	6E(6Bii)	human		99.043	209	2	0	77398	31771	31979	Forward	3.05e-103	369	TTTACATATATAAATATATATATCGTTT	18
25652	PT582	Portugal	6E(6Bii)	human		99.043	209	2	0	77615	31771	31979	Forward	3.04e-103	369	TTTACATATATAAATATATATATCGTTT	18
25653	PT76	Portugal	6E(6Bii)	human		99.043	209	2	0	77839	73861	74069	Reverse	3.06e-103	369	TTTACATATATAAATATATATATCGTTT	18
25654	PT1430	Portugal	6E(6Bii)	human		99.043	209	2	0	78030	17472	17680	Forward	3.04e-103	369	TTTACATATATAAATATATATATCGTTT	18
25655	PT3104	Portugal	6E(6Bii)	human		99.043	209	2	0	78162	73500	73708	Reverse	3.03e-103	369	TTTACATATATAAATATATATATCGTTT	18
25656	PT3536	Portugal	6E(6Bii)	human		99.043	209	2	0	78317	79862	80070	Reverse	2.99e-103	369	TTTACATATATAAATATATATATCGTTT	18
25657	PT3026	Portugal	6E(6Bii)	human		99.043	209	2	0	78509	31773	31981	Forward	3.06e-103	369	TTTACATATATAAATATATATATCGTTT	18
25658	SA13	South Africa	6A	human	nasopharynx	99.043	209	2	0	78620	53301	53509	Forward	2.96e-103	369	TTTACATATATAAAAATATATATCGTTT	18
25659	SA17	South Africa	6A	human	nasopharynx	99.043	209	2	0	78706	53314	53522	Forward	2.82e-103	369	TTTACATATATAAAAATATATATCGTTT	18
25660	SA20	South Africa	6A	human	nasopharynx	99.043	209	2	0	78815	17029	17237	Forward	2.96e-103	369	TTTACATATATAAAAATATATATCGTTT	18
25661	SA11	South Africa	6A	human	nasopharynx	99.043	209	2	0	78939	59206	59414	Reverse	2.96e-103	369	TTTACATATATAAAAATATATATCGTTT	18
25662	SA14	South Africa	6A	human	nasopharynx	99.043	209	2	0	79008	59208	59416	Reverse	2.96e-103	369	TTTACATATATAAAAATATATATCGTTT	18
25663	SA15	South Africa	6A	human	nasopharynx	99.043	209	2	0	79126	53306	53514	Forward	2.78e-103	369	TTTACATATATAAAAATATATATCGTTT	18
25664	SA18	South Africa	6A	human	nasopharynx	99.043	209	2	0	79237	188763	188971	Reverse	2.78e-103	369	TTTACATATATAAAAATATATATCGTTT	18
25665	SA19	South Africa	6A	human	nasopharynx	99.043	209	2	0	79246	59208	59416	Reverse	2.97e-103	369	TTTACATATATAAAAATATATATCGTTT	18
25666	SA12	South Africa	6A	human	nasopharynx	99.043	209	2	0	79394	12100	12308	Forward	2.98e-103	369	TTTACATATATAAAAATATATATCGTTT	18
25667	SA16	South Africa	6A	human	nasopharynx	99.043	209	2	0	79526	59202	59410	Reverse	2.95e-103	369	TTTACATATATAAAAATATATATCGTTT	18
25668	SA21	South Africa	6A	human	nasopharynx	99.043	209	2	0	79644	53314	53522	Forward	2.93e-103	369	TTTACATATATAAAAATATATATCGTTT	18
25669	SA54	South Africa	6E(6Bii)	human		98.086	209	4	0	79716	51543	51751	Reverse	1.56e-100	360	TTTGCATATATAAAAATATATATCGTTT	18
25670	SA56	South Africa	6E(6Bii)	human	cerebrospinal fluid	99.043	209	2	0	79875	53299	53507	Forward	2.93e-103	369	TTTACATATATAAAAATATATATCGTTT	18
25671	SA52	South Africa	6E(6Bii)	human	sputum	99.043	209	2	0	79905	68746	68954	Reverse	2.87e-103	369	TTTACATATATAAAAATATATATCGTTT	18
25672	SA57	South Africa	6E(6Bii)	human		99.043	209	2	0	79974	60692	60900	Forward	2.94e-103	369	TTTACATATATAAATATATATATCGTTT	18
25673	SA66	South Africa	6E(6Bii)	human	blood	99.043	209	2	0	80083	51512	51720	Reverse	2.92e-103	369	TTTACATATATAAATATATATATCGTTT	18
25674	SA59	South Africa	6A	human	blood	99.043	209	2	0	80174	134069	134277	Reverse	2.83e-103	369	TTTACATATATAAAAATATATATCGTTT	18
25675	SA62	South Africa	6E(6Bii)	human		99.043	209	2	0	80295	53303	53511	Forward	2.92e-103	369	TTTACATATATAAAAATATATATCGTTT	18
25676	SA67	South Africa	6E(6Bii)	human		98.565	209	3	0	80367	142252	142460	Forward	1.25e-101	364	TTTACATATATAAAAATATATATCATTT	18
25677	SA68	South Africa	6A	human		99.043	209	2	0	80452	53305	53513	Forward	2.97e-103	369	TTTACATATATAAAAATATATATCGTTT	18
25678	SA38	South Africa	6A	human	cerebrospinal fluid	99.043	209	2	0	80575	59206	59414	Reverse	2.95e-103	369	TTTACATATATAAAAATATATATCGTTT	18
25679	SA72	South Africa	6A	human		99.043	209	2	0	80656	59210	59418	Reverse	2.97e-103	369	TTTACATATATAAAAATATATATCGTTT	18
25680	SA51	South Africa	6E(6Bii)	human	cerebrospinal fluid	99.043	209	2	0	80769	45106	45314	Reverse	2.94e-103	369	TTTACATATATAAATATATATATCGTTT	18
25681	S.Africa6B-8	South Africa	6E(6Bii)	human	blood	99.043	209	2	0	80839	20042	20250	Reverse	2.93e-103	369	TTTACATATATAAATATATATATCGTTT	18
25682	SA45	South Africa	6A	human		99.043	209	2	0	80950	188763	188971	Reverse	2.96e-103	369	TTTACATATATAAAAATATATATCGTTT	18
25683	SA44	South Africa	6A	human		99.043	209	2	0	81085	59206	59414	Reverse	2.95e-103	369	TTTACATATATAAAAATATATATCGTTT	18
25684	SA41	South Africa	6E(6Bii)	human		99.043	209	2	0	81187	53311	53519	Forward	2.81e-103	369	TTTACATATATAAAAATATATATCGTTT	18
25685	SA32	South Africa	6A	human	cerebrospinal fluid	99.043	209	2	0	81315	12095	12303	Forward	2.95e-103	369	TTTACATATATAAAAATATATATCGTTT	18
25686	SA31	South Africa	6A	human	cerebrospinal fluid	99.043	209	2	0	81439	53313	53521	Forward	2.81e-103	369	TTTACATATATAAAAATATATATCGTTT	18
25687	K01_071205	South Korea	6E(6Bii)	human	sputum	99.043	209	2	0	81529	30310	30518	Forward	2.89e-103	369	TTTACATATATAAATATATATATCGTTT	18
25688	K01_071280	South Korea	6E(6Bii)	human	sputum	99.043	209	2	0	81631	30314	30522	Forward	2.91e-103	369	TTTACATATATAAATATATATATCGTTT	18
25689	K13_0810	South Korea	6E(6Bii)	human	sputum	99.043	209	2	0	81757	30310	30518	Forward	3e-103	369	TTTACATATATAAATATATATATCGTTT	18
25690	K13_0827	South Korea	6E(6Bii)	human	sputum	99.043	209	2	0	81919	18501	18709	Forward	2.95e-103	369	TTTACATATATAAATATATATATCGTTT	18
25691	K13_0820	South Korea	6E(6Bii)	human	sputum	99.043	209	2	0	81955	31781	31989	Forward	2.94e-103	369	TTTACATATATAAATATATATATCGTTT	18
25692	K13_082	South Korea	6E(6Bii)	human	sputum	99.043	209	2	0	82077	31778	31986	Forward	2.99e-103	369	TTTACATATATAAATATATATATCGTTT	18
25693	K13_0913	South Korea	6E(6Bii)	human	sputum	99.043	209	2	0	82162	31781	31989	Forward	3.01e-103	369	TTTACATATATAAATATATATATCGTTT	18
25694	K13_0940	South Korea	6E(6Bii)	human	sputum	99.043	209	2	0	82241	31783	31991	Forward	2.99e-103	369	TTTACATATATAAATATATATATCGTTT	18
25695	Spain6B-2	Spain	6E(6Bii)	human	pus	99.043	209	2	0	82419	72938	73146	Reverse	2.99e-103	369	TTTACATATATAAATATATATATCGTTT	18
25696	29_PMEN2	Spain	6E(6Bii)	human		99.043	209	2	0	82516	14700	14908	Forward	3.01e-103	369	TTTACATATATAAATATATATATCGTTT	18
25697	670	Spain	6E(6Bii)	unknown		99.043	209	2	0	82574	824897	825105	Forward	3.09e-103	369	TTTACATATATAAATATATATATCGTTT	18
25698	spnSP681	Spain	6E(6Bii)	human		99.043	209	2	0	82592	36284	36492	Reverse	2.9e-103	369	TTTACATATATAAATATATATATCGTTT	18
25699	spnSP522	Spain	6E(6Bii)	human		99.043	209	2	0	82790	36232	36440	Reverse	2.99e-103	369	TTTACATATATAAATATATATATCGTTT	18
25700	SPN11926	Spain	6E(6Bii)	human		99.043	209	2	0	83145	53614	53822	Reverse	3.13e-103	369	TTTACATATATAAATATATATATCGTTT	18
25701	SN11927	Spain	6E(6Bii)	human		99.043	209	2	0	83271	17490	17698	Forward	3.13e-103	369	TTTACATATATAAATATATATATCGTTT	18
25702	SMRU13	Thailand	6E(6Bii)	human	nasopharynx	97.608	209	5	0	83464	8316	8524	Reverse	6.79e-99	355	TTTGCATATATAAAAATATATATCGTTT	18
25703	SMRU28	Thailand	6C	human	nasopharynx	97.608	209	5	0	83670	52293	52501	Reverse	6.43e-99	355	TTTGCATATATAAAAATATATATCGTTT	18
25704	SMRU18	Thailand	6A	human	nasopharynx	99.043	209	2	0	83881	103687	103895	Reverse	2.9e-103	369	TTTACATATATAAATATATATATCGTTT	18
25705	SMRU15	Thailand	6E(6Bii)	human	nasopharynx	98.086	209	4	0	84082	61827	62035	Reverse	1.55e-100	360	TTTGCATATATAAAAATATATATCGTTT	18
25706	SMRU998	Thailand	6E(6Bii)	human	nasopharynx	97.608	209	5	0	84288	3623	3831	Forward	6.73e-99	355	TTTGCATATATAAAAATATATATCGTTT	18
25707	SMRU290	Thailand	6E(6Bii)	human	nasopharynx	97.608	209	5	0	84686	8308	8516	Reverse	6.75e-99	355	TTTGCATATATAAAAATATATATCGTTT	18
25708	SMRU1058	Thailand	6E(6Bii)	human	nasopharynx	97.608	209	5	0	85053	8310	8518	Reverse	6.77e-99	355	TTTGCATATATAAAAATATATATCGTTT	18
25709	SMRU778	Thailand	6E(6Bii)	human	nasopharynx	98.086	209	4	0	85292	17360	17568	Forward	1.58e-100	360	TTTGCATATATAAAAATATATATCGTTT	18
25710	SMRU444	Thailand	6E(6Bii)	human	nasopharynx	97.608	209	5	0	85597	17066	17274	Forward	6.78e-99	355	TTTGCATATATAAAAATATATATCGTTT	18
25711	SMRU433	Thailand	inconclusive	human	nasopharynx	97.608	209	5	0	85889	17068	17276	Forward	6.79e-99	355	TTTGCATATATAAAAATATATATCGTTT	18
25712	SMRU981	Thailand	6E(6Bii)	human	nasopharynx	97.608	209	5	0	86212	8318	8526	Reverse	6.76e-99	355	TTTGCATATATAAAAATATATATCGTTT	18
25713	SMRU621	Thailand	6E(6Bii)	human	nasopharynx	98.086	209	4	0	86353	17358	17566	Forward	1.6e-100	360	TTTGCATATATAAAAATATATATCGTTT	18
25714	SMRU657	Thailand	6E(6Bii)	human	nasopharynx	97.608	209	5	0	86701	8314	8522	Reverse	6.76e-99	355	TTTGCATATATAAAAATATATATCGTTT	18
25715	SMRU479	Thailand	6E(6Bii)	human	nasopharynx	97.608	209	5	0	87053	17070	17278	Forward	6.66e-99	355	TTTGCATATATAAAAATATATATCGTTT	18
25716	SMRU607	Thailand	6E(6Bii)	human	nasopharynx	98.086	209	4	0	87199	21090	21298	Forward	1.58e-100	360	TTTGCATATATAAAAATATATATCGTTT	18
25717	SMRU1054	Thailand	6E(6Bii)	human	nasopharynx	98.086	209	4	0	87486	22652	22860	Reverse	1.58e-100	360	TTTGCATATATAAAAATATATATCGTTT	18
25718	SMRU748	Thailand	6E(6Bii)	human	nasopharynx	98.086	209	4	0	87722	21093	21301	Forward	1.59e-100	360	TTTGCATATATAAAAATATATATCGTTT	18
25719	SMRU570	Thailand	6E(6Bii)	human	nasopharynx	97.608	209	5	0	87953	8316	8524	Reverse	6.78e-99	355	TTTGCATATATAAAAATATATATCGTTT	18
25720	SMRU315	Thailand	inconclusive	human	nasopharynx	97.608	209	5	0	88250	17130	17338	Forward	6.82e-99	355	TTTGCATATATAAAAATATATATCGTTT	18
25721	SMRU732	Thailand	6E(6Bii)	human	nasopharynx	98.086	209	4	0	88543	1528	1736	Forward	1.58e-100	360	TTTGCATATATAAAAATATATATCGTTT	18
25722	SMRU745	Thailand	6E(6Bii)	human	nasopharynx	97.608	209	5	0	88846	17070	17278	Forward	6.9e-99	355	TTTGCATATATAAAAATATATATCGTTT	18
25723	SMRU497	Thailand	6E(6Bii)	human	nasopharynx	97.608	209	5	0	89097	17132	17340	Forward	6.69e-99	355	TTTGCATATATAAAAATATATATCGTTT	18
25724	SMRU773	Thailand	6C	human	nasopharynx	97.608	209	5	0	89218	45760	45968	Forward	6.41e-99	355	TTTGCATATATAAAAATATATATCGTTT	18
25725	SMRU190	Thailand	6C	human	nasopharynx	97.608	209	5	0	89592	57246	57454	Reverse	6.41e-99	355	TTTGCATATATAAAAATATATATCGTTT	18
25726	SMRU651	Thailand	6A	human	nasopharynx	98.565	209	3	0	89649	8384	8592	Reverse	1.23e-101	364	TTTACATATATAAAAATATATATCATTT	18
25727	SMRU991	Thailand	6A	human	nasopharynx	97.608	209	5	0	89847	3090	3298	Forward	6.52e-99	355	TTTGCATATATAAAAATATATATCGTTT	18
25728	SMRU692	Thailand	6A	human	nasopharynx	97.608	209	5	0	90081	48269	48477	Reverse	6.53e-99	355	TTTGCATATATAAAAATATATATCGTTT	18
25729	SMRU3107	Thailand	6A	human	nasopharynx	97.608	209	5	0	90303	17329	17537	Forward	6.54e-99	355	TTTGCATATATAAAAATATATATCGTTT	18
25730	SMRU212	Thailand	6A	human	nasopharynx	97.608	209	5	0	90482	52665	52873	Forward	6.52e-99	355	TTTGCATATATAAAAATATATATCGTTT	18
25731	SMRU489	Thailand	6A	human	nasopharynx	97.608	209	5	0	90711	40915	41123	Reverse	6.52e-99	355	TTTGCATATATAAAAATATATATCGTTT	18
25732	SMRU1006	Thailand	6E(6Bii)	human	nasopharynx	98.104	211	2	1	90957	12017	12227	Reverse	1.53e-100	361	TTTACATATATAAATATATATATATCGTTT	20
25733	SMRU409	Thailand	6E(6Bii)	human	nasopharynx	98.104	211	2	1	91306	6321	6531	Forward	1.54e-100	361	TTTACATATATAAATATATATATATCGTTT	20
25734	SMRU133	Thailand	6E(6Bii)	human	nasopharynx	98.104	211	2	1	91475	6321	6531	Forward	1.54e-100	361	TTTACATATATAAATATATATATATCGTTT	20
25735	SMRU316	Thailand	6E(6Bii)	human	nasopharynx	98.104	211	2	1	91721	13395	13605	Reverse	1.54e-100	361	TTTACATATATAAATATATATATATCGTTT	20
25736	SMRU224	Thailand	6E(6Bii)	human	nasopharynx	98.104	211	2	1	91868	13397	13607	Reverse	1.54e-100	361	TTTACATATATAAATATATATATATCGTTT	20
25737	SMRU613	Thailand	6D	human	nasopharynx	97.608	209	5	0	92013	38251	38459	Reverse	6.42e-99	355	TTTGCATATATAAAAATATATATCGTTT	18
25738	SMRU418	Thailand	6D	human	nasopharynx	97.608	209	5	0	92326	59561	59769	Reverse	6.3e-99	355	TTTGCATATATAAAAATATATATCGTTT	18
25739	SMRU505	Thailand	6D	human	nasopharynx	97.608	209	5	0	92505	71265	71473	Forward	6.63e-99	355	TTTGCATATATAAAAATATATATCGTTT	18
25740	SMRU504	Thailand	6D	human	nasopharynx	97.608	209	5	0	92648	16173	16381	Forward	6.31e-99	355	TTTGCATATATAAAAATATATATCGTTT	18
25741	SMRU572	Thailand	6A	human	nasopharynx	97.608	209	5	0	92878	17415	17623	Forward	6.37e-99	355	TTTGCATATATAAAAATATATATCGTTT	18
25742	SMRU726	Thailand	6C	human	nasopharynx	97.608	209	5	0	92992	34004	34212	Reverse	6.42e-99	355	TTTGCATATATAAAAATATATATCGTTT	18
25743	SMRU777	Thailand	6C	human	nasopharynx	97.608	209	5	0	93244	41697	41905	Reverse	6.28e-99	355	TTTGCATATATAAAAATATATATCGTTT	18
25744	SMRU965	Thailand	6C	human	nasopharynx	97.608	209	5	0	93429	58400	58608	Reverse	6.47e-99	355	TTTGCATATATAAAAATATATATCGTTT	18
25745	SMRU1036	Thailand	6C	human	nasopharynx	97.608	209	5	0	93646	16899	17107	Forward	6.4e-99	355	TTTGCATATATAAAAATATATATCGTTT	18
25746	SMRU225	Thailand	6C	human	nasopharynx	97.608	209	5	0	93877	100944	101152	Forward	6.46e-99	355	TTTGCATATATAAAAATATATATCGTTT	18
25747	SMRU361	Thailand	6E(6Bii)	human	nasopharynx	98.104	211	2	1	94143	11189	11399	Reverse	1.5e-100	361	TTTACATATATAAATATATATATATCGTTT	20
25748	SMRU592	Thailand	6E(6Bii)	human	nasopharynx	98.104	211	2	1	94467	13387	13597	Reverse	1.53e-100	361	TTTACATATATAAATATATATATATCGTTT	20
25749	SMRU1105	Thailand	6E(6Bii)	human	nasopharynx	98.104	211	2	1	94856	6320	6530	Forward	1.49e-100	361	TTTACATATATAAATATATATATATCGTTT	20
25750	SMRU874	Thailand	6E(6Bii)	human	nasopharynx	98.104	211	2	1	94967	13391	13601	Reverse	1.53e-100	361	TTTACATATATAAATATATATATATCGTTT	20
25751	SMRU802	Thailand	6E(6Bii)	human	nasopharynx	98.104	211	2	1	95308	6324	6534	Forward	1.57e-100	361	TTTACATATATAAATATATATATATCGTTT	20
25752	SMRU343	Thailand	6E(6Bii)	human	nasopharynx	98.104	211	2	1	95539	6324	6534	Forward	1.5e-100	361	TTTACATATATAAATATATATATATCGTTT	20
25753	SMRU457	Thailand	6E(6Bii)	human	nasopharynx	98.104	211	2	1	95684	13391	13601	Reverse	1.5e-100	361	TTTACATATATAAATATATATATATCGTTT	20
25754	SMRU178	Thailand	6E(6Bii)	human	nasopharynx	98.104	211	2	1	95897	13391	13601	Reverse	1.53e-100	361	TTTACATATATAAATATATATATATCGTTT	20
25755	SMRU229	Thailand	6E(6Bii)	human	nasopharynx	97.183	213	2	1	96034	13395	13607	Reverse	1.86e-99	357	TTTACATATATAAATATATATATATATCGTTT	22
25756	SMRU834	Thailand	6E(6Bii)	human	nasopharynx	98.104	211	2	1	96233	13393	13603	Reverse	1.53e-100	361	TTTACATATATAAATATATATATATCGTTT	20
25757	SMRU746	Thailand	6E(6Bii)	human	nasopharynx	98.104	211	2	1	96423	6324	6534	Forward	1.58e-100	361	TTTACATATATAAATATATATATATCGTTT	20
25758	SMRU827	Thailand	6E(6Bii)	human	nasopharynx	98.104	211	2	1	96607	13393	13603	Reverse	1.53e-100	361	TTTACATATATAAATATATATATATCGTTT	20
25759	SMRU1081	Thailand	6E(6Bii)	human	nasopharynx	98.104	211	2	1	96901	13391	13601	Reverse	1.5e-100	361	TTTACATATATAAATATATATATATCGTTT	20
25760	SMRU386	Thailand	6A	human	nasopharynx	98.086	209	4	0	97002	53500	53708	Forward	1.48e-100	360	TTTACATATATAAAAATATATATCGTTT	18
25761	SMRU922	Thailand	6A	human	nasopharynx	98.086	209	4	0	97251	53554	53762	Forward	1.48e-100	360	TTTACATATATAAAAATATATATCGTTT	18
25762	SMRU951	Thailand	6A	human	nasopharynx	98.086	209	4	0	97427	20101	20309	Forward	1.48e-100	360	TTTACATATATAAAAATATATATCGTTT	18
25763	SMRU879	Thailand	6A	human	nasopharynx	98.086	209	4	0	97646	10295	10503	Forward	1.47e-100	360	TTTACATATATAAAAATATATATCGTTT	18
25764	SMRU734	Thailand	6A	human	nasopharynx	98.086	209	4	0	97859	17469	17677	Forward	1.47e-100	360	TTTACATATATAAAAATATATATCGTTT	18
25765	SMRU1103	Thailand	6A	human	nasopharynx	98.086	209	4	0	98127	17465	17673	Forward	1.47e-100	360	TTTACATATATAAAAATATATATCGTTT	18
25766	SMRU583	Thailand	6A	human	nasopharynx	99.043	209	2	0	98465	49947	50155	Reverse	2.96e-103	369	TTTACATATATAAATATATATATCGTTT	18
25767	SMRU849	Thailand	6A	human	nasopharynx	99.043	209	2	0	98609	11672	11880	Reverse	2.95e-103	369	TTTACATATATAAATATATATATCGTTT	18
25768	SMRU948	Thailand	6E(6Bii)	human	nasopharynx	98.104	211	2	1	98831	13397	13607	Reverse	1.55e-100	361	TTTACATATATAAATATATATATATCGTTT	20
25769	SMRU990	Thailand	6E(6Bii)	human	nasopharynx	98.104	211	2	1	99104	6317	6527	Forward	1.57e-100	361	TTTACATATATAAATATATATATATCGTTT	20
25770	SMRU907	Thailand	6E(6Bii)	human	nasopharynx	98.104	211	2	1	99250	11712	11922	Reverse	1.5e-100	361	TTTACATATATAAATATATATATATCGTTT	20
25771	SMRU945	Thailand	6E(6Bii)	human	nasopharynx	98.104	211	2	1	99377	13397	13607	Reverse	1.5e-100	361	TTTACATATATAAATATATATATATCGTTT	20
25772	SMRU950	Thailand	6C	human	nasopharynx	97.608	209	5	0	99510	48734	48942	Forward	6.46e-99	355	TTTGCATATATAAAAATATATATCGTTT	18
25773	SMRU1063	Thailand	6A	human	nasopharynx	99.043	209	2	0	99719	173302	173510	Reverse	2.83e-103	369	TTTACATATATAAATATATATATCGTTT	18
25774	SMRU52	Thailand	6A	human	nasopharynx	99.043	209	2	0	99916	106077	106285	Reverse	2.89e-103	369	TTTACATATATAAATATATATATCGTTT	18
25775	SMRU894	Thailand	6A	human	nasopharynx	99.043	209	2	0	100226	17373	17581	Reverse	2.9e-103	369	TTTACATATATAAATATATATATCGTTT	18
25776	SMRU335	Thailand	6E(6Bii)	human	nasopharynx	99.043	209	2	0	100334	6323	6531	Forward	2.96e-103	369	TTTACATATATAAATATATATATCGTTT	18
25777	SMRU384	Thailand	inconclusive	human	nasopharynx	97.608	209	5	0	100577	8028	8236	Forward	6.62e-99	355	TTTGCATATATAAAAATATATATCGTTT	18
25778	SMRU875	Thailand	inconclusive	human	nasopharynx	97.608	209	5	0	100975	684	892	Reverse	6.65e-99	355	TTTGCATATATAAAAATATATATCGTTT	18
25779	SMRU503	Thailand	inconclusive	human	nasopharynx	97.608	209	5	0	101132	17132	17340	Forward	6.53e-99	355	TTTGCATATATAAAAATATATATCGTTT	18
25780	SMRU50	Thailand	6C	human	nasopharynx	97.608	209	5	0	101343	52007	52215	Forward	6.53e-99	355	TTTGCATATATAAAAATATATATCGTTT	18
25781	SMRU70	Thailand	6C	human	nasopharynx	97.608	209	5	0	101529	58400	58608	Reverse	6.52e-99	355	TTTGCATATATAAAAATATATATCGTTT	18
25782	SMRU933	Thailand	6A	human	nasopharynx	99.043	209	2	0	101820	79460	79668	Reverse	2.88e-103	369	TTTACATATATAAATATATATATCGTTT	18
25783	SMRU938	Thailand	6A	human	nasopharynx	99.043	209	2	0	101959	54385	54593	Forward	2.84e-103	369	TTTACATATATAAATATATATATCGTTT	18
25784	SMRU1050	Thailand	6C	human	nasopharynx	97.608	209	5	0	102036	58364	58572	Reverse	6.41e-99	355	TTTGCATATATAAAAATATATATCGTTT	18
25785	SMRU1086	Thailand	6C	human	nasopharynx	97.608	209	5	0	102298	58333	58541	Reverse	6.3e-99	355	TTTGCATATATAAAAATATATATCGTTT	18
25786	SMRU1473	Thailand	6E(6Bii)	human	nasopharynx	99.043	209	2	0	102628	30314	30522	Forward	2.98e-103	369	TTTACATATATAAATATATATATCGTTT	18
25787	SMRU3142	Thailand	6E(6Bii)	human	nasopharynx	99.043	209	2	0	102799	72191	72399	Reverse	2.95e-103	369	TTTACATATATAAATATATATATCGTTT	18
25788	SMRU2003	Thailand	6E(6Bii)	human	nasopharynx	97.608	209	5	0	103038	17062	17270	Forward	6.88e-99	355	TTTGCATATATAAAAATATATATCGTTT	18
25789	SMRU1120	Thailand	6E(6Bii)	human	nasopharynx	98.086	209	4	0	103363	685	893	Forward	1.57e-100	360	TTTGCATATATAAAAATATATATCGTTT	18
25790	SMRU2026	Thailand	6E(6Bii)	human	nasopharynx	98.086	209	4	0	103527	17358	17566	Forward	1.57e-100	360	TTTGCATATATAAAAATATATATCGTTT	18
25791	SMRU2030	Thailand	6E(6Bii)	human	nasopharynx	97.608	209	5	0	103831	8314	8522	Reverse	6.95e-99	355	TTTGCATATATAAAAATATATATCGTTT	18
25792	SMRU2056	Thailand	6E(6Bii)	human	nasopharynx	97.608	209	5	0	104094	16074	16282	Forward	6.61e-99	355	TTTGCATATATAAAAATATATATCGTTT	18
25793	SMRU2106	Thailand	6E(6Bii)	human	nasopharynx	97.608	209	5	0	104411	8316	8524	Reverse	6.66e-99	355	TTTGCATATATAAAAATATATATCGTTT	18
25794	SMRU2168	Thailand	6E(6Bii)	human	nasopharynx	98.086	209	4	0	104596	21093	21301	Forward	1.58e-100	360	TTTGCATATATAAAAATATATATCGTTT	18
25795	SMRU2215	Thailand	6E(6Bii)	human	nasopharynx	98.086	209	4	0	104839	17360	17568	Forward	1.58e-100	360	TTTGCATATATAAAAATATATATCGTTT	18
25796	SMRU2252	Thailand	6E(6Bii)	human	nasopharynx	98.086	209	4	0	105134	18369	18577	Forward	1.58e-100	360	TTTGCATATATAAAAATATATATCGTTT	18
25797	SMRU1546	Thailand	6E(6Bii)	human	nasopharynx	97.608	209	5	0	105318	8314	8522	Reverse	6.65e-99	355	TTTGCATATATAAAAATATATATCGTTT	18
25798	SMRU1431	Thailand	6E(6Bii)	human	nasopharynx	98.086	209	4	0	105668	22656	22864	Reverse	1.58e-100	360	TTTGCATATATAAAAATATATATCGTTT	18
25799	SMRU1851	Thailand	6E(6Bii)	human	nasopharynx	98.086	209	4	0	105900	17362	17570	Forward	1.57e-100	360	TTTGCATATATAAAAATATATATCGTTT	18
25800	SMRU1921	Thailand	inconclusive	human	nasopharynx	97.608	209	5	0	106191	17130	17338	Forward	6.94e-99	355	TTTGCATATATAAAAATATATATCGTTT	18
25801	SMRU1935	Thailand	6E(6Bii)	human	nasopharynx	97.608	209	5	0	106438	17128	17336	Forward	6.73e-99	355	TTTGCATATATAAAAATATATATCGTTT	18
25802	SMRU1974	Thailand	6E(6Bii)	human	nasopharynx	97.608	209	5	0	106675	8318	8526	Reverse	6.79e-99	355	TTTGCATATATAAAAATATATATCGTTT	18
25803	SMRU2049	Thailand	6E(6Bii)	human	nasopharynx	98.086	209	4	0	106857	22652	22860	Reverse	1.65e-100	360	TTTGCATATATAAAAATATATATCGTTT	18
25804	SMRU2074	Thailand	6E(6Bii)	human	nasopharynx	97.608	209	5	0	107200	17130	17338	Forward	6.69e-99	355	TTTGCATATATAAAAATATATATCGTTT	18
25805	SMRU2083	Thailand	6E(6Bii)	human	nasopharynx	97.608	209	5	0	107447	8316	8524	Reverse	6.77e-99	355	TTTGCATATATAAAAATATATATCGTTT	18
25806	SMRU2243	Thailand	inconclusive	human	nasopharynx	97.608	209	5	0	107813	60124	60332	Forward	6.92e-99	355	TTTGCATATATAAAAATATATATCGTTT	18
25807	SMRU1673	Thailand	6E(6Bii)	human	nasopharynx	97.608	209	5	0	107914	17130	17338	Forward	6.79e-99	355	TTTGCATATATAAAAATATATATCGTTT	18
25808	SMRU1984	Thailand	6E(6Bii)	human	nasopharynx	98.086	209	4	0	108101	11692	11900	Reverse	1.58e-100	360	TTTGCATATATAAAAATATATATCGTTT	18
25809	SMRU1306	Thailand	6E(6Bii)	human	nasopharynx	97.608	209	5	0	108386	17072	17280	Forward	6.59e-99	355	TTTGCATATATAAAAATATATATCGTTT	18
25810	SMRU1138	Thailand	6E(6Bii)	human	nasopharynx	98.086	209	4	0	108525	21094	21302	Forward	1.58e-100	360	TTTGCATATATAAAAATATATATCGTTT	18
25811	SMRU1552	Thailand	6E(6Bii)	human	nasopharynx	98.086	209	4	0	108775	21093	21301	Forward	1.58e-100	360	TTTGCATATATAAAAATATATATCGTTT	18
25812	SMRU1576	Thailand	6E(6Bii)	human	nasopharynx	97.608	209	5	0	109031	8320	8528	Reverse	6.79e-99	355	TTTGCATATATAAAAATATATATCGTTT	18
25813	SMRU1218	Thailand	6E(6Bii)	human	nasopharynx	98.086	209	4	0	109254	17428	17636	Forward	1.57e-100	360	TTTGCATATATAAAAATATATATCGTTT	18
25814	SMRU1169	Thailand	6E(6Bii)	human	nasopharynx	98.086	209	4	0	109564	21095	21303	Forward	1.57e-100	360	TTTGCATATATAAAAATATATATCGTTT	18
25815	SMRU1161	Thailand	6E(6Bii)	human	nasopharynx	97.608	209	5	0	109936	17130	17338	Forward	6.89e-99	355	TTTGCATATATAAAAATATATATCGTTT	18
25816	SMRU2104	Thailand	6E(6Bii)	human	nasopharynx	98.086	209	4	0	110153	21095	21303	Forward	1.58e-100	360	TTTGCATATATAAAAATATATATCGTTT	18
25817	SMRU1806	Thailand	6E(6Bii)	human	nasopharynx	98.086	209	4	0	110429	21093	21301	Forward	1.58e-100	360	TTTGCATATATAAAAATATATATCGTTT	18
25818	SMRU1917	Thailand	6E(6Bii)	human	nasopharynx	97.608	209	5	0	110703	17130	17338	Forward	6.71e-99	355	TTTGCATATATAAAAATATATATCGTTT	18
25819	SMRU1631	Thailand	6E(6Bii)	human	nasopharynx	97.608	209	5	0	110855	17134	17342	Forward	6.78e-99	355	TTTGCATATATAAAAATATATATCGTTT	18
25820	SMRU2147	Thailand	6C	human	nasopharynx	97.608	209	5	0	111146	17415	17623	Forward	6.56e-99	355	TTTGCATATATAAAAATATATATCGTTT	18
25821	SMRU1275	Thailand	6C	human	nasopharynx	97.608	209	5	0	111389	41623	41831	Forward	6.43e-99	355	TTTGCATATATAAAAATATATATCGTTT	18
25822	SMRU1920	Thailand	6A	human	nasopharynx	97.608	209	5	0	111547	61708	61916	Reverse	6.17e-99	355	TTTGCATATATAAAAATATATATCGTTT	18
25823	SMRU1776	Thailand	6E(6Bii)	human	nasopharynx	99.043	209	2	0	111718	64598	64806	Forward	3.01e-103	369	TTTACATATATAAATATATATATCGTTT	18
25824	SMRU1592	Thailand	6A	human	nasopharynx	98.086	209	4	0	112027	47626	47834	Reverse	1.48e-100	360	TTTGCATATATAAAAATATATATCGTTT	18
25825	SMRU1588	Thailand	6A	human	nasopharynx	97.608	209	5	0	112312	39960	40168	Reverse	6.51e-99	355	TTTGCATATATAAAAATATATATCGTTT	18
25826	SMRU1946	Thailand	6A	human	nasopharynx	97.608	209	5	0	112526	52599	52807	Forward	6.5e-99	355	TTTGCATATATAAAAATATATATCGTTT	18
25827	SMRU2020	Thailand	6A	human	nasopharynx	97.608	209	5	0	112738	52235	52443	Forward	6.61e-99	355	TTTGCATATATAAAAATATATATCGTTT	18
25828	SMRU1714	Thailand	6A	human	nasopharynx	97.608	209	5	0	112950	51391	51599	Reverse	6.5e-99	355	TTTGCATATATAAAAATATATATCGTTT	18
25829	SMRU2139	Thailand	6A	human	nasopharynx	97.608	209	5	0	113220	69375	69583	Forward	7.32e-99	355	TTTGCATATATAAAAATATATATCGTTT	18
25830	SMRU2253	Thailand	6A	human	nasopharynx	97.608	209	5	0	114953	1874	2082	Forward	6.76e-99	355	TTTGCATATATAAAAATATATATCGTTT	18
25831	SMRU2184	Thailand	6A	human	nasopharynx	97.608	209	5	0	115023	52063	52271	Forward	6.5e-99	355	TTTGCATATATAAAAATATATATCGTTT	18
25832	SMRU1888	Thailand	6A	human	nasopharynx	97.608	209	5	0	115244	52324	52532	Forward	6.51e-99	355	TTTGCATATATAAAAATATATATCGTTT	18
25833	SMRU1610	Thailand	6A	human	nasopharynx	97.608	209	5	0	115414	52665	52873	Forward	6.52e-99	355	TTTGCATATATAAAAATATATATCGTTT	18
25834	SMRU1566	Thailand	6A	human	nasopharynx	97.608	209	5	0	115654	18685	18893	Reverse	6.54e-99	355	TTTGCATATATAAAAATATATATCGTTT	18
25835	SMRU1197	Thailand	6A	human	nasopharynx	97.608	209	5	0	115892	51391	51599	Reverse	6.63e-99	355	TTTGCATATATAAAAATATATATCGTTT	18
25836	SMRU1370	Thailand	6A	human	nasopharynx	97.608	209	5	0	116019	52243	52451	Forward	6.52e-99	355	TTTGCATATATAAAAATATATATCGTTT	18
25837	SMRU2186	Thailand	6A	human	nasopharynx	97.608	209	5	0	116236	61792	62000	Reverse	6.42e-99	355	TTTGCATATATAAAAATATATATCGTTT	18
25838	SMRU2263	Thailand	6A	human	nasopharynx	97.608	209	5	0	116544	17413	17621	Forward	6.4e-99	355	TTTGCATATATAAAAATATATATCGTTT	18
25839	SMRU2158	Thailand	6A	human	nasopharynx	97.608	209	5	0	116653	45737	45945	Forward	6.53e-99	355	TTTGCATATATAAAAATATATATCGTTT	18
25840	SMRU2281	Thailand	6A	human	nasopharynx	97.608	209	5	0	116884	47035	47243	Forward	6.63e-99	355	TTTGCATATATAAAAATATATATCGTTT	18
25841	SMRU2261	Thailand	6A	human	nasopharynx	97.608	209	5	0	117034	45737	45945	Forward	6.32e-99	355	TTTGCATATATAAAAATATATATCGTTT	18
25842	SMRU1172	Thailand	6A	human	nasopharynx	97.608	209	5	0	117295	23033	23241	Forward	6.3e-99	355	TTTGCATATATAAAAATATATATCGTTT	18
25843	SMRU1233	Thailand	6A	human	nasopharynx	97.608	209	5	0	117452	47039	47247	Forward	6.52e-99	355	TTTGCATATATAAAAATATATATCGTTT	18
25844	SMRU1681	Thailand	6A	human	nasopharynx	97.608	209	5	0	117614	16262	16470	Forward	6.42e-99	355	TTTGCATATATAAAAATATATATCGTTT	18
25845	SMRU2090	Thailand	6C	human	nasopharynx	97.608	209	5	0	117810	15569	15777	Forward	6.45e-99	355	TTTGCATATATAAAAATATATATCGTTT	18
25846	SMRU2033	Thailand	6C	human	nasopharynx	97.608	209	5	0	118064	16897	17105	Forward	6.43e-99	355	TTTGCATATATAAAAATATATATCGTTT	18
25847	SMRU2203	Thailand	6C	human	nasopharynx	97.608	209	5	0	118239	16901	17109	Forward	6.46e-99	355	TTTGCATATATAAAAATATATATCGTTT	18
25848	SMRU1983	Thailand	6C	human	nasopharynx	97.608	209	5	0	118529	79057	79265	Reverse	6.46e-99	355	TTTGCATATATAAAAATATATATCGTTT	18
25849	SMRU1862	Thailand	6C	human	nasopharynx	97.608	209	5	0	118749	37518	37726	Reverse	6.44e-99	355	TTTGCATATATAAAAATATATATCGTTT	18
25850	SMRU1545	Thailand	6C	human	nasopharynx	97.608	209	5	0	118879	75198	75406	Forward	6.44e-99	355	TTTGCATATATAAAAATATATATCGTTT	18
25851	SMRU1227	Thailand	6C	human	nasopharynx	97.608	209	5	0	119123	76416	76624	Forward	6.48e-99	355	TTTGCATATATAAAAATATATATCGTTT	18
25852	SMRU1159	Thailand	6C	human	nasopharynx	97.608	209	5	0	119271	58402	58610	Reverse	6.43e-99	355	TTTGCATATATAAAAATATATATCGTTT	18
25853	SMRU1979	Thailand	6C	human	nasopharynx	97.608	209	5	0	119401	23885	24093	Forward	6.47e-99	355	TTTGCATATATAAAAATATATATCGTTT	18
25854	SMRU1990	Thailand	6C	human	nasopharynx	97.608	209	5	0	119678	18205	18413	Forward	6.44e-99	355	TTTGCATATATAAAAATATATATCGTTT	18
25855	SMRU2045	Thailand	6E(6Bii)	human	nasopharynx	98.104	211	2	1	119763	13389	13599	Reverse	1.59e-100	361	TTTACATATATAAATATATATATATCGTTT	20
25856	SMRU1156	Thailand	6E(6Bii)	human	nasopharynx	99.043	209	2	0	119982	6326	6534	Forward	2.95e-103	369	TTTACATATATAAATATATATATCGTTT	18
25857	SMRU1939	Thailand	6E(6Bii)	human	nasopharynx	98.104	211	2	1	120446	11743	11953	Reverse	1.78e-100	361	TTTACATATATAAATATATATATATCGTTT	20
25858	SMRU2035	Thailand	6E(6Bii)	human	nasopharynx	98.104	211	2	1	120989	13391	13601	Reverse	1.5e-100	361	TTTACATATATAAATATATATATATCGTTT	20
25859	SMRU3140	Thailand	6E(6Bii)	human	nasopharynx	98.104	211	2	1	121240	6324	6534	Forward	1.52e-100	361	TTTACATATATAAATATATATATATCGTTT	20
25860	SMRU1145	Thailand	6E(6Bii)	human	nasopharynx	98.104	211	2	1	121465	13393	13603	Reverse	1.51e-100	361	TTTACATATATAAATATATATATATCGTTT	20
25861	SMRU1884	Thailand	6E(6Bii)	human	nasopharynx	97.183	213	2	1	121563	6326	6538	Forward	1.87e-99	357	TTTACATATATAAATATATATATATATCGTTT	22
25862	SMRU2178	Thailand	6E(6Bii)	human	nasopharynx	97.183	213	2	1	121807	13391	13603	Reverse	1.87e-99	357	TTTACATATATAAATATATATATATATCGTTT	22
25863	SMRU3143	Thailand	6E(6Bii)	human	nasopharynx	98.104	211	2	1	122002	13395	13605	Reverse	1.5e-100	361	TTTACATATATAAATATATATATATCGTTT	20
25864	SMRU1695	Thailand	6E(6Bii)	human	nasopharynx	98.104	211	2	1	122207	13395	13605	Reverse	1.54e-100	361	TTTACATATATAAATATATATATATCGTTT	20
25865	SMRU1134	Thailand	6E(6Bii)	human	nasopharynx	98.104	211	2	1	122400	13395	13605	Reverse	1.51e-100	361	TTTACATATATAAATATATATATATCGTTT	20
25866	SMRU1883	Thailand	6E(6Bii)	human	nasopharynx	98.104	211	2	1	122666	6324	6534	Forward	1.53e-100	361	TTTACATATATAAATATATATATATCGTTT	20
25867	SMRU1247	Thailand	6E(6Bii)	human	nasopharynx	98.104	211	2	1	122884	13395	13605	Reverse	1.53e-100	361	TTTACATATATAAATATATATATATCGTTT	20
25868	SMRU1520	Thailand	6E(6Bii)	human	nasopharynx	98.104	211	2	1	123039	13393	13603	Reverse	1.51e-100	361	TTTACATATATAAATATATATATATCGTTT	20
25869	SMRU1220	Thailand	6E(6Bii)	human	nasopharynx	98.104	211	2	1	123206	13395	13605	Reverse	1.59e-100	361	TTTACATATATAAATATATATATATCGTTT	20
25870	SMRU1391	Thailand	6E(6Bii)	human	nasopharynx	98.104	211	2	1	123532	13397	13607	Reverse	1.55e-100	361	TTTACATATATAAATATATATATATCGTTT	20
25871	SMRU1237	Thailand	6E(6Bii)	human	nasopharynx	98.104	211	2	1	123671	12043	12253	Reverse	1.53e-100	361	TTTACATATATAAATATATATATATCGTTT	20
25872	SMRU1880	Thailand	6E(6Bii)	human	nasopharynx	98.104	211	2	1	123882	13397	13607	Reverse	1.51e-100	361	TTTACATATATAAATATATATATATCGTTT	20
25873	SMRU1334	Thailand	6E(6Bii)	human	nasopharynx	98.104	211	2	1	124068	13395	13605	Reverse	1.53e-100	361	TTTACATATATAAATATATATATATCGTTT	20
25874	SMRU1336	Thailand	6E(6Bii)	human	nasopharynx	98.104	211	2	1	124260	13395	13605	Reverse	1.54e-100	361	TTTACATATATAAATATATATATATCGTTT	20
25875	SMRU2225	Thailand	6A	human	nasopharynx	98.086	209	4	0	124542	39282	39490	Forward	1.5e-100	360	TTTACATATATAAAAATATATATCGTTT	18
25876	SMRU2028	Thailand	6A	human	nasopharynx	98.086	209	4	0	124655	19827	20035	Forward	1.44e-100	360	TTTACATATATAAAAATATATATCGTTT	18
25877	SMRU2072	Thailand	6A	human	nasopharynx	98.086	209	4	0	124863	19634	19842	Forward	1.45e-100	360	TTTACATATATAAAAATATATATCGTTT	18
25878	SMRU1500	Thailand	6A	human	nasopharynx	98.261	115	2	0	125064	2174	2288	Forward	3.04e-52	199	TTTACATATATAAAAATATATATCGTTT	18
25879	SMRU1447	Thailand	6A	human	nasopharynx	98.086	209	4	0	125197	10421	10629	Forward	1.47e-100	360	TTTACATATATAAAAATATATATCGTTT	18
25880	SMRU1570	Thailand	6A	human	nasopharynx	98.086	209	4	0	125401	37598	37806	Reverse	1.48e-100	360	TTTACATATATAAAAATATATATCGTTT	18
25881	SMRU1260	Thailand	6A	human	nasopharynx	98.086	209	4	0	125600	21183	21391	Forward	1.47e-100	360	TTTACATATATAAAAATATATATCGTTT	18
25882	SMRU1410	Thailand	6A	human	nasopharynx	98.086	209	4	0	125820	39286	39494	Forward	1.5e-100	360	TTTACATATATAAAAATATATATCGTTT	18
25883	SMRU1618	Thailand	6A	human	nasopharynx	98.086	209	4	0	126116	18609	18817	Reverse	1.5e-100	360	TTTACATATATAAAAATATATATCGTTT	18
25884	SMRU1319	Thailand	6A	human	nasopharynx	98.086	209	4	0	126435	51570	51778	Reverse	1.5e-100	360	TTTACATATATAAAAATATATATCGTTT	18
25885	SMRU1171	Thailand	6A	human	nasopharynx	98.086	209	4	0	126559	52227	52435	Forward	1.47e-100	360	TTTACATATATAAAAATATATATCGTTT	18
25886	SMRU1224	Thailand	6A	human	nasopharynx	98.086	209	4	0	126849	19585	19793	Reverse	1.47e-100	360	TTTACATATATAAAAATATATATCGTTT	18
25887	SMRU2270	Thailand	6A	human	nasopharynx	99.043	209	2	0	127235	36144	36352	Reverse	2.99e-103	369	TTTACATATATAAATATATATATCGTTT	18
25888	SMRU1929	Thailand	6A	human	nasopharynx	99.043	209	2	0	127403	76515	76723	Forward	3e-103	369	TTTACATATATAAATATATATATCGTTT	18
25889	SMRU1780	Thailand	6A	human	nasopharynx	99.043	209	2	0	127611	30161	30369	Forward	3e-103	369	TTTACATATATAAATATATATATCGTTT	18
25890	SMRU2269	Thailand	6A	human	nasopharynx	99.043	209	2	0	127991	37503	37711	Reverse	2.95e-103	369	TTTACATATATAAATATATATATCGTTT	18
25891	SMRU1964	Thailand	6A	human	nasopharynx	99.043	209	2	0	128050	28851	29059	Forward	2.96e-103	369	TTTACATATATAAATATATATATCGTTT	18
25892	SMRU1898	Thailand	6A	human	nasopharynx	99.043	209	2	0	128293	40794	41002	Reverse	2.97e-103	369	TTTACATATATAAATATATATATCGTTT	18
25893	SMRU2216	Thailand	6C	human	nasopharynx	97.608	209	5	0	128498	58364	58572	Reverse	6.27e-99	355	TTTGCATATATAAAAATATATATCGTTT	18
25894	SMRU1961	Thailand	6C	human	nasopharynx	97.608	209	5	0	128731	49341	49549	Reverse	6.32e-99	355	TTTGCATATATAAAAATATATATCGTTT	18
25895	SMRU1231	Thailand	6E(6Bii)	human	nasopharynx	99.043	209	2	0	128922	68442	68650	Reverse	2.96e-103	369	TTTACATATATAAATATATATATCGTTT	18
25896	SMRU1993	Thailand	6E(6Bii)	human	nasopharynx	99.043	209	2	0	129115	23455	23663	Forward	2.86e-103	369	TTTACATATATAAATATATATATCGTTT	18
25897	SMRU3136	Thailand	6E(6Bii)	human	nasopharynx	99.043	209	2	0	129496	72152	72360	Reverse	2.89e-103	369	TTTACATATATAAATATATATATCGTTT	18
25898	SMRU1446	Thailand	6E(6Bii)	human	nasopharynx	99.043	209	2	0	129542	50021	50229	Reverse	2.87e-103	369	TTTACATATATAAATATATATATCGTTT	18
25899	SMRU1615	Thailand	6E(6Bii)	human	nasopharynx	99.043	209	2	0	129782	30315	30523	Forward	2.86e-103	369	TTTACATATATAAATATATATATCGTTT	18
25900	SMRU2097	Thailand	6E(6Bii)	human	nasopharynx	99.043	209	2	0	129939	41772	41980	Reverse	2.87e-103	369	TTTACATATATAAATATATATATCGTTT	18
25901	SMRU2187	Thailand	6E(6Bii)	human	nasopharynx	99.043	209	2	0	130248	17487	17695	Forward	2.95e-103	369	TTTACATATATAAATATATATATCGTTT	18
25902	SMRU2088	Thailand	6E(6Bii)	human	nasopharynx	99.043	209	2	0	130708	50026	50234	Reverse	3.15e-103	369	TTTACATATATAAATATATATATCGTTT	18
25903	SMRU1341	Thailand	6E(6Bii)	human	nasopharynx	99.043	209	2	0	131032	72094	72302	Reverse	2.93e-103	369	TTTACATATATAAATATATATATCGTTT	18
25904	SMRU2021	Thailand	6C	human	nasopharynx	97.608	209	5	0	131084	55337	55545	Reverse	6.54e-99	355	TTTGCATATATAAAAATATATATCGTTT	18
25905	SMRU1911	Thailand	6C	human	nasopharynx	97.608	209	5	0	131366	22301	22509	Forward	6.55e-99	355	TTTGCATATATAAAAATATATATCGTTT	18
25906	SMRU2053	Thailand	6A	human	nasopharynx	99.043	209	2	0	131557	15977	16185	Forward	2.92e-103	369	TTTACATATATAAATATATATATCGTTT	18
25907	SMRU2174	Thailand	6A	human	nasopharynx	99.043	209	2	0	131794	17693	17901	Reverse	2.88e-103	369	TTTACATATATAAATATATATATCGTTT	18
25908	SMRU1244	Thailand	6A	human	nasopharynx	99.043	209	2	0	132197	75203	75411	Forward	2.89e-103	369	TTTACATATATAAATATATATATCGTTT	18
25909	SMRU2235	Thailand	6A	human	nasopharynx	99.043	209	2	0	132269	152195	152403	Reverse	2.89e-103	369	TTTACATATATAAATATATATATCGTTT	18
25910	SMRU2241	Thailand	6A	human	nasopharynx	99.043	209	2	0	132518	76515	76723	Forward	2.84e-103	369	TTTACATATATAAATATATATATCGTTT	18
25911	SMRU1293	Thailand	6A	human	nasopharynx	99.043	209	2	0	132717	68712	68920	Forward	2.99e-103	369	TTTACATATATAAATATATATATCGTTT	18
25912	SMRU1444	Thailand	6A	human	nasopharynx	99.043	209	2	0	132908	65156	65364	Forward	2.88e-103	369	TTTACATATATAAATATATATATCGTTT	18
25913	SMRU1533	Thailand	6A	human	nasopharynx	99.043	209	2	0	133007	73009	73217	Reverse	2.91e-103	369	TTTACATATATAAATATATATATCGTTT	18
25914	SMRU1251	Thailand	6E(6Bii)	human	nasopharynx	97.183	213	2	1	133215	6326	6538	Forward	1.86e-99	357	TTTACATATATAAATATATATATATATCGTTT	22
25915	SMRU1245	Thailand	6E(6Bii)	human	nasopharynx	97.183	213	2	1	133365	13393	13605	Reverse	1.89e-99	357	TTTACATATATAAATATATATATATATCGTTT	22
25916	SMRU1352	Thailand	6E(6Bii)	human	nasopharynx	97.183	213	2	1	133589	6326	6538	Forward	1.86e-99	357	TTTACATATATAAATATATATATATATCGTTT	22
25917	SMRU1359	Thailand	6E(6Bii)	human	nasopharynx	99.043	209	2	0	133758	13393	13601	Reverse	3.03e-103	369	TTTACATATATAAATATATATATCGTTT	18
25918	SMRU1924	Thailand	6E(6Bii)	human	nasopharynx	99.043	209	2	0	133980	13395	13603	Reverse	3.03e-103	369	TTTACATATATAAATATATATATCGTTT	18
25919	SMRU1266	Thailand	6E(6Bii)	human	nasopharynx	98.086	209	4	0	134093	48216	48424	Forward	1.56e-100	360	TTTGCATATATAAAAATATATATCGTTT	18
25920	SMRU1276	Thailand	6E(6Bii)	human	nasopharynx	98.086	209	4	0	134309	85801	86009	Reverse	1.55e-100	360	TTTGCATATATAAAAATATATATCGTTT	18
25921	SMRU2200	Thailand	6E(6Bii)	human	nasopharynx	99.043	209	2	0	134500	6323	6531	Forward	3.02e-103	369	TTTACATATATAAATATATATATCGTTT	18
25922	SMRU1956	Thailand	6E(6Bii)	human	nasopharynx	99.043	209	2	0	134791	11685	11893	Reverse	3.01e-103	369	TTTACATATATAAATATATATATCGTTT	18
25923	SMRU2027	Thailand	6E(6Bii)	human	nasopharynx	99.043	209	2	0	134914	6319	6527	Forward	3.01e-103	369	TTTACATATATAAATATATATATCGTTT	18
25926	SMRU1122	Thailand	6E(6Bii)	human	nasopharynx	97.608	209	5	0	135554	50008	50216	Reverse	6.47e-99	355	TTTGCATATATAAAAATATATATCGTTT	18
25927	SMRU1121	Thailand	6E(6Bii)	human	nasopharynx	97.608	209	5	0	135859	50021	50229	Reverse	6.38e-99	355	TTTGCATATATAAAAATATATATCGTTT	18
25928	SMRU2280	Thailand	6E(6Bii)	human	nasopharynx	97.608	209	5	0	136113	29647	29855	Forward	6.36e-99	355	TTTGCATATATAAAAATATATATCGTTT	18
25929	SMRU1203	Thailand	6E(6Bii)	human	nasopharynx	97.608	209	5	0	136348	17558	17766	Forward	6.51e-99	355	TTTGCATATATAAAAATATATATCGTTT	18
25930	SMRU1406	Thailand	6E(6Bii)	human	nasopharynx	97.608	209	5	0	136613	60172	60380	Reverse	6.39e-99	355	TTTGCATATATAAAAATATATATCGTTT	18
25931	SMRU1928	Thailand	6A	human	nasopharynx	98.086	209	4	0	136884	32052	32260	Forward	1.55e-100	360	TTTGGATATATAAATATATATATCGTTT	18
25932	SMRU1973	Thailand	6E(6Bii)	human	nasopharynx	97.608	209	5	0	137059	25254	25462	Forward	6.71e-99	355	TTTGCATATATAAAAATATATATCGTTT	18
25933	SMRU1976	Thailand	6A	human	nasopharynx	97.608	209	5	0	137293	147122	147330	Reverse	6.7e-99	355	TTTGCATATATAAAAATATATATCGTTT	18
25934	SMRU1655	Thailand	6A	human	nasopharynx	97.608	209	5	0	137566	8584	8792	Reverse	6.08e-99	355	TTTGCATATATAAAAATATATATCGTTT	18
25935	SMRU2127	Thailand	6E(6Bii)	human	nasopharynx	97.63	211	3	1	138136	103109	103319	Reverse	1.87e-99	356	TTTGCATATATAAAAATATATATATCGTTT	20
25936	SMRU1975	Thailand	6A	human	nasopharynx	97.608	209	5	0	138210	58395	58603	Reverse	6.49e-99	355	TTTGCATATATAAAAATATATATCGTTT	18
25937	SMRU2513	Thailand	6E(6Bii)	human	nasopharynx	98.086	209	4	0	138408	22652	22860	Reverse	1.58e-100	360	TTTGCATATATAAAAATATATATCGTTT	18
25938	SMRU2841	Thailand	6E(6Bii)	human	nasopharynx	97.608	209	5	0	138711	8314	8522	Reverse	6.78e-99	355	TTTGCATATATAAAAATATATATCGTTT	18
25939	SMRU2850	Thailand	6E(6Bii)	human	nasopharynx	98.086	209	4	0	138942	22652	22860	Reverse	1.58e-100	360	TTTGCATATATAAAAATATATATCGTTT	18
25940	SMRU2772	Thailand	6E(6Bii)	human	nasopharynx	98.086	209	4	0	139341	22648	22856	Reverse	1.57e-100	360	TTTGCATATATAAAAATATATATCGTTT	18
25941	SMRU2779	Thailand	6E(6Bii)	human	nasopharynx	98.086	209	4	0	139647	21091	21299	Forward	1.58e-100	360	TTTGCATATATAAAAATATATATCGTTT	18
25942	SMRU2829	Thailand	6E(6Bii)	human	nasopharynx	97.608	209	5	0	139856	17124	17332	Forward	6.68e-99	355	TTTGCATATATAAAAATATATATCGTTT	18
25943	SMRU2910	Thailand	6E(6Bii)	human	nasopharynx	97.608	209	5	0	140194	17128	17336	Forward	6.69e-99	355	TTTGCATATATAAAAATATATATCGTTT	18
25944	SMRU2798	Thailand	6E(6Bii)	human	nasopharynx	98.086	209	4	0	140364	22650	22858	Reverse	1.58e-100	360	TTTGCATATATAAAAATATATATCGTTT	18
25945	SMRU3091	Thailand	6E(6Bii)	human	nasopharynx	97.608	209	5	0	140657	17066	17274	Forward	6.57e-99	355	TTTGCATATATAAAAATATATATCGTTT	18
25946	SMRU2539	Thailand	6E(6Bii)	human	nasopharynx	97.608	209	5	0	140839	8314	8522	Reverse	6.66e-99	355	TTTGCATATATAAAAATATATATCGTTT	18
25947	SMRU2541	Thailand	6E(6Bii)	human	nasopharynx	97.608	209	5	0	141194	17066	17274	Forward	6.84e-99	355	TTTGCATATATAAAAATATATATCGTTT	18
25948	SMRU2497	Thailand	6E(6Bii)	human	nasopharynx	97.608	209	5	0	141340	8316	8524	Reverse	6.79e-99	355	TTTGCATATATAAAAATATATATCGTTT	18
25949	SMRU3161	Thailand	6E(6Bii)	human	nasopharynx	97.608	209	5	0	141646	8314	8522	Reverse	6.8e-99	355	TTTGCATATATAAAAATATATATCGTTT	18
25950	SMRU2669	Thailand	6E(6Bii)	human	nasopharynx	97.608	209	5	0	141861	17126	17334	Forward	6.69e-99	355	TTTGCATATATAAAAATATATATCGTTT	18
25951	SMRU2416	Thailand	inconclusive	human	nasopharynx	97.608	209	5	0	142121	8318	8526	Reverse	6.97e-99	355	TTTGCATATATAAAAATATATATCGTTT	18
25952	SMRU2430	Thailand	6E(6Bii)	human	nasopharynx	98.086	209	4	0	142354	22393	22601	Forward	1.58e-100	360	TTTGCATATATAAAAATATATATCGTTT	18
25953	SMRU2438	Thailand	6E(6Bii)	human	nasopharynx	97.608	209	5	0	142551	17068	17276	Forward	6.66e-99	355	TTTGCATATATAAAAATATATATCGTTT	18
25954	SMRU2647	Thailand	6E(6Bii)	human	nasopharynx	97.608	209	5	0	142925	17128	17336	Forward	6.76e-99	355	TTTGCATATATAAAAATATATATCGTTT	18
25955	SMRU2346	Thailand	6E(6Bii)	human	nasopharynx	97.608	209	5	0	143299	17066	17274	Forward	6.67e-99	355	TTTGCATATATAAAAATATATATCGTTT	18
25956	SMRU2356	Thailand	6E(6Bii)	human	nasopharynx	97.608	209	5	0	143523	8314	8522	Reverse	6.62e-99	355	TTTGCATATATAAAAATATATATCGTTT	18
25957	SMRU2567	Thailand	6E(6Bii)	human	nasopharynx	98.086	209	4	0	143799	22393	22601	Forward	1.59e-100	360	TTTGCATATATAAAAATATATATCGTTT	18
25958	SMRU2588	Thailand	6E(6Bii)	human	nasopharynx	97.608	209	5	0	144039	8316	8524	Reverse	6.66e-99	355	TTTGCATATATAAAAATATATATCGTTT	18
25959	SMRU2606	Thailand	6E(6Bii)	human	nasopharynx	98.086	209	4	0	144340	22393	22601	Forward	1.57e-100	360	TTTGCATATATAAAAATATATATCGTTT	18
25960	SMRU2884	Thailand	6E(6Bii)	human	nasopharynx	98.086	209	4	0	144595	17360	17568	Forward	1.58e-100	360	TTTGCATATATAAAAATATATATCGTTT	18
25961	SMRU2902	Thailand	6E(6Bii)	human	nasopharynx	98.086	209	4	0	144829	17358	17566	Forward	1.58e-100	360	TTTGCATATATAAAAATATATATCGTTT	18
25962	SMRU2746	Thailand	6E(6Bii)	human	nasopharynx	97.608	209	5	0	145048	17126	17334	Forward	6.78e-99	355	TTTGCATATATAAAAATATATATCGTTT	18
25963	SMRU2817	Thailand	6E(6Bii)	human	nasopharynx	98.086	209	4	0	145310	21089	21297	Forward	1.58e-100	360	TTTGCATATATAAAAATATATATCGTTT	18
25964	SMRU2823	Thailand	6E(6Bii)	human	nasopharynx	98.086	209	4	0	145553	22650	22858	Reverse	1.58e-100	360	TTTGCATATATAAAAATATATATCGTTT	18
25965	SMRU3068	Thailand	6E(6Bii)	human	nasopharynx	97.608	209	5	0	145871	8316	8524	Reverse	6.68e-99	355	TTTGCATATATAAAAATATATATCGTTT	18
25966	SMRU3131	Thailand	6E(6Bii)	human	nasopharynx	97.608	209	5	0	146113	8318	8526	Reverse	6.79e-99	355	TTTGCATATATAAAAATATATATCGTTT	18
25967	SMRU2668	Thailand	6E(6Bii)	human	nasopharynx	98.086	209	4	0	146373	21089	21297	Forward	1.58e-100	360	TTTGCATATATAAAAATATATATCGTTT	18
25968	SMRU2345	Thailand	6E(6Bii)	human	nasopharynx	97.608	209	5	0	146553	17128	17336	Forward	6.76e-99	355	TTTGCATATATAAAAATATATATCGTTT	18
25969	SMRU2353	Thailand	6E(6Bii)	human	nasopharynx	97.608	209	5	0	146929	17128	17336	Forward	6.75e-99	355	TTTGCATATATAAAAATATATATCGTTT	18
25970	SMRU2553	Thailand	6E(6Bii)	human	nasopharynx	97.608	209	5	0	147167	17130	17338	Forward	6.7e-99	355	TTTGCATATATAAAAATATATATCGTTT	18
25971	SMRU2869	Thailand	6E(6Bii)	human	nasopharynx	98.086	209	4	0	147354	17428	17636	Forward	1.58e-100	360	TTTGCATATATAAAAATATATATCGTTT	18
25972	SMRU2900	Thailand	6E(6Bii)	human	nasopharynx	98.086	209	4	0	147522	22652	22860	Reverse	1.58e-100	360	TTTGCATATATAAAAATATATATCGTTT	18
25973	SMRU3072	Thailand	6E(6Bii)	human	nasopharynx	97.608	209	5	0	147793	17130	17338	Forward	6.58e-99	355	TTTGCATATATAAAAATATATATCGTTT	18
25974	SMRU2942	Thailand	6E(6Bii)	human	nasopharynx	98.086	209	4	0	147997	22654	22862	Reverse	1.57e-100	360	TTTGCATATATAAAAATATATATCGTTT	18
25975	SMRU2950	Thailand	6E(6Bii)	human	nasopharynx	98.086	209	4	0	148363	22654	22862	Reverse	1.58e-100	360	TTTGCATATATAAAAATATATATCGTTT	18
25976	SMRU2331	Thailand	6E(6Bii)	human	nasopharynx	98.086	209	4	0	148519	22393	22601	Forward	1.58e-100	360	TTTGCATATATAAAAATATATATCGTTT	18
25977	SMRU3057	Thailand	6E(6Bii)	human	nasopharynx	97.608	209	5	0	148745	17070	17278	Forward	6.69e-99	355	TTTGCATATATAAAAATATATATCGTTT	18
25978	SMRU2675	Thailand	6E(6Bii)	human	nasopharynx	98.086	209	4	0	148933	3276	3484	Reverse	1.58e-100	360	TTTGCATATATAAAAATATATATCGTTT	18
25979	SMRU2951	Thailand	6E(6Bii)	human	nasopharynx	98.086	209	4	0	149171	22656	22864	Reverse	1.58e-100	360	TTTGCATATATAAAAATATATATCGTTT	18
25980	SMRU3004	Thailand	6E(6Bii)	human	nasopharynx	97.608	209	5	0	149484	17128	17336	Forward	6.71e-99	355	TTTGCATATATAAAAATATATATCGTTT	18
25981	SMRU2332	Thailand	6E(6Bii)	human	nasopharynx	98.086	209	4	0	149637	21093	21301	Forward	1.58e-100	360	TTTGCATATATAAAAATATATATCGTTT	18
25982	SMRU3010	Thailand	6E(6Bii)	human	nasopharynx	97.608	209	5	0	149881	17132	17340	Forward	6.58e-99	355	TTTGCATATATAAAAATATATATCGTTT	18
25983	SMRU2686	Thailand	6E(6Bii)	human	nasopharynx	98.086	209	4	0	150020	22654	22862	Reverse	1.58e-100	360	TTTGCATATATAAAAATATATATCGTTT	18
25984	SMRU2735	Thailand	6E(6Bii)	human	nasopharynx	97.608	209	5	0	150217	17132	17340	Forward	6.59e-99	355	TTTGCATATATAAAAATATATATCGTTT	18
25985	SMRU2705	Thailand	6E(6Bii)	human	nasopharynx	98.086	209	4	0	150532	22656	22864	Reverse	1.58e-100	360	TTTGCATATATAAAAATATATATCGTTT	18
25986	SMRU2736	Thailand	6E(6Bii)	human	nasopharynx	97.608	209	5	0	150751	17072	17280	Forward	6.67e-99	355	TTTGCATATATAAAAATATATATCGTTT	18
25987	SMRU2643	Thailand	6E(6Bii)	human	nasopharynx	97.608	209	5	0	150939	8318	8526	Reverse	6.7e-99	355	TTTGCATATATAAAAATATATATCGTTT	18
25988	SMRU3024	Thailand	6E(6Bii)	human	nasopharynx	97.608	209	5	0	151319	16274	16482	Forward	6.71e-99	355	TTTGCATATATAAAAATATATATCGTTT	18
25989	SMRU2521	Thailand	6C	human	nasopharynx	97.608	209	5	0	151509	81146	81354	Forward	6.53e-99	355	TTTGCATATATAAAAATATATATCGTTT	18
25990	SMRU2836	Thailand	6C	human	nasopharynx	97.608	209	5	0	151671	37465	37673	Reverse	6.43e-99	355	TTTGCATATATAAAAATATATATCGTTT	18
25991	SMRU3037	Thailand	6C	human	nasopharynx	97.608	209	5	0	151904	61704	61912	Reverse	6.32e-99	355	TTTGCATATATAAAAATATATATCGTTT	18
25992	SMRU2621	Thailand	6C	human	nasopharynx	97.608	209	5	0	152069	61211	61419	Reverse	6.4e-99	355	TTTGCATATATAAAAATATATATCGTTT	18
25993	SMRU2768	Thailand	6C	human	nasopharynx	97.608	209	5	0	152240	53804	54012	Forward	6.43e-99	355	TTTGCATATATAAAAATATATATCGTTT	18
25994	SMRU2972	Thailand	6C	human	nasopharynx	97.608	209	5	0	152462	17413	17621	Forward	6.37e-99	355	TTTGCATATATAAAAATATATATCGTTT	18
25995	SMRU3036	Thailand	6C	human	nasopharynx	99.043	209	2	0	152616	8346	8554	Reverse	2.85e-103	369	TTTACATATATAAAAATATATATCGTTT	18
25996	SMRU2443	Thailand	6A	human	nasopharynx	97.608	209	5	0	152781	52934	53142	Reverse	6.77e-99	355	TTCGCATATATAAAAATATATATCGTTT	18
25997	SMRU2934	Thailand	6A	human	nasopharynx	97.608	209	5	0	153003	51385	51593	Reverse	6.52e-99	355	TTTGCATATATAAAAATATATATCGTTT	18
25998	SMRU2293	Thailand	6A	human	nasopharynx	97.608	209	5	0	153213	51387	51595	Reverse	6.5e-99	355	TTTGCATATATAAAAATATATATCGTTT	18
25999	SMRU2868	Thailand	6A	human	nasopharynx	97.608	209	5	0	153411	52980	53188	Forward	6.85e-99	355	TTTGCATATATAAAAATATATATCGTTT	18
26000	SMRU2793	Thailand	6A	human	nasopharynx	97.608	209	5	0	153640	17325	17533	Forward	6.52e-99	355	TTTGCATATATAAAAATATATATCGTTT	18
26001	SMRU3080	Thailand	6A	human	nasopharynx	97.608	209	5	0	153872	52777	52985	Forward	6.51e-99	355	TTTGCATATATAAAAATATATATCGTTT	18
26002	SMRU2580	Thailand	6A	human	nasopharynx	97.608	209	5	0	154039	51389	51597	Reverse	6.52e-99	355	TTTGCATATATAAAAATATATATCGTTT	18
26003	SMRU3016	Thailand	6A	human	nasopharynx	97.608	209	5	0	154215	17329	17537	Forward	6.54e-99	355	TTTGCATATATAAAAATATATATCGTTT	18
26004	SMRU2446	Thailand	6A	human	nasopharynx	97.608	209	5	0	154436	37502	37710	Reverse	6.5e-99	355	TTTGCATATATAAAAATATATATCGTTT	18
26005	SMRU2367	Thailand	6A	human	nasopharynx	97.608	209	5	0	154811	18475	18683	Forward	6.47e-99	355	TTTGCATATATAAAAATATATATCGTTT	18
26006	SMRU2380	Thailand	6A	human	nasopharynx	97.608	209	5	0	155001	61810	62018	Reverse	6.41e-99	355	TTTGCATATATAAAAATATATATCGTTT	18
26007	SMRU2502	Thailand	6A	human	nasopharynx	97.608	209	5	0	155178	11659	11867	Reverse	6.42e-99	355	TTTGCATATATAAAAATATATATCGTTT	18
26008	SMRU2595	Thailand	6A	human	nasopharynx	97.608	209	5	0	155329	17417	17625	Forward	6.45e-99	355	TTTGCATATATAAAAATATATATCGTTT	18
26009	SMRU3040	Thailand	6A	human	nasopharynx	97.608	209	5	0	155683	45167	45375	Reverse	6.41e-99	355	TTTGCATATATAAAAATATATATCGTTT	18
26010	SMRU2966	Thailand	6A	human	nasopharynx	97.608	209	5	0	155772	17415	17623	Forward	6.45e-99	355	TTTGCATATATAAAAATATATATCGTTT	18
26011	SMRU2978	Thailand	6A	human	nasopharynx	97.608	209	5	0	156057	61704	61912	Reverse	6.41e-99	355	TTTGCATATATAAAAATATATATCGTTT	18
26012	SMRU2478	Thailand	6A	human	nasopharynx	97.608	209	5	0	156151	40720	40928	Reverse	6.46e-99	355	TTTGCATATATAAAAATATATATCGTTT	18
26013	SMRU2399	Thailand	6A	human	nasopharynx	97.608	209	5	0	156426	17168	17376	Forward	6.47e-99	355	TTTGCATATATAAAAATATATATCGTTT	18
26014	SMRU2596	Thailand	6A	human	nasopharynx	97.608	209	5	0	156594	40847	41055	Reverse	6.46e-99	355	TTTGCATATATAAAAATATATATCGTTT	18
26015	SMRU2960	Thailand	6A	human	nasopharynx	97.608	209	5	0	156856	61704	61912	Reverse	6.43e-99	355	TTTGCATATATAAAAATATATATCGTTT	18
26016	SMRU2347	Thailand	6A	human	nasopharynx	97.608	209	5	0	157064	22638	22846	Forward	6.42e-99	355	TTTGCATATATAAAAATATATATCGTTT	18
26017	SMRU2956	Thailand	6A	human	nasopharynx	97.608	209	5	0	157279	45739	45947	Forward	6.49e-99	355	TTTGCATATATAAAAATATATATCGTTT	18
26018	SMRU2525	Thailand	6C	human	nasopharynx	97.608	209	5	0	157489	52961	53169	Forward	6.43e-99	355	TTTGCATATATAAAAATATATATCGTTT	18
26019	SMRU2663	Thailand	6C	human	nasopharynx	97.608	209	5	0	157675	12926	13134	Reverse	6.43e-99	355	TTTGCATATATAAAAATATATATCGTTT	18
26020	SMRU2314	Thailand	6C	human	nasopharynx	97.608	209	5	0	157980	58335	58543	Reverse	6.44e-99	355	TTTGCATATATAAAAATATATATCGTTT	18
26021	SMRU2379	Thailand	6C	human	nasopharynx	97.608	209	5	0	158173	58335	58543	Reverse	6.46e-99	355	TTTGCATATATAAAAATATATATCGTTT	18
26022	SMRU3151	Thailand	6C	human	nasopharynx	97.608	209	5	0	158545	52785	52993	Forward	6.31e-99	355	TTTGCATATATAAAAATATATATCGTTT	18
26023	SMRU3154	Thailand	6C	human	nasopharynx	97.608	209	5	0	158802	17143	17351	Forward	6.31e-99	355	TTTGCATATATAAAAATATATATCGTTT	18
26024	SMRU3156	Thailand	6C	human	nasopharynx	97.608	209	5	0	159001	58333	58541	Reverse	6.25e-99	355	TTTGCATATATAAAAATATATATCGTTT	18
26025	SMRU2374	Thailand	6C	human	nasopharynx	97.608	209	5	0	159395	16897	17105	Forward	6.5e-99	355	TTTGCATATATAAAAATATATATCGTTT	18
26026	SMRU2917	Thailand	6C	human	nasopharynx	97.608	209	5	0	159614	52310	52518	Forward	6.46e-99	355	TTTGCATATATAAAAATATATATCGTTT	18
26027	SMRU3044	Thailand	6C	human	nasopharynx	97.608	209	5	0	159829	41766	41974	Reverse	6.45e-99	355	TTTGCATATATAAAAATATATATCGTTT	18
26028	SMRU2592	Thailand	6C	human	nasopharynx	97.608	209	5	0	159990	58403	58611	Reverse	6.51e-99	355	TTTGCATATATAAAAATATATATCGTTT	18
26029	SMRU2714	Thailand	6C	human	nasopharynx	97.608	209	5	0	160204	16903	17111	Forward	6.51e-99	355	TTTGCATATATAAAAATATATATCGTTT	18
26030	SMRU2806	Thailand	6E(6Bii)	human	nasopharynx	98.104	211	2	1	160583	13391	13601	Reverse	1.5e-100	361	TTTACATATATAAATATATATATATCGTTT	20
26031	SMRU2993	Thailand	6E(6Bii)	human	nasopharynx	99.043	209	2	0	160894	11671	11879	Reverse	2.94e-103	369	TTTACATATATAAATATATATATCGTTT	18
26032	SMRU2482	Thailand	6E(6Bii)	human	nasopharynx	99.043	209	2	0	161067	6322	6530	Forward	2.99e-103	369	TTTACATATATAAATATATATATCGTTT	18
26033	SMRU2520	Thailand	6E(6Bii)	human	nasopharynx	99.043	209	2	0	161286	6322	6530	Forward	2.99e-103	369	TTTACATATATAAATATATATATCGTTT	18
26034	SMRU2873	Thailand	6A	human	nasopharynx	98.086	209	4	0	161415	53807	54015	Forward	1.47e-100	360	TTTACATATATAAAAATATATATCGTTT	18
26035	SMRU2915	Thailand	6A	human	nasopharynx	98.086	209	4	0	161621	49957	50165	Reverse	1.5e-100	360	TTTACATATATAAAAATATATATCGTTT	18
26036	SMRU2414	Thailand	6A	human	nasopharynx	98.086	209	4	0	161952	51749	51957	Reverse	1.49e-100	360	TTTACATATATAAAAATATATATCGTTT	18
26037	SMRU2287	Thailand	6A	human	nasopharynx	98.086	209	4	0	162050	51523	51731	Reverse	1.48e-100	360	TTTACATATATAAAAATATATATCGTTT	18
26038	SMRU2618	Thailand	6A	human	nasopharynx	98.086	209	4	0	162360	18414	18622	Forward	1.47e-100	360	TTTACATATATAAAAATATATATCGTTT	18
26039	SMRU2415	Thailand	6A	human	nasopharynx	98.086	209	4	0	162438	34657	34865	Reverse	1.49e-100	360	TTTACATATATAAAAATATATATCGTTT	18
26040	SMRU2984	Thailand	6A	human	nasopharynx	98.086	209	4	0	162802	53006	53214	Forward	1.49e-100	360	TTTACATATATAAAAATATATATCGTTT	18
26041	SMRU2361	Thailand	6A	human	nasopharynx	98.086	209	4	0	162862	17090	17298	Forward	1.49e-100	360	TTTACATATATAAAAATATATATCGTTT	18
26042	SMRU2341	Thailand	6A	human	nasopharynx	98.086	209	4	0	163036	45267	45475	Reverse	1.45e-100	360	TTTACATATATAAAAATATATATCGTTT	18
26043	SMRU2641	Thailand	6A	human	nasopharynx	98.086	209	4	0	163282	33932	34140	Reverse	1.48e-100	360	TTTACATATATAAAAATATATATCGTTT	18
26044	SMRU2409	Thailand	6A	human	nasopharynx	99.043	209	2	0	163788	20861	21069	Reverse	3.07e-103	369	TTTACATATATAAATATATATATCGTTT	18
26045	SMRU2756	Thailand	6A	human	nasopharynx	99.043	209	2	0	163850	49946	50154	Reverse	3.01e-103	369	TTTACATATATAAATATATATATCGTTT	18
26046	SMRU2919	Thailand	6A	human	nasopharynx	99.043	209	2	0	164173	40845	41053	Reverse	2.96e-103	369	TTTACATATATAAATATATATATCGTTT	18
26047	SMRU2654	Thailand	6A	human	nasopharynx	99.043	209	2	0	164234	40674	40882	Forward	2.95e-103	369	TTTACATATATAAATATATATATCGTTT	18
26048	SMRU2552	Thailand	6A	human	nasopharynx	99.043	209	2	0	164508	37510	37718	Reverse	2.95e-103	369	TTTACATATATAAATATATATATCGTTT	18
26049	SMRU2894	Thailand	6A	human	nasopharynx	99.043	209	2	0	164728	67519	67727	Forward	2.96e-103	369	TTTACATATATAAATATATATATCGTTT	18
26050	SMRU2987	Thailand	6A	human	nasopharynx	99.043	209	2	0	164947	76515	76723	Forward	2.96e-103	369	TTTACATATATAAATATATATATCGTTT	18
26051	SMRU2307	Thailand	6C	human	nasopharynx	97.608	209	5	0	165108	52182	52390	Forward	6.3e-99	355	TTTGCATATATAAAAATATATATCGTTT	18
26052	SMRU2407	Thailand	6C	human	nasopharynx	97.608	209	5	0	165514	37516	37724	Reverse	6.3e-99	355	TTTGCATATATAAAAATATATATCGTTT	18
26053	SMRU2619	Thailand	6C	human	nasopharynx	97.608	209	5	0	165602	58400	58608	Reverse	6.34e-99	355	TTTGCATATATAAAAATATATATCGTTT	18
26054	SMRU3093	Thailand	6A	human	nasopharynx	99.043	209	2	0	165742	23715	23923	Forward	2.89e-103	369	TTTACATATATAAATATATATATCGTTT	18
26055	SMRU2516	Thailand	6A	human	nasopharynx	99.043	209	2	0	166083	72138	72346	Reverse	2.88e-103	369	TTTACATATATAAATATATATATCGTTT	18
26056	SMRU2819	Thailand	6A	human	nasopharynx	99.043	209	2	0	166135	72093	72301	Reverse	2.99e-103	369	TTTACATATATAAATATATATATCGTTT	18
26057	SMRU2506	Thailand	6A	human	nasopharynx	99.043	209	2	0	166392	31479	31687	Forward	2.87e-103	369	TTTACATATATAAATATATATATCGTTT	18
26058	SMRU2294	Thailand	6E(6Bii)	human	nasopharynx	99.043	209	2	0	166458	14610	14818	Reverse	2.86e-103	369	TTTACATATATAAATATATATATCGTTT	18
26059	SMRU2614	Thailand	6A	human	nasopharynx	99.043	209	2	0	166821	73853	74061	Reverse	2.87e-103	369	TTTACATATATAAATATATATATCGTTT	18
26060	SMRU2833	Thailand	6E(6Bii)	human	nasopharynx	99.043	209	2	0	166867	30405	30613	Forward	2.87e-103	369	TTTACATATATAAATATATATATCGTTT	18
26061	SMRU3039	Thailand	6A	human	nasopharynx	99.043	209	2	0	167049	50026	50234	Reverse	2.88e-103	369	TTTACATATATAAATATATATATCGTTT	18
26062	SMRU3047	Thailand	6E(6Bii)	human	nasopharynx	99.043	209	2	0	167203	30405	30613	Forward	2.87e-103	369	TTTACATATATAAATATATATATCGTTT	18
26063	SMRU3129	Thailand	6A	human	nasopharynx	99.043	209	2	0	167511	73424	73632	Reverse	2.89e-103	369	TTTACATATATAAATATATATATCGTTT	18
26064	SMRU3133	Thailand	6A	human	nasopharynx	99.043	209	2	0	167662	30315	30523	Forward	2.87e-103	369	TTTACATATATAAATATATATATCGTTT	18
26065	SMRU2475	Thailand	6E(6Bii)	human	nasopharynx	99.043	209	2	0	167811	30317	30525	Forward	2.87e-103	369	TTTACATATATAAATATATATATCGTTT	18
26066	SMRU2656	Thailand	6E(6Bii)	human	nasopharynx	99.043	209	2	0	168083	64929	65137	Forward	2.87e-103	369	TTTACATATATAAATATATATATCGTTT	18
26067	SMRU2616	Thailand	6E(6Bii)	human	nasopharynx	99.043	209	2	0	168137	17487	17695	Forward	2.87e-103	369	TTTACATATATAAATATATATATCGTTT	18
26068	SMRU3124	Thailand	6E(6Bii)	human	nasopharynx	99.043	209	2	0	168343	18506	18714	Forward	2.89e-103	369	TTTACATATATAAATATATATATCGTTT	18
26069	SMRU2688	Thailand	6E(6Bii)	human	nasopharynx	99.043	209	2	0	168577	61096	61304	Reverse	2.88e-103	369	TTTACATATATAAATATATATATCGTTT	18
26070	SMRU2719	Thailand	6C	human	nasopharynx	97.608	209	5	0	168655	11130	11338	Reverse	6.54e-99	355	TTTGCATATATAAAAATATATATCGTTT	18
26071	SMRU2627	Thailand	6C	human	nasopharynx	97.608	209	5	0	168850	40407	40615	Reverse	6.56e-99	355	TTTGCATATATAAAAATATATATCGTTT	18
26072	SMRU2662	Thailand	6C	human	nasopharynx	97.608	209	5	0	169085	58402	58610	Reverse	6.57e-99	355	TTTGCATATATAAAAATATATATCGTTT	18
26073	SMRU2661	Thailand	6C	human	nasopharynx	97.608	209	5	0	169295	58404	58612	Reverse	6.57e-99	355	TTTGCATATATAAAAATATATATCGTTT	18
26074	SMRU2603	Thailand	6A	human	nasopharynx	99.043	209	2	0	169519	59838	60046	Reverse	2.89e-103	369	TTTACATATATAAATATATATATCGTTT	18
26075	SMRU2450	Thailand	6A	human	nasopharynx	99.043	209	2	0	169766	76517	76725	Forward	2.85e-103	369	TTTACATATATAAATATATATATCGTTT	18
26076	SMRU2569	Thailand	6A	human	nasopharynx	99.043	209	2	0	169949	83239	83447	Reverse	3.06e-103	369	TTTACATATATAAATATATATATCGTTT	18
26077	SMRU2489	Thailand	6E(6Bii)	human	nasopharynx	99.043	209	2	0	170312	13395	13603	Reverse	2.97e-103	369	TTTACATATATAAATATATATATCGTTT	18
26078	SMRU2946	Thailand	6E(6Bii)	human	nasopharynx	99.043	209	2	0	170522	6222	6430	Reverse	2.96e-103	369	TTTACATATATAAATATATATATCGTTT	18
26079	SMRU2405	Thailand	6E(6Bii)	human	nasopharynx	99.043	209	2	0	170648	13393	13601	Reverse	3.02e-103	369	TTTACATATATAAATATATATATCGTTT	18
26080	SMRU2940	Thailand	6E(6Bii)	human	nasopharynx	98.104	211	2	1	170941	6320	6530	Forward	1.54e-100	361	TTTACATATATAAATATATATATATCGTTT	20
26081	SMRU3006	Thailand	6E(6Bii)	human	nasopharynx	98.104	211	2	1	171077	6325	6535	Forward	1.55e-100	361	TTTACATATATAAATATATATATATCGTTT	20
26083	SMRU2474	Thailand	6E(6Bii)	human	nasopharynx	97.608	209	5	0	171465	2780	2988	Forward	6.41e-99	355	TTTGCATATATAAAAATATATATCGTTT	18
26084	SMRU2673	Thailand	6E(6Bii)	human	nasopharynx	97.608	209	5	0	171632	15707	15915	Reverse	6.43e-99	355	TTTGCATATATAAAAATATATATCGTTT	18
26085	SMRU2360	Thailand	6E(6Bii)	human	nasopharynx	98.086	209	4	0	171838	39700	39908	Reverse	1.56e-100	360	TTTGCATATATAAAAATATATATCGTTT	18
26086	SMRU2398	Thailand	6A	human	nasopharynx	98.086	209	4	0	172024	58400	58608	Reverse	1.53e-100	360	TTTGGATATATAAATATATATATCGTTT	18
26087	SMRU2426	Thailand	6E(6Bii)	human	nasopharynx	98.086	209	4	0	172311	55463	55671	Reverse	1.53e-100	360	TTTGCATATATAAAAATATATATCGTTT	18
26088	SMRU2433	Thailand	6E(6Bii)	human	nasopharynx	98.104	211	2	1	172517	13399	13609	Reverse	1.51e-100	361	TTTACATATATAAATATATATATATCGTTT	20
26089	SMRU2990	Thailand	6E(6Bii)	human	nasopharynx	98.086	209	4	0	172827	23743	23951	Forward	1.56e-100	360	TTTGCATATATAAAAATATATATCGTTT	18
26090	SMRU3035	Thailand	6A	human	nasopharynx	99.043	209	2	0	172886	31786	31994	Forward	2.88e-103	369	TTTACATATATAAATATATATATCGTTT	18
26091	SMRU2441	Thailand	6E(6Bii)	human	nasopharynx	97.63	211	3	1	173055	61089	61299	Reverse	1.86e-99	356	TTTGCATATATAAAAATATATATATCGTTT	20
26092	SMRU2638	Thailand	6E(6Bii)	human	nasopharynx	97.63	211	3	1	173219	130316	130526	Reverse	1.85e-99	356	TTTGCATATATAAAAATATATATATCGTTT	20
26093	SMRU2876	Thailand	6C	human	nasopharynx	99.043	209	2	0	173417	8346	8554	Reverse	2.89e-103	369	TTTACATATATAAAAATATATATCGTTT	18
26094	SMRU2905	Thailand	6E(6Bii)	human	nasopharynx	97.63	211	3	1	173681	77884	78094	Reverse	1.87e-99	356	TTTGCATATATAAAAATATATATATCGTTT	20
26095	SMRU2775	Thailand	6E(6Bii)	human	nasopharynx	97.608	209	5	0	173911	8316	8524	Reverse	6.69e-99	355	TTTGCATATATAAAAATATATATCGTTT	18
26096	SMRU2933	Thailand	6C	human	nasopharynx	99.043	209	2	0	174076	18028	18236	Forward	2.9e-103	369	TTTACATATATAAAAATATATATCGTTT	18
26097	SMRU3022	Thailand	6C	human	nasopharynx	99.043	209	2	0	174260	8348	8556	Reverse	2.9e-103	369	TTTACATATATAAAAATATATATCGTTT	18
26098	SMRU2964	Thailand	6E(6Bii)	human	nasopharynx	97.608	209	5	0	174448	7092	7300	Reverse	6.71e-99	355	TTTGCATATATAAAAATATATATCGTTT	18
26099	SMRU2727	Thailand	6E(6Bii)	human	nasopharynx	97.63	211	3	1	174635	43139	43349	Reverse	1.85e-99	356	TTTGCATATATAAAAATATATATATCGTTT	20
26100	LMG2062	Thailand	6E(6Bii)	human		99.043	209	2	0	174997	64298	64506	Forward	2.99e-103	369	TTTACATATATAAATATATATATCGTTT	18
26101	LMG2050	Thailand	6E(6Bii)	human		98.565	209	3	0	175111	31092	31300	Reverse	1.24e-101	364	TTTACATATATAAAAATATATATCATTT	18
26102	DG29	Turkey	6A	human		98.086	209	4	0	175367	49826	50034	Reverse	1.49e-100	360	TTTGCATATATAAAAATATATATCGTTT	18
26103	DG80	Turkey	6A	human		98.086	209	4	0	175546	3433	3641	Reverse	1.49e-100	360	TTTGCATATATAAAAATATATATCGTTT	18
26104	DG_25	Turkey	6E(6Bii)	human		99.043	209	2	0	175808	73930	74138	Reverse	3.01e-103	369	TTTACATATATAAATATATATATCGTTT	18
26105	USA33	USA	6E(6Bii)	human	cerebrospinal fluid	96.714	213	3	1	175869	56438	56650	Forward	2.34e-98	352	TTTACATATATAAATATATATATATATCGTTT	22
26106	USA39	USA	6E(6Bii)	human	blood	99.043	209	2	0	175950	132915	133123	Reverse	3.03e-103	369	TTTACATATATAAATATATATATCGTTT	18
26107	Maryland6B-17	USA	6E(6Bii)	human		94.521	219	2	1	176124	12178	12396	Forward	3.22e-96	346	TTTACATATATAAATATATATATATATATATATCGTTT	28
26108	CDC1873-00	USA	6A	human	blood	98.086	209	4	0	189219	76832	77040	Forward	1.62e-100	360	TTTGCATATATAAAAATATATATCGTTT	18
26109	GA17328	USA	6A	human	blood	98.086	209	4	0	176159	64172	64380	Reverse	1.58e-100	360	TTTGCATATATAAAAATATATATCGTTT	18
26110	GA17545	USA	6E(6Bii)	human	cerebrospinal fluid	97.608	209	4	1	176169	184578	184785	Reverse	7.78e-98	352	ATTGCATATATAAAAATATATATCGTTT	18
26111	GA17971	USA	6A	human	blood	97.129	209	3	3	176179	796051	796256	Reverse	1.42e-94	340	TTTACATATATAAAAATATATATCATTT	18
26112	135631	USA	6A	human	nasopharynx	99.043	209	2	0	176203	56970	57178	Reverse	2.93e-103	369	TTTACATATATAAATATATATATCGTTT	18
26113	42397	USA	6A	human	nasopharynx	99.043	209	2	0	176327	76697	76905	Reverse	2.94e-103	369	TTTACATATATAAATATATATATCGTTT	18
26114	223832	USA	6B	human	nasopharynx	98.104	211	2	1	176513	53431	53641	Reverse	1.48e-100	361	TTTACATATATAAATATATATATATCGTTT	20
26115	302649	USA	6E(6Bii)	human	nasopharynx	99.043	209	2	0	176610	81044	81252	Forward	2.89e-103	369	TTTACATATATAAATATATATATCGTTT	18
26116	323485	USA	6E(6Bii)	human	nasopharynx	99.043	209	2	0	176733	60597	60805	Reverse	2.88e-103	369	TTTACATATATAAATATATATATCGTTT	18
26117	397079	USA	6E(6Bii)	human	nasopharynx	98.086	209	4	0	176832	17431	17639	Forward	1.56e-100	360	TTTGCATATATAAAAATATATATCGTTT	18
26118	448643	USA	6A	human	nasopharynx	98.086	209	4	0	176934	17627	17835	Forward	1.49e-100	360	TTTGCATATATAAAAATATATATCGTTT	18
26119	336850	USA	6A	human	nasopharynx	99.043	209	2	0	177053	10804	11012	Forward	2.92e-103	369	TTTACATATATAAATATATATATCGTTT	18
26120	446376	USA	6A	human	nasopharynx	99.043	209	2	0	177349	64575	64783	Forward	2.92e-103	369	TTTACATATATAAATATATATATCGTTT	18
26121	472699	USA	6A	human	nasopharynx	99.043	209	2	0	177522	64575	64783	Forward	2.93e-103	369	TTTACATATATAAATATATATATCGTTT	18
26122	62031	USA	6A	human	nasopharynx	99.043	209	2	0	177635	76704	76912	Reverse	2.93e-103	369	TTTACATATATAAATATATATATCGTTT	18
26123	118039	USA	6A	human	nasopharynx	99.043	209	2	0	177656	76705	76913	Reverse	2.93e-103	369	TTTACATATATAAATATATATATCGTTT	18
26124	101058	USA	6A	human	nasopharynx	99.043	209	2	0	177778	70379	70587	Forward	2.85e-103	369	TTTACATATATAAATATATATATCGTTT	18
26125	93209	USA	6C	human	nasopharynx	99.043	209	2	0	177929	87807	88015	Forward	2.84e-103	369	TTTACATATATAAAAATATATATCGTTT	18
26126	291880	USA	6C	human	nasopharynx	99.043	209	2	0	177977	88645	88853	Forward	2.84e-103	369	TTTACATATATAAAAATATATATCGTTT	18
26127	119571	USA	6C	human	nasopharynx	99.043	209	2	0	178032	39302	39510	Reverse	2.83e-103	369	TTTACATATATAAAAATATATATCGTTT	18
26128	153438	USA	6B	human	nasopharynx	99.043	209	2	0	178192	12226	12434	Forward	2.86e-103	369	TTTACATATATAAATATATATATCGTTT	18
26129	15445	USA	6A	human	nasopharynx	98.104	211	2	1	178262	73522	73732	Reverse	1.48e-100	361	TTTACATATATAAATATATATATATCGTTT	20
26130	359370	USA	6A	human	nasopharynx	98.104	211	2	1	178330	61748	61958	Reverse	1.47e-100	361	TTTACATATATAAATATATATATATCGTTT	20
26131	420881	USA	6A	human	nasopharynx	98.104	211	2	1	178502	75509	75719	Reverse	1.48e-100	361	TTTACATATATAAATATATATATATCGTTT	20
26132	42861	USA	6A	human	nasopharynx	99.043	209	2	0	178603	17121	17329	Forward	2.84e-103	369	TTTACATATATAAATATATATATCGTTT	18
26133	299801	USA	6A	human	nasopharynx	99.043	209	2	0	178736	64573	64781	Forward	2.93e-103	369	TTTACATATATAAATATATATATCGTTT	18
26134	18044	USA	6E(6Bii)	human	nasopharynx	96.279	215	2	1	178826	16796	17010	Forward	2.26e-98	353	TTTACATATATAAATATATATATATATATCGTTT	24
26135	487827	USA	6B	human	nasopharynx	98.104	211	2	1	178950	53431	53641	Reverse	1.48e-100	361	TTTACATATATAAATATATATATATCGTTT	20
26136	481643	USA	6B	human	nasopharynx	98.104	211	2	1	179079	53521	53731	Reverse	1.48e-100	361	TTTACATATATAAATATATATATATCGTTT	20
26137	65435	USA	6A	human	nasopharynx	98.086	209	4	0	179184	54669	54877	Forward	1.48e-100	360	TTTGCATATATAAAAATATATATCGTTT	18
26138	179743	USA	6A	human	nasopharynx	98.086	209	4	0	179245	54667	54875	Forward	1.48e-100	360	TTTGCATATATAAAAATATATATCGTTT	18
26139	51715	USA	6A	human	nasopharynx	98.086	209	4	0	179422	59231	59439	Reverse	1.49e-100	360	TTTGCATATATAAAAATATATATCGTTT	18
26140	108480	USA	6A	human	nasopharynx	98.086	209	4	0	179551	54669	54877	Forward	1.48e-100	360	TTTGCATATATAAAAATATATATCGTTT	18
26141	383739	USA	6A	human	nasopharynx	99.043	209	2	0	179656	64573	64781	Forward	2.93e-103	369	TTTACATATATAAATATATATATCGTTT	18
26142	89848	USA	6A	human	nasopharynx	99.043	209	2	0	179698	64573	64781	Forward	2.97e-103	369	TTTACATATATAAATATATATATCGTTT	18
26143	166637	USA	6A	human	nasopharynx	98.104	211	2	1	179901	77860	78070	Reverse	1.47e-100	361	TTTACATATATAAATATATATATATCGTTT	20
26144	174702	USA	6B	human	nasopharynx	99.043	209	2	0	179998	76519	76727	Forward	2.8e-103	369	TTTACATATATAAATATATATATCGTTT	18
26145	1996	USA	6A	human	nasopharynx	99.043	209	2	0	180024	63273	63481	Forward	2.93e-103	369	TTTACATATATAAATATATATATCGTTT	18
26146	160986	USA	6E(6Bii)	human	nasopharynx	91.905	210	15	2	180135	1964	2172	Reverse	5.14e-81	296	TTTGTATATATAAAATTGTATATGGTTT	18
26147	181272	USA	6A	human	nasopharynx	98.104	211	2	1	180262	64106	64316	Forward	1.47e-100	361	TTTACATATATAAATATATATATATCGTTT	20
26148	342672	USA	6E(6Bii)	human	nasopharynx	98.086	209	4	0	180350	54437	54645	Forward	1.47e-100	360	TTTGCATATATAAAAATATATATCGTTT	18
26149	110093	USA	6A	human	nasopharynx	98.565	209	3	0	180639	51710	51918	Reverse	1.24e-101	364	TTTACATGTATAAAAATATATATCGTTT	18
26150	436154	USA	6E(6Bii)	human	nasopharynx	99.043	209	2	0	180713	73912	74120	Reverse	2.96e-103	369	TTTACATATATAAATATATATATCGTTT	18
26151	LMG804	USA	6E(6Bii)	human		99.043	209	2	0	180844	30310	30518	Forward	2.92e-103	369	TTTACATATATAAATATATATATCGTTT	18
26152	LMG1417	USA	6E(6Bii)	human		97.183	213	2	1	181017	32230	32442	Forward	1.85e-99	357	TTTACATATATAAATATATATATATATCGTTT	22
26153	GA19077	USA	6A	human	blood	98.086	209	4	0	181205	232798	233006	Reverse	1.54e-100	360	TTTGCATATATAAAAATATATATCGTTT	18
26154	LMG1978	USA	6E(6Bii)	human		99.043	209	2	0	181295	30265	30473	Forward	2.98e-103	369	TTTACATATATAAATATATATATCGTTT	18
26155	GA41437	USA	6A	human	blood	97.608	209	4	1	181368	187165	187372	Reverse	7.97e-98	352	TTTGCATATATAAAAATATATATCGTTT	18
26156	GA41538	USA	6E(6Bii)	human	blood	98.104	211	2	1	181385	135120	135330	Reverse	1.5e-100	361	TTTACATATATAAATATATATATATCGTTT	20
26157	R34-3026	USA	6A	human	nasopharynx	96.244	213	4	1	181447	41968	42180	Reverse	9.43e-97	348	ATTGCATATATAAAAATATATATATATCGTTT	22
26158	R34-3171	USA	6A	human	nasopharynx	98.086	209	4	0	181587	3649	3857	Forward	1.49e-100	360	TTTGCATATATAAAAATATATATCGTTT	18
26159	R34-3220	USA	6A	human	nasopharynx	99.043	209	2	0	181769	64575	64783	Forward	2.93e-103	369	TTTACATATATAAATATATATATCGTTT	18
26160	R34-3186	USA	6B	human	nasopharynx	99.043	209	2	0	181892	53521	53729	Reverse	2.91e-103	369	TTTACATATATAAATATATATATCGTTT	18
26161	R34-3166	USA	6A	human	nasopharynx	97.183	213	2	1	181967	63438	63650	Reverse	1.84e-99	357	TTTACATATATAAATATATATATATATCGTTT	22
26162	R34-3035	USA	6A	human	nasopharynx	99.043	209	2	0	182026	76706	76914	Reverse	2.93e-103	369	TTTACATATATAAATATATATATCGTTT	18
26163	R34-3222	USA	6A	human	nasopharynx	99.043	209	2	0	182236	22276	22484	Forward	2.93e-103	369	TTTACATATATAAATATATATATCGTTT	18
26164	R34-3027	USA	6A	human	nasopharynx	99.043	209	2	0	182334	175445	175653	Reverse	2.84e-103	369	TTTACATATATAAATATATATATCGTTT	18
26165	R34-3180	USA	6A	human	nasopharynx	99.043	209	2	0	182378	17121	17329	Forward	2.84e-103	369	TTTACATATATAAATATATATATCGTTT	18
26166	R34-3072	USA	6C	human	nasopharynx	99.043	209	2	0	182577	61880	62088	Reverse	2.83e-103	369	TTTACATATATAAAAATATATATCGTTT	18
26167	R34-3089	USA	6C	human	nasopharynx	99.043	209	2	0	182675	1598	1806	Reverse	2.83e-103	369	TTTACATATATAAAAATATATATCGTTT	18
26168	R34-3041	USA	6C	human	nasopharynx	99.043	209	2	0	182729	88839	89047	Forward	2.84e-103	369	TTTACATATATAAAAATATATATCGTTT	18
26169	R34-3194	USA	6B	human	nasopharynx	99.043	209	2	0	182878	77218	77426	Forward	2.9e-103	369	TTTACATATATAAATATATATATCGTTT	18
26170	R34-3060	USA	6C	human	nasopharynx	99.043	209	2	0	182907	87805	88013	Forward	2.9e-103	369	TTTACATATATAAAAATATATATCGTTT	18
26171	R34-3168	USA	6A	human	nasopharynx	98.086	209	4	0	183087	47919	48127	Forward	1.49e-100	360	TTTGCATATATAAAAATATATATCGTTT	18
26172	R34-3075	USA	6A	human	nasopharynx	99.043	209	2	0	183173	64571	64779	Forward	2.93e-103	369	TTTACATATATAAATATATATATCGTTT	18
26173	R34-3018	USA	6A	human	nasopharynx	99.043	209	2	0	183260	64569	64777	Forward	2.92e-103	369	TTTACATATATAAATATATATATCGTTT	18
26174	R34-3086	USA	6C	human	nasopharynx	99.043	209	2	0	183403	183842	184050	Reverse	2.94e-103	369	TTTACATATATAAAAATATATATCGTTT	18
26175	R34-3100	USA	6E(6Bii)	human	nasopharynx	99.043	209	2	0	183506	63808	64016	Reverse	2.85e-103	369	TTTACATATATAAATATATATATCGTTT	18
26176	R34-3053	USA	6C	human	nasopharynx	99.043	209	2	0	183553	199412	199620	Reverse	2.9e-103	369	TTTACATATATAAAAATATATATCGTTT	18
26177	R34-3125	USA	6C	human	nasopharynx	99.043	209	2	0	183693	17510	17718	Forward	2.83e-103	369	TTTACATATATAAAAATATATATCGTTT	18
26178	R34-3092	USA	6C	human	nasopharynx	99.043	209	2	0	183769	14979	15187	Forward	2.84e-103	369	TTTACATATATAAAAATATATATCGTTT	18
26179	R34-3151	USA	6A	human	nasopharynx	98.104	211	2	1	183827	63704	63914	Reverse	1.47e-100	361	TTTACATATATAAATATATATATATCGTTT	20
26180	R34-3211	USA	6A	human	nasopharynx	98.104	211	2	1	183935	14983	15193	Forward	1.48e-100	361	TTTACATATATAAATATATATATATCGTTT	20
26181	R34-3210	USA	6A	human	nasopharynx	98.104	211	2	1	184075	59687	59897	Reverse	1.48e-100	361	TTTACATATATAAATATATATATATCGTTT	20
26182	R34-3201	USA	6A	human	nasopharynx	98.086	209	4	0	184156	75687	75895	Forward	1.49e-100	360	TTTGCATATATAAAAATATATATCGTTT	18
26183	R34-3099	USA	6A	human	nasopharynx	98.104	211	2	1	184380	65463	65673	Reverse	1.51e-100	361	TTTACATATATAAATATATATATATCGTTT	20
26184	R34-3096	USA	6A	human	nasopharynx	98.104	211	2	1	184533	64299	64509	Forward	1.46e-100	361	TTTACATATATAAATATATATATATCGTTT	20
26185	R34-3038	USA	6E(6Bii)	human	nasopharynx	96.279	215	2	1	184633	81033	81247	Forward	2.23e-98	353	TTTACATATATAAATATATATATATATATCGTTT	24
26186	USA22	USA	6C	human	blood	98.104	211	2	1	184676	17455	17665	Forward	1.51e-100	361	TTTACATATATAAATATATACATATCGTTT	20
26187	GA47033	USA	6C	human	blood	99.043	209	2	0	184759	496964	497172	Reverse	2.9e-103	369	TTTACATATATAAATATATATATCGTTT	18
26188	LMG90	USA	6E(6Bii)	human	blood	99.043	209	2	0	184869	73413	73621	Reverse	2.88e-103	369	TTTACATATATAAATATATATATCGTTT	18
26191	07AR0125	USA	6C	human	blood	99.2	125	1	0	185579	3041	3165	Forward	9.11e-59	222	TTTACATATATAAAAATATATATCGTTT	18
26192	6575-07	USA	6E(6Bii)	human		99.043	209	2	0	185841	30280	30488	Forward	2.89e-103	369	TTTACATATATAAATATATATATCGTTT	18
26193	GA52306	USA	6C	human	blood	99.043	209	2	0	185883	80209	80417	Reverse	2.94e-103	369	TTTACATATATAAAAATATATATCGTTT	18
26194	PT8081	USA	6C	human	nasopharynx	99.043	209	2	0	185950	53657	53865	Reverse	2.85e-103	369	TTTACATATATAAAAATATATATCGTTT	18
26195	BR1076	USA	6C	human	nasopharynx	99.043	209	2	0	185972	156953	157161	Forward	2.84e-103	369	TTTACATATATAAAAATATATATCGTTT	18
26196	BR1064	USA	6C	human	nasopharynx	97.608	209	5	0	186067	177392	177600	Forward	6.35e-99	355	TTTGCATATATAAAAATATATATCGTTT	18
26197	MD5030	USA	6C	human	nasopharynx	99.043	209	2	0	186237	77230	77438	Forward	2.91e-103	369	TTTACATATATAAAAATATATATCGTTT	18
26198	GL3043	USA	6C	human	nasopharynx	99.043	209	2	0	186377	192652	192860	Reverse	2.93e-103	369	TTTACATATATAAATATATATATCGTTT	18
26199	BR1008	USA	6C	human	nasopharynx	99.043	209	2	0	186519	195298	195506	Reverse	2.88e-103	369	TTTACATATATAAATATATATATCGTTT	18
26200	NP7028	USA	6C	human	nasopharynx	99.043	209	2	0	186524	199435	199643	Reverse	2.88e-103	369	TTTACATATATAAAAATATATATCGTTT	18
26201	GL3032	USA	6C	human	nasopharynx	99.043	209	2	0	186611	2309	2517	Reverse	2.84e-103	369	TTTACATATATAAAAATATATATCGTTT	18
26202	PT8114	USA	6C	human	nasopharynx	99.043	209	2	0	186709	22327	22535	Forward	2.85e-103	369	TTTACATATATAAAAATATATATCGTTT	18
26203	ND6135	USA	6C	human	nasopharynx	99.043	209	2	0	186786	14611	14819	Forward	2.83e-103	369	TTTACATATATAAAAATATATATCGTTT	18
26204	ND6046	USA	6C	human	nasopharynx	99.043	209	2	0	186937	18687	18895	Forward	2.84e-103	369	TTTACATATATAAAAATATATATCGTTT	18
26205	CH2090	USA	6A	human	nasopharynx	97.183	213	2	1	187098	197257	197469	Reverse	1.84e-99	357	TTTACATATATAAATATATATATATATCGTTT	22
26206	NP7029	USA	6C	human	nasopharynx	99.043	209	2	0	187165	17534	17742	Forward	2.88e-103	369	TTTACATATATAAAAATATATATCGTTT	18
26207	LE4007	USA	6A	human	nasopharynx	98.086	209	4	0	187262	59203	59411	Reverse	1.5e-100	360	TTTGCATATATAAAAATATATATCGTTT	18
26208	MD5037	USA	6B	human	nasopharynx	99.043	209	2	0	187388	71083	71291	Forward	2.91e-103	369	TTTACATATATAAATATATATATCGTTT	18
26209	PT8105	USA	6A	human	nasopharynx	98.086	209	4	0	187427	75638	75846	Forward	1.5e-100	360	TTTGCATATATAAAAATATATATCGTTT	18
26210	PT8074	USA	6A	human	nasopharynx	98.086	209	4	0	187516	17649	17857	Forward	1.5e-100	360	TTTGCATATATAAAAATATATATCGTTT	18
26211	ND6134	USA	6A	human	nasopharynx	99.043	209	2	0	187663	6357	6565	Forward	2.93e-103	369	TTTACATATATAAATATATATATCGTTT	18
26212	ND6119	USA	6C	human	nasopharynx	97.183	213	2	1	187772	163395	163607	Reverse	1.82e-99	357	TTTACATATATAAATATATATATATATCGTTT	22
26213	ND6133	USA	6C	human	nasopharynx	99.043	209	2	0	187931	22115	22323	Forward	2.95e-103	369	TTTACATATATAAAAATATATATCGTTT	18
26214	NP7078	USA	6C	human	nasopharynx	99.043	209	2	0	188021	24188	24396	Forward	2.84e-103	369	TTTACATATATAAAAATATATATCGTTT	18
26215	LE4079	USA	6C	human	nasopharynx	99.043	209	2	0	188067	170616	170824	Forward	2.84e-103	369	TTTACATATATAAAAATATATATCGTTT	18
26216	ND6110	USA	6C	human	nasopharynx	99.043	209	2	0	188094	170344	170552	Forward	2.84e-103	369	TTTACATATATAAAAATATATATCGTTT	18
26217	PT8092	USA	6C	human	nasopharynx	99.043	209	2	0	188215	170563	170771	Forward	2.85e-103	369	TTTACATATATAAAAATATATATCGTTT	18
26218	LE4100	USA	6C	human	nasopharynx	99.043	209	2	0	188247	89022	89230	Forward	2.85e-103	369	TTTACATATATAAAAATATATATCGTTT	18
26219	MD5031	USA	6C	human	nasopharynx	99.043	209	2	0	188396	88828	89036	Forward	2.83e-103	369	TTTACATATATAAAAATATATATCGTTT	18
26220	BR1045	USA	6C	human	nasopharynx	99.043	209	2	0	188406	61857	62065	Reverse	2.85e-103	369	TTTACATATATAAAAATATATATCGTTT	18
26221	NP7070	USA	6C	human	nasopharynx	99.043	209	2	0	188512	17536	17744	Forward	2.84e-103	369	TTTACATATATAAAAATATATATCGTTT	18
26222	ND6012	USA	6C	human	nasopharynx	97.608	209	5	0	188608	177392	177600	Forward	6.33e-99	355	TTTGCATATATAAAAATATATATCGTTT	18
26223	SP6-BS73	USA	6A	human	nasopharynx	99.043	209	2	0	189266	63808	64016	Reverse	2.98e-103	369	TTTACATATATAAATATATATATCGTTT	18
26224	SP18-BS74	USA	6E(6Bii)	human	nasopharynx	96.714	213	2	2	189306	57828	58039	Forward	2.72e-97	349	TTTACATATATAAATATATATATATATCGTTT	22
26225	NP127	USA	6A	human		98.086	209	4	0	188697	64292	64500	Reverse	1.55e-100	360	TTTGCATATATAAAAATATATATCGTTT	18
26226	SPN3402	Unknown	6E(6Bii)	human	cerebrospinal fluid	99.043	209	2	0	188710	79205	79413	Forward	3.08e-103	369	TTTACATATATAAATATATATATCGTTT	18
26227	SPN2906	Unknown	6E(6Bii)	human		98.104	211	2	1	188933	17486	17696	Forward	1.56e-100	361	TTTACATATATAAATATATATATATCGTTT	20
26228	SPN4683	Unknown	6E(6Bii)	human		99.043	209	2	0	189032	73400	73608	Reverse	3.04e-103	369	TTTACATATATAAATATATATATCGTTT	18
26229	SPN22809	Unknown	6E(6Bii)	human		99.043	209	2	0	189184	31787	31995	Forward	2.85e-103	369	TTTACATATATAAATATATATATCGTTT	18
26509	14818	South Africa	nontypable	human	blood	97.608	209	5	0	3101285	9134	9342	Forward	6.31e-99	355	TTTGCATATATAAAAATATATATCGTTT	18
26541	SMRU86	Thailand	1	human	nasopharynx	97.143	210	4	2	246455	17255	17463	Forward	3.14e-96	345	TTTGCATATATAAAAATATATATCGTTT	18
26542	SMRU339	Thailand	1	human	nasopharynx	97.143	210	4	2	246665	12068	12276	Reverse	3.22e-96	345	TTTGCATATATAAAAATATATATCGTTT	18
26543	SMRU512	Thailand	1	human	nasopharynx	97.143	210	4	2	246972	28664	28872	Forward	3.16e-96	345	TTTGCATATATAAAAATATATATCGTTT	18
26544	SMRU674	Thailand	1	human	nasopharynx	97.143	210	4	2	247176	29958	30166	Forward	3.15e-96	345	TTTGCATATATAAAAATATATATCGTTT	18
26545	SMRU764	Thailand	1	human	nasopharynx	97.143	210	4	2	247245	59400	59608	Reverse	3.15e-96	345	TTTGCATATATAAAAATATATATCGTTT	18
26546	SMRU3075	Thailand	1	human	nasopharynx	97.143	210	4	2	247510	59308	59516	Reverse	3.16e-96	345	TTTGCATATATAAAAATATATATCGTTT	18
26548	SMRU128	Thailand	3	human	nasopharynx	98.246	114	2	0	247734	65	178	Reverse	1.04e-51	197	TTTACATATATAAAAATATATATCATTT	18
26549	SMRU174	Thailand	3	human	nasopharynx	98.565	209	3	0	247878	17120	17328	Forward	1.17e-101	364	TTTACATATATAAAAATATATATCATTT	18
26550	SMRU196	Thailand	3	human	nasopharynx	99.043	209	2	0	248104	58469	58677	Reverse	2.74e-103	369	TTTACATATATAAAAATATATATCGTTT	18
26551	SMRU207	Thailand	3	human	nasopharynx	99.043	209	2	0	248210	24689	24897	Forward	2.81e-103	369	TTTACATATATAAAAATATATATCGTTT	18
26552	SMRU222	Thailand	3	human	nasopharynx	99.043	209	2	0	248338	31047	31255	Forward	2.75e-103	369	TTTACATATATAAAAATATATATCGTTT	18
26553	SMRU254	Thailand	3	human	nasopharynx	99.043	209	2	0	248446	29744	29952	Forward	2.81e-103	369	TTTACATATATAAAAATATATATCGTTT	18
26554	SMRU276	Thailand	3	human	nasopharynx	99.043	209	2	0	248596	13097	13305	Forward	2.8e-103	369	TTTACATATATAAAAATATATATCGTTT	18
26555	SMRU293	Thailand	3	human	nasopharynx	99.043	209	2	0	249038	19624	19832	Reverse	2.74e-103	369	TTTACATATATAAAAATATATATCGTTT	18
26556	SMRU294	Thailand	3	human	nasopharynx	99.043	209	2	0	249117	15564	15772	Forward	2.74e-103	369	TTTACATATATAAAAATATATATCGTTT	18
26557	SMRU338	Thailand	3	human	nasopharynx	99.043	209	2	0	249316	16971	17179	Forward	2.81e-103	369	TTTACATATATAAAAATATATATCGTTT	18
26558	SMRU351	Thailand	3	human	nasopharynx	98.565	209	3	0	249468	49959	50167	Reverse	1.2e-101	364	TTTACATATATAAAAATATATATCATTT	18
26559	SMRU354	Thailand	3	human	nasopharynx	98.565	209	3	0	249642	39923	40131	Reverse	1.17e-101	364	TTTACATATATAAAAATATATATCATTT	18
26560	SMRU364	Thailand	3	human	nasopharynx	99.043	209	2	0	249838	45211	45419	Reverse	2.74e-103	369	TTTACATATATAAAAATATATATCGTTT	18
26561	SMRU376	Thailand	3	human	nasopharynx	99.043	209	2	0	250112	31035	31243	Forward	2.74e-103	369	TTTACATATATAAAAATATATATCGTTT	18
26562	SMRU374	Thailand	3	human	nasopharynx	99.043	209	2	0	250328	3382	3590	Reverse	2.77e-103	369	TTTACATATATAAAAATATATATCGTTT	18
26563	SMRU439	Thailand	3	human	nasopharynx	98.565	209	3	0	250915	26318	26526	Forward	1.18e-101	364	TTTACATATATAAAAATATATATCATTT	18
26564	SMRU498	Thailand	3	human	nasopharynx	99.043	209	2	0	250951	156591	156799	Reverse	2.75e-103	369	TTTACATATATAAAAATATATATCGTTT	18
26565	SMRU543	Thailand	3	human	nasopharynx	98.565	209	3	0	251241	17116	17324	Forward	1.17e-101	364	TTTACATATATAAAAATATATATCATTT	18
26566	SMRU573	Thailand	3	human	nasopharynx	99.043	209	2	0	251275	28072	28280	Forward	2.75e-103	369	TTTACATATATAAAAATATATATCGTTT	18
26567	SMRU650	Thailand	3	human	nasopharynx	99.043	209	2	0	251416	4813	5021	Forward	2.75e-103	369	TTTACATATATAAAAATATATATCGTTT	18
26568	SMRU1059	Thailand	3	human	nasopharynx	99.043	209	2	0	251570	56794	57002	Reverse	2.81e-103	369	TTTACATATATAAAAATATATATCGTTT	18
26570	SMRU1202	Thailand	3	human	nasopharynx	99.043	209	2	0	251834	31045	31253	Forward	2.8e-103	369	TTTACATATATAAAAATATATATCGTTT	18
26571	SMRU1204	Thailand	3	human	nasopharynx	99.043	209	2	0	252017	59074	59282	Reverse	2.75e-103	369	TTTACATATATAAAAATATATATCGTTT	18
26573	SMRU1405	Thailand	3	human	nasopharynx	99.043	209	2	0	252327	61847	62055	Reverse	2.78e-103	369	TTTACATATATAAAAATATATATCGTTT	18
26574	SMRU1402	Thailand	3	human	nasopharynx	99.043	209	2	0	252438	40402	40610	Reverse	2.82e-103	369	TTTACATATATAAAAATATATATCGTTT	18
26575	SMRU1434	Thailand	3	human	nasopharynx	99.043	209	2	0	252586	152073	152281	Reverse	2.75e-103	369	TTTACATATATAAAAATATATATCGTTT	18
26576	SMRU1432	Thailand	3	human	nasopharynx	99.043	209	2	0	252657	41652	41860	Reverse	2.76e-103	369	TTTACATATATAAAAATATATATCGTTT	18
26577	SMRU1455	Thailand	3	human	nasopharynx	99.043	209	2	0	252900	62095	62303	Reverse	2.8e-103	369	TTTACATATATAAAAATATATATCGTTT	18
26578	SMRU1485	Thailand	3	human	nasopharynx	99.043	209	2	0	252925	31043	31251	Forward	2.75e-103	369	TTTACATATATAAAAATATATATCGTTT	18
26579	SMRU1773	Thailand	3	human	nasopharynx	99.043	209	2	0	253097	151595	151803	Reverse	2.83e-103	369	TTTACATATATAAAAATATATATCGTTT	18
26580	SMRU1814	Thailand	3	human	nasopharynx	99.043	209	2	0	253327	31045	31253	Forward	2.75e-103	369	TTTACATATATAAAAATATATATCGTTT	18
26581	SMRU2038	Thailand	3	human	nasopharynx	99.043	209	2	0	253434	54600	54808	Reverse	2.74e-103	369	TTTACATATATAAAAATATATATCGTTT	18
26582	SMRU2421	Thailand	3	human	nasopharynx	98.565	209	3	0	253541	17206	17414	Forward	1.17e-101	364	TTTACATATATAAAAATATATATCATTT	18
26583	SMRU2628	Thailand	3	human	nasopharynx	98.565	209	3	0	253741	17202	17410	Forward	1.2e-101	364	TTTACATATATAAAAATATATATCATTT	18
26638	SMRU1023	Thailand	13	human	nasopharynx	98.565	209	3	0	266529	6014	6222	Reverse	1.22e-101	364	TTTACATATATAAAAATATATATCATTT	18
26652	SMRU1845	Thailand	13	human	nasopharynx	98.565	209	3	0	832130	17108	17316	Forward	1.44e-101	364	TTTACATATATAAAAATATATATCATTT	18
26657	SMRU1923	Thailand	13	human	nasopharynx	98.565	209	3	0	833312	23941	24149	Reverse	1.42e-101	364	TTTACATATATAAAAATATATATCATTT	18
26677	SMRU518	Thailand	14	human	nasopharynx	97.512	201	3	1	274235	1	201	Reverse	5.01e-94	338	TTTGCATATATAAAAATATATATATCGTTT	20
26678	SMRU305	Thailand	14	human	nasopharynx	98.565	209	3	0	274523	5028	5236	Forward	1.22e-101	364	TTTACATATATAAAAATATATATCATTT	18
26680	SMRU94	Thailand	14	human	nasopharynx	98.565	209	3	0	274880	17486	17694	Forward	1.22e-101	364	TTTACATATATAAAAATATATATCATTT	18
26681	SMRU134	Thailand	14	human	nasopharynx	97.63	211	3	1	275057	17259	17469	Forward	1.87e-99	356	TTTGCATATATAAAAATATATATATCGTTT	20
26682	SMRU147	Thailand	14	human	nasopharynx	98.565	209	3	0	275450	12956	13164	Forward	1.21e-101	364	TTTACATATATAAAAATATATATCATTT	18
26683	SMRU176	Thailand	14	human	nasopharynx	99.043	209	2	0	275682	53582	53790	Forward	2.89e-103	369	TTTACATATATAAATATATATATCGTTT	18
26684	SMRU205	Thailand	14	human	nasopharynx	98.565	209	3	0	275832	39338	39546	Forward	1.22e-101	364	TTTACATATATAAAAATATATATCATTT	18
26685	SMRU228	Thailand	14	human	nasopharynx	98.565	209	3	0	276013	49971	50179	Reverse	1.22e-101	364	TTTACATATATAAAAATATATATCATTT	18
26686	SMRU270	Thailand	14	human	nasopharynx	99.043	209	2	0	276208	50019	50227	Reverse	2.88e-103	369	TTTACATATATAAATATATATATCGTTT	18
26687	SMRU280	Thailand	14	human	nasopharynx	99.043	209	2	0	276493	20680	20888	Reverse	2.86e-103	369	TTTACATATATAAATATATATATCGTTT	18
26688	SMRU323	Thailand	14	human	nasopharynx	97.63	211	3	1	276807	17257	17467	Forward	1.88e-99	356	TTTGCATATATAAAAATATATATATCGTTT	20
26689	SMRU324	Thailand	14	human	nasopharynx	97.63	211	3	1	276988	17259	17469	Forward	1.87e-99	356	TTTGCATATATAAAAATATATATATCGTTT	20
26690	SMRU355	Thailand	14	human	nasopharynx	98.565	209	3	0	277228	55627	55835	Reverse	1.22e-101	364	TTTACATATATAAAAATATATATCATTT	18
26691	SMRU360	Thailand	14	human	nasopharynx	99.043	209	2	0	277370	50014	50222	Reverse	2.88e-103	369	TTTACATATATAAATATATATATCGTTT	18
26692	SMRU402	Thailand	14	human	nasopharynx	98.565	209	3	0	277545	52394	52602	Reverse	1.22e-101	364	TTTACATATATAAAAATATATATCATTT	18
26693	SMRU408	Thailand	14	human	nasopharynx	98.565	209	3	0	277864	20649	20857	Reverse	1.21e-101	364	TTTACATATATAAAAATATATATCATTT	18
26694	SMRU413	Thailand	14	human	nasopharynx	98.565	209	3	0	278192	55648	55856	Reverse	1.22e-101	364	TTTACATATATAAAAATATATATCATTT	18
26695	SMRU567	Thailand	14	human	nasopharynx	99.043	209	2	0	278317	49172	49380	Forward	2.86e-103	369	TTTACATATATAAATATATATATCGTTT	18
26696	SMRU638	Thailand	14	human	nasopharynx	97.63	211	3	1	278584	17253	17463	Forward	1.86e-99	356	TTTGCATATATAAAAATATATATATCGTTT	20
26697	SMRU677	Thailand	14	human	nasopharynx	98.565	209	3	0	278914	15661	15869	Forward	1.22e-101	364	TTTACATATATAAAAATATATATCATTT	18
26698	SMRU684	Thailand	14	human	nasopharynx	98.565	209	3	0	279065	49971	50179	Reverse	1.22e-101	364	TTTACATATATAAAAATATATATCATTT	18
26699	SMRU758	Thailand	14	human	nasopharynx	98.565	209	3	0	279240	37464	37672	Reverse	1.22e-101	364	TTTACATATATAAAAATATATATCATTT	18
26700	SMRU1106	Thailand	14	human	nasopharynx	99.043	209	2	0	279407	37514	37722	Reverse	2.87e-103	369	TTTACATATATAAATATATATATCGTTT	18
26701	SMRU1234	Thailand	14	human	nasopharynx	98.565	209	3	0	279648	49971	50179	Reverse	1.25e-101	364	TTTACATATATAAAAATATATATCATTT	18
26702	SMRU1297	Thailand	14	human	nasopharynx	98.565	209	3	0	279842	17490	17698	Forward	1.24e-101	364	TTTACATATATAAAAATATATATCATTT	18
26703	SMRU1327	Thailand	14	human	nasopharynx	98.565	209	3	0	280077	41956	42164	Reverse	1.22e-101	364	TTTACATATATAAAAATATATATCATTT	18
26704	SMRU1394	Thailand	14	human	nasopharynx	97.63	211	3	1	280298	51295	51505	Reverse	1.89e-99	356	TTTGCATATATAAAAATATATATATCGTTT	20
26705	SMRU1399	Thailand	14	human	nasopharynx	98.565	209	3	0	280559	56114	56322	Reverse	1.22e-101	364	TTTACATATATAAAAATATATATCATTT	18
26706	SMRU1417	Thailand	14	human	nasopharynx	98.565	209	3	0	280694	75061	75269	Forward	1.24e-101	364	TTTACATATATAAAAATATATATCATTT	18
26707	SMRU1620	Thailand	14	human	nasopharynx	98.565	209	3	0	280859	52279	52487	Forward	1.22e-101	364	TTTACATATATAAAAATATATATCATTT	18
26708	SMRU1680	Thailand	14	human	nasopharynx	98.565	209	3	0	281058	56249	56457	Reverse	1.24e-101	364	TTTACATATATAAAAATATATATCATTT	18
26709	SMRU1743	Thailand	14	human	nasopharynx	99.043	209	2	0	281300	55092	55300	Reverse	2.86e-103	369	TTTACATATATAAATATATATATCGTTT	18
26710	SMRU2561	Thailand	14	human	nasopharynx	99.043	209	2	0	834283	54226	54434	Reverse	3.64e-103	369	TTTACATATATAAATATATATATCGTTT	18
26711	SMRU3000	Thailand	14	human	nasopharynx	99.043	209	2	0	281476	50012	50220	Reverse	2.86e-103	369	TTTACATATATAAATATATATATCGTTT	18
26712	SMRU3031	Thailand	14	human	nasopharynx	98.565	209	3	0	281772	53720	53928	Forward	1.22e-101	364	TTTACATATATAAAAATATATATCATTT	18
26713	SMRU3043	Thailand	14	human	nasopharynx	98.565	209	3	0	281985	56002	56210	Reverse	1.24e-101	364	TTTACATATATAAAAATATATATCATTT	18
26714	SMRU3078	Thailand	14	human	nasopharynx	98.565	209	3	0	282023	40536	40744	Reverse	1.22e-101	364	TTTACATATATAAAAATATATATCATTT	18
26716	SMRU3089	Thailand	14	human	nasopharynx	98.565	209	3	0	282527	49961	50169	Reverse	1.23e-101	364	TTTACATATATAAAAATATATATCATTT	18
26717	SMRU3090	Thailand	14	human	nasopharynx	98.565	209	3	0	282878	53585	53793	Forward	1.24e-101	364	TTTACATATATAAAAATATATATCATTT	18
26718	SMRU3117	Thailand	14	human	nasopharynx	98.565	209	3	0	282956	11666	11874	Reverse	1.22e-101	364	TTTACATATATAAAAATATATATCATTT	18
26719	SMRU3121	Thailand	14	human	nasopharynx	98.565	209	3	0	283215	52276	52484	Forward	1.22e-101	364	TTTACATATATAAAAATATATATCATTT	18
26721	SMRU77	Thailand	14	human	nasopharynx	97.63	211	3	1	283554	51299	51509	Reverse	1.87e-99	356	TTTGCATATATAAAAATATATATATCGTTT	20
26722	SMRU79	Thailand	14	human	nasopharynx	97.63	211	3	1	283851	16659	16869	Reverse	1.91e-99	356	TTTGCATATATAAAAATATATATATCGTTT	20
26724	SMRU256	Thailand	14	human	nasopharynx	97.63	211	3	1	284356	43158	43368	Reverse	1.87e-99	356	TTTGCATATATAAAAATATATATATCGTTT	20
26725	SMRU295	Thailand	14	human	nasopharynx	97.63	211	3	1	284600	20915	21125	Reverse	1.86e-99	356	TTTGCATATATAAAAATATATATATCGTTT	20
26727	SMRU446	Thailand	14	human	nasopharynx	97.63	211	3	1	285391	8506	8716	Reverse	1.87e-99	356	TTTGCATATATAAAAATATATATATCGTTT	20
26729	SMRU466	Thailand	14	human	nasopharynx	98.565	209	3	0	285835	39085	39293	Forward	1.22e-101	364	TTTACATATATAAAAATATATATCATTT	18
26731	SMRU471	Thailand	14	human	nasopharynx	99.043	209	2	0	286081	50019	50227	Reverse	2.91e-103	369	TTTACATATATAAATATATATATCGTTT	18
26732	SMRU478	Thailand	14	human	nasopharynx	98.565	209	3	0	286234	16125	16333	Forward	1.22e-101	364	TTTACATATATAAAAATATATATCATTT	18
26733	SMRU482	Thailand	14	human	nasopharynx	98.565	209	3	0	286489	53258	53466	Reverse	1.22e-101	364	TTTACATATATAAAAATATATATCATTT	18
26734	SMRU486	Thailand	14	human	nasopharynx	98.565	209	3	0	286613	52277	52485	Forward	1.22e-101	364	TTTACATATATAAAAATATATATCATTT	18
26736	SMRU579	Thailand	14	human	nasopharynx	99.043	209	2	0	287037	52282	52490	Forward	2.92e-103	369	TTTACATATATAAATATATATATCGTTT	18
26737	SMRU622	Thailand	14	human	nasopharynx	97.63	211	3	1	287320	51300	51510	Reverse	1.85e-99	356	TTTGCATATATAAAAATATATATATCGTTT	20
26738	SMRU729	Thailand	14	human	nasopharynx	97.63	211	3	1	287496	1520	1730	Forward	1.86e-99	356	TTTGCATATATAAAAATATATATATCGTTT	20
26739	SMRU740	Thailand	14	human	nasopharynx	97.63	211	3	1	287781	51287	51497	Reverse	1.86e-99	356	TTTGCATATATAAAAATATATATATCGTTT	20
26740	SMRU828	Thailand	14	human	nasopharynx	97.63	211	3	1	288074	17257	17467	Forward	1.86e-99	356	TTTGCATATATAAAAATATATATATCGTTT	20
26741	SMRU794	Thailand	14	human	nasopharynx	97.63	211	3	1	288333	17255	17465	Forward	1.85e-99	356	TTTGCATATATAAAAATATATATATCGTTT	20
26742	SMRU837	Thailand	14	human	nasopharynx	98.565	209	3	0	288603	40724	40932	Reverse	1.22e-101	364	TTTACATATATAAAAATATATATCATTT	18
26743	SMRU1179	Thailand	14	human	nasopharynx	97.63	211	3	1	288928	17259	17469	Forward	1.86e-99	356	TTTGCATATATAAAAATATATATATCGTTT	20
26744	SMRU1274	Thailand	14	human	nasopharynx	97.63	211	3	1	289109	113905	114115	Reverse	1.98e-99	356	TTTGCATATATAAAAATATATATATCGTTT	20
26745	SMRU1298	Thailand	14	human	nasopharynx	97.63	211	3	1	289471	8407	8617	Reverse	1.9e-99	356	TTTGCATATATAAAAATATATATATCGTTT	20
26746	SMRU1338	Thailand	14	human	nasopharynx	97.63	211	3	1	289660	17259	17469	Forward	1.85e-99	356	TTTGCATATATAAAAATATATATATCGTTT	20
26747	SMRU1426	Thailand	14	human	nasopharynx	97.63	211	3	1	289905	17257	17467	Forward	1.87e-99	356	TTTGCATATATAAAAATATATATATCGTTT	20
26748	SMRU1428	Thailand	14	human	nasopharynx	97.63	211	3	1	290214	17259	17469	Forward	1.88e-99	356	TTTGCATATATAAAAATATATATATCGTTT	20
26749	SMRU1459	Thailand	14	human	nasopharynx	97.63	211	3	1	290549	17257	17467	Forward	1.88e-99	356	TTTGCATATATAAAAATATATATATCGTTT	20
26750	SMRU1474	Thailand	14	human	nasopharynx	97.63	211	3	1	290769	6378	6588	Reverse	1.94e-99	356	TTTGCATATATAAAAATATATATATCGTTT	20
26751	SMRU1578	Thailand	14	human	nasopharynx	97.63	211	3	1	290997	12239	12449	Forward	1.83e-99	356	TTTGCATATATAAAAATATATATATCGTTT	20
26752	SMRU1662	Thailand	14	human	nasopharynx	97.63	211	3	1	291362	17259	17469	Forward	1.85e-99	356	TTTGCATATATAAAAATATATATATCGTTT	20
26753	SMRU1674	Thailand	14	human	nasopharynx	97.63	211	3	1	291496	51300	51510	Reverse	1.83e-99	356	TTTGCATATATAAAAATATATATATCGTTT	20
26756	SMRU1826	Thailand	14	human	nasopharynx	97.63	211	3	1	292169	17261	17471	Forward	1.87e-99	356	TTTGCATATATAAAAATATATATATCGTTT	20
26757	SMRU1760	Thailand	14	human	nasopharynx	98.565	209	3	0	292382	49971	50179	Reverse	1.24e-101	364	TTTACATATATAAAAATATATATCATTT	18
26758	SMRU1763	Thailand	14	human	nasopharynx	97.63	211	3	1	292621	17257	17467	Forward	1.84e-99	356	TTTGCATATATAAAAATATATATATCGTTT	20
26759	SMRU1815	Thailand	14	human	nasopharynx	99.043	209	2	0	292840	52280	52488	Forward	2.86e-103	369	TTTACATATATAAATATATATATCGTTT	18
26761	SMRU1903	Thailand	14	human	nasopharynx	97.63	211	3	1	293209	51300	51510	Reverse	1.88e-99	356	TTTGCATATATAAAAATATATATATCGTTT	20
26762	SMRU1915	Thailand	14	human	nasopharynx	97.63	211	3	1	293481	22227	22437	Reverse	1.89e-99	356	TTTGCATATATAAAAATATATATATCGTTT	20
26764	SMRU2136	Thailand	14	human	nasopharynx	97.63	211	3	1	294082	17257	17467	Forward	1.86e-99	356	TTTGCATATATAAAAATATATATATCGTTT	20
26765	SMRU1966	Thailand	14	human	nasopharynx	98.565	209	3	0	294277	16378	16586	Reverse	1.22e-101	364	TTTACATATATAAAAATATATATCATTT	18
26766	SMRU2170	Thailand	14	human	nasopharynx	97.156	211	3	2	294415	38988	39197	Reverse	9.64e-97	348	TTTGCATATATAAAAATATATATATCGTTT	20
26768	SMRU2080	Thailand	14	human	nasopharynx	97.63	211	3	1	295019	51293	51503	Reverse	1.87e-99	356	TTTGCATATATAAAAATATATATATCGTTT	20
26769	SMRU2130	Thailand	14	human	nasopharynx	97.63	211	3	1	295300	38820	39030	Reverse	1.87e-99	356	TTTGCATATATAAAAATATATATATCGTTT	20
26770	SMRU2452	Thailand	14	human	nasopharynx	99.043	209	2	0	295573	52278	52486	Forward	2.89e-103	369	TTTACATATATAAATATATATATCGTTT	18
26771	SMRU2363	Thailand	14	human	nasopharynx	97.63	211	3	1	295797	38815	39025	Reverse	1.85e-99	356	TTTGCATATATAAAAATATATATATCGTTT	20
26772	SMRU2473	Thailand	14	human	nasopharynx	99.043	209	2	0	296037	3832	4040	Forward	2.88e-103	369	TTTACATATATAAATATATATATCGTTT	18
26773	SMRU2523	Thailand	14	human	nasopharynx	99.043	209	2	0	296295	37495	37703	Reverse	2.87e-103	369	TTTACATATATAAATATATATATCGTTT	18
26774	SMRU2527	Thailand	14	human	nasopharynx	97.63	211	3	1	296530	17253	17463	Forward	1.85e-99	356	TTTGCATATATAAAAATATATATATCGTTT	20
26775	SMRU2550	Thailand	14	human	nasopharynx	98.565	209	3	0	296816	16329	16537	Reverse	1.23e-101	364	TTTACATATATAAAAATATATATCATTT	18
26776	SMRU2655	Thailand	14	human	nasopharynx	97.63	211	3	1	297025	51298	51508	Reverse	1.87e-99	356	TTTGCATATATAAAAATATATATATCGTTT	20
26777	SMRU2804	Thailand	14	human	nasopharynx	97.63	211	3	1	297248	43277	43487	Reverse	1.86e-99	356	TTTGCATATATAAAAATATATATATCGTTT	20
26778	SMRU2726	Thailand	14	human	nasopharynx	97.63	211	3	1	297690	17259	17469	Forward	1.88e-99	356	TTTGCATATATAAAAATATATATATCGTTT	20
26780	SMRU2846	Thailand	14	human	nasopharynx	97.63	211	3	1	298216	17255	17465	Forward	1.88e-99	356	TTTGCATATATAAAAATATATATATCGTTT	20
26781	SMRU2918	Thailand	14	human	nasopharynx	97.63	211	3	1	298445	50000	50210	Reverse	1.88e-99	356	TTTGCATATATAAAAATATATATATCGTTT	20
26784	SMRU493	Thailand	14	human	nasopharynx	97.63	211	3	1	299336	17259	17469	Forward	1.88e-99	356	TTTGCATATATAAAAATATATATATCGTTT	20
26786	SMRU888	Thailand	14	human	nasopharynx	97.63	211	3	1	299888	51299	51509	Reverse	1.87e-99	356	TTTGCATATATAAAAATATATATATCGTTT	20
26787	SMRU1201	Thailand	14	human	nasopharynx	97.63	211	3	1	300236	51300	51510	Reverse	1.87e-99	356	TTTGCATATATAAAAATATATATATCGTTT	20
26788	SMRU1436	Thailand	14	human	nasopharynx	97.63	211	3	1	300673	51308	51518	Reverse	1.84e-99	356	TTTGCATATATAAAAATATATATATCGTTT	20
26789	SMRU1517	Thailand	14	human	nasopharynx	98.565	209	3	0	300757	52273	52481	Forward	1.22e-101	364	TTTACATATATAAAAATATATATCATTT	18
26790	SMRU2069	Thailand	14	human	nasopharynx	97.63	211	3	1	300933	37382	37592	Forward	1.86e-99	356	TTTGCATATATAAAAATATATATATCGTTT	20
26791	SMRU2068	Thailand	14	human	nasopharynx	97.63	211	3	1	301357	51312	51522	Reverse	1.87e-99	356	TTTGCATATATAAAAATATATATATCGTTT	20
26792	SMRU1941	Thailand	14	human	nasopharynx	97.63	211	3	1	301521	51300	51510	Reverse	1.85e-99	356	TTTGCATATATAAAAATATATATATCGTTT	20
26793	SMRU1344	Thailand	14	human	nasopharynx	97.63	211	3	1	301750	51321	51531	Reverse	1.85e-99	356	TTTGCATATATAAAAATATATATATCGTTT	20
26794	SMRU1445	Thailand	14	human	nasopharynx	97.63	211	3	1	302094	49583	49793	Reverse	1.82e-99	356	TTTGCATATATAAAAATATATATATCGTTT	20
26795	SMRU2005	Thailand	14	human	nasopharynx	97.63	211	3	1	302135	11543	11753	Forward	1.86e-99	356	TTTGCATATATAAAAATATATATATCGTTT	20
26796	SMRU2217	Thailand	14	human	nasopharynx	97.63	211	3	1	302449	112026	112236	Reverse	1.85e-99	356	TTTGCATATATAAAAATATATATATCGTTT	20
26797	SMRU2385	Thailand	14	human	nasopharynx	97.63	211	3	1	302700	26032	26242	Forward	1.82e-99	356	TTTGCATATATAAAAATATATATATCGTTT	20
26798	SMRU2652	Thailand	14	human	nasopharynx	97.63	211	3	1	303161	30735	30945	Forward	1.86e-99	356	TTTGCATATATAAAAATATATATATCGTTT	20
26799	SMRU3034	Thailand	14	human	nasopharynx	97.63	211	3	1	303259	51323	51533	Reverse	1.82e-99	356	TTTGCATATATAAAAATATATATATCGTTT	20
26800	SMRU3077	Thailand	14	human	nasopharynx	97.63	211	3	1	303412	51323	51533	Reverse	1.82e-99	356	TTTGCATATATAAAAATATATATATCGTTT	20
26801	SMRU3119	Thailand	14	human	nasopharynx	97.63	211	3	1	303689	31789	31999	Forward	1.82e-99	356	TTTGCATATATAAAAATATATATATCGTTT	20
26804	SMRU1958	Thailand	14	human	nasopharynx	97.63	211	3	1	304359	39218	39428	Reverse	1.88e-99	356	TTTGCATATATAAAAATATATATATCGTTT	20
26805	SMRU1386	Thailand	14	human	nasopharynx	98.565	209	3	0	304490	18493	18701	Forward	1.23e-101	364	TTTACATATATAAAAATATATATCATTT	18
26806	SMRU1449	Thailand	14	human	nasopharynx	98.565	209	3	0	304666	50430	50638	Forward	1.22e-101	364	TTTACATATATAAAAATATATATCATTT	18
26807	SMRU1486	Thailand	14	human	nasopharynx	98.565	209	3	0	304839	52277	52485	Forward	1.24e-101	364	TTTACATATATAAAAATATATATCATTT	18
26808	SMRU1581	Thailand	14	human	nasopharynx	98.565	209	3	0	305150	56071	56279	Reverse	1.24e-101	364	TTTACATATATAAAAATATATATCATTT	18
26809	SMRU1524	Thailand	14	human	nasopharynx	98.565	209	3	0	305318	56116	56324	Reverse	1.24e-101	364	TTTACATATATAAAAATATATATCATTT	18
26810	SMRU1614	Thailand	14	human	nasopharynx	99.043	209	2	0	305734	54004	54212	Reverse	2.91e-103	369	TTTACATATATAAATATATATATCGTTT	18
26811	SMRU1682	Thailand	14	human	nasopharynx	98.565	209	3	0	305785	56204	56412	Reverse	1.24e-101	364	TTTACATATATAAAAATATATATCATTT	18
26812	SMRU2255	Thailand	14	human	nasopharynx	98.565	209	3	0	306068	17486	17694	Forward	1.24e-101	364	TTTACATATATAAAAATATATATCATTT	18
26813	SMRU2289	Thailand	14	human	nasopharynx	98.565	209	3	0	306216	45173	45381	Reverse	1.22e-101	364	TTTACATATATAAAAATATATATCATTT	18
26814	SMRU2394	Thailand	14	human	nasopharynx	98.565	209	3	0	306425	21222	21430	Forward	1.22e-101	364	TTTACATATATAAAAATATATATCATTT	18
26815	SMRU3150	Thailand	14	human	nasopharynx	98.565	209	3	0	306790	49965	50173	Reverse	1.21e-101	364	TTTACATATATAAAAATATATATCATTT	18
26816	SMRU3152	Thailand	14	human	nasopharynx	98.565	209	3	0	306963	58758	58966	Reverse	1.21e-101	364	TTTACATATATAAAAATATATATCATTT	18
26817	SMRU2512	Thailand	14	human	nasopharynx	98.565	209	3	0	307136	53719	53927	Reverse	1.25e-101	364	TTTACATATATAAAAATATATATCATTT	18
26819	SMRU2859	Thailand	14	human	nasopharynx	99.043	209	2	0	307554	52280	52488	Forward	2.86e-103	369	TTTACATATATAAATATATATATCGTTT	18
26820	SMRU2555	Thailand	14	human	nasopharynx	98.565	209	3	0	307878	75503	75711	Reverse	1.22e-101	364	TTTACATATATAAAAATATATATCATTT	18
26821	SMRU2860	Thailand	14	human	nasopharynx	99.043	209	2	0	307908	20996	21204	Forward	2.86e-103	369	TTTACATATATAAATATATATATCGTTT	18
26822	SMRU2657	Thailand	14	human	nasopharynx	98.565	209	3	0	308082	39295	39503	Forward	1.23e-101	364	TTTACATATATAAAAATATATATCATTT	18
26823	SMRU2665	Thailand	14	human	nasopharynx	98.565	209	3	0	308414	15097	15305	Reverse	1.21e-101	364	TTTACATATATAAAAATATATATCATTT	18
26824	SMRU3155	Thailand	14	human	nasopharynx	98.565	209	3	0	308603	45175	45383	Reverse	1.21e-101	364	TTTACATATATAAAAATATATATCATTT	18
26825	SMRU2757	Thailand	14	human	nasopharynx	99.043	209	2	0	308942	41800	42008	Reverse	2.89e-103	369	TTTACATATATAAATATATATATCGTTT	18
26826	SMRU2769	Thailand	14	human	nasopharynx	98.492	199	3	0	309016	1	199	Forward	3.31e-96	346	TTTACATATATAAAAATATATATCATTT	18
26827	SMRU2784	Thailand	14	human	nasopharynx	99.043	209	2	0	309309	52280	52488	Forward	2.85e-103	369	TTTACATATATAAATATATATATCGTTT	18
26828	SMRU2840	Thailand	14	human	nasopharynx	98.565	209	3	0	309395	40652	40860	Reverse	1.24e-101	364	TTTACATATATAAAAATATATATCATTT	18
26829	SMRU3158	Thailand	14	human	nasopharynx	98.565	209	3	0	309648	55956	56164	Reverse	1.22e-101	364	TTTACATATATAAAAATATATATCATTT	18
26830	SMRU2848	Thailand	14	human	nasopharynx	98.565	209	3	0	309869	52267	52475	Forward	1.24e-101	364	TTTACATATATAAAAATATATATCATTT	18
26831	SMRU2849	Thailand	14	human	nasopharynx	99.043	209	2	0	310177	75060	75268	Forward	2.9e-103	369	TTTACATATATAAATATATATATCGTTT	18
26832	SMRU2916	Thailand	14	human	nasopharynx	98.565	209	3	0	310227	41742	41950	Reverse	1.24e-101	364	TTTACATATATAAAAATATATATCATTT	18
26833	SMRU3159	Thailand	14	human	nasopharynx	98.565	209	3	0	310463	50009	50217	Reverse	1.23e-101	364	TTTACATATATAAAAATATATATCATTT	18
26834	SMRU2980	Thailand	14	human	nasopharynx	98.565	209	3	0	310684	52279	52487	Forward	1.24e-101	364	TTTACATATATAAAAATATATATCATTT	18
26835	SMRU2976	Thailand	14	human	nasopharynx	98.565	209	3	0	310852	39308	39516	Forward	1.24e-101	364	TTTACATATATAAAAATATATATCATTT	18
26836	SMRU2986	Thailand	14	human	nasopharynx	98.565	209	3	0	311037	40684	40892	Reverse	1.24e-101	364	TTTACATATATAAAAATATATATCATTT	18
26837	SMRU2989	Thailand	14	human	nasopharynx	98.565	209	3	0	311207	56480	56688	Reverse	1.21e-101	364	TTTACATATATAAAAATATATATCATTT	18
26838	SMRU2994	Thailand	14	human	nasopharynx	98.565	209	3	0	311459	52408	52616	Forward	1.22e-101	364	TTTACATATATAAAAATATATATCATTT	18
26839	SMRU3023	Thailand	14	human	nasopharynx	98.565	209	3	0	311572	49969	50177	Reverse	1.22e-101	364	TTTACATATATAAAAATATATATCATTT	18
26840	SMRU3028	Thailand	14	human	nasopharynx	98.565	209	3	0	311808	52272	52480	Forward	1.22e-101	364	TTTACATATATAAAAATATATATCATTT	18
26841	SMRU3027	Thailand	14	human	nasopharynx	98.565	209	3	0	311940	52275	52483	Forward	1.24e-101	364	TTTACATATATAAAAATATATATCATTT	18
26842	SMRU3110	Thailand	14	human	nasopharynx	98.565	209	3	0	312326	15743	15951	Forward	1.23e-101	364	TTTACATATATAAAAATATATATCATTT	18
26843	SMRU3160	Thailand	14	human	nasopharynx	98.565	209	3	0	312493	56023	56231	Reverse	1.21e-101	364	TTTACATATATAAAAATATATATCATTT	18
26844	SMRU3132	Thailand	14	human	nasopharynx	98.565	209	3	0	312525	11866	12074	Reverse	1.24e-101	364	TTTACATATATAAAAATATATATCATTT	18
26852	SMRU1008	Thailand	20	human	nasopharynx	97.608	209	5	0	835755	20844	21052	Forward	7.18e-99	355	TTTGCATATATAAAAATATATATCGTTT	18
26855	SMRU1843	Thailand	20	human	nasopharynx	97.608	209	5	0	836386	20826	21034	Forward	7.32e-99	355	TTTGCATATATAAAAATATATATCGTTT	18
26914	SMRU1028	Thailand	34	human	nasopharynx	99.286	140	1	0	328557	1	140	Reverse	6.75e-67	249	TTTACATATATAAAAATATATATCGTTT	18
27071	SMRU2122	Thailand	10A	human	nasopharynx	97.608	209	5	0	837229	24326	24534	Reverse	6.71e-99	355	TTCGCATATATAAAAATATATATCGTTT	18
27074	SMRU2528	Thailand	10A	human	nasopharynx	97.608	209	5	0	837724	9381	9589	Forward	7e-99	355	TTTGCATATATAAAAATATATATCGTTT	18
27147	SMRU60	Thailand	11A	human	nasopharynx	97.608	209	3	1	381909	2372	2578	Reverse	2.15e-98	352	TTTACATATATAAATATATATCATTT	16
27148	SMRU61	Thailand	11A	human	nasopharynx	97.608	209	3	1	382003	17485	17691	Forward	2.15e-98	352	TTTACATATATAAATATATATCATTT	16
27149	SMRU75	Thailand	11A	human	nasopharynx	98.565	209	3	0	382187	41731	41939	Reverse	1.2e-101	364	TTTACATATATAAATATATATATCATTT	18
27150	SMRU84	Thailand	11A	human	nasopharynx	98.565	209	3	0	382387	51459	51667	Reverse	1.23e-101	364	TTTACATATATAAATATATATATCATTT	18
27151	SMRU173	Thailand	11A	human	nasopharynx	98.565	209	3	0	382580	37514	37722	Reverse	1.21e-101	364	TTTACATATATAAATATATATATCATTT	18
27152	SMRU183	Thailand	11A	human	nasopharynx	98.565	209	3	0	382789	17166	17374	Forward	1.2e-101	364	TTTACATATATAAATATATATATCATTT	18
27153	SMRU200	Thailand	11A	human	nasopharynx	97.608	209	3	1	383053	18472	18678	Forward	2.19e-98	352	TTTACATATATAAATATATATCATTT	16
27154	SMRU199	Thailand	11A	human	nasopharynx	97.608	209	3	1	383100	17487	17693	Forward	2.18e-98	352	TTTACATATATAAATATATATCATTT	16
27155	SMRU3098	Thailand	11A	human	nasopharynx	97.608	209	3	1	383300	16916	17122	Forward	2.11e-98	352	TTTACATATATAAATATATATCATTT	16
27156	SMRU249	Thailand	11A	human	nasopharynx	98.565	209	3	0	383442	17485	17693	Forward	1.21e-101	364	TTTACATATATAAATATATATATCATTT	18
27157	SMRU271	Thailand	11A	human	nasopharynx	98.565	209	3	0	383641	51447	51655	Reverse	1.21e-101	364	TTTACATATATAAATATATATATCATTT	18
27158	SMRU272	Thailand	11A	human	nasopharynx	98.565	209	3	0	383837	17479	17687	Forward	1.21e-101	364	TTTACATATATAAATATATATATCATTT	18
27159	SMRU296	Thailand	11A	human	nasopharynx	97.608	209	3	1	384123	51449	51655	Reverse	2.14e-98	352	TTTACATATATAAATATATATCATTT	16
27160	SMRU297	Thailand	11A	human	nasopharynx	97.608	209	3	1	384366	17477	17683	Forward	2.14e-98	352	TTTACATATATAAATATATATCATTT	16
27161	SMRU379	Thailand	11A	human	nasopharynx	98.565	209	3	0	384625	4786	4994	Reverse	1.2e-101	364	TTTACATATATAAATATATATATCATTT	18
27162	SMRU453	Thailand	11A	human	nasopharynx	97.608	209	3	1	384933	20788	20994	Forward	2.11e-98	352	TTTACATATATAAATATATATCATTT	16
27163	SMRU475	Thailand	11A	human	nasopharynx	97.608	209	3	1	385097	51457	51663	Reverse	2.14e-98	352	TTTACATATATAAATATATATCATTT	16
27164	SMRU488	Thailand	11A	human	nasopharynx	97.608	209	3	1	385245	40503	40709	Reverse	2.21e-98	352	TTTACATATATAAATATATATCATTT	16
27165	SMRU553	Thailand	11A	human	nasopharynx	98.565	209	3	0	385440	51459	51667	Reverse	1.23e-101	364	TTTACATATATAAATATATATATCATTT	18
27166	SMRU554	Thailand	11A	human	nasopharynx	98.565	209	3	0	385655	51457	51665	Reverse	1.21e-101	364	TTTACATATATAAATATATATATCATTT	18
27167	SMRU3105	Thailand	11A	human	nasopharynx	97.608	209	3	1	385831	51458	51664	Reverse	2.15e-98	352	TTTACATATATAAATATATATCATTT	16
27168	SMRU637	Thailand	11A	human	nasopharynx	98.565	209	3	0	385926	23985	24193	Reverse	1.21e-101	364	TTTACATATATAAATATATATATCATTT	18
27169	SMRU775	Thailand	11A	human	nasopharynx	98.565	209	3	0	386147	17483	17691	Forward	1.2e-101	364	TTTACATATATAAATATATATATCATTT	18
27172	SMRU767	Thailand	11A	human	nasopharynx	98.565	209	3	0	386778	20788	20996	Forward	1.21e-101	364	TTTACATATATAAATATATATATCATTT	18
27174	SMRU780	Thailand	11A	human	nasopharynx	97.608	209	3	1	387211	34680	34886	Reverse	2.15e-98	352	TTTACATATATAAATATATATCATTT	16
27175	SMRU1068	Thailand	11A	human	nasopharynx	98.565	209	3	0	387320	37522	37730	Reverse	1.18e-101	364	TTTACATATATAAATATATATATCATTT	18
27176	SMRU1070	Thailand	11A	human	nasopharynx	98.565	209	3	0	387577	10415	10623	Forward	1.2e-101	364	TTTACATATATAAATATATATATCATTT	18
27177	SMRU1124	Thailand	11A	human	nasopharynx	97.608	209	3	1	387795	51455	51661	Reverse	2.18e-98	352	TTTACATATATAAATATATATCATTT	16
27178	SMRU1118	Thailand	11A	human	nasopharynx	97.608	209	3	1	387979	20786	20992	Forward	2.1e-98	352	TTTACATATATAAATATATATCATTT	16
27179	SMRU1213	Thailand	11A	human	nasopharynx	97.608	209	3	1	388183	51459	51665	Reverse	2.22e-98	352	TTTACATATATAAATATATATCATTT	16
27180	SMRU1441	Thailand	11A	human	nasopharynx	98.565	209	3	0	388308	17487	17695	Forward	1.2e-101	364	TTTACATATATAAATATATATATCATTT	18
27181	SMRU1541	Thailand	11A	human	nasopharynx	97.608	209	3	1	388498	20788	20994	Forward	2.14e-98	352	TTTACATATATAAATATATATCATTT	16
27183	SMRU1896	Thailand	11A	human	nasopharynx	98.565	209	3	0	389264	99081	99289	Reverse	1.16e-101	364	TTTACATATATAAATATATATATCATTT	18
27184	SMRU1905	Thailand	11A	human	nasopharynx	98.565	209	3	0	389387	51461	51669	Reverse	1.17e-101	364	TTTACATATATAAATATATATATCATTT	18
27185	SMRU1904	Thailand	11A	human	nasopharynx	98.565	209	3	0	389535	51461	51669	Reverse	1.18e-101	364	TTTACATATATAAATATATATATCATTT	18
27186	SMRU1962	Thailand	11A	human	nasopharynx	98.565	209	3	0	389707	21034	21242	Reverse	1.16e-101	364	TTTACATATATAAATATATATATCATTT	18
27187	SMRU2151	Thailand	11A	human	nasopharynx	97.608	209	3	1	389829	20790	20996	Forward	2.16e-98	352	TTTACATATATAAATATATATCATTT	16
27189	SMRU2246	Thailand	11A	human	nasopharynx	97.608	209	3	1	390345	18470	18676	Forward	2.22e-98	352	TTTACATATATAAATATATATCATTT	16
27190	SMRU2311	Thailand	11A	human	nasopharynx	98.565	209	3	0	390386	20787	20995	Forward	1.18e-101	364	TTTACATATATAAATATATATATCATTT	18
27191	SMRU2333	Thailand	11A	human	nasopharynx	98.565	209	3	0	390567	51453	51661	Reverse	1.2e-101	364	TTTACATATATAAATATATATATCATTT	18
27192	SMRU2335	Thailand	11A	human	nasopharynx	98.565	209	3	0	390714	51457	51665	Reverse	1.21e-101	364	TTTACATATATAAATATATATATCATTT	18
27193	SMRU2366	Thailand	11A	human	nasopharynx	98.565	209	3	0	390918	17483	17691	Forward	1.22e-101	364	TTTACATATATAAATATATATATCATTT	18
27194	SMRU2406	Thailand	11A	human	nasopharynx	98.565	209	3	0	391183	22089	22297	Forward	1.18e-101	364	TTTACATATATAAATATATATATCATTT	18
27195	SMRU2420	Thailand	11A	human	nasopharynx	98.565	209	3	0	391274	51459	51667	Reverse	1.22e-101	364	TTTACATATATAAATATATATATCATTT	18
27196	SMRU2600	Thailand	11A	human	nasopharynx	97.608	209	3	1	391490	17487	17693	Forward	2.11e-98	352	TTTACATATATAAATATATATCATTT	16
27198	SMRU2945	Thailand	11A	human	nasopharynx	98.565	209	3	0	391772	20788	20996	Forward	1.16e-101	364	TTTACATATATAAATATATATATCATTT	18
27199	SMRU2968	Thailand	11A	human	nasopharynx	98.565	209	3	0	391935	51459	51667	Reverse	1.19e-101	364	TTTACATATATAAATATATATATCATTT	18
27200	SMRU3055	Thailand	11A	human	nasopharynx	97.608	209	3	1	392053	50501	50707	Reverse	2.14e-98	352	TTTACATATATAAATATATATCATTT	16
27201	SMRU3001	Thailand	11A	human	nasopharynx	98.565	209	3	0	392289	50371	50579	Reverse	1.19e-101	364	TTTACATATATAAATATATATATCATTT	18
27203	SMRU1320	Thailand	15A	human	nasopharynx	98.086	209	4	0	392638	30228	30436	Forward	1.48e-100	360	TTTGCATATATAAAAATATATATCGTTT	18
27204	SMRU1947	Thailand	15A	human	nasopharynx	97.608	209	5	0	392928	41202	41410	Forward	6.35e-99	355	TTTGCATATATAAAAATATATATCGTTT	18
27205	SMRU309	Thailand	15A	human	nasopharynx	98.333	120	1	1	393012	15610	15728	Forward	6.93e-54	205	TTTACATATATAAAAATATATATCGTTT	18
27206	SMRU317	Thailand	15A	human	nasopharynx	98.333	120	1	1	393495	62	180	Reverse	7.08e-54	205	TTTACATATATAAAAATATATATCGTTT	18
27208	SMRU373	Thailand	15A	human	nasopharynx	98.333	120	1	1	393795	15564	15682	Forward	7.09e-54	205	TTTACATATATAAAAATATATATCGTTT	18
27210	SMRU768	Thailand	15A	human	nasopharynx	98.333	120	1	1	394191	63210	63328	Forward	7.12e-54	205	TTTACATATATAAAAATATATATCGTTT	18
27211	SMRU971	Thailand	15A	human	nasopharynx	98.333	120	1	1	394265	29998	30116	Forward	7.12e-54	205	TTTACATATATAAAAATATATATCGTTT	18
27212	SMRU987	Thailand	15A	human	nasopharynx	98.333	120	1	1	394477	55	173	Reverse	6.83e-54	205	TTTACATATATAAAAATATATATCGTTT	18
27213	SMRU1514	Thailand	15A	human	nasopharynx	98.333	120	1	1	394649	63	181	Reverse	6.99e-54	205	TTTACATATATAAAAATATATATCGTTT	18
27214	SMRU1030	Thailand	15A	human	nasopharynx	98.333	120	1	1	394967	25754	25872	Forward	7.07e-54	205	TTTACATATATAAAAATATATATCGTTT	18
27216	SMRU1170	Thailand	15A	human	nasopharynx	98.333	120	1	1	395389	21453	21571	Forward	7.11e-54	205	TTTACATATATAAAAATATATATCGTTT	18
27217	SMRU1241	Thailand	15A	human	nasopharynx	98.333	120	1	1	395562	63	181	Reverse	6.84e-54	205	TTTACATATATAAAAATATATATCGTTT	18
27218	SMRU1382	Thailand	15A	human	nasopharynx	98.086	209	4	0	395707	30995	31203	Forward	1.44e-100	360	TTTGCATATATAAAAATATATATCGTTT	18
27219	SMRU1471	Thailand	15A	human	nasopharynx	98.086	209	4	0	395768	31046	31254	Forward	1.43e-100	360	TTTGCATATATAAAAATATATATCGTTT	18
27220	SMRU1534	Thailand	15A	human	nasopharynx	98.333	120	1	1	396055	7396	7514	Forward	6.84e-54	205	TTTACATATATAAAAATATATATCGTTT	18
27221	SMRU1542	Thailand	15A	human	nasopharynx	98.333	120	1	1	396275	48351	48469	Forward	7.05e-54	205	TTTACATATATAAAAATATATATCGTTT	18
27222	SMRU1635	Thailand	15A	human	nasopharynx	98.333	120	1	1	396510	65	183	Reverse	6.85e-54	205	TTTACATATATAAAAATATATATCGTTT	18
27223	SMRU1650	Thailand	15A	human	nasopharynx	98.333	120	1	1	396674	63142	63260	Forward	6.84e-54	205	TTTACATATATAAAAATATATATCGTTT	18
27224	SMRU1659	Thailand	15A	human	nasopharynx	98.333	120	1	1	396720	63	181	Reverse	7.11e-54	205	TTTACATATATAAAAATATATATCGTTT	18
27225	SMRU1690	Thailand	15A	human	nasopharynx	98.333	120	1	1	397016	24229	24347	Forward	7.06e-54	205	TTTACATATATAAAAATATATATCGTTT	18
27226	SMRU1701	Thailand	15A	human	nasopharynx	98.333	120	1	1	397039	62	180	Reverse	6.96e-54	205	TTTACATATATAAAAATATATATCGTTT	18
27227	SMRU1886	Thailand	15A	human	nasopharynx	98.333	120	1	1	397277	17293	17411	Forward	6.84e-54	205	TTTACATATATAAAAATATATATCGTTT	18
27228	SMRU2070	Thailand	15A	human	nasopharynx	98.333	120	1	1	397548	59	177	Reverse	7.08e-54	205	TTTACATATATAAAAATATATATCGTTT	18
27229	SMRU1931	Thailand	15A	human	nasopharynx	98.333	120	1	1	397681	62	180	Reverse	6.83e-54	205	TTTACATATATAAAAATATATATCGTTT	18
27230	SMRU2086	Thailand	15A	human	nasopharynx	98.333	120	1	1	397765	62	180	Reverse	7.07e-54	205	TTTACATATATAAAAATATATATCGTTT	18
27231	SMRU2087	Thailand	15A	human	nasopharynx	98.333	120	1	1	397977	192	310	Forward	6.84e-54	205	TTTACATATATAAAAATATATATCGTTT	18
27232	SMRU1970	Thailand	15A	human	nasopharynx	98.333	120	1	1	398094	62	180	Reverse	6.84e-54	205	TTTACATATATAAAAATATATATCGTTT	18
27233	SMRU1991	Thailand	15A	human	nasopharynx	98.333	120	1	1	398261	27320	27438	Forward	6.85e-54	205	TTTACATATATAAAAATATATATCGTTT	18
27235	SMRU2128	Thailand	15A	human	nasopharynx	98.333	120	1	1	399126	63	181	Reverse	7.1e-54	205	TTTACATATATAAAAATATATATCGTTT	18
27236	SMRU2160	Thailand	15A	human	nasopharynx	98.333	120	1	1	399348	81206	81324	Forward	6.85e-54	205	TTTACATATATAAAAATATATATCGTTT	18
27237	SMRU2258	Thailand	15A	human	nasopharynx	98.333	120	1	1	399495	17199	17317	Forward	6.86e-54	205	TTTACATATATAAAAATATATATCGTTT	18
27238	SMRU2425	Thailand	15A	human	nasopharynx	98.333	120	1	1	399680	61	179	Reverse	6.99e-54	205	TTTACATATATAAAAATATATATCGTTT	18
27239	SMRU2451	Thailand	15A	human	nasopharynx	98.333	120	1	1	399902	61840	61958	Forward	6.83e-54	205	TTTACATATATAAAAATATATATCGTTT	18
27240	SMRU2485	Thailand	15A	human	nasopharynx	98.333	120	1	1	400011	63	181	Reverse	6.86e-54	205	TTTACATATATAAAAATATATATCGTTT	18
27241	SMRU2499	Thailand	15A	human	nasopharynx	98.333	120	1	1	400153	17207	17325	Forward	7.06e-54	205	TTTACATATATAAAAATATATATCGTTT	18
27242	SMRU2508	Thailand	15A	human	nasopharynx	98.333	120	1	1	400334	63216	63334	Forward	6.99e-54	205	TTTACATATATAAAAATATATATCGTTT	18
27243	SMRU2551	Thailand	15A	human	nasopharynx	98.333	120	1	1	400480	63468	63586	Forward	6.99e-54	205	TTTACATATATAAAAATATATATCGTTT	18
27244	SMRU2570	Thailand	15A	human	nasopharynx	98.333	120	1	1	400581	63	181	Reverse	6.98e-54	205	TTTACATATATAAAAATATATATCGTTT	18
27245	SMRU2572	Thailand	15A	human	nasopharynx	98.333	120	1	1	400821	31609	31727	Forward	7.06e-54	205	TTTACATATATAAAAATATATATCGTTT	18
27246	SMRU2586	Thailand	15A	human	nasopharynx	98.333	120	1	1	400928	49645	49763	Forward	6.98e-54	205	TTTACATATATAAAAATATATATCGTTT	18
27247	SMRU2632	Thailand	15A	human	nasopharynx	98.333	120	1	1	401092	27330	27448	Forward	6.98e-54	205	TTTACATATATAAAAATATATATCGTTT	18
27248	SMRU2667	Thailand	15A	human	nasopharynx	98.333	120	1	1	401274	112197	112315	Forward	7.07e-54	205	TTTACATATATAAAAATATATATCGTTT	18
27249	SMRU2684	Thailand	15A	human	nasopharynx	98.333	120	1	1	401497	49690	49808	Forward	6.97e-54	205	TTTACATATATAAAAATATATATCGTTT	18
27250	SMRU2717	Thailand	15A	human	nasopharynx	98.333	120	1	1	401631	56031	56149	Forward	6.99e-54	205	TTTACATATATAAAAATATATATCGTTT	18
27251	SMRU2721	Thailand	15A	human	nasopharynx	98.333	120	1	1	401755	44593	44711	Forward	6.83e-54	205	TTTACATATATAAAAATATATATCGTTT	18
27252	SMRU2792	Thailand	15A	human	nasopharynx	98.333	120	1	1	402016	26690	26808	Forward	6.81e-54	205	TTTACATATATAAAAATATATATCGTTT	18
27253	SMRU3003	Thailand	15A	human	nasopharynx	98.333	120	1	1	402271	31507	31625	Forward	7.08e-54	205	TTTACATATATAAAAATATATATCGTTT	18
27254	SMRU2872	Thailand	15A	human	nasopharynx	98.333	120	1	1	402348	57922	58040	Forward	6.98e-54	205	TTTACATATATAAAAATATATATCGTTT	18
27255	SMRU3009	Thailand	15A	human	nasopharynx	98.333	120	1	1	402634	62	180	Reverse	7.09e-54	205	TTTACATATATAAAAATATATATCGTTT	18
27256	SMRU2897	Thailand	15A	human	nasopharynx	98.333	120	1	1	402762	17207	17325	Forward	6.86e-54	205	TTTACATATATAAAAATATATATCGTTT	18
27257	SMRU3067	Thailand	15A	human	nasopharynx	98.333	120	1	1	402943	59	177	Reverse	6.84e-54	205	TTTACATATATAAAAATATATATCGTTT	18
27258	SMRU3073	Thailand	15A	human	nasopharynx	98.333	120	1	1	403085	20976	21094	Forward	7.09e-54	205	TTTACATATATAAAAATATATATCGTTT	18
27259	SMRU3086	Thailand	15A	human	nasopharynx	98.333	120	1	1	403156	61	179	Reverse	6.83e-54	205	TTTACATATATAAAAATATATATCGTTT	18
27261	SMRU742	Thailand	15BC	human	nasopharynx	97.608	209	5	0	403584	18033	18241	Forward	6.53e-99	355	TTTGCATATATAAAAATATATATCGTTT	18
27262	SMRU1088	Thailand	15BC	human	nasopharynx	97.608	209	5	0	404038	4917	5125	Forward	6.49e-99	355	TTTGCATATATAAAAATATATATCGTTT	18
27263	SMRU1850	Thailand	15BC	human	nasopharynx	97.608	209	5	0	405172	19340	19548	Forward	7.87e-99	355	TTTGCATATATAAAAATATATATCGTTT	18
27264	SMRU1759	Thailand	15BC	human	nasopharynx	97.608	209	5	0	405963	11660	11868	Reverse	6.42e-99	355	TTTGCATATATAAAAATATATATCGTTT	18
27265	SMRU2851	Thailand	15BC	human	nasopharynx	97.608	209	5	0	406092	53686	53894	Forward	6.45e-99	355	TTTGCATATATAAAAATATATATCGTTT	18
27266	SMRU3084	Thailand	15BC	human	nasopharynx	97.608	209	5	0	406480	18039	18247	Forward	6.42e-99	355	TTTGCATATATAAAAATATATATCGTTT	18
27267	SMRU1582	Thailand	15BC	human	nasopharynx	97.608	209	5	0	406514	51723	51931	Reverse	6.47e-99	355	TTTGCATATATAAAAATATATATCGTTT	18
27268	SMRU2042	Thailand	15BC	human	nasopharynx	97.608	209	5	0	406752	53054	53262	Forward	6.26e-99	355	TTTGCATATATAAAAATATATATCGTTT	18
27269	SMRU58	Thailand	15BC	human	nasopharynx	98.565	209	3	0	406978	45304	45512	Reverse	1.2e-101	364	TTTACATATATAAAAATATATATCATTT	18
27270	SMRU120	Thailand	15BC	human	nasopharynx	98.565	209	3	0	407260	2407	2615	Reverse	1.21e-101	364	TTTACATATATAAAAATATATATCATTT	18
27271	SMRU127	Thailand	15BC	human	nasopharynx	98.565	209	3	0	407506	40464	40672	Reverse	1.23e-101	364	TTTACATATATAAAAATATATATCATTT	18
27272	SMRU166	Thailand	15BC	human	nasopharynx	98.565	209	3	0	407640	2212	2420	Reverse	1.2e-101	364	TTTACATATATAAAAATATATATCATTT	18
27273	SMRU211	Thailand	15BC	human	nasopharynx	98.565	209	3	0	408108	61954	62162	Reverse	1.21e-101	364	TTTACATATATAAAAATATATATCATTT	18
27274	SMRU365	Thailand	15BC	human	nasopharynx	98.565	209	3	0	408164	2888	3096	Reverse	1.2e-101	364	TTTACATATATAAAAATATATATCATTT	18
27276	SMRU425	Thailand	15BC	human	nasopharynx	98.565	209	3	0	408836	64347	64555	Reverse	1.21e-101	364	TTTACATATATAAAAATATATATCATTT	18
27277	SMRU450	Thailand	15BC	human	nasopharynx	98.565	209	3	0	409144	18385	18593	Forward	1.2e-101	364	TTTACATATATAAAAATATATATCATTT	18
27278	SMRU3101	Thailand	15BC	human	nasopharynx	98.565	209	3	0	409361	154321	154529	Reverse	1.22e-101	364	TTTACATATATAAAAATATATATCATTT	18
27279	SMRU664	Thailand	15BC	human	nasopharynx	98.565	209	3	0	409532	52594	52802	Forward	1.24e-101	364	TTTACATATATAAAAATATATATCATTT	18
27280	SMRU752	Thailand	15BC	human	nasopharynx	98.565	209	3	0	409763	52600	52808	Forward	1.23e-101	364	TTTACATATATAAAAATATATATCATTT	18
27281	SMRU926	Thailand	15BC	human	nasopharynx	98.565	209	3	0	409855	13005	13213	Reverse	1.23e-101	364	TTTACATATATAAAAATATATATCATTT	18
27282	SMRU1085	Thailand	15BC	human	nasopharynx	98.565	209	3	0	410161	8150	8358	Reverse	1.2e-101	364	TTTACATATATAAAAATATATATCATTT	18
27283	SMRU1112	Thailand	15BC	human	nasopharynx	98.565	209	3	0	410375	40574	40782	Forward	1.2e-101	364	TTTACATATATAAAAATATATATCATTT	18
27284	SMRU1137	Thailand	15BC	human	nasopharynx	98.565	209	3	0	410657	29983	30191	Forward	1.2e-101	364	TTTACATATATAAAAATATATATCATTT	18
27285	SMRU1143	Thailand	15BC	human	nasopharynx	98.565	209	3	0	410883	22809	23017	Forward	1.2e-101	364	TTTACATATATAAAAATATATATCATTT	18
27286	SMRU1212	Thailand	15BC	human	nasopharynx	98.565	209	3	0	411212	50067	50275	Reverse	1.2e-101	364	TTTACATATATAAAAATATATATCATTT	18
27287	SMRU1309	Thailand	15BC	human	nasopharynx	98.565	209	3	0	411303	61645	61853	Reverse	1.2e-101	364	TTTACATATATAAAAATATATATCATTT	18
27288	SMRU1323	Thailand	15BC	human	nasopharynx	98.565	209	3	0	411520	11659	11867	Reverse	1.2e-101	364	TTTACATATATAAAAATATATATCATTT	18
27289	SMRU1424	Thailand	15BC	human	nasopharynx	98.565	209	3	0	411759	322	530	Reverse	1.2e-101	364	TTTACATATATAAAAATATATATCATTT	18
27290	SMRU1435	Thailand	15BC	human	nasopharynx	98.565	209	3	0	411996	50067	50275	Reverse	1.2e-101	364	TTTACATATATAAAAATATATATCATTT	18
27291	SMRU1442	Thailand	15BC	human	nasopharynx	98.565	209	3	0	412196	50067	50275	Reverse	1.2e-101	364	TTTACATATATAAAAATATATATCATTT	18
27293	SMRU1475	Thailand	15BC	human	nasopharynx	98.565	209	3	0	412736	41788	41996	Reverse	1.24e-101	364	TTTACATATATAAAAATATATATCATTT	18
27294	SMRU1489	Thailand	15BC	human	nasopharynx	98.565	209	3	0	412983	12178	12386	Forward	1.21e-101	364	TTTACATATATAAAAATATATATCATTT	18
27295	SMRU1496	Thailand	15BC	human	nasopharynx	98.565	209	3	0	413214	30157	30365	Forward	1.2e-101	364	TTTACATATATAAAAATATATATCATTT	18
27296	SMRU1535	Thailand	15BC	human	nasopharynx	98.565	209	3	0	413467	50022	50230	Reverse	1.21e-101	364	TTTACATATATAAAAATATATATCATTT	18
27297	SMRU1624	Thailand	15BC	human	nasopharynx	98.565	209	3	0	413802	53135	53343	Reverse	1.21e-101	364	TTTACATATATAAAAATATATATCATTT	18
27298	SMRU1636	Thailand	15BC	human	nasopharynx	98.565	209	3	0	413970	50067	50275	Reverse	1.2e-101	364	TTTACATATATAAAAATATATATCATTT	18
27299	SMRU1646	Thailand	15BC	human	nasopharynx	98.565	209	3	0	414186	53837	54045	Forward	1.2e-101	364	TTTACATATATAAAAATATATATCATTT	18
27300	SMRU1693	Thailand	15BC	human	nasopharynx	97.608	209	5	0	414417	53479	53687	Reverse	6.49e-99	355	TTTGCATATATAAAAATATATATCGTTT	18
27302	SMRU1742	Thailand	15BC	human	nasopharynx	98.565	209	3	0	414784	45368	45576	Reverse	1.22e-101	364	TTTACATATATAAAAATATATATCATTT	18
27304	SMRU1798	Thailand	15BC	human	nasopharynx	98.565	209	3	0	415158	64370	64578	Reverse	1.2e-101	364	TTTACATATATAAAAATATATATCATTT	18
27305	SMRU1822	Thailand	15BC	human	nasopharynx	98.565	209	3	0	415417	11707	11915	Reverse	1.2e-101	364	TTTACATATATAAAAATATATATCATTT	18
27306	SMRU1867	Thailand	15BC	human	nasopharynx	98.565	209	3	0	415604	45440	45648	Reverse	1.22e-101	364	TTTACATATATAAAAATATATATCATTT	18
27307	SMRU1999	Thailand	15BC	human	nasopharynx	98.565	209	3	0	415879	53083	53291	Reverse	1.24e-101	364	TTTACATATATAAAAATATATATCATTT	18
27308	SMRU2858	Thailand	15BC	human	nasopharynx	98.565	209	3	0	416166	57012	57220	Reverse	1.22e-101	364	TTTACATATATAAAAATATATATCATTT	18
27309	SMRU1988	Thailand	15BC	human	nasopharynx	98.565	209	3	0	416223	154322	154530	Reverse	1.21e-101	364	TTTACATATATAAAAATATATATCATTT	18
27310	SMRU2081	Thailand	15BC	human	nasopharynx	97.608	209	5	0	416424	56494	56702	Reverse	6.38e-99	355	TTTGCATATATAAAAATATATATCGTTT	18
27311	SMRU2101	Thailand	15BC	human	nasopharynx	98.565	209	3	0	416783	50022	50230	Reverse	1.2e-101	364	TTTACATATATAAAAATATATATCATTT	18
27312	SMRU2295	Thailand	15BC	human	nasopharynx	98.565	209	3	0	416923	61684	61892	Reverse	1.19e-101	364	TTTACATATATAAAAATATATATCATTT	18
27313	SMRU2300	Thailand	15BC	human	nasopharynx	98.565	209	3	0	417234	56742	56950	Reverse	1.22e-101	364	TTTACATATATAAAAATATATATCATTT	18
27314	SMRU2301	Thailand	15BC	human	nasopharynx	97.608	209	5	0	417389	6326	6534	Forward	6.34e-99	355	TTTGCATATATAAAAATATATATCGTTT	18
27315	SMRU2312	Thailand	15BC	human	nasopharynx	98.565	209	3	0	417572	17098	17306	Forward	1.2e-101	364	TTTACATATATAAAAATATATATCATTT	18
27316	SMRU2400	Thailand	15BC	human	nasopharynx	98.565	209	3	0	417841	33994	34202	Reverse	1.2e-101	364	TTTACATATATAAAAATATATATCATTT	18
27317	SMRU2403	Thailand	15BC	human	nasopharynx	98.565	209	3	0	418265	53069	53277	Forward	1.23e-101	364	TTTACATATATAAAAATATATATCATTT	18
27318	SMRU2457	Thailand	15BC	human	nasopharynx	98.565	209	3	0	418291	45233	45441	Reverse	1.23e-101	364	TTTACATATATAAAAATATATATCATTT	18
27319	SMRU2534	Thailand	15BC	human	nasopharynx	98.565	209	3	0	418569	51200	51408	Reverse	1.2e-101	364	TTTACATATATAAAAATATATATCATTT	18
27320	SMRU2577	Thailand	15BC	human	nasopharynx	98.565	209	3	0	418773	16307	16515	Reverse	1.21e-101	364	TTTACATATATAAAAATATATATCATTT	18
27321	SMRU2607	Thailand	15BC	human	nasopharynx	98.565	209	3	0	418960	61600	61808	Reverse	1.2e-101	364	TTTACATATATAAAAATATATATCATTT	18
27322	SMRU2608	Thailand	15BC	human	nasopharynx	98.565	209	3	0	419173	45233	45441	Reverse	1.2e-101	364	TTTACATATATAAAAATATATATCATTT	18
27323	SMRU2634	Thailand	15BC	human	nasopharynx	98.565	209	3	0	419462	50022	50230	Reverse	1.2e-101	364	TTTACATATATAAAAATATATATCATTT	18
27324	SMRU2649	Thailand	15BC	human	nasopharynx	98.565	209	3	0	419661	52542	52750	Forward	1.22e-101	364	TTTACATATATAAAAATATATATCATTT	18
27325	SMRU2651	Thailand	15BC	human	nasopharynx	98.565	209	3	0	419898	50067	50275	Reverse	1.2e-101	364	TTTACATATATAAAAATATATATCATTT	18
27326	SMRU2672	Thailand	15BC	human	nasopharynx	98.565	209	3	0	420168	50067	50275	Reverse	1.2e-101	364	TTTACATATATAAAAATATATATCATTT	18
27327	SMRU2730	Thailand	15BC	human	nasopharynx	98.565	209	3	0	420415	8727	8935	Forward	1.2e-101	364	TTTACATATATAAAAATATATATCATTT	18
27328	SMRU2747	Thailand	15BC	human	nasopharynx	98.565	209	3	0	420581	50022	50230	Reverse	1.22e-101	364	TTTACATATATAAAAATATATATCATTT	18
27329	SMRU2790	Thailand	15BC	human	nasopharynx	97.608	209	5	0	420795	41878	42086	Reverse	6.38e-99	355	TTTGCATATATAAAAATATATATCGTTT	18
27330	SMRU3157	Thailand	15BC	human	nasopharynx	98.565	209	3	0	421040	53763	53971	Forward	1.24e-101	364	TTTACATATATAAAAATATATATCATTT	18
27332	SMRU2842	Thailand	15BC	human	nasopharynx	98.565	209	3	0	421521	64479	64687	Reverse	1.2e-101	364	TTTACATATATAAAAATATATATCATTT	18
27333	SMRU2854	Thailand	15BC	human	nasopharynx	97.608	209	5	0	421782	11664	11872	Reverse	6.41e-99	355	TTTGCATATATAAAAATATATATCGTTT	18
27334	SMRU2861	Thailand	15BC	human	nasopharynx	98.565	209	3	0	422082	53827	54035	Forward	1.2e-101	364	TTTACATATATAAAAATATATATCATTT	18
27335	SMRU2892	Thailand	15BC	human	nasopharynx	98.565	209	3	0	422533	17602	17810	Forward	1.24e-101	364	TTTACATATATAAAAATATATATCATTT	18
27336	SMRU2907	Thailand	15BC	human	nasopharynx	98.565	209	3	0	422551	50111	50319	Reverse	1.21e-101	364	TTTACATATATAAAAATATATATCATTT	18
27338	SMRU2484	Thailand	15BC	human	nasopharynx	97.608	209	5	0	422989	16125	16333	Reverse	6.42e-99	355	TTTGCATATATAAAAATATATATCGTTT	18
27340	SMRU1612	Thailand	15BC	human	nasopharynx	97.608	209	5	0	423458	22188	22396	Reverse	6.38e-99	355	TTTGCATATATAAAAATATATATCGTTT	18
27341	SMRU617	Thailand	15BC	human	nasopharynx	97.608	209	5	0	423730	53992	54200	Forward	6.53e-99	355	TTCGCATATATAAAAATATATATCGTTT	18
27342	SMRU649	Thailand	15BC	human	nasopharynx	98.565	209	3	0	423982	11675	11883	Reverse	1.2e-101	364	TTTACATATATAAAAATATATATCATTT	18
27343	SMRU787	Thailand	15BC	human	nasopharynx	98.565	209	3	0	424207	50022	50230	Reverse	1.2e-101	364	TTTACATATATAAAAATATATATCATTT	18
27344	SMRU1109	Thailand	15BC	human	nasopharynx	98.565	209	3	0	424458	12014	12222	Reverse	1.2e-101	364	TTTACATATATAAAAATATATATCATTT	18
27345	SMRU1127	Thailand	15BC	human	nasopharynx	98.565	209	3	0	424883	3377	3585	Reverse	1.2e-101	364	TTTACATATATAAAAATATATATCATTT	18
27346	SMRU1207	Thailand	15BC	human	nasopharynx	98.565	209	3	0	425108	17098	17306	Forward	1.2e-101	364	TTTACATATATAAAAATATATATCATTT	18
27347	SMRU1221	Thailand	15BC	human	nasopharynx	98.565	209	3	0	425315	26240	26448	Forward	1.22e-101	364	TTTACATATATAAAAATATATATCATTT	18
27348	SMRU1280	Thailand	15BC	human	nasopharynx	98.565	209	3	0	425540	2404	2612	Reverse	1.21e-101	364	TTTACATATATAAAAATATATATCATTT	18
27349	SMRU1565	Thailand	15BC	human	nasopharynx	98.565	209	3	0	425775	17098	17306	Forward	1.2e-101	364	TTTACATATATAAAAATATATATCATTT	18
27350	SMRU1478	Thailand	15BC	human	nasopharynx	98.565	209	3	0	426029	19860	20068	Forward	1.2e-101	364	TTTACATATATAAAAATATATATCATTT	18
27351	SMRU1499	Thailand	15BC	human	nasopharynx	98.565	209	3	0	426183	8613	8821	Reverse	1.21e-101	364	TTTACATATATAAAAATATATATCATTT	18
27352	SMRU1512	Thailand	15BC	human	nasopharynx	98.565	209	3	0	426436	30155	30363	Forward	1.22e-101	364	TTTACATATATAAAAATATATATCATTT	18
27353	SMRU1538	Thailand	15BC	human	nasopharynx	98.565	209	3	0	426701	52904	53112	Reverse	1.2e-101	364	TTTACATATATAAAAATATATATCATTT	18
27354	SMRU1539	Thailand	15BC	human	nasopharynx	98.565	209	3	0	426923	52542	52750	Forward	1.2e-101	364	TTTACATATATAAAAATATATATCATTT	18
27355	SMRU1606	Thailand	15BC	human	nasopharynx	98.565	209	3	0	427171	43351	43559	Reverse	1.2e-101	364	TTTACATATATAAAAATATATATCATTT	18
27356	SMRU1825	Thailand	15BC	human	nasopharynx	98.565	209	3	0	427468	53070	53278	Forward	1.21e-101	364	TTTACATATATAAAAATATATATCATTT	18
27357	SMRU1827	Thailand	15BC	human	nasopharynx	98.565	209	3	0	427575	50338	50546	Reverse	1.2e-101	364	TTTACATATATAAAAATATATATCATTT	18
27358	SMRU2150	Thailand	15BC	human	nasopharynx	98.565	209	3	0	427886	62047	62255	Reverse	1.2e-101	364	TTTACATATATAAAAATATATATCATTT	18
27359	SMRU1998	Thailand	15BC	human	nasopharynx	98.565	209	3	0	427951	11875	12083	Reverse	1.24e-101	364	TTTACATATATAAAAATATATATCATTT	18
27360	SMRU1945	Thailand	15BC	human	nasopharynx	98.565	209	3	0	428154	24072	24280	Forward	1.2e-101	364	TTTACATATATAAAAATATATATCATTT	18
27361	SMRU2132	Thailand	15BC	human	nasopharynx	98.565	209	3	0	428411	53831	54039	Forward	1.22e-101	364	TTTACATATATAAAAATATATATCATTT	18
27362	SMRU1957	Thailand	15BC	human	nasopharynx	98.565	209	3	0	428591	61865	62073	Reverse	1.27e-101	364	TTTACATATATAAAAATATATATCATTT	18
27363	SMRU2060	Thailand	15BC	human	nasopharynx	98.565	209	3	0	428834	52905	53113	Reverse	1.22e-101	364	TTTACATATATAAAAATATATATCATTT	18
27364	SMRU2129	Thailand	15BC	human	nasopharynx	98.565	209	3	0	428991	53041	53249	Reverse	1.2e-101	364	TTTACATATATAAAAATATATATCATTT	18
27365	SMRU2181	Thailand	15BC	human	nasopharynx	98.565	209	3	0	429283	69616	69824	Forward	1.2e-101	364	TTTACATATATAAAAATATATATCATTT	18
27366	SMRU2204	Thailand	15BC	human	nasopharynx	98.565	209	3	0	429512	18385	18593	Forward	1.21e-101	364	TTTACATATATAAAAATATATATCATTT	18
27368	SMRU2397	Thailand	15BC	human	nasopharynx	98.565	209	3	0	429892	61600	61808	Reverse	1.2e-101	364	TTTACATATATAAAAATATATATCATTT	18
27369	SMRU2432	Thailand	15BC	human	nasopharynx	98.565	209	3	0	430038	53831	54039	Forward	1.2e-101	364	TTTACATATATAAAAATATATATCATTT	18
27370	SMRU2476	Thailand	15BC	human	nasopharynx	98.565	209	3	0	430255	49649	49857	Forward	1.2e-101	364	TTTACATATATAAAAATATATATCATTT	18
27372	SMRU2509	Thailand	15BC	human	nasopharynx	97.608	209	5	0	430706	65449	65657	Reverse	6.4e-99	355	TTTGCATATATAAAAATATATATCGTTT	18
27373	SMRU2571	Thailand	15BC	human	nasopharynx	98.565	209	3	0	430913	89183	89391	Reverse	1.23e-101	364	TTTACATATATAAAAATATATATCATTT	18
27374	SMRU3005	Thailand	15BC	human	nasopharynx	98.565	209	3	0	431242	12184	12392	Forward	1.19e-101	364	TTTACATATATAAAAATATATATCATTT	18
27375	SMRU2971	Thailand	15BC	human	nasopharynx	98.565	209	3	0	431450	17094	17302	Forward	1.2e-101	364	TTTACATATATAAAAATATATATCATTT	18
27376	SMRU3061	Thailand	15BC	human	nasopharynx	98.565	209	3	0	431627	18385	18593	Forward	1.2e-101	364	TTTACATATATAAAAATATATATCATTT	18
27377	SMRU3134	Thailand	15BC	human	nasopharynx	98.565	209	3	0	431783	28255	28463	Reverse	1.2e-101	364	TTTACATATATAAAAATATATATCATTT	18
27426	SMRU499	Thailand	18A	human	nasopharynx	97.608	209	5	0	441703	20810	21018	Forward	6.11e-99	355	TTTGCATATATAAAAATATATATCGTTT	18
27427	SMRU669	Thailand	18A	human	nasopharynx	97.608	209	5	0	441861	12019	12227	Reverse	6.4e-99	355	TTTGCATATATAAAAATATATATCGTTT	18
27429	SMRU2613	Thailand	18A	human	nasopharynx	97.608	209	5	0	442265	20776	20984	Forward	6.1e-99	355	TTTGCATATATAAAAATATATATCGTTT	18
27431	SMRU580	Thailand	18C	human	nasopharynx	97.608	209	5	0	442611	29758	29966	Forward	6.28e-99	355	TTTGCATATATAAAAATATATATCGTTT	18
27432	SMRU581	Thailand	18C	human	nasopharynx	97.608	209	5	0	442796	15328	15536	Reverse	6.25e-99	355	TTTGCATATATAAAAATATATATCGTTT	18
27433	SMRU653	Thailand	18C	human	nasopharynx	97.608	209	5	0	443064	49441	49649	Reverse	6.25e-99	355	TTTGCATATATAAAAATATATATCGTTT	18
27434	SMRU654	Thailand	18C	human	nasopharynx	97.608	209	5	0	443233	17196	17404	Forward	6.29e-99	355	TTTGCATATATAAAAATATATATCGTTT	18
27435	SMRU724	Thailand	18C	human	nasopharynx	99.522	209	1	0	443470	23033	23241	Forward	2.39e-104	373	TTTACATATATAAATATATATATCGTTT	18
27436	SMRU876	Thailand	18C	human	nasopharynx	97.608	209	5	0	443777	2010	2218	Forward	6.23e-99	355	TTTGCATATATAAAAATATATATCGTTT	18
27437	SMRU759	Thailand	18C	human	nasopharynx	97.608	209	5	0	443842	58543	58751	Reverse	6.32e-99	355	TTTGCATATATAAAAATATATATCGTTT	18
27438	SMRU795	Thailand	18C	human	nasopharynx	97.608	209	5	0	444049	17198	17406	Forward	6.39e-99	355	TTTGCATATATAAAAATATATATCGTTT	18
27439	SMRU915	Thailand	18C	human	nasopharynx	97.608	209	5	0	444300	31063	31271	Forward	6.24e-99	355	TTTGCATATATAAAAATATATATCGTTT	18
27440	SMRU1014	Thailand	18C	human	nasopharynx	97.608	209	5	0	444571	36292	36500	Reverse	6.3e-99	355	TTTGCATATATAAAAATATATATCGTTT	18
27441	SMRU1115	Thailand	18C	human	nasopharynx	97.608	209	5	0	444722	49967	50175	Reverse	6.2e-99	355	TTTGCATATATAAAAATATATATCGTTT	18
27442	SMRU1165	Thailand	18C	human	nasopharynx	97.608	209	5	0	444932	39305	39513	Reverse	6.21e-99	355	TTTGCATATATAAAAATATATATCGTTT	18
27443	SMRU1229	Thailand	18C	human	nasopharynx	97.608	209	5	0	445080	31063	31271	Forward	6.24e-99	355	TTTGCATATATAAAAATATATATCGTTT	18
27444	SMRU1308	Thailand	18C	human	nasopharynx	97.608	209	5	0	445282	58446	58654	Reverse	6.27e-99	355	TTTGCATATATAAAAATATATATCGTTT	18
27445	SMRU1314	Thailand	18C	human	nasopharynx	97.608	209	5	0	445433	48255	48463	Reverse	6.22e-99	355	TTTGCATATATAAAAATATATATCGTTT	18
27446	SMRU1330	Thailand	18C	human	nasopharynx	97.608	209	5	0	445743	17530	17738	Forward	6.26e-99	355	TTTGCATATATAAAAATATATATCGTTT	18
27447	SMRU1580	Thailand	18C	human	nasopharynx	97.608	209	5	0	445986	2378	2586	Reverse	6.2e-99	355	TTTGCATATATAAAAATATATATCGTTT	18
27448	SMRU1729	Thailand	18C	human	nasopharynx	97.608	209	5	0	446083	31086	31294	Forward	6.2e-99	355	TTTGCATATATAAAAATATATATCGTTT	18
27449	SMRU2137	Thailand	18C	human	nasopharynx	97.608	209	5	0	446280	58446	58654	Reverse	6.23e-99	355	TTTGCATATATAAAAATATATATCGTTT	18
27450	SMRU2131	Thailand	18C	human	nasopharynx	97.608	209	5	0	446450	11664	11872	Reverse	6.32e-99	355	TTTGCATATATAAAAATATATATCGTTT	18
27451	SMRU2140	Thailand	18C	human	nasopharynx	97.608	209	5	0	446592	49969	50177	Reverse	6.72e-99	355	TTTGCATATATAAAAATATATATCGTTT	18
27452	SMRU2232	Thailand	18C	human	nasopharynx	97.608	209	5	0	446847	12186	12394	Forward	6.41e-99	355	TTTGCATATATAAAAATATATATCGTTT	18
27453	SMRU2265	Thailand	18C	human	nasopharynx	97.608	209	5	0	447056	48239	48447	Reverse	6.22e-99	355	TTTGCATATATAAAAATATATATCGTTT	18
27454	SMRU2357	Thailand	18C	human	nasopharynx	97.608	209	5	0	447325	37522	37730	Reverse	6.31e-99	355	TTTGCATATATAAAAATATATATCGTTT	18
27455	SMRU2377	Thailand	18C	human	nasopharynx	97.608	209	5	0	447492	421	629	Forward	6.25e-99	355	TTTGCATATATAAAAATATATATCGTTT	18
27456	SMRU2472	Thailand	18C	human	nasopharynx	97.608	209	5	0	447708	12169	12377	Forward	6.22e-99	355	TTTGCATATATAAAAATATATATCGTTT	18
27457	SMRU722	Thailand	18F	human	nasopharynx	99.522	209	1	0	447911	26080	26288	Forward	2.39e-104	373	TTTACATATATAAATATATATATCGTTT	18
27458	SMRU983	Thailand	18F	human	nasopharynx	99.522	209	1	0	448152	58544	58752	Reverse	2.39e-104	373	TTTACATATATAAATATATATATCGTTT	18
27459	SMRU2463	Thailand	18F	human	nasopharynx	99.522	209	1	0	448198	58535	58743	Reverse	2.44e-104	373	TTTACATATATAAATATATATATCGTTT	18
27460	SMRU114	Thailand	19A	human	nasopharynx	98.086	209	4	0	448516	31799	32007	Forward	1.5e-100	360	TTTGCATATATAAAAATATATATCGTTT	18
27461	SMRU233	Thailand	19A	human	nasopharynx	98.086	209	4	0	448638	29964	30172	Forward	1.49e-100	360	TTTGCATATATAAAAATATATATCGTTT	18
27463	SMRU711	Thailand	19A	human	nasopharynx	98.086	209	4	0	449210	31803	32011	Forward	1.5e-100	360	TTTGCATATATAAAAATATATATCGTTT	18
27464	SMRU818	Thailand	19A	human	nasopharynx	97.156	211	4	1	449418	31957	32167	Forward	7.66e-98	352	TTTGCATATATAAAAATATATATATCGTTT	20
27465	SMRU1467	Thailand	19A	human	nasopharynx	97.156	211	4	1	449693	19556	19766	Forward	7.61e-98	352	TTTGCATATATAAAAATATATATATCGTTT	20
27466	SMRU2063	Thailand	19A	human	nasopharynx	98.086	209	4	0	449760	57613	57821	Reverse	1.51e-100	360	TTTGCATATATAAAAATATATATCGTTT	18
27467	SMRU2100	Thailand	19A	human	nasopharynx	98.086	209	4	0	449982	57812	58020	Reverse	1.48e-100	360	TTTGCATATATAAAAATATATATCGTTT	18
27468	SMRU2865	Thailand	19A	human	nasopharynx	97.156	211	4	1	450159	30580	30790	Forward	7.64e-98	352	TTTGCATATATAAAAATATATATATCGTTT	20
27469	SMRU42	Thailand	19A	human	nasopharynx	98.086	209	4	0	450413	29962	30170	Forward	1.51e-100	360	TTTGCATATATAAAAATATATATCGTTT	18
27471	SMRU105	Thailand	19A	human	nasopharynx	98.086	209	4	0	451585	57617	57825	Reverse	1.51e-100	360	TTTGCATATATAAAAATATATATCGTTT	18
27472	SMRU187	Thailand	19A	human	nasopharynx	98.086	209	4	0	451882	31798	32006	Forward	1.51e-100	360	TTTGCATATATAAAAATATATATCGTTT	18
27473	SMRU203	Thailand	19A	human	nasopharynx	98.086	209	4	0	452067	55615	55823	Reverse	1.51e-100	360	TTTGCATATATAAAAATATATATCGTTT	18
27474	SMRU495	Thailand	19A	human	nasopharynx	98.086	209	4	0	452271	57613	57821	Reverse	1.48e-100	360	TTTGCATATATAAAAATATATATCGTTT	18
27475	SMRU3104	Thailand	19A	human	nasopharynx	98.086	209	4	0	452415	31910	32118	Forward	1.49e-100	360	TTTGCATATATAAAAATATATATCGTTT	18
27476	SMRU807	Thailand	19A	human	nasopharynx	98.086	209	4	0	452639	53661	53869	Reverse	1.51e-100	360	TTTGCATATATAAAAATATATATCGTTT	18
27477	SMRU866	Thailand	19A	human	nasopharynx	98.086	209	4	0	452944	19444	19652	Forward	1.49e-100	360	TTTGCATATATAAAAATATATATCGTTT	18
27478	SMRU920	Thailand	19A	human	nasopharynx	98.086	209	4	0	452984	28600	28808	Forward	1.49e-100	360	TTTGCATATATAAAAATATATATCGTTT	18
27479	SMRU1025	Thailand	19A	human	nasopharynx	98.086	209	4	0	453364	17373	17581	Forward	1.47e-100	360	TTTGCATATATAAAAATATATATCGTTT	18
27480	SMRU1116	Thailand	19A	human	nasopharynx	98.086	209	4	0	453580	17564	17772	Forward	1.49e-100	360	TTTGCATATATAAAAATATATATCGTTT	18
27481	SMRU1186	Thailand	19A	human	nasopharynx	98.086	209	4	0	453785	29973	30181	Forward	1.51e-100	360	TTTGCATATATAAAAATATATATCGTTT	18
27482	SMRU1277	Thailand	19A	human	nasopharynx	98.086	209	4	0	453812	31912	32120	Forward	1.51e-100	360	TTTGCATATATAAAAATATATATCGTTT	18
27484	SMRU1558	Thailand	19A	human	nasopharynx	97.156	211	4	1	454160	25236	25446	Reverse	7.67e-98	352	TTTGCATATATAAAAATATATATATCGTTT	20
27485	SMRU1560	Thailand	19A	human	nasopharynx	98.086	209	4	0	454390	7391	7599	Forward	1.51e-100	360	TTTGCATATATAAAAATATATATCGTTT	18
27486	SMRU1601	Thailand	19A	human	nasopharynx	98.086	209	4	0	454649	19157	19365	Reverse	1.49e-100	360	TTTGCATATATAAAAATATATATCGTTT	18
27487	SMRU1629	Thailand	19A	human	nasopharynx	98.086	209	4	0	454788	43807	44015	Reverse	1.49e-100	360	TTTGCATATATAAAAATATATATCGTTT	18
27488	SMRU1652	Thailand	19A	human	nasopharynx	98.086	209	4	0	454946	66843	67051	Reverse	1.49e-100	360	TTTGCATATATAAAAATATATATCGTTT	18
27489	SMRU1664	Thailand	19A	human	nasopharynx	97.156	211	4	1	455163	25238	25448	Reverse	7.78e-98	352	TTTGCATATATAAAAATATATATATCGTTT	20
27490	SMRU1691	Thailand	19A	human	nasopharynx	98.086	209	4	0	455285	40470	40678	Reverse	1.47e-100	360	TTTGCATATATAAAAATATATATCGTTT	18
27492	SMRU1699	Thailand	19A	human	nasopharynx	98.086	209	4	0	456065	31812	32020	Forward	1.52e-100	360	TTTGCATATATAAAAATATATATCGTTT	18
27493	SMRU1718	Thailand	19A	human	nasopharynx	98.086	209	4	0	456243	18239	18447	Forward	1.49e-100	360	TTTGCATATATAAAAATATATATCGTTT	18
27494	SMRU1745	Thailand	19A	human	nasopharynx	97.156	211	4	1	456475	25240	25450	Reverse	7.66e-98	352	TTTGCATATATAAAAATATATATATCGTTT	20
27495	SMRU1757	Thailand	19A	human	nasopharynx	98.086	209	4	0	456650	16207	16415	Reverse	1.51e-100	360	TTTGCATATATAAAAATATATATCGTTT	18
27496	SMRU1767	Thailand	19A	human	nasopharynx	98.086	209	4	0	456822	31802	32010	Forward	1.49e-100	360	TTTGCATATATAAAAATATATATCGTTT	18
27497	SMRU1838	Thailand	19A	human	nasopharynx	97.156	211	4	1	456910	31851	32061	Forward	7.68e-98	352	TTTGCATATATAAAAATATATATATCGTTT	20
27498	SMRU1858	Thailand	19A	human	nasopharynx	97.156	211	4	1	838245	15538	15748	Forward	8.97e-98	352	TTTGCATATATAAAAATATATATATCGTTT	20
27499	SMRU3146	Thailand	19A	human	nasopharynx	98.086	209	4	0	457095	19444	19652	Forward	1.46e-100	360	TTTGCATATATAAAAATATATATCGTTT	18
27500	SMRU1872	Thailand	19A	human	nasopharynx	98.086	209	4	0	457247	31802	32010	Forward	1.53e-100	360	TTTGCATATATAAAAATATATATCGTTT	18
27501	SMRU1875	Thailand	19A	human	nasopharynx	98.086	209	4	0	457567	23465	23673	Forward	1.51e-100	360	TTTGCATATATAAAAATATATATCGTTT	18
27502	SMRU2001	Thailand	19A	human	nasopharynx	98.086	209	4	0	457847	23330	23538	Forward	1.48e-100	360	TTTGCATATATAAAAATATATATCGTTT	18
27503	SMRU1909	Thailand	19A	human	nasopharynx	98.086	209	4	0	458019	19444	19652	Forward	1.48e-100	360	TTTGCATATATAAAAATATATATCGTTT	18
27504	SMRU2007	Thailand	19A	human	nasopharynx	98.086	209	4	0	458146	31326	31534	Forward	1.48e-100	360	TTTGCATATATAAAAATATATATCGTTT	18
27505	SMRU2190	Thailand	19A	human	nasopharynx	98.086	209	4	0	458395	28627	28835	Forward	1.49e-100	360	TTTGCATATATAAAAATATATATCGTTT	18
27506	SMRU2194	Thailand	19A	human	nasopharynx	98.086	209	4	0	458469	37587	37795	Reverse	1.48e-100	360	TTTGCATATATAAAAATATATATCGTTT	18
27507	SMRU2198	Thailand	19A	human	nasopharynx	98.086	209	4	0	458664	40598	40806	Reverse	1.48e-100	360	TTTGCATATATAAAAATATATATCGTTT	18
27508	SMRU2297	Thailand	19A	human	nasopharynx	98.086	209	4	0	459002	31798	32006	Forward	1.48e-100	360	TTTGCATATATAAAAATATATATCGTTT	18
27509	SMRU2306	Thailand	19A	human	nasopharynx	98.086	209	4	0	459057	28917	29125	Forward	1.49e-100	360	TTTGCATATATAAAAATATATATCGTTT	18
27510	SMRU2362	Thailand	19A	human	nasopharynx	98.086	209	4	0	459212	12956	13164	Reverse	1.49e-100	360	TTTGCATATATAAAAATATATATCGTTT	18
27511	SMRU2382	Thailand	19A	human	nasopharynx	98.086	209	4	0	459416	66867	67075	Reverse	1.48e-100	360	TTTGCATATATAAAAATATATATCGTTT	18
27512	SMRU2404	Thailand	19A	human	nasopharynx	97.156	211	4	1	459567	25236	25446	Reverse	7.74e-98	352	TTTGCATATATAAAAATATATATATCGTTT	20
27513	SMRU2412	Thailand	19A	human	nasopharynx	98.086	209	4	0	459945	31798	32006	Forward	1.47e-100	360	TTTGCATATATAAAAATATATATCGTTT	18
27514	SMRU2413	Thailand	19A	human	nasopharynx	98.086	209	4	0	460065	12186	12394	Forward	1.49e-100	360	TTTGCATATATAAAAATATATATCGTTT	18
27515	SMRU2444	Thailand	19A	human	nasopharynx	97.156	211	4	1	460289	30007	30217	Forward	7.7e-98	352	TTTGCATATATAAAAATATATATATCGTTT	20
27516	SMRU2465	Thailand	19A	human	nasopharynx	98.086	209	4	0	460419	30500	30708	Forward	1.5e-100	360	TTTGCATATATAAAAATATATATCGTTT	18
27517	SMRU2471	Thailand	19A	human	nasopharynx	98.086	209	4	0	460554	52867	53075	Reverse	1.5e-100	360	TTTGCATATATAAAAATATATATCGTTT	18
27518	SMRU2492	Thailand	19A	human	nasopharynx	97.156	211	4	1	460776	63464	63674	Forward	7.75e-98	352	TTTGCATATATAAAAATATATATATCGTTT	20
27519	SMRU2540	Thailand	19A	human	nasopharynx	97.156	211	4	1	461075	31847	32057	Forward	7.64e-98	352	TTTGCATATATAAAAATATATATATCGTTT	20
27520	SMRU2578	Thailand	19A	human	nasopharynx	97.156	211	4	1	461102	25238	25448	Reverse	7.67e-98	352	TTTGCATATATAAAAATATATATATCGTTT	20
27521	SMRU2712	Thailand	19A	human	nasopharynx	98.086	209	4	0	461271	19444	19652	Forward	1.54e-100	360	TTTGCATATATAAAAATATATATCGTTT	18
27522	SMRU2645	Thailand	19A	human	nasopharynx	97.156	211	4	1	461617	25232	25442	Reverse	7.68e-98	352	TTTGCATATATAAAAATATATATATCGTTT	20
27523	SMRU2834	Thailand	19A	human	nasopharynx	97.044	203	4	1	461789	18284	18486	Forward	1.69e-93	337	TTTGCATATATAAAAATATATATATCGTTT	20
27524	SMRU2845	Thailand	19A	human	nasopharynx	98.086	209	4	0	462002	19509	19717	Forward	1.49e-100	360	TTTGCATATATAAAAATATATATCGTTT	18
27525	SMRU2864	Thailand	19A	human	nasopharynx	97.156	211	4	1	462057	31476	31686	Forward	7.64e-98	352	TTTGCATATATAAAAATATATATATCGTTT	20
27526	SMRU2866	Thailand	19A	human	nasopharynx	97.156	211	4	1	462160	25234	25444	Reverse	7.65e-98	352	TTTGCATATATAAAAATATATATATCGTTT	20
27527	SMRU2925	Thailand	19A	human	nasopharynx	97.156	211	4	1	462457	25234	25444	Reverse	7.68e-98	352	TTTGCATATATAAAAATATATATATCGTTT	20
27528	SMRU2930	Thailand	19A	human	nasopharynx	98.086	209	4	0	462606	53238	53446	Reverse	1.49e-100	360	TTTGCATATATAAAAATATATATCGTTT	18
27529	SMRU2985	Thailand	19A	human	nasopharynx	98.086	209	4	0	462667	20570	20778	Forward	1.49e-100	360	TTTGCATATATAAAAATATATATCGTTT	18
27530	SMRU2995	Thailand	19A	human	nasopharynx	98.086	209	4	0	462871	57814	58022	Reverse	1.48e-100	360	TTTGCATATATAAAAATATATATCGTTT	18
27531	SMRU3088	Thailand	19A	human	nasopharynx	98.086	209	4	0	463083	64043	64251	Forward	1.48e-100	360	TTTGCATATATAAAAATATATATCGTTT	18
27532	SMRU3094	Thailand	19A	human	nasopharynx	98.086	209	4	0	463277	24504	24712	Forward	1.49e-100	360	TTTGCATATATAAAAATATATATCGTTT	18
27533	SMRU1942	Thailand	19A	human	nasopharynx	98.086	209	4	0	463430	40662	40870	Reverse	1.48e-100	360	TTTGCATATATAAAAATATATATCGTTT	18
27534	SMRU2244	Thailand	19A	human	nasopharynx	98.086	209	4	0	463507	37464	37672	Reverse	1.49e-100	360	TTTGCATATATAAAAATATATATCGTTT	18
27535	SMRU2339	Thailand	19A	human	nasopharynx	98.086	209	4	0	463699	31798	32006	Forward	1.48e-100	360	TTTGCATATATAAAAATATATATCGTTT	18
27536	SMRU2518	Thailand	19A	human	nasopharynx	98.086	209	4	0	463860	41827	42035	Reverse	1.57e-100	360	TTTGCATATATAAAAATATATATCGTTT	18
27537	SMRU524	Thailand	19B	human	nasopharynx	99.043	209	2	0	464001	50019	50227	Reverse	3.01e-103	369	TTTACATATATAAAAATATATATCGTTT	18
27538	SMRU19	Thailand	19B	human	nasopharynx	98.086	209	4	0	464293	52708	52916	Reverse	1.46e-100	360	TTTGCATATATAAAAATATATATCGTTT	18
27539	SMRU39	Thailand	19B	human	nasopharynx	99.522	209	1	0	464546	73760	73968	Reverse	2.49e-104	373	TTTACATATATAAAAATATATATCGTTT	18
27541	SMRU80	Thailand	19B	human	nasopharynx	98.104	211	2	1	465061	30037	30247	Forward	1.5e-100	361	TTTACATATATAAATATATATATATCGTTT	20
27542	SMRU3096	Thailand	19B	human	nasopharynx	97.183	213	2	1	465240	18545	18757	Forward	1.82e-99	357	TTTACATATATAAATATATATATATATCGTTT	22
27543	SMRU142	Thailand	19B	human	nasopharynx	99.043	209	2	0	465473	60387	60595	Reverse	2.97e-103	369	TTTACATATATAAAAATATATATCGTTT	18
27544	SMRU3099	Thailand	19B	human	nasopharynx	97.183	213	2	1	465552	30037	30249	Forward	1.82e-99	357	TTTACATATATAAATATATATATATATCGTTT	22
27545	SMRU285	Thailand	19B	human	nasopharynx	99.522	209	1	0	465725	19555	19763	Reverse	2.41e-104	373	TTTACATATATAAAAATATATATCGTTT	18
27546	SMRU3100	Thailand	19B	human	nasopharynx	97.183	213	2	1	465984	30037	30249	Forward	1.82e-99	357	TTTACATATATAAATATATATATATATCGTTT	22
27548	SMRU381	Thailand	19B	human	nasopharynx	97.183	213	2	1	466498	20672	20884	Reverse	1.81e-99	357	TTTACATATATAAATATATATATATATCGTTT	22
27549	SMRU412	Thailand	19B	human	nasopharynx	98.104	211	2	1	466733	41793	42003	Reverse	1.51e-100	361	TTTACATATATAAATATATATATATCGTTT	20
27551	SMRU460	Thailand	19B	human	nasopharynx	99.522	209	1	0	467151	55568	55776	Reverse	2.45e-104	373	TTTACATATATAAAAATATATATCGTTT	18
27552	SMRU561	Thailand	19B	human	nasopharynx	99.522	209	1	0	467446	19059	19267	Forward	2.45e-104	373	TTTACATATATAAAAATATATATCGTTT	18
27553	SMRU627	Thailand	19B	human	nasopharynx	99.522	209	1	0	467525	54849	55057	Reverse	2.45e-104	373	TTTACATATATAAAAATATATATCGTTT	18
27554	SMRU632	Thailand	19B	human	nasopharynx	97.183	213	2	1	467830	54056	54268	Reverse	1.83e-99	357	TTTACATATATAAATATATATATATATCGTTT	22
27555	SMRU633	Thailand	19B	human	nasopharynx	97.183	213	2	1	467978	64438	64650	Reverse	1.84e-99	357	TTTACATATATAAATATATATATATATCGTTT	22
27556	SMRU898	Thailand	19B	human	nasopharynx	99.522	209	1	0	468208	19063	19271	Forward	2.45e-104	373	TTTACATATATAAAAATATATATCGTTT	18
27557	SMRU719	Thailand	19B	human	nasopharynx	99.522	209	1	0	468292	54795	55003	Reverse	2.44e-104	373	TTTACATATATAAAAATATATATCGTTT	18
27558	SMRU808	Thailand	19B	human	nasopharynx	96.954	197	2	1	468612	1	197	Forward	8.89e-91	328	TTTACATATATAAATATATATATATATCGTTT	22
27559	SMRU959	Thailand	19B	human	nasopharynx	99.043	209	2	0	468872	30935	31143	Forward	2.96e-103	369	TTTACATATATAAAAATATATATCGTTT	18
27560	SMRU1093	Thailand	19B	human	nasopharynx	99.043	209	2	0	469136	27763	27971	Forward	2.98e-103	369	TTTACATATATAAAAATATATATCGTTT	18
27561	SMRU1128	Thailand	19B	human	nasopharynx	99.522	209	1	0	469420	73756	73964	Reverse	2.49e-104	373	TTTACATATATAAAAATATATATCGTTT	18
27562	SMRU1301	Thailand	19B	human	nasopharynx	99.043	209	2	0	469657	32680	32888	Forward	2.97e-103	369	TTTACATATATAAAAATATATATCGTTT	18
27563	SMRU1885	Thailand	19B	human	nasopharynx	97.183	213	2	1	469933	41972	42184	Reverse	1.83e-99	357	TTTACATATATAAATATATATATATATCGTTT	22
27564	SMRU2099	Thailand	19B	human	nasopharynx	99.482	193	1	0	470051	1	193	Reverse	1.22e-95	344	TTTACATATATAAAAATATATATCGTTT	18
27565	SMRU2166	Thailand	19B	human	nasopharynx	97.183	213	2	1	470414	28737	28949	Forward	1.79e-99	357	TTTACATATATAAATATATATATATATCGTTT	22
27566	SMRU2231	Thailand	19B	human	nasopharynx	97.183	213	2	1	470624	18541	18753	Forward	1.82e-99	357	TTTACATATATAAATATATATATATATCGTTT	22
27567	SMRU2264	Thailand	19B	human	nasopharynx	97.183	213	2	1	470763	30031	30243	Forward	1.77e-99	357	TTTACATATATAAATATATATATATATCGTTT	22
27568	SMRU2813	Thailand	19B	human	nasopharynx	97.183	213	2	1	470945	30033	30245	Forward	1.82e-99	357	TTTACATATATAAATATATATATATATCGTTT	22
27569	SMRU3050	Thailand	19B	human	nasopharynx	97.183	213	2	1	471122	12214	12426	Forward	1.82e-99	357	TTTACATATATAAATATATATATATATCGTTT	22
27570	SMRU517	Thailand	19F	human	nasopharynx	98.086	209	4	0	471323	19843	20051	Forward	1.51e-100	360	TTTGCATATATAAAAATATATATCGTTT	18
27571	SMRU95	Thailand	19F	human	nasopharynx	100	209	0	0	471546	58403	58611	Reverse	5.54e-106	378	TTTACATATATAAATATATATATCGTTT	18
27572	SMRU2948	Thailand	19F	human	nasopharynx	100	209	0	0	471723	8856	9064	Forward	5.56e-106	378	TTTACATATATAAATATATATATCGTTT	18
27573	SMRU1284	Thailand	19F	human	nasopharynx	100	209	0	0	471946	34700	34908	Reverse	5.51e-106	378	TTTACATATATAAATATATATATCGTTT	18
27574	SMRU88	Thailand	19F	human	nasopharynx	100	170	0	0	472335	8852	9021	Forward	8.18e-85	307	TTTACATATATAAATATATATATCGTTT	18
27575	SMRU103	Thailand	19F	human	nasopharynx	100	209	0	0	472470	55332	55540	Reverse	5.52e-106	378	TTTACATATATAAATATATATATCGTTT	18
27576	SMRU259	Thailand	19F	human	nasopharynx	100	209	0	0	472670	58405	58613	Reverse	5.55e-106	378	TTTACATATATAAATATATATATCGTTT	18
27577	SMRU363	Thailand	19F	human	nasopharynx	100	209	0	0	472955	8028	8236	Forward	5.55e-106	378	TTTACATATATAAATATATATATCGTTT	18
27578	SMRU382	Thailand	19F	human	nasopharynx	100	209	0	0	473254	4856	5064	Forward	5.5e-106	378	TTTACATATATAAATATATATATCGTTT	18
27580	SMRU683	Thailand	19F	human	nasopharynx	100	209	0	0	474962	58374	58582	Reverse	5.54e-106	378	TTTACATATATAAATATATATATCGTTT	18
27581	SMRU714	Thailand	19F	human	nasopharynx	100	209	0	0	475235	54529	54737	Reverse	5.4e-106	378	TTTACATATATAAATATATATATCGTTT	18
27582	SMRU739	Thailand	19F	human	nasopharynx	100	209	0	0	475448	11675	11883	Reverse	5.55e-106	378	TTTACATATATAAATATATATATCGTTT	18
27583	SMRU743	Thailand	19F	human	nasopharynx	100	209	0	0	475685	58401	58609	Reverse	5.6e-106	378	TTTACATATATAAATATATATATCGTTT	18
27584	SMRU859	Thailand	19F	human	nasopharynx	100	209	0	0	475900	8852	9060	Forward	5.41e-106	378	TTTACATATATAAATATATATATCGTTT	18
27585	SMRU839	Thailand	19F	human	nasopharynx	100	209	0	0	476043	58403	58611	Reverse	5.43e-106	378	TTTACATATATAAATATATATATCGTTT	18
27586	SMRU826	Thailand	19F	human	nasopharynx	100	209	0	0	476359	16266	16474	Reverse	5.63e-106	378	TTTACATATATAAATATATATATCGTTT	18
27587	SMRU838	Thailand	19F	human	nasopharynx	100	209	0	0	476563	54876	55084	Reverse	5.6e-106	378	TTTACATATATAAATATATATATCGTTT	18
27588	SMRU854	Thailand	19F	human	nasopharynx	100	209	0	0	476770	8850	9058	Forward	5.54e-106	378	TTTACATATATAAATATATATATCGTTT	18
27589	SMRU853	Thailand	19F	human	nasopharynx	100	209	0	0	476983	8850	9058	Forward	5.42e-106	378	TTTACATATATAAATATATATATCGTTT	18
27590	SMRU863	Thailand	19F	human	nasopharynx	100	209	0	0	477214	8852	9060	Forward	5.53e-106	378	TTTACATATATAAATATATATATCGTTT	18
27591	SMRU925	Thailand	19F	human	nasopharynx	100	209	0	0	477490	8856	9064	Forward	5.34e-106	378	TTTACATATATAAATATATATATCGTTT	18
27592	SMRU944	Thailand	19F	human	nasopharynx	100	209	0	0	477709	8854	9062	Forward	5.77e-106	378	TTTACATATATAAATATATATATCGTTT	18
27593	SMRU969	Thailand	19F	human	nasopharynx	100	209	0	0	478108	58403	58611	Reverse	5.48e-106	378	TTTACATATATAAATATATATATCGTTT	18
27594	SMRU1513	Thailand	19F	human	nasopharynx	100	209	0	0	478314	42047	42255	Reverse	5.57e-106	378	TTTACATATATAAATATATATATCGTTT	18
27595	SMRU1080	Thailand	19F	human	nasopharynx	100	209	0	0	478453	8852	9060	Forward	5.42e-106	378	TTTACATATATAAATATATATATCGTTT	18
27596	SMRU999	Thailand	19F	human	nasopharynx	100	209	0	0	478703	8848	9056	Forward	5.47e-106	378	TTTACATATATAAATATATATATCGTTT	18
27597	SMRU1018	Thailand	19F	human	nasopharynx	100	209	0	0	479135	11680	11888	Reverse	5.5e-106	378	TTTACATATATAAATATATATATCGTTT	18
27598	SMRU1083	Thailand	19F	human	nasopharynx	100	209	0	0	479446	11676	11884	Reverse	5.41e-106	378	TTTACATATATAAATATATATATCGTTT	18
27599	SMRU1095	Thailand	19F	human	nasopharynx	100	209	0	0	479641	8852	9060	Forward	5.66e-106	378	TTTACATATATAAATATATATATCGTTT	18
27600	SMRU1056	Thailand	19F	human	nasopharynx	100	209	0	0	479956	11663	11871	Reverse	5.53e-106	378	TTTACATATATAAATATATATATCGTTT	18
27602	SMRU1074	Thailand	19F	human	nasopharynx	100	209	0	0	480327	45206	45414	Reverse	5.41e-106	378	TTTACATATATAAATATATATATCGTTT	18
27603	SMRU1150	Thailand	19F	human	nasopharynx	99.043	209	0	1	480571	8856	9062	Forward	3.51e-102	366	TTTACATATATAAATATATATCGTTT	16
27604	SMRU1198	Thailand	19F	human	nasopharynx	100	209	0	0	480725	8858	9066	Forward	5.54e-106	378	TTTACATATATAAATATATATATCGTTT	18
27605	SMRU1264	Thailand	19F	human	nasopharynx	100	209	0	0	480933	8858	9066	Forward	5.55e-106	378	TTTACATATATAAATATATATATCGTTT	18
27606	SMRU1225	Thailand	19F	human	nasopharynx	100	209	0	0	481113	58407	58615	Reverse	5.56e-106	378	TTTACATATATAAATATATATATCGTTT	18
27607	SMRU1230	Thailand	19F	human	nasopharynx	100	209	0	0	481306	58405	58613	Reverse	5.6e-106	378	TTTACATATATAAATATATATATCGTTT	18
27608	SMRU1285	Thailand	19F	human	nasopharynx	100	209	0	0	481618	8860	9068	Forward	5.55e-106	378	TTTACATATATAAATATATATATCGTTT	18
27609	SMRU1258	Thailand	19F	human	nasopharynx	100	209	0	0	481813	58403	58611	Reverse	5.43e-106	378	TTTACATATATAAATATATATATCGTTT	18
27610	SMRU1272	Thailand	19F	human	nasopharynx	100	209	0	0	481981	58691	58899	Reverse	5.59e-106	378	TTTACATATATAAATATATATATCGTTT	18
27611	SMRU1273	Thailand	19F	human	nasopharynx	98.086	209	4	0	482094	52881	53089	Reverse	1.51e-100	360	TTTGCATATATAAAAATATATATCGTTT	18
27613	SMRU1282	Thailand	19F	human	nasopharynx	100	209	0	0	485008	21492	21700	Reverse	5.43e-106	378	TTTACATATATAAATATATATATCGTTT	18
27614	SMRU1281	Thailand	19F	human	nasopharynx	100	209	0	0	485148	58380	58588	Reverse	5.5e-106	378	TTTACATATATAAATATATATATCGTTT	18
27615	SMRU1294	Thailand	19F	human	nasopharynx	100	209	0	0	485250	58405	58613	Reverse	5.43e-106	378	TTTACATATATAAATATATATATCGTTT	18
27616	SMRU1296	Thailand	19F	human	nasopharynx	100	209	0	0	485470	58405	58613	Reverse	5.46e-106	378	TTTACATATATAAATATATATATCGTTT	18
27617	SMRU1318	Thailand	19F	human	nasopharynx	100	209	0	0	485701	8858	9066	Forward	5.45e-106	378	TTTACATATATAAATATATATATCGTTT	18
27618	SMRU1357	Thailand	19F	human	nasopharynx	100	209	0	0	485897	8858	9066	Forward	5.42e-106	378	TTTACATATATAAATATATATATCGTTT	18
27619	SMRU1364	Thailand	19F	human	nasopharynx	100	209	0	0	486091	58689	58897	Reverse	5.56e-106	378	TTTACATATATAAATATATATATCGTTT	18
27620	SMRU1369	Thailand	19F	human	nasopharynx	100	209	0	0	486279	58407	58615	Reverse	5.46e-106	378	TTTACATATATAAATATATATATCGTTT	18
27621	SMRU1374	Thailand	19F	human	nasopharynx	96.313	217	0	1	486459	8856	9072	Forward	5.2e-100	359	TTTACATATATAAATATATATATATATATATCGTTT	26
27622	SMRU1388	Thailand	19F	human	nasopharynx	100	209	0	0	486589	58403	58611	Reverse	5.48e-106	378	TTTACATATATAAATATATATATCGTTT	18
27623	SMRU1401	Thailand	19F	human	nasopharynx	100	209	0	0	486757	58405	58613	Reverse	5.44e-106	378	TTTACATATATAAATATATATATCGTTT	18
27624	SMRU1403	Thailand	19F	human	nasopharynx	100	209	0	0	487010	8858	9066	Forward	5.57e-106	378	TTTACATATATAAATATATATATCGTTT	18
27625	SMRU1408	Thailand	19F	human	nasopharynx	100	209	0	0	487049	8860	9068	Forward	5.49e-106	378	TTTACATATATAAATATATATATCGTTT	18
27626	SMRU1418	Thailand	19F	human	nasopharynx	100	209	0	0	487217	58393	58601	Reverse	5.5e-106	378	TTTACATATATAAATATATATATCGTTT	18
27627	SMRU1423	Thailand	19F	human	nasopharynx	100	209	0	0	487414	58582	58790	Reverse	5.62e-106	378	TTTACATATATAAATATATATATCGTTT	18
27628	SMRU1450	Thailand	19F	human	nasopharynx	100	209	0	0	487667	8856	9064	Forward	5.53e-106	378	TTTACATATATAAATATATATATCGTTT	18
27629	SMRU1453	Thailand	19F	human	nasopharynx	100	209	0	0	487945	58405	58613	Reverse	5.53e-106	378	TTTACATATATAAATATATATATCGTTT	18
27630	SMRU1472	Thailand	19F	human	nasopharynx	100	209	0	0	488144	34684	34892	Reverse	5.42e-106	378	TTTACATATATAAATATATATATCGTTT	18
27631	SMRU1481	Thailand	19F	human	nasopharynx	100	209	0	0	488442	47689	47897	Reverse	5.42e-106	378	TTTACATATATAAATATATATATCGTTT	18
27632	SMRU1492	Thailand	19F	human	nasopharynx	100	209	0	0	488537	58405	58613	Reverse	5.42e-106	378	TTTACATATATAAATATATATATCGTTT	18
27633	SMRU1497	Thailand	19F	human	nasopharynx	100	209	0	0	488749	58407	58615	Reverse	5.35e-106	378	TTTACATATATAAATATATATATCGTTT	18
27634	SMRU1506	Thailand	19F	human	nasopharynx	100	209	0	0	488909	58401	58609	Reverse	5.48e-106	378	TTTACATATATAAATATATATATCGTTT	18
27635	SMRU1594	Thailand	19F	human	nasopharynx	100	209	0	0	489128	8854	9062	Forward	5.58e-106	378	TTTACATATATAAATATATATATCGTTT	18
27636	SMRU1515	Thailand	19F	human	nasopharynx	100	209	0	0	489325	8854	9062	Forward	5.53e-106	378	TTTACATATATAAATATATATATCGTTT	18
27637	SMRU1518	Thailand	19F	human	nasopharynx	100	209	0	0	489514	58403	58611	Reverse	5.44e-106	378	TTTACATATATAAATATATATATCGTTT	18
27638	SMRU1561	Thailand	19F	human	nasopharynx	100	209	0	0	489688	8858	9066	Forward	5.39e-106	378	TTTACATATATAAATATATATATCGTTT	18
27639	SMRU1587	Thailand	19F	human	nasopharynx	100	209	0	0	489874	8858	9066	Forward	5.54e-106	378	TTTACATATATAAATATATATATCGTTT	18
27640	SMRU1590	Thailand	19F	human	nasopharynx	100	209	0	0	490049	8854	9062	Forward	5.53e-106	378	TTTACATATATAAATATATATATCGTTT	18
27641	SMRU1600	Thailand	19F	human	nasopharynx	100	209	0	0	490336	54682	54890	Reverse	5.64e-106	378	TTTACATATATAAATATATATATCGTTT	18
27642	SMRU1608	Thailand	19F	human	nasopharynx	100	209	0	0	490584	21286	21494	Reverse	5.53e-106	378	TTTACATATATAAATATATATATCGTTT	18
27643	SMRU1609	Thailand	19F	human	nasopharynx	100	209	0	0	490771	58407	58615	Reverse	5.58e-106	378	TTTACATATATAAATATATATATCGTTT	18
27644	SMRU1627	Thailand	19F	human	nasopharynx	100	209	0	0	490995	8860	9068	Forward	5.7e-106	378	TTTACATATATAAATATATATATCGTTT	18
27645	SMRU1630	Thailand	19F	human	nasopharynx	100	209	0	0	491332	76611	76819	Reverse	5.54e-106	378	TTTACATATATAAATATATATATCGTTT	18
27646	SMRU1637	Thailand	19F	human	nasopharynx	100	209	0	0	491511	58407	58615	Reverse	5.55e-106	378	TTTACATATATAAATATATATATCGTTT	18
27647	SMRU1647	Thailand	19F	human	nasopharynx	100	209	0	0	491755	8858	9066	Forward	5.63e-106	378	TTTACATATATAAATATATATATCGTTT	18
27648	SMRU1660	Thailand	19F	human	nasopharynx	100	209	0	0	491902	58688	58896	Reverse	5.44e-106	378	TTTACATATATAAATATATATATCGTTT	18
27649	SMRU1661	Thailand	19F	human	nasopharynx	100	209	0	0	492142	58684	58892	Reverse	5.59e-106	378	TTTACATATATAAATATATATATCGTTT	18
27650	SMRU1666	Thailand	19F	human	nasopharynx	100	209	0	0	492303	55568	55776	Reverse	5.44e-106	378	TTTACATATATAAATATATATATCGTTT	18
27651	SMRU1669	Thailand	19F	human	nasopharynx	100	209	0	0	492586	58686	58894	Reverse	5.46e-106	378	TTTACATATATAAATATATATATCGTTT	18
27652	SMRU1671	Thailand	19F	human	nasopharynx	100	209	0	0	492684	54137	54345	Reverse	5.58e-106	378	TTTACATATATAAATATATATATCGTTT	18
27653	SMRU1696	Thailand	19F	human	nasopharynx	100	209	0	0	492882	58405	58613	Reverse	5.42e-106	378	TTTACATATATAAATATATATATCGTTT	18
27654	SMRU1774	Thailand	19F	human	nasopharynx	100	209	0	0	493114	40629	40837	Reverse	5.44e-106	378	TTTACATATATAAATATATATATCGTTT	18
27655	SMRU1793	Thailand	19F	human	nasopharynx	100	209	0	0	493359	8856	9064	Forward	5.55e-106	378	TTTACATATATAAATATATATATCGTTT	18
27656	SMRU2064	Thailand	19F	human	nasopharynx	100	209	0	0	493590	58403	58611	Reverse	5.54e-106	378	TTTACATATATAAATATATATATCGTTT	18
27657	SMRU1918	Thailand	19F	human	nasopharynx	100	209	0	0	493789	8860	9068	Forward	5.44e-106	378	TTTACATATATAAATATATATATCGTTT	18
27658	SMRU2085	Thailand	19F	human	nasopharynx	100	209	0	0	494037	40637	40845	Reverse	5.5e-106	378	TTTACATATATAAATATATATATCGTTT	18
27659	SMRU2133	Thailand	19F	human	nasopharynx	100	209	0	0	494280	49988	50196	Reverse	5.47e-106	378	TTTACATATATAAATATATATATCGTTT	18
27660	SMRU2135	Thailand	19F	human	nasopharynx	100	209	0	0	494377	8852	9060	Forward	5.68e-106	378	TTTACATATATAAATATATATATCGTTT	18
27661	SMRU2048	Thailand	19F	human	nasopharynx	100	209	0	0	494568	8856	9064	Forward	5.62e-106	378	TTTACATATATAAATATATATATCGTTT	18
27662	SMRU2057	Thailand	19F	human	nasopharynx	100	209	0	0	494810	8854	9062	Forward	5.55e-106	378	TTTACATATATAAATATATATATCGTTT	18
27663	SMRU2092	Thailand	19F	human	nasopharynx	100	209	0	0	494950	41791	41999	Reverse	5.6e-106	378	TTTACATATATAAATATATATATCGTTT	18
27664	SMRU2091	Thailand	19F	human	nasopharynx	100	209	0	0	495313	8854	9062	Forward	5.54e-106	378	TTTACATATATAAATATATATATCGTTT	18
27665	SMRU2107	Thailand	19F	human	nasopharynx	98.122	213	0	1	495515	49989	50201	Reverse	3.5e-102	366	TTTACATATATAAATATATATATATATCGTTT	22
27666	SMRU2116	Thailand	19F	human	nasopharynx	100	209	0	0	495777	58403	58611	Reverse	5.47e-106	378	TTTACATATATAAATATATATATCGTTT	18
27667	SMRU2154	Thailand	19F	human	nasopharynx	100	209	0	0	496006	8858	9066	Forward	5.53e-106	378	TTTACATATATAAATATATATATCGTTT	18
27668	SMRU2161	Thailand	19F	human	nasopharynx	100	209	0	0	496174	58404	58612	Reverse	5.63e-106	378	TTTACATATATAAATATATATATCGTTT	18
27669	SMRU2197	Thailand	19F	human	nasopharynx	100	209	0	0	496378	53524	53732	Reverse	5.63e-106	378	TTTACATATATAAATATATATATCGTTT	18
27670	SMRU2273	Thailand	19F	human	nasopharynx	100	209	0	0	496573	58402	58610	Reverse	5.6e-106	378	TTTACATATATAAATATATATATCGTTT	18
27672	SMRU2564	Thailand	19F	human	nasopharynx	100	209	0	0	497056	34306	34514	Reverse	5.49e-106	378	TTTACATATATAAATATATATATCGTTT	18
27673	SMRU2584	Thailand	19F	human	nasopharynx	100	209	0	0	497315	58403	58611	Reverse	5.99e-106	378	TTTACATATATAAATATATATATCGTTT	18
27674	SMRU2581	Thailand	19F	human	nasopharynx	100	209	0	0	497564	8856	9064	Forward	5.44e-106	378	TTTACATATATAAATATATATATCGTTT	18
27675	SMRU2587	Thailand	19F	human	nasopharynx	100	209	0	0	497711	8854	9062	Forward	5.44e-106	378	TTTACATATATAAATATATATATCGTTT	18
27676	SMRU2761	Thailand	19F	human	nasopharynx	100	209	0	0	497935	8854	9062	Forward	5.49e-106	378	TTTACATATATAAATATATATATCGTTT	18
27677	SMRU2622	Thailand	19F	human	nasopharynx	100	209	0	0	498171	48254	48462	Reverse	5.52e-106	378	TTTACATATATAAATATATATATCGTTT	18
27678	SMRU2624	Thailand	19F	human	nasopharynx	100	209	0	0	498375	45175	45383	Reverse	5.4e-106	378	TTTACATATATAAATATATATATCGTTT	18
27679	SMRU2631	Thailand	19F	human	nasopharynx	100	209	0	0	498602	41758	41966	Reverse	5.41e-106	378	TTTACATATATAAATATATATATCGTTT	18
27680	SMRU2763	Thailand	19F	human	nasopharynx	100	209	0	0	498830	58403	58611	Reverse	5.55e-106	378	TTTACATATATAAATATATATATCGTTT	18
27681	SMRU2680	Thailand	19F	human	nasopharynx	100	209	0	0	498986	8854	9062	Forward	5.43e-106	378	TTTACATATATAAATATATATATCGTTT	18
27682	SMRU2765	Thailand	19F	human	nasopharynx	100	209	0	0	499372	8854	9062	Forward	5.49e-106	378	TTTACATATATAAATATATATATCGTTT	18
27683	SMRU2733	Thailand	19F	human	nasopharynx	100	209	0	0	499435	58405	58613	Reverse	5.55e-106	378	TTTACATATATAAATATATATATCGTTT	18
27684	SMRU2777	Thailand	19F	human	nasopharynx	100	209	0	0	499617	54315	54523	Reverse	5.44e-106	378	TTTACATATATAAATATATATATCGTTT	18
27686	SMRU2818	Thailand	19F	human	nasopharynx	100	209	0	0	500132	8270	8478	Reverse	5.41e-106	378	TTTACATATATAAATATATATATCGTTT	18
27687	SMRU2830	Thailand	19F	human	nasopharynx	100	209	0	0	500276	41644	41852	Reverse	5.61e-106	378	TTTACATATATAAATATATATATCGTTT	18
27688	SMRU2847	Thailand	19F	human	nasopharynx	100	209	0	0	500502	8852	9060	Forward	5.51e-106	378	TTTACATATATAAATATATATATCGTTT	18
27689	SMRU2874	Thailand	19F	human	nasopharynx	100	209	0	0	500678	8856	9064	Forward	5.44e-106	378	TTTACATATATAAATATATATATCGTTT	18
27690	SMRU2882	Thailand	19F	human	nasopharynx	100	209	0	0	500909	55379	55587	Reverse	5.52e-106	378	TTTACATATATAAATATATATATCGTTT	18
27691	SMRU2901	Thailand	19F	human	nasopharynx	100	209	0	0	501115	8856	9064	Forward	5.4e-106	378	TTTACATATATAAATATATATATCGTTT	18
27692	SMRU2913	Thailand	19F	human	nasopharynx	100	209	0	0	501330	58403	58611	Reverse	5.58e-106	378	TTTACATATATAAATATATATATCGTTT	18
27693	SMRU2965	Thailand	19F	human	nasopharynx	100	209	0	0	501643	8856	9064	Forward	5.53e-106	378	TTTACATATATAAATATATATATCGTTT	18
27694	SMRU2977	Thailand	19F	human	nasopharynx	100	209	0	0	501696	8856	9064	Forward	5.39e-106	378	TTTACATATATAAATATATATATCGTTT	18
27695	SMRU3025	Thailand	19F	human	nasopharynx	100	209	0	0	501912	8856	9064	Forward	5.53e-106	378	TTTACATATATAAATATATATATCGTTT	18
27696	SMRU3026	Thailand	19F	human	nasopharynx	100	209	0	0	502058	54473	54681	Reverse	5.53e-106	378	TTTACATATATAAATATATATATCGTTT	18
27697	SMRU3111	Thailand	19F	human	nasopharynx	100	209	0	0	502312	8856	9064	Forward	5.46e-106	378	TTTACATATATAAATATATATATCGTTT	18
27698	SMRU3120	Thailand	19F	human	nasopharynx	100	209	0	0	502409	8856	9064	Forward	5.59e-106	378	TTTACATATATAAATATATATATCGTTT	18
27699	SMRU3122	Thailand	19F	human	nasopharynx	100	209	0	0	502629	8856	9064	Forward	5.42e-106	378	TTTACATATATAAATATATATATCGTTT	18
27700	SMRU74	Thailand	19F	human	nasopharynx	100	209	0	0	502870	24155	24363	Reverse	5.56e-106	378	TTTACATATATAAATATATATATCGTTT	18
27701	SMRU122	Thailand	19F	human	nasopharynx	98.086	209	4	0	503155	52788	52996	Reverse	1.52e-100	360	TTTGCATATATAAAAATATATATCGTTT	18
27702	SMRU163	Thailand	19F	human	nasopharynx	100	209	0	0	503262	8036	8244	Forward	5.51e-106	378	TTTACATATATAAATATATATATCGTTT	18
27703	SMRU194	Thailand	19F	human	nasopharynx	100	209	0	0	503635	58405	58613	Reverse	5.62e-106	378	TTTACATATATAAATATATATATCGTTT	18
27704	SMRU235	Thailand	19F	human	nasopharynx	100	209	0	0	503918	8860	9068	Forward	5.45e-106	378	TTTACATATATAAATATATATATCGTTT	18
27705	SMRU260	Thailand	19F	human	nasopharynx	100	209	0	0	504042	58405	58613	Reverse	5.56e-106	378	TTTACATATATAAATATATATATCGTTT	18
27706	SMRU704	Thailand	19F	human	nasopharynx	100	209	0	0	504225	8852	9060	Forward	5.42e-106	378	TTTACATATATAAATATATATATCGTTT	18
27707	SMRU705	Thailand	19F	human	nasopharynx	100	209	0	0	504480	58399	58607	Reverse	5.66e-106	378	TTTACATATATAAATATATATATCGTTT	18
27708	SMRU398	Thailand	19F	human	nasopharynx	100	209	0	0	504909	5033	5241	Forward	5.53e-106	378	TTTACATATATAAATATATATATCGTTT	18
27709	SMRU438	Thailand	19F	human	nasopharynx	98.086	209	4	0	505173	52741	52949	Reverse	1.51e-100	360	TTTGCATATATAAAAATATATATCGTTT	18
27710	SMRU477	Thailand	19F	human	nasopharynx	98.086	209	4	0	505215	29580	29788	Forward	1.51e-100	360	TTTGCATATATAAAAATATATATCGTTT	18
27711	SMRU484	Thailand	19F	human	nasopharynx	100	209	0	0	505409	54535	54743	Reverse	5.57e-106	378	TTTACATATATAAATATATATATCGTTT	18
27712	SMRU494	Thailand	19F	human	nasopharynx	100	209	0	0	505571	58405	58613	Reverse	5.43e-106	378	TTTACATATATAAATATATATATCGTTT	18
27713	SMRU3103	Thailand	19F	human	nasopharynx	100	209	0	0	505850	8858	9066	Forward	5.67e-106	378	TTTACATATATAAATATATATATCGTTT	18
27714	SMRU576	Thailand	19F	human	nasopharynx	100	209	0	0	505989	40816	41024	Reverse	5.56e-106	378	TTTACATATATAAATATATATATCGTTT	18
27715	SMRU582	Thailand	19F	human	nasopharynx	100	209	0	0	506200	58397	58605	Reverse	5.54e-106	378	TTTACATATATAAATATATATATCGTTT	18
27716	SMRU601	Thailand	19F	human	nasopharynx	100	209	0	0	506364	58401	58609	Reverse	5.55e-106	378	TTTACATATATAAATATATATATCGTTT	18
27717	SMRU3106	Thailand	19F	human	nasopharynx	100	209	0	0	506577	40338	40546	Reverse	5.45e-106	378	TTTACATATATAAATATATATATCGTTT	18
27718	SMRU642	Thailand	19F	human	nasopharynx	100	209	0	0	506745	58399	58607	Reverse	5.52e-106	378	TTTACATATATAAATATATATATCGTTT	18
27719	SMRU646	Thailand	19F	human	nasopharynx	100	209	0	0	506997	58403	58611	Reverse	5.49e-106	378	TTTACATATATAAATATATATATCGTTT	18
27720	SMRU648	Thailand	19F	human	nasopharynx	100	209	0	0	507204	23864	24072	Reverse	5.58e-106	378	TTTACATATATAAATATATATATCGTTT	18
27721	SMRU665	Thailand	19F	human	nasopharynx	100	209	0	0	507460	20630	20838	Reverse	5.55e-106	378	TTTACATATATAAATATATATATCGTTT	18
27722	SMRU666	Thailand	19F	human	nasopharynx	100	209	0	0	507617	8852	9060	Forward	5.51e-106	378	TTTACATATATAAATATATATATCGTTT	18
27723	SMRU673	Thailand	19F	human	nasopharynx	100	209	0	0	507828	8854	9062	Forward	5.44e-106	378	TTTACATATATAAATATATATATCGTTT	18
27724	SMRU731	Thailand	19F	human	nasopharynx	100	209	0	0	508049	58397	58605	Reverse	5.52e-106	378	TTTACATATATAAATATATATATCGTTT	18
27725	SMRU788	Thailand	19F	human	nasopharynx	100	209	0	0	839318	8852	9060	Forward	6.39e-106	378	TTTACATATATAAATATATATATCGTTT	18
27727	SMRU735	Thailand	19F	human	nasopharynx	98.086	209	4	0	508544	75299	75507	Reverse	1.51e-100	360	TTTGCATATATAAAAATATATATCGTTT	18
27728	SMRU873	Thailand	19F	human	nasopharynx	100	209	0	0	508943	8389	8597	Reverse	5.54e-106	378	TTTACATATATAAATATATATATCGTTT	18
27729	SMRU816	Thailand	19F	human	nasopharynx	98.086	209	4	0	509229	8406	8614	Reverse	1.51e-100	360	TTTGCATATATAAAAATATATATCGTTT	18
27730	SMRU753	Thailand	19F	human	nasopharynx	98.122	213	0	1	509320	58403	58615	Reverse	3.44e-102	366	TTTACATATATAAATATATATATATATCGTTT	22
27731	SMRU829	Thailand	19F	human	nasopharynx	100	209	0	0	509494	41899	42107	Reverse	5.53e-106	378	TTTACATATATAAATATATATATCGTTT	18
27732	SMRU757	Thailand	19F	human	nasopharynx	100	209	0	0	509736	58403	58611	Reverse	5.56e-106	378	TTTACATATATAAATATATATATCGTTT	18
27733	SMRU760	Thailand	19F	human	nasopharynx	100	209	0	0	509946	58403	58611	Reverse	5.42e-106	378	TTTACATATATAAATATATATATCGTTT	18
27734	SMRU770	Thailand	19F	human	nasopharynx	98.086	209	4	0	510285	31118	31326	Forward	1.54e-100	360	TTTGCATATATAAAAATATATATCGTTT	18
27735	SMRU857	Thailand	19F	human	nasopharynx	100	209	0	0	510466	56476	56684	Reverse	5.53e-106	378	TTTACATATATAAATATATATATCGTTT	18
27736	SMRU889	Thailand	19F	human	nasopharynx	100	209	0	0	510619	58405	58613	Reverse	5.5e-106	378	TTTACATATATAAATATATATATCGTTT	18
27737	SMRU803	Thailand	19F	human	nasopharynx	100	209	0	0	510913	8854	9062	Forward	5.69e-106	378	TTTACATATATAAATATATATATCGTTT	18
27738	SMRU819	Thailand	19F	human	nasopharynx	100	209	0	0	511125	8854	9062	Forward	5.53e-106	378	TTTACATATATAAATATATATATCGTTT	18
27739	SMRU852	Thailand	19F	human	nasopharynx	100	209	0	0	511352	8851	9059	Forward	5.53e-106	378	TTTACATATATAAATATATATATCGTTT	18
27741	SMRU864	Thailand	19F	human	nasopharynx	100	209	0	0	511782	8854	9062	Forward	5.54e-106	378	TTTACATATATAAATATATATATCGTTT	18
27742	SMRU893	Thailand	19F	human	nasopharynx	100	209	0	0	511975	58403	58611	Reverse	5.56e-106	378	TTTACATATATAAATATATATATCGTTT	18
27743	SMRU923	Thailand	19F	human	nasopharynx	100	209	0	0	512165	8858	9066	Forward	5.36e-106	378	TTTACATATATAAATATATATATCGTTT	18
27744	SMRU891	Thailand	19F	human	nasopharynx	98.086	209	4	0	512483	25379	25587	Forward	1.52e-100	360	TTTGCATATATAAAAATATATATCGTTT	18
27745	SMRU909	Thailand	19F	human	nasopharynx	100	209	0	0	512550	58403	58611	Reverse	5.47e-106	378	TTTACATATATAAATATATATATCGTTT	18
27746	SMRU911	Thailand	19F	human	nasopharynx	100	209	0	0	512749	48308	48516	Reverse	5.55e-106	378	TTTACATATATAAATATATATATCGTTT	18
27747	SMRU910	Thailand	19F	human	nasopharynx	100	209	0	0	512950	58407	58615	Reverse	5.43e-106	378	TTTACATATATAAATATATATATCGTTT	18
27748	SMRU912	Thailand	19F	human	nasopharynx	100	209	0	0	513157	58407	58615	Reverse	5.51e-106	378	TTTACATATATAAATATATATATCGTTT	18
27749	SMRU927	Thailand	19F	human	nasopharynx	100	209	0	0	513360	8858	9066	Forward	5.54e-106	378	TTTACATATATAAATATATATATCGTTT	18
27750	SMRU929	Thailand	19F	human	nasopharynx	100	209	0	0	513613	58403	58611	Reverse	5.54e-106	378	TTTACATATATAAATATATATATCGTTT	18
27751	SMRU930	Thailand	19F	human	nasopharynx	100	209	0	0	513775	8856	9064	Forward	5.54e-106	378	TTTACATATATAAATATATATATCGTTT	18
27752	SMRU934	Thailand	19F	human	nasopharynx	100	209	0	0	514023	58406	58614	Reverse	5.46e-106	378	TTTACATATATAAATATATATATCGTTT	18
27753	SMRU936	Thailand	19F	human	nasopharynx	100	209	0	0	514199	58407	58615	Reverse	5.55e-106	378	TTTACATATATAAATATATATATCGTTT	18
27754	SMRU1065	Thailand	19F	human	nasopharynx	98.086	209	4	0	514382	36237	36445	Reverse	1.55e-100	360	TTTGCATATATAAAAATATATATCGTTT	18
27755	SMRU919	Thailand	19F	human	nasopharynx	100	209	0	0	514683	8856	9064	Forward	5.46e-106	378	TTTACATATATAAATATATATATCGTTT	18
27756	SMRU949	Thailand	19F	human	nasopharynx	100	209	0	0	514833	58405	58613	Reverse	5.59e-106	378	TTTACATATATAAATATATATATCGTTT	18
27757	SMRU953	Thailand	19F	human	nasopharynx	100	209	0	0	515096	8852	9060	Forward	5.41e-106	378	TTTACATATATAAATATATATATCGTTT	18
27758	SMRU961	Thailand	19F	human	nasopharynx	100	209	0	0	515355	58403	58611	Reverse	5.43e-106	378	TTTACATATATAAATATATATATCGTTT	18
27759	SMRU978	Thailand	19F	human	nasopharynx	100	209	0	0	515504	8854	9062	Forward	5.49e-106	378	TTTACATATATAAATATATATATCGTTT	18
27760	SMRU977	Thailand	19F	human	nasopharynx	100	209	0	0	515706	8856	9064	Forward	5.54e-106	378	TTTACATATATAAATATATATATCGTTT	18
27761	SMRU986	Thailand	19F	human	nasopharynx	100	209	0	0	516122	8848	9056	Forward	5.52e-106	378	TTTACATATATAAATATATATATCGTTT	18
27762	SMRU985	Thailand	19F	human	nasopharynx	100	209	0	0	516187	11664	11872	Reverse	5.51e-106	378	TTTACATATATAAATATATATATCGTTT	18
27763	SMRU982	Thailand	19F	human	nasopharynx	98.122	213	0	1	516456	8862	9074	Forward	3.52e-102	366	TTTACATATATAAATATATATATATATCGTTT	22
27764	SMRU984	Thailand	19F	human	nasopharynx	100	209	0	0	516593	8860	9068	Forward	5.34e-106	378	TTTACATATATAAATATATATATCGTTT	18
27765	SMRU992	Thailand	19F	human	nasopharynx	100	209	0	0	516778	49984	50192	Reverse	5.52e-106	378	TTTACATATATAAATATATATATCGTTT	18
27767	SMRU1038	Thailand	19F	human	nasopharynx	100	209	0	0	517276	8846	9054	Forward	5.35e-106	378	TTTACATATATAAATATATATATCGTTT	18
27768	SMRU1039	Thailand	19F	human	nasopharynx	100	209	0	0	517578	49981	50189	Reverse	5.41e-106	378	TTTACATATATAAATATATATATCGTTT	18
27769	SMRU1035	Thailand	19F	human	nasopharynx	100	209	0	0	517855	8850	9058	Forward	5.5e-106	378	TTTACATATATAAATATATATATCGTTT	18
27770	SMRU1051	Thailand	19F	human	nasopharynx	100	209	0	0	518125	39907	40115	Reverse	5.48e-106	378	TTTACATATATAAATATATATATCGTTT	18
27771	SMRU1061	Thailand	19F	human	nasopharynx	100	209	0	0	518555	8550	8758	Forward	5.45e-106	378	TTTACATATATAAATATATATATCGTTT	18
27772	SMRU1064	Thailand	19F	human	nasopharynx	100	209	0	0	518687	5347	5555	Forward	5.34e-106	378	TTTACATATATAAATATATATATCGTTT	18
27773	SMRU1101	Thailand	19F	human	nasopharynx	100	209	0	0	519046	8850	9058	Forward	5.51e-106	378	TTTACATATATAAATATATATATCGTTT	18
27774	SMRU2857	Thailand	19F	human	nasopharynx	100	209	0	0	519236	8856	9064	Forward	5.44e-106	378	TTTACATATATAAATATATATATCGTTT	18
27775	SMRU1078	Thailand	19F	human	nasopharynx	98.086	209	4	0	519613	18251	18459	Forward	1.5e-100	360	TTTGCATATATAAAAATATATATCGTTT	18
27776	SMRU1089	Thailand	19F	human	nasopharynx	100	209	0	0	519643	8848	9056	Forward	5.6e-106	378	TTTACATATATAAATATATATATCGTTT	18
27777	SMRU1123	Thailand	19F	human	nasopharynx	100	209	0	0	519901	58358	58566	Reverse	5.43e-106	378	TTTACATATATAAATATATATATCGTTT	18
27778	SMRU1132	Thailand	19F	human	nasopharynx	100	209	0	0	520133	58688	58896	Reverse	5.45e-106	378	TTTACATATATAAATATATATATCGTTT	18
27779	SMRU1136	Thailand	19F	human	nasopharynx	100	209	0	0	520301	58405	58613	Reverse	5.42e-106	378	TTTACATATATAAATATATATATCGTTT	18
27780	SMRU1151	Thailand	19F	human	nasopharynx	100	209	0	0	520578	45180	45388	Reverse	5.52e-106	378	TTTACATATATAAATATATATATCGTTT	18
27781	SMRU1153	Thailand	19F	human	nasopharynx	98.086	209	4	0	520865	2696	2904	Forward	1.51e-100	360	TTTGCATATATAAAAATATATATCGTTT	18
27782	SMRU1190	Thailand	19F	human	nasopharynx	98.086	209	4	0	521193	37532	37740	Reverse	1.51e-100	360	TTTGCATATATAAAAATATATATCGTTT	18
27783	SMRU1196	Thailand	19F	human	nasopharynx	100	209	0	0	521254	58689	58897	Reverse	5.57e-106	378	TTTACATATATAAATATATATATCGTTT	18
27785	SMRU1262	Thailand	19F	human	nasopharynx	97.608	209	5	0	522207	48271	48479	Reverse	6.13e-99	355	TTTGCATATATAAAAATATATATCGTTT	18
27786	SMRU1304	Thailand	19F	human	nasopharynx	100	209	0	0	522380	8858	9066	Forward	5.51e-106	378	TTTACATATATAAATATATATATCGTTT	18
27787	SMRU1305	Thailand	19F	human	nasopharynx	100	209	0	0	522516	37802	38010	Reverse	5.47e-106	378	TTTACATATATAAATATATATATCGTTT	18
27788	SMRU1310	Thailand	19F	human	nasopharynx	100	209	0	0	522696	8854	9062	Forward	5.53e-106	378	TTTACATATATAAATATATATATCGTTT	18
27789	SMRU1372	Thailand	19F	human	nasopharynx	100	209	0	0	523038	8858	9066	Forward	5.56e-106	378	TTTACATATATAAATATATATATCGTTT	18
27790	SMRU3139	Thailand	19F	human	nasopharynx	100	209	0	0	523091	8856	9064	Forward	5.64e-106	378	TTTACATATATAAATATATATATCGTTT	18
27791	SMRU1439	Thailand	19F	human	nasopharynx	98.086	209	4	0	523387	40721	40929	Reverse	1.51e-100	360	TTTGCATATATAAAAATATATATCGTTT	18
27792	SMRU1579	Thailand	19F	human	nasopharynx	100	209	0	0	523476	8858	9066	Forward	5.61e-106	378	TTTACATATATAAATATATATATCGTTT	18
27793	SMRU1528	Thailand	19F	human	nasopharynx	98.086	209	4	0	523923	24691	24899	Forward	1.51e-100	360	TTTGCATATATAAAAATATATATCGTTT	18
27794	SMRU1536	Thailand	19F	human	nasopharynx	96.313	217	0	1	524017	8856	9072	Forward	5.17e-100	359	TTTACATATATAAATATATATATATATATATCGTTT	26
27795	SMRU1543	Thailand	19F	human	nasopharynx	100	209	0	0	524266	8856	9064	Forward	5.42e-106	378	TTTACATATATAAATATATATATCGTTT	18
27796	SMRU1591	Thailand	19F	human	nasopharynx	100	198	0	0	524503	1	198	Forward	5.19e-100	358	TTTACATATATAAATATATATATCGTTT	18
27797	SMRU1598	Thailand	19F	human	nasopharynx	100	209	0	0	524689	8858	9066	Forward	5.56e-106	378	TTTACATATATAAATATATATATCGTTT	18
27798	SMRU1687	Thailand	19F	human	nasopharynx	100	209	0	0	524845	58684	58892	Reverse	5.55e-106	378	TTTACATATATAAATATATATATCGTTT	18
27799	SMRU1721	Thailand	19F	human	nasopharynx	100	209	0	0	525029	8856	9064	Forward	5.55e-106	378	TTTACATATATAAATATATATATCGTTT	18
27801	SMRU1739	Thailand	19F	human	nasopharynx	100	209	0	0	525461	8850	9058	Forward	5.69e-106	378	TTTACATATATAAATATATATATCGTTT	18
27802	SMRU1755	Thailand	19F	human	nasopharynx	100	209	0	0	525814	54356	54564	Reverse	5.42e-106	378	TTTACATATATAAATATATATATCGTTT	18
27804	SMRU1853	Thailand	19F	human	nasopharynx	100	209	0	0	526203	58403	58611	Reverse	5.6e-106	378	TTTACATATATAAATATATATATCGTTT	18
27805	SMRU1768	Thailand	19F	human	nasopharynx	100	209	0	0	526516	8858	9066	Forward	5.59e-106	378	TTTACATATATAAATATATATATCGTTT	18
27806	SMRU1772	Thailand	19F	human	nasopharynx	100	209	0	0	526741	58404	58612	Reverse	5.54e-106	378	TTTACATATATAAATATATATATCGTTT	18
27807	SMRU1777	Thailand	19F	human	nasopharynx	100	209	0	0	527014	8858	9066	Forward	5.65e-106	378	TTTACATATATAAATATATATATCGTTT	18
27808	SMRU1863	Thailand	19F	human	nasopharynx	100	209	0	0	527145	8860	9068	Forward	5.63e-106	378	TTTACATATATAAATATATATATCGTTT	18
27810	SMRU1784	Thailand	19F	human	nasopharynx	100	209	0	0	527557	37669	37877	Reverse	5.58e-106	378	TTTACATATATAAATATATATATCGTTT	18
27811	SMRU1792	Thailand	19F	human	nasopharynx	100	209	0	0	527756	58686	58894	Reverse	5.44e-106	378	TTTACATATATAAATATATATATCGTTT	18
27812	SMRU1801	Thailand	19F	human	nasopharynx	100	209	0	0	527929	8860	9068	Forward	5.55e-106	378	TTTACATATATAAATATATATATCGTTT	18
27813	SMRU1802	Thailand	19F	human	nasopharynx	100	209	0	0	528135	8858	9066	Forward	5.55e-106	378	TTTACATATATAAATATATATATCGTTT	18
27814	SMRU1807	Thailand	19F	human	nasopharynx	99.052	211	0	1	528279	54482	54692	Reverse	2.87e-103	370	TTTACATATATAAATATATATATATCGTTT	20
27815	SMRU1810	Thailand	19F	human	nasopharynx	100	209	0	0	528482	8860	9068	Forward	5.39e-106	378	TTTACATATATAAATATATATATCGTTT	18
27816	SMRU1816	Thailand	19F	human	nasopharynx	100	209	0	0	528768	8854	9062	Forward	5.44e-106	378	TTTACATATATAAATATATATATCGTTT	18
27817	SMRU1824	Thailand	19F	human	nasopharynx	99.043	209	0	1	528861	8858	9064	Forward	3.5e-102	366	TTTACATATATAAATATATATCGTTT	16
27818	SMRU1837	Thailand	19F	human	nasopharynx	100	209	0	0	529031	8858	9066	Forward	5.42e-106	378	TTTACATATATAAATATATATATCGTTT	18
27819	SMRU1865	Thailand	19F	human	nasopharynx	100	209	0	0	529295	8860	9068	Forward	5.59e-106	378	TTTACATATATAAATATATATATCGTTT	18
27820	SMRU1866	Thailand	19F	human	nasopharynx	100	209	0	0	529472	8860	9068	Forward	5.54e-106	378	TTTACATATATAAATATATATATCGTTT	18
27821	SMRU1874	Thailand	19F	human	nasopharynx	100	209	0	0	529676	8856	9064	Forward	5.56e-106	378	TTTACATATATAAATATATATATCGTTT	18
27822	SMRU1882	Thailand	19F	human	nasopharynx	96.313	217	0	1	529915	8858	9074	Forward	5.2e-100	359	TTTACATATATAAATATATATATATATATATCGTTT	26
27823	SMRU2000	Thailand	19F	human	nasopharynx	100	209	0	0	530087	8856	9064	Forward	5.59e-106	378	TTTACATATATAAATATATATATCGTTT	18
27824	SMRU2002	Thailand	19F	human	nasopharynx	100	209	0	0	530313	45149	45357	Reverse	5.34e-106	378	TTTACATATATAAATATATATATCGTTT	18
27825	SMRU1890	Thailand	19F	human	nasopharynx	100	209	0	0	530550	55415	55623	Reverse	5.39e-106	378	TTTACATATATAAATATATATATCGTTT	18
27826	SMRU1895	Thailand	19F	human	nasopharynx	99.052	211	0	1	530720	8856	9066	Forward	2.88e-103	370	TTTACATATATAAATATATATATATCGTTT	20
27827	SMRU1907	Thailand	19F	human	nasopharynx	100	209	0	0	530973	8858	9066	Forward	5.45e-106	378	TTTACATATATAAATATATATATCGTTT	18
27828	SMRU1908	Thailand	19F	human	nasopharynx	98.086	209	4	0	531352	22814	23022	Forward	1.52e-100	360	TTTGCATATATAAAAATATATATCGTTT	18
27829	SMRU1910	Thailand	19F	human	nasopharynx	100	209	0	0	531539	58763	58971	Reverse	5.59e-106	378	TTTACATATATAAATATATATATCGTTT	18
27830	SMRU1914	Thailand	19F	human	nasopharynx	100	209	0	0	531666	8858	9066	Forward	5.5e-106	378	TTTACATATATAAATATATATATCGTTT	18
27831	SMRU3147	Thailand	19F	human	nasopharynx	100	209	0	0	531830	58399	58607	Reverse	5.51e-106	378	TTTACATATATAAATATATATATCGTTT	18
27832	SMRU1932	Thailand	19F	human	nasopharynx	100	209	0	0	532218	8856	9064	Forward	5.58e-106	378	TTTACATATATAAATATATATATCGTTT	18
27833	SMRU1950	Thailand	19F	human	nasopharynx	96.313	217	0	1	532287	8854	9070	Forward	5.18e-100	359	TTTACATATATAAATATATATATATATATATCGTTT	26
27834	SMRU1948	Thailand	19F	human	nasopharynx	100	209	0	0	532568	8854	9062	Forward	5.57e-106	378	TTTACATATATAAATATATATATCGTTT	18
27835	SMRU1954	Thailand	19F	human	nasopharynx	100	209	0	0	532842	58401	58609	Reverse	5.63e-106	378	TTTACATATATAAATATATATATCGTTT	18
27836	SMRU2152	Thailand	19F	human	nasopharynx	100	209	0	0	532894	58403	58611	Reverse	5.43e-106	378	TTTACATATATAAATATATATATCGTTT	18
27837	SMRU1965	Thailand	19F	human	nasopharynx	99.052	211	0	1	533169	58686	58896	Reverse	2.88e-103	370	TTTACATATATAAATATATATATATCGTTT	20
27838	SMRU1968	Thailand	19F	human	nasopharynx	100	209	0	0	533338	54404	54612	Reverse	5.43e-106	378	TTTACATATATAAATATATATATCGTTT	18
27839	SMRU2173	Thailand	19F	human	nasopharynx	100	209	0	0	533570	8856	9064	Forward	5.64e-106	378	TTTACATATATAAATATATATATCGTTT	18
27840	SMRU1980	Thailand	19F	human	nasopharynx	100	209	0	0	533788	58407	58615	Reverse	5.46e-106	378	TTTACATATATAAATATATATATCGTTT	18
27841	SMRU1992	Thailand	19F	human	nasopharynx	100	209	0	0	534108	8850	9058	Forward	5.47e-106	378	TTTACATATATAAATATATATATCGTTT	18
27842	SMRU2004	Thailand	19F	human	nasopharynx	98.086	209	4	0	534244	88592	88800	Reverse	1.51e-100	360	TTTGCATATATAAAAATATATATCGTTT	18
27843	SMRU2011	Thailand	19F	human	nasopharynx	100	209	0	0	534315	58401	58609	Reverse	5.55e-106	378	TTTACATATATAAATATATATATCGTTT	18
27844	SMRU2012	Thailand	19F	human	nasopharynx	100	209	0	0	534574	58401	58609	Reverse	5.62e-106	378	TTTACATATATAAATATATATATCGTTT	18
27845	SMRU2017	Thailand	19F	human	nasopharynx	100	209	0	0	534776	8852	9060	Forward	5.54e-106	378	TTTACATATATAAATATATATATCGTTT	18
27847	SMRU2055	Thailand	19F	human	nasopharynx	100	209	0	0	535401	192	400	Reverse	5.57e-106	378	TTTACATATATAAATATATATATCGTTT	18
27848	SMRU2052	Thailand	19F	human	nasopharynx	100	209	0	0	535475	54534	54742	Reverse	5.56e-106	378	TTTACATATATAAATATATATATCGTTT	18
27849	SMRU2078	Thailand	19F	human	nasopharynx	100	209	0	0	535698	8854	9062	Forward	5.54e-106	378	TTTACATATATAAATATATATATCGTTT	18
27850	SMRU2103	Thailand	19F	human	nasopharynx	96.313	217	0	1	535867	58403	58619	Reverse	5.2e-100	359	TTTACATATATAAATATATATATATATATATCGTTT	26
27851	SMRU2102	Thailand	19F	human	nasopharynx	98.086	209	4	0	536201	54423	54631	Reverse	1.51e-100	360	TTTGCATATATAAAAATATATATCGTTT	18
27852	SMRU2108	Thailand	19F	human	nasopharynx	98.122	213	0	1	536281	8858	9070	Forward	3.52e-102	366	TTTACATATATAAATATATATATATATCGTTT	22
27853	SMRU2109	Thailand	19F	human	nasopharynx	98.086	209	4	0	536629	26017	26225	Forward	1.51e-100	360	TTTGCATATATAAAAATATATATCGTTT	18
27854	SMRU2120	Thailand	19F	human	nasopharynx	100	209	0	0	536675	58403	58611	Reverse	5.54e-106	378	TTTACATATATAAATATATATATCGTTT	18
27855	SMRU2121	Thailand	19F	human	nasopharynx	100	209	0	0	536883	8856	9064	Forward	5.55e-106	378	TTTACATATATAAATATATATATCGTTT	18
27856	SMRU2123	Thailand	19F	human	nasopharynx	100	209	0	0	537026	58403	58611	Reverse	5.54e-106	378	TTTACATATATAAATATATATATCGTTT	18
27858	SMRU2156	Thailand	19F	human	nasopharynx	100	209	0	0	537511	8856	9064	Forward	5.55e-106	378	TTTACATATATAAATATATATATCGTTT	18
27859	SMRU2179	Thailand	19F	human	nasopharynx	100	209	0	0	537666	8854	9062	Forward	5.56e-106	378	TTTACATATATAAATATATATATCGTTT	18
27860	SMRU2183	Thailand	19F	human	nasopharynx	100	209	0	0	537829	58405	58613	Reverse	5.55e-106	378	TTTACATATATAAATATATATATCGTTT	18
27861	SMRU2196	Thailand	19F	human	nasopharynx	96.313	217	0	1	538046	58403	58619	Reverse	5.21e-100	359	TTTACATATATAAATATATATATATATATATCGTTT	26
27862	SMRU2214	Thailand	19F	human	nasopharynx	100	209	0	0	538280	8354	8562	Reverse	5.42e-106	378	TTTACATATATAAATATATATATCGTTT	18
27863	SMRU2218	Thailand	19F	human	nasopharynx	100	209	0	0	538446	8852	9060	Forward	5.44e-106	378	TTTACATATATAAATATATATATCGTTT	18
27864	SMRU2222	Thailand	19F	human	nasopharynx	100	209	0	0	538713	8852	9060	Forward	5.57e-106	378	TTTACATATATAAATATATATATCGTTT	18
27865	SMRU2229	Thailand	19F	human	nasopharynx	100	209	0	0	538879	8854	9062	Forward	5.52e-106	378	TTTACATATATAAATATATATATCGTTT	18
27866	SMRU2247	Thailand	19F	human	nasopharynx	100	209	0	0	539002	58380	58588	Reverse	5.43e-106	378	TTTACATATATAAATATATATATCGTTT	18
27867	SMRU2250	Thailand	19F	human	nasopharynx	100	209	0	0	539315	41779	41987	Reverse	5.54e-106	378	TTTACATATATAAATATATATATCGTTT	18
27868	SMRU2372	Thailand	19F	human	nasopharynx	98.086	209	4	0	539652	37465	37673	Reverse	1.51e-100	360	TTTGCATATATAAAAATATATATCGTTT	18
27869	SMRU2271	Thailand	19F	human	nasopharynx	100	209	0	0	539775	58680	58888	Reverse	5.55e-106	378	TTTACATATATAAATATATATATCGTTT	18
27870	SMRU2277	Thailand	19F	human	nasopharynx	100	209	0	0	539883	8850	9058	Forward	5.53e-106	378	TTTACATATATAAATATATATATCGTTT	18
27871	SMRU2285	Thailand	19F	human	nasopharynx	100	209	0	0	540090	58399	58607	Reverse	5.44e-106	378	TTTACATATATAAATATATATATCGTTT	18
27872	SMRU2290	Thailand	19F	human	nasopharynx	100	209	0	0	540284	58399	58607	Reverse	5.54e-106	378	TTTACATATATAAATATATATATCGTTT	18
27873	SMRU2291	Thailand	19F	human	nasopharynx	100	209	0	0	540469	58399	58607	Reverse	5.43e-106	378	TTTACATATATAAATATATATATCGTTT	18
27874	SMRU2305	Thailand	19F	human	nasopharynx	100	209	0	0	540663	8852	9060	Forward	5.44e-106	378	TTTACATATATAAATATATATATCGTTT	18
27875	SMRU2318	Thailand	19F	human	nasopharynx	100	209	0	0	540929	59144	59352	Reverse	5.46e-106	378	TTTACATATATAAATATATATATCGTTT	18
27876	SMRU2317	Thailand	19F	human	nasopharynx	98.122	213	0	1	540999	58378	58590	Reverse	3.49e-102	366	TTTACATATATAAATATATATATATATCGTTT	22
27877	SMRU2321	Thailand	19F	human	nasopharynx	100	209	0	0	541147	58684	58892	Reverse	5.45e-106	378	TTTACATATATAAATATATATATCGTTT	18
27878	SMRU2338	Thailand	19F	human	nasopharynx	100	209	0	0	541351	8852	9060	Forward	5.52e-106	378	TTTACATATATAAATATATATATCGTTT	18
27879	SMRU2354	Thailand	19F	human	nasopharynx	100	209	0	0	541547	58397	58605	Reverse	5.53e-106	378	TTTACATATATAAATATATATATCGTTT	18
27880	SMRU2381	Thailand	19F	human	nasopharynx	100	209	0	0	541813	58401	58609	Reverse	5.42e-106	378	TTTACATATATAAATATATATATCGTTT	18
27881	SMRU2384	Thailand	19F	human	nasopharynx	100	209	0	0	542014	38639	38847	Reverse	5.43e-106	378	TTTACATATATAAATATATATATCGTTT	18
27882	SMRU2558	Thailand	19F	human	nasopharynx	98.086	209	4	0	542343	49835	50043	Reverse	1.51e-100	360	TTTGCATATATAAAAATATATATCGTTT	18
27883	SMRU2417	Thailand	19F	human	nasopharynx	98.122	213	0	1	542491	58401	58613	Reverse	3.55e-102	366	TTTACATATATAAATATATATATATATCGTTT	22
27884	SMRU2428	Thailand	19F	human	nasopharynx	100	209	0	0	542674	8856	9064	Forward	5.42e-106	378	TTTACATATATAAATATATATATCGTTT	18
27885	SMRU2440	Thailand	19F	human	nasopharynx	100	209	0	0	542953	58401	58609	Reverse	5.41e-106	378	TTTACATATATAAATATATATATCGTTT	18
27886	SMRU2437	Thailand	19F	human	nasopharynx	100	209	0	0	543173	8854	9062	Forward	5.43e-106	378	TTTACATATATAAATATATATATCGTTT	18
27888	SMRU2459	Thailand	19F	human	nasopharynx	100	209	0	0	543580	8860	9068	Forward	5.52e-106	378	TTTACATATATAAATATATATATCGTTT	18
27889	SMRU2468	Thailand	19F	human	nasopharynx	100	209	0	0	543802	58401	58609	Reverse	5.56e-106	378	TTTACATATATAAATATATATATCGTTT	18
27890	SMRU2466	Thailand	19F	human	nasopharynx	100	209	0	0	543964	58686	58894	Reverse	5.57e-106	378	TTTACATATATAAATATATATATCGTTT	18
27891	SMRU2494	Thailand	19F	human	nasopharynx	100	209	0	0	544087	48254	48462	Reverse	5.46e-106	378	TTTACATATATAAATATATATATCGTTT	18
27892	SMRU2496	Thailand	19F	human	nasopharynx	100	209	0	0	544255	39849	40057	Reverse	5.46e-106	378	TTTACATATATAAATATATATATCGTTT	18
27893	SMRU2501	Thailand	19F	human	nasopharynx	98.086	209	4	0	544413	15331	15539	Forward	1.51e-100	360	TTTGCATATATAAAAATATATATCGTTT	18
27894	SMRU2505	Thailand	19F	human	nasopharynx	100	209	0	0	544638	58403	58611	Reverse	5.56e-106	378	TTTACATATATAAATATATATATCGTTT	18
27895	SMRU2510	Thailand	19F	human	nasopharynx	99.043	209	0	1	544861	58401	58607	Reverse	3.46e-102	366	TTTACATATATAAATATATATCGTTT	16
27896	SMRU2507	Thailand	19F	human	nasopharynx	100	209	0	0	545076	8858	9066	Forward	5.58e-106	378	TTTACATATATAAATATATATATCGTTT	18
27897	SMRU2514	Thailand	19F	human	nasopharynx	100	209	0	0	545461	8856	9064	Forward	5.42e-106	378	TTTACATATATAAATATATATATCGTTT	18
27898	SMRU2615	Thailand	19F	human	nasopharynx	100	209	0	0	545630	8858	9066	Forward	5.45e-106	378	TTTACATATATAAATATATATATCGTTT	18
27899	SMRU2637	Thailand	19F	human	nasopharynx	100	209	0	0	545659	8856	9064	Forward	5.43e-106	378	TTTACATATATAAATATATATATCGTTT	18
27900	SMRU2678	Thailand	19F	human	nasopharynx	100	209	0	0	545839	40582	40790	Reverse	5.53e-106	378	TTTACATATATAAATATATATATCGTTT	18
27901	SMRU2954	Thailand	19F	human	nasopharynx	98.086	209	4	0	546025	17241	17449	Forward	1.51e-100	360	TTTGCATATATAAAAATATATATCGTTT	18
27902	SMRU2691	Thailand	19F	human	nasopharynx	100	209	0	0	546127	58403	58611	Reverse	5.45e-106	378	TTTACATATATAAATATATATATCGTTT	18
[truncated: 31,625 more rows]

## Sheet: Sheet1
S6 Table. Basic info of AT-rich region containing strain
Isolate id	Isolate	country	serotype	host	source	ATAT-sequence	Length
35007	SMRU903	Thailand	nontypable	human	nasopharynx	TTTACATATATAAATATATATATATATATATATATATATATATCATTT	38
34869	SMRU334	Thailand	nontypable	human	nasopharynx	TTTACATATATAAATATATATATATATATATATATATATATCATTT	36
35030	SMRU1270	Thailand	nontypable	human	nasopharynx	TTTACATATATAAATATATATATATATATATATATATATATCATTT	36
44340	UOS_6010	UK [England]	10A	human	nasopharynx	TTTACATATATAAATATATATAAATATATATATATATATATCGTTT	36
115677	SA_GPS_SP307	South Africa	10A	human	blood	TTTACATATATAAATATATAAATATATATATATATATATATCGTTT	36
35017	SMRU974	Thailand	nontypable	human	nasopharynx	TTTACATATATAAATATATATATATATATATATATTTATCATTT	34
35049	SMRU1892	Thailand	nontypable	human	nasopharynx	TTTACATATATAAATATATATATATATATATATATTTATCATTT	34
35066	SMRU2725	Thailand	nontypable	human	nasopharynx	TTTACATATATAAATATATATATATATATATATATTTATCATTT	34
35084	SMRU426	Thailand	nontypable	human	nasopharynx	TTTACATATATAAATATATATATATATATATATATTTATCATTT	34
35093	SMRU1111	Thailand	nontypable	human	nasopharynx	TTTACATATATAAATATATATATATATATATATATTTATCATTT	34
35056	SMRU2303	Thailand	nontypable	human	nasopharynx	TTTACATATATAAATATATATATATATATATATATATATCATTT	34
42752	P41482N	USA	7C	human	nasopharynx	TTTACATATATAAATATAAATATATATATATATATATATCGTTT	34
35099	SMRU1919	Thailand	nontypable	human	nasopharynx	TTTACATATATAAATATATATATATATATATATATATCATTT	32
32965	UoS3321	UK [England]	10A	human	nasopharynx	TTTACATATATAAATATATATAAATATATATATATATCGTTT	32
137573	308563	UK [England]	inconclusive	human	nasopharynx	TTTACATATATAAATATATATAAATATATATATATATCGTTT	32
29498	ND6000	USA	7C	human	nasopharynx	TTTACATATATAAATATATATATATATATATATATCGTTT	30
42794	P70617N	USA	7C	human	nasopharynx	TTTACATATATAAATATATATATATATATATATATCGTTT	30
42796	P70728N	USA	7C	human	nasopharynx	TTTACATATATAAATATATATATATATATATATATCGTTT	30
120446	ERS1461705	The Netherlands	inconclusive	human		TTTACATATATAAATATATATATATATATATATATCGTTT	30
124185	2012221324	USA	7C	human	blood	TTTACATATATAAATATATATATATATATATATATCGTTT	30
30390	5737_7_5	Thailand	nontypable	human	nasopharynx	TTTACATATATAAATATATATATATATATATATATCATTT	30
34717	SMRU754	Thailand	nontypable	human	nasopharynx	TTTACATATATAAATATATATATATATATATATATCATTT	30
34954	SMRU2483	Thailand	nontypable	human	nasopharynx	TTTACATATATAAATATATATATATATATATATATCATTT	30
34983	SMRU556	Thailand	nontypable	human	nasopharynx	TTTACATATATAAATATATATATATATATATATATCATTT	30
35023	SMRU1114	Thailand	nontypable	human	nasopharynx	TTTACATATATAAATATATATATATATATATATATCATTT	30
35032	SMRU1390	Thailand	nontypable	human	nasopharynx	TTTACATATATAAATATATATATATATATATATATCATTT	30
35033	SMRU1494	Thailand	nontypable	human	nasopharynx	TTTACATATATAAATATATATATATATATATATATCATTT	30
35035	SMRU1602	Thailand	nontypable	human	nasopharynx	TTTACATATATAAATATATATATATATATATATATCATTT	30
35047	SMRU1978	Thailand	nontypable	human	nasopharynx	TTTACATATATAAATATATATATATATATATATATCATTT	30
35082	SMRU555	Thailand	nontypable	human	nasopharynx	TTTACATATATAAATATATATATATATATATATATCATTT	30
35092	SMRU895	Thailand	nontypable	human	nasopharynx	TTTACATATATAAATATATATATATATATATATATCATTT	30
35094	SMRU1228	Thailand	nontypable	human	nasopharynx	TTTACATATATAAATATATATATATATATATATATCATTT	30
35095	SMRU1540	Thailand	nontypable	human	nasopharynx	TTTACATATATAAATATATATATATATATATATATCATTT	30
35098	SMRU1913	Thailand	nontypable	human	nasopharynx	TTTACATATATAAATATATATATATATATATATATCATTT	30
35100	SMRU2008	Thailand	nontypable	human	nasopharynx	TTTACATATATAAATATATATATATATATATATATCATTT	30
35105	SMRU2681	Thailand	nontypable	human	nasopharynx	TTTACATATATAAATATATATATATATATATATATCATTT	30
35109	SMRU3112	Thailand	nontypable	human	nasopharynx	TTTACATATATAAATATATATATATATATATATATCATTT	30
42548	SMRU1679	Thailand	nontypable	human	nasopharynx	TTTACATATATAAATATATATATATATATATATATCATTT	30
33909	UoS2235	UK [England]	7C	human	nasopharynx	TTTACATATATAAATATAAATATATATATATATATCGTTT	30
124186	2012220590	USA	7C	human	blood	TTTACATATATAAATATAAATATATATATATATATCGTTT	30
32407	ERR331398	The Netherlands	23A	human		ATTGCATATATAAAAATATATATAAAAATATATATCGTTT	30
32564	ERR331477	The Netherlands	23A	human		ATTGCATATATAAAAATATATATAAAAATATATATCGTTT	30
41921	PI2018-0302	The Netherlands	23A	human		ATTGCATATATAAAAATATATATAAAAATATATATCGTTT	30
120386	ERS1460792	The Netherlands	inconclusive	human		ATTGCATATATAAAAATATATATAAAAATATATATCGTTT	30
120472	ERS1461733	The Netherlands	inconclusive	human		ATTGCATATATAAAAATATATATAAAAATATATATCGTTT	30
120843	2001842	The Netherlands	inconclusive	human		ATTGCATATATAAAAATATATATAAAAATATATATCGTTT	30
136020	22984_8#63	The Netherlands	inconclusive	human		ATTGCATATATAAAAATATATATAAAAATATATATCGTTT	30
121743	GPS_US_PATH3603	Bangladesh	9V	human	blood	TTTGCATATATAAATATATATATATATATATATCGTTT	28
26107	Maryland6B-17	USA	6E(6Bii)	human		TTTACATATATAAATATATATATATATATATATCGTTT	28
42703	JHZ395	USA	6E(6Bii)	human	nasopharynx	TTTACATATATAAATATATATATATATATATATCGTTT	28
43053	JHZ5562	USA	6E(6Bii)	human	nasopharynx	TTTACATATATAAATATATATATATATATATATCGTTT	28
120189	ERS1460580	The Netherlands	inconclusive	human		TTTACATATATAAATATATATATATATATATATCGTTT	28
124245	23685	Israel	18C	human	blood	TTTACATATATAAATATATATATATATATATATCGTTT	28
126446	GPS_US_2009211119_R1	USA	6B	human	blood	TTTACATATATAAATATATATATATATATATATCGTTT	28
140019	GPS_US_5667_99_R1	USA	6E(6Bii)	human	blood	TTTACATATATAAATATATATATATATATATATCGTTT	28
142295	6306_99	USA	6E(6Bii)	human	blood	TTTACATATATAAATATATATATATATATATATCGTTT	28
30375	5737_6_11	Thailand	nontypable	human	nasopharynx	TTTACATATATAAATATATATATATATATATATCATTT	28
34906	SMRU975	Thailand	nontypable	human	nasopharynx	TTTACATATATAAATATATATATATATATATATCATTT	28
34984	SMRU261	Thailand	nontypable	human	nasopharynx	TTTACATATATAAATATATATATATATATATATCATTT	28
34994	SMRU585	Thailand	nontypable	human	nasopharynx	TTTACATATATAAATATATATATATATATATATCATTT	28
34995	SMRU588	Thailand	nontypable	human	nasopharynx	TTTACATATATAAATATATATATATATATATATCATTT	28
34999	SMRU678	Thailand	nontypable	human	nasopharynx	TTTACATATATAAATATATATATATATATATATCATTT	28
35002	SMRU756	Thailand	nontypable	human	nasopharynx	TTTACATATATAAATATATATATATATATATATCATTT	28
35031	SMRU1378	Thailand	nontypable	human	nasopharynx	TTTACATATATAAATATATATATATATATATATCATTT	28
35054	SMRU2112	Thailand	nontypable	human	nasopharynx	TTTACATATATAAATATATATATATATATATATCATTT	28
35062	SMRU2524	Thailand	nontypable	human	nasopharynx	TTTACATATATAAATATATATATATATATATATCATTT	28
35067	SMRU2814	Thailand	nontypable	human	nasopharynx	TTTACATATATAAATATATATATATATATATATCATTT	28
35086	SMRU612	Thailand	nontypable	human	nasopharynx	TTTACATATATAAATATATATATATATATATATCATTT	28
35087	SMRU624	Thailand	nontypable	human	nasopharynx	TTTACATATATAAATATATATATATATATATATCATTT	28
117232	991707	The Netherlands	inconclusive	human	cerebrospinal fluid	TTTACATATAAATATATATATATATATATATATCGTTT	28
120100	ERS1460479	The Netherlands	inconclusive	human		TTTACATATAAATATATATATATATATATATATCGTTT	28
135112	991707	The Netherlands	inconclusive	human	blood	TTTACATATAAATATATATATATATATATATATCGTTT	28
116301	GPS_ZA_1930	South Africa	6C	human	blood	TTTGCATATATAAATATATATATATATATATCGTTT	26
27621	SMRU1374	Thailand	19F	human	nasopharynx	TTTACATATATAAATATATATATATATATATCGTTT	26
27794	SMRU1536	Thailand	19F	human	nasopharynx	TTTACATATATAAATATATATATATATATATCGTTT	26
27822	SMRU1882	Thailand	19F	human	nasopharynx	TTTACATATATAAATATATATATATATATATCGTTT	26
27833	SMRU1950	Thailand	19F	human	nasopharynx	TTTACATATATAAATATATATATATATATATCGTTT	26
27850	SMRU2103	Thailand	19F	human	nasopharynx	TTTACATATATAAATATATATATATATATATCGTTT	26
27861	SMRU2196	Thailand	19F	human	nasopharynx	TTTACATATATAAATATATATATATATATATCGTTT	26
27936	SMRU1873	Thailand	19F	human	nasopharynx	TTTACATATATAAATATATATATATATATATCGTTT	26
29497	BR1074	USA	7C	human	nasopharynx	TTTACATATATAAATATATATATATATATATCGTTT	26
42949	P40192N	USA	7C	human	nasopharynx	TTTACATATATAAATATATATATATATATATCGTTT	26
43302	905702	USA	7C	human	nasopharynx	TTTACATATATAAATATATATATATATATATCGTTT	26
48880	VICE0884	Iceland	10A	human	nasopharynx	TTTACATATATAAATATATATATATATATATCGTTT	26
48881	VICE0885	Iceland	10A	human	nasopharynx	TTTACATATATAAATATATATATATATATATCGTTT	26
49002	VICE1324	Iceland	10A	human	nasopharynx	TTTACATATATAAATATATATATATATATATCGTTT	26
115697	GPS_ZA_740	South Africa	10A	human	blood	TTTACATATATAAATATATATATATATATATCGTTT	26
124184	2013215464	USA	7C	human	blood	TTTACATATATAAATATATATATATATATATCGTTT	26
124870	GPS_US_7669_03	USA	19F	human	blood	TTTACATATATAAATATATATATATATATATCGTTT	26
126460	PATH2546	Peru	6B	human	nasopharynx	TTTACATATATAAATATATATATATATATATCGTTT	26
126502	GPS_US_PATH5517	Mozambique	6B	human	blood	TTTACATATATAAATATATATATATATATATCGTTT	26
126503	GPS_US_PATH5492	Mozambique	6B	human	blood	TTTACATATATAAATATATATATATATATATCGTTT	26
126540	GPS_US_4403_99_R1	USA	6B	human	blood	TTTACATATATAAATATATATATATATATATCGTTT	26
137446	652827	UK [England]	inconclusive	human	nasopharynx	TTTACATATATAAATATATATATATATATATCGTTT	26
137505	308638	UK [England]	inconclusive	human	nasopharynx	TTTACATATATAAATATATATATATATATATCGTTT	26
137506	308637	UK [England]	inconclusive	human	nasopharynx	TTTACATATATAAATATATATATATATATATCGTTT	26
138101	PATH3231	Peru	6E(6Bii)	human	nasopharynx	TTTACATATATAAATATATATATATATATATCGTTT	26
143401	09B00197	Thailand	19F	human	nasopharynx	TTTACATATATAAATATATATATATATATATCGTTT	26
143414	09B01302	Thailand	19F	human	nasopharynx	TTTACATATATAAATATATATATATATATATCGTTT	26
143423	09B01303	Thailand	19F	human	nasopharynx	TTTACATATATAAATATATATATATATATATCGTTT	26
138022	PI0154	Benin	29	human	cerebrospinal fluid	TTTACATATATAAATAAATATATATATATATCGTTT	26
138330	GPS_GM_0805	Ghana	29	human	cerebrospinal fluid	TTTACATATATAAATAAATATATATATATATCGTTT	26
34298	VICE1418	Iceland	35F	human	nasopharynx	TTTACATATAAATATATATATATATATATATCGTTT	26
136886	757994	UK [England]	inconclusive	human	nasopharynx	TTTACATATAAATATATATATATATATATATCGTTT	26
136968	756660	UK [England]	inconclusive	human	nasopharynx	TTTACATATAAATATATATATATATATATATCGTTT	26
28671	SMRU2837	Thailand	9V	human	nasopharynx	TTTGCATATATAAATATATATATATATATCGTTT	24
28672	SMRU2896	Thailand	9V	human	nasopharynx	TTTGCATATATAAATATATATATATATATCGTTT	24
28673	SMRU2895	Thailand	9V	human	nasopharynx	TTTGCATATATAAATATATATATATATATCGTTT	24
118642	GPS_ZA_carriage_SP2052	South Africa	6C	human	nasopharynx	TTTGCATATATAAATATATATATATATATCGTTT	24
126319	GPS_HK_452	China	9V	human	nasopharynx	TTTGCATATATAAATATATATATATATATCGTTT	24
127999	GPS_PL_1247_07	Poland	9V	human	blood	TTTGCATATATAAATATATATATATATATCGTTT	24
140007	GPS_US_PATH4414	Ethiopia	48	human	nasopharynx	TTTGCATATATAAATATATATATATATATCGTTT	24
15459	39/2	Denmark	39	human		TTTACATATATAAATATATATATATATATCGTTT	24
15482	1/6	Denmark	1	human		TTTACATATATAAATATATATATATATATCGTTT	24
25268	SPN4901	Germany	6E(6Bii)	human		TTTACATATATAAATATATATATATATATCGTTT	24
25549	0501+31089	Iceland	6E(6Bii)	human	middle ear fluid	TTTACATATATAAATATATATATATATATCGTTT	24
25624	VICE0769	Iceland	6A	human	sputum	TTTACATATATAAATATATATATATATATCGTTT	24
26134	18044	USA	6E(6Bii)	human	nasopharynx	TTTACATATATAAATATATATATATATATCGTTT	24
26185	R34-3038	USA	6E(6Bii)	human	nasopharynx	TTTACATATATAAATATATATATATATATCGTTT	24
29665	388483	USA	6B	human	nasopharynx	TTTACATATATAAATATATATATATATATCGTTT	24
32550	ERR352115	The Netherlands	18C	human		TTTACATATATAAATATATATATATATATCGTTT	24
33199	VICE0400	Iceland	19F	human	middle ear fluid	TTTACATATATAAATATATATATATATATCGTTT	24
35813	1/5	Denmark	1	human		TTTACATATATAAATATATATATATATATCGTTT	24
37781	GA16531	USA	6E(6Bii)	human	blood	TTTACATATATAAATATATATATATATATCGTTT	24
42507	14LC.ER1046	China	6B	human	sputum	TTTACATATATAAATATATATATATATATCGTTT	24
42910	JHZ3203	USA	6E(6Bii)	human	nasopharynx	TTTACATATATAAATATATATATATATATCGTTT	24
42988	P41040N	USA	7C	human	nasopharynx	TTTACATATATAAATATATATATATATATCGTTT	24
44656	GPS_P6516	Trinidad and Tobago	19F	human	cerebrospinal fluid	TTTACATATATAAATATATATATATATATCGTTT	24
117187	2080671	The Netherlands	inconclusive	human	cerebrospinal fluid	TTTACATATATAAATATATATATATATATCGTTT	24
117195	2080863	The Netherlands	inconclusive	human	cerebrospinal fluid	TTTACATATATAAATATATATATATATATCGTTT	24
117204	2081103	The Netherlands	inconclusive	human	cerebrospinal fluid	TTTACATATATAAATATATATATATATATCGTTT	24
117606	2103602	The Netherlands	inconclusive	human	cerebrospinal fluid	TTTACATATATAAATATATATATATATATCGTTT	24
118604	GPS_ZA_carriage_SP2006	South Africa	6A	human	nasopharynx	TTTACATATATAAATATATATATATATATCGTTT	24
118667	GPS_ZA_carriage_SP1540	South Africa	6A	human	nasopharynx	TTTACATATATAAATATATATATATATATCGTTT	24
118903	GPS_ZA_carriage_SP1642	South Africa	6B	human	nasopharynx	TTTACATATATAAATATATATATATATATCGTTT	24
119454	GPS_ZA_carriage_SP784	South Africa	10A	human	nasopharynx	TTTACATATATAAATATATATATATATATCGTTT	24
121310	2010216083	USA	35F	human	blood	TTTACATATATAAATATATATATATATATCGTTT	24
121344	GPS_BR_0694_08	Brazil	4	human	cerebrospinal fluid	TTTACATATATAAATATATATATATATATCGTTT	24
122169	GPS_GM_2070	The Gambia	35B	human	nasopharynx	TTTACATATATAAATATATATATATATATCGTTT	24
122839	127734	Israel	6B	human	blood	TTTACATATATAAATATATATATATATATCGTTT	24
122997	PIDOPS_64	India	11A	human	blood	TTTACATATATAAATATATATATATATATCGTTT	24
123112	PIDOPS_14	India	1	human	blood	TTTACATATATAAATATATATATATATATCGTTT	24
123357	24616	Israel	7F	human	blood	TTTACATATATAAATATATATATATATATCGTTT	24
123368	0706_13	Brazil	6B	human	cerebrospinal fluid	TTTACATATATAAATATATATATATATATCGTTT	24
124095	GPS_ZA_2795	South Africa	10A	human	blood	TTTACATATATAAATATATATATATATATCGTTT	24
124254	9338	Israel	18C	human	cerebrospinal fluid	TTTACATATATAAATATATATATATATATCGTTT	24
124264	GPS_GM_2072	The Gambia	18C	human	nasopharynx	TTTACATATATAAATATATATATATATATCGTTT	24
124265	GPS_GM_1064	The Gambia	18C	human	nasopharynx	TTTACATATATAAATATATATATATATATCGTTT	24
124266	GPS_US_PATH3614	Bangladesh	18C	human	blood	TTTACATATATAAATATATATATATATATCGTTT	24
125001	PNEUMONET_12	India	6A	human	blood	TTTACATATATAAATATATATATATATATCGTTT	24
125005	0212_02	USA	6A	human	blood	TTTACATATATAAATATATATATATATATCGTTT	24
126444	GPS_US_6807_99_R1	USA	6B	human	blood	TTTACATATATAAATATATATATATATATCGTTT	24
126445	GPS_US_6981_03_R1	USA	6B	human	blood	TTTACATATATAAATATATATATATATATCGTTT	24
126504	GPS_ZA_1491	South Africa	6B	human	cerebrospinal fluid	TTTACATATATAAATATATATATATATATCGTTT	24
128849	GPS_US_2045_00_R1	USA	6A	human	blood	TTTACATATATAAATATATATATATATATCGTTT	24
135406	2080671	The Netherlands	inconclusive	human	blood	TTTACATATATAAATATATATATATATATCGTTT	24
135414	2080863	The Netherlands	inconclusive	human	blood	TTTACATATATAAATATATATATATATATCGTTT	24
135424	2081103	The Netherlands	inconclusive	human	blood	TTTACATATATAAATATATATATATATATCGTTT	24
135587	2103602	The Netherlands	inconclusive	human	blood	TTTACATATATAAATATATATATATATATCGTTT	24
136228	22695_3#274	The Netherlands	inconclusive	human		TTTACATATATAAATATATATATATATATCGTTT	24
137872	EMORY1324	Peru	genetic variant	human	nasopharynx	TTTACATATATAAATATATATATATATATCGTTT	24
137881	EMORY1325	Peru	genetic variant	human	nasopharynx	TTTACATATATAAATATATATATATATATCGTTT	24
139076	GPS_TH_BK_0283	Thailand	6A	human	blood	TTTACATATATAAATATATATATATATATCGTTT	24
139110	GPS_TH_BK_0371	Thailand	6A	human	blood	TTTACATATATAAATATATATATATATATCGTTT	24
139146	GPS_TH_BK_0475	Thailand	6A	human	blood	TTTACATATATAAATATATATATATATATCGTTT	24
139362	GPS_GM_1423	The Gambia	18C	human	nasopharynx	TTTACATATATAAATATATATATATATATCGTTT	24
139887	GPS_US_PATH4146	Ethiopia	6A	human	nasopharynx	TTTACATATATAAATATATATATATATATCGTTT	24
139893	GPS_US_PATH4160	Ethiopia	6A	human	nasopharynx	TTTACATATATAAATATATATATATATATCGTTT	24
139955	GPS_TR_66	Turkey	18C	human	cerebrospinal fluid	TTTACATATATAAATATATATATATATATCGTTT	24
140233	GPS_GM_2533	The Gambia	18C	human	nasopharynx	TTTACATATATAAATATATATATATATATCGTTT	24
140567	GPS_GM_2843	The Gambia	7C	human	nasopharynx	TTTACATATATAAATATATATATATATATCGTTT	24
140860	GPS_GH_54	Ghana	10A	human	nasopharynx	TTTACATATATAAATATATATATATATATCGTTT	24
140925	GPS_PK_049	Pakistan	18C	human	nasopharynx	TTTACATATATAAATATATATATATATATCGTTT	24
141033	GPS_GM_2936	The Gambia	18C	human	nasopharynx	TTTACATATATAAATATATATATATATATCGTTT	24
141339	GPS_GM_3251	Unknown	18C	human		TTTACATATATAAATATATATATATATATCGTTT	24
141369	GPS_GM_3365	Unknown	18C	human		TTTACATATATAAATATATATATATATATCGTTT	24
141376	GPS_GM_3370	Unknown	18C	human		TTTACATATATAAATATATATATATATATCGTTT	24
141383	GPS_GM_3377	Unknown	18C	human		TTTACATATATAAATATATATATATATATCGTTT	24
141390	GPS_GM_3356	Unknown	18C	human		TTTACATATATAAATATATATATATATATCGTTT	24
142306	EMORY1658	Peru	genetic variant	human	nasopharynx	TTTACATATATAAATATATATATATATATCGTTT	24
142329	EMORY1584	Peru	genetic variant	human	nasopharynx	TTTACATATATAAATATATATATATATATCGTTT	24
142348	EMORY1754	Peru	genetic variant	human	nasopharynx	TTTACATATATAAATATATATATATATATCGTTT	24
73413	GPS_KH_COMRU162	Cambodia	23F	human	nasopharynx	TTTACATATATAAATATATATATATATATCATTT	24
137853	VICE1985	Iceland	22F	human	sputum	TTTACATATATAAATATATATATATATATCATTT	24
139499	GPS_NP_2256	Nepal	22F	human	nasopharynx	TTTACATATATAAATATATATATATATATCATTT	24
142178	GPS_KH_COMRU813	Cambodia	11A	human	nasopharynx	TTTACATATATAAATATATATATATATATCATTT	24
35849	Ala263	USA	14	human	nasopharynx	TTTGCATATATAAATATATATATATATCGTTT	22
114460	GPS_GM_1409	The Gambia	nontypable	human	nasopharynx	TTTGCATATATAAATATATATATATATCGTTT	22
114698	GPS_GM_1281	The Gambia	nontypable	human	nasopharynx	TTTGCATATATAAATATATATATATATCGTTT	22
119932	GPS_ZA_carriage_SP1122	South Africa	35A	human	nasopharynx	TTTGCATATATAAATATATATATATATCGTTT	22
121842	GPS_NP_1358	Nepal	6A	human	nasopharynx	TTTGCATATATAAATATATATATATATCGTTT	22
122009	GPS_MW_D11449_R1	Malawi	19F	human	blood	TTTGCATATATAAATATATATATATATCGTTT	22
125089	GPS_NP_4021	Nepal	nontypable	human	nasopharynx	TTTGCATATATAAATATATATATATATCGTTT	22
126371	GPS_HK_150	China	9V	human	nasopharynx	TTTGCATATATAAATATATATATATATCGTTT	22
126405	GPS_HK_532	China	3	human		TTTGCATATATAAATATATATATATATCGTTT	22
128673	5256_03	USA	14	human	blood	TTTGCATATATAAATATATATATATATCGTTT	22
128675	GPS_US_5720_99_R1	USA	14	human	blood	TTTGCATATATAAATATATATATATATCGTTT	22
128676	GPS_US_5657_99_R1	USA	14	human	blood	TTTGCATATATAAATATATATATATATCGTTT	22
128705	2788_00	USA	14	human	blood	TTTGCATATATAAATATATATATATATCGTTT	22
136066	22695_3#44	The Netherlands	inconclusive	human		TTTGCATATATAAATATATATATATATCGTTT	22
137522	308621	UK [England]	inconclusive	human	nasopharynx	TTTGCATATATAAATATATATATATATCGTTT	22
139115	GPS_TH_BK_0253	Thailand	9V	human	blood	TTTGCATATATAAATATATATATATATCGTTT	22
141428	GPS_IN_IIT_NP13	India	6E(6Bii)	human	nasopharynx	TTTGCATATATAAATATATATATATATCGTTT	22
73072	GPS_GM_2914	The Gambia	9V	human	nasopharynx	TTTGCATATATAAATATACATATATATCGTTT	22
112129	GPS_KH_COMRU76	Cambodia	9V	human	nasopharynx	TTTGCATATATAAATATACATATATATCGTTT	22
112148	GPS_NG_30100663	Nigeria	9V	human	blood	TTTGCATATATAAATATACATATATATCGTTT	22
114401	GPS_GM_1965	The Gambia	9V	human	nasopharynx	TTTGCATATATAAATATACATATATATCGTTT	22
114437	GPS_GM_2007	The Gambia	9V	human	nasopharynx	TTTGCATATATAAATATACATATATATCGTTT	22
114475	GPS_GM_1694	The Gambia	9V	human	nasopharynx	TTTGCATATATAAATATACATATATATCGTTT	22
114493	GPS_GM_1612	The Gambia	9V	human	nasopharynx	TTTGCATATATAAATATACATATATATCGTTT	22
114530	GPS_GM_1890	The Gambia	9V	human	nasopharynx	TTTGCATATATAAATATACATATATATCGTTT	22
114573	GPS_GM_3177	The Gambia	9V	human	nasopharynx	TTTGCATATATAAATATACATATATATCGTTT	22
114602	GPS_GM_0650	The Gambia	9V	human	nasopharynx	TTTGCATATATAAATATACATATATATCGTTT	22
114609	GPS_GM_3150	The Gambia	9V	human	nasopharynx	TTTGCATATATAAATATACATATATATCGTTT	22
114631	GPS_GM_0712	The Gambia	9V	human	nasopharynx	TTTGCATATATAAATATACATATATATCGTTT	22
114637	GPS_GM_1859	The Gambia	19A	human	nasopharynx	TTTGCATATATAAATATACATATATATCGTTT	22
114742	GPS_GM_3138	The Gambia	19A	human	nasopharynx	TTTGCATATATAAATATACATATATATCGTTT	22
115287	GPS_GM_0695	The Gambia	9V	human	nasopharynx	TTTGCATATATAAATATACATATATATCGTTT	22
126317	GPS_GM_1013	The Gambia	9V	human	cerebrospinal fluid	TTTGCATATATAAATATACATATATATCGTTT	22
126352	GPS_GM_1151	The Gambia	9V	human	blood	TTTGCATATATAAATATACATATATATCGTTT	22
126353	GPS_GM_1096	The Gambia	9V	human	nasopharynx	TTTGCATATATAAATATACATATATATCGTTT	22
126354	GPS_GM_0918	The Gambia	9V	human	cerebrospinal fluid	TTTGCATATATAAATATACATATATATCGTTT	22
126355	GPS_GM_0907	The Gambia	9V	human	blood	TTTGCATATATAAATATACATATATATCGTTT	22
126356	GPS_GM_0878	The Gambia	9V	human	lung aspirate	TTTGCATATATAAATATACATATATATCGTTT	22
126357	GPS_GM_0876	The Gambia	9V	human	blood	TTTGCATATATAAATATACATATATATCGTTT	22
126358	GPS_GM_0435	The Gambia	9V	human	blood	TTTGCATATATAAATATACATATATATCGTTT	22
126359	GPS_GM_0376	The Gambia	9V	human	blood	TTTGCATATATAAATATACATATATATCGTTT	22
126360	GPS_GM_0270	The Gambia	9V	human	blood	TTTGCATATATAAATATACATATATATCGTTT	22
126361	GPS_GM_0322	The Gambia	9V	human	blood	TTTGCATATATAAATATACATATATATCGTTT	22
126365	PI0163	Senegal	9V	human	cerebrospinal fluid	TTTGCATATATAAATATACATATATATCGTTT	22
126393	GPS_GM_0292	The Gambia	9V	human	blood	TTTGCATATATAAATATACATATATATCGTTT	22
126398	GPS_GM_1058	The Gambia	9V	human	nasopharynx	TTTGCATATATAAATATACATATATATCGTTT	22
126402	GPS_GM_0480	The Gambia	9V	human	blood	TTTGCATATATAAATATACATATATATCGTTT	22
126403	GPS_GM_0302	The Gambia	9V	human	blood	TTTGCATATATAAATATACATATATATCGTTT	22
138305	GPS_GM_0755	The Gambia	9V	human	cerebrospinal fluid	TTTGCATATATAAATATACATATATATCGTTT	22
138935	GPS_GM_1000	The Gambia	9V	human	blood	TTTGCATATATAAATATACATATATATCGTTT	22
138958	GPS_GM_1217	The Gambia	9V	human	blood	TTTGCATATATAAATATACATATATATCGTTT	22
139337	GPS_GM_1308	The Gambia	9V	human	nasopharynx	TTTGCATATATAAATATACATATATATCGTTT	22
139595	GPS_TG_P0822	Togo	9V	human	blood	TTTGCATATATAAATATACATATATATCGTTT	22
139663	GPS_TG_P1032	Togo	9V	human	blood	TTTGCATATATAAATATACATATATATCGTTT	22
139685	GPS_TG_M549	Togo	18C	human	cerebrospinal fluid	TTTGCATATATAAATATACATATATATCGTTT	22
139702	GPS_GM_1984	The Gambia	9V	human	nasopharynx	TTTGCATATATAAATATACATATATATCGTTT	22
140067	GPS_GM_2325	The Gambia	9V	human	nasopharynx	TTTGCATATATAAATATACATATATATCGTTT	22
140086	GPS_GM_2345	The Gambia	9V	human	nasopharynx	TTTGCATATATAAATATACATATATATCGTTT	22
140167	GPS_GM_2631	The Gambia	9V	human	blood	TTTGCATATATAAATATACATATATATCGTTT	22
140176	GPS_GM_2640	The Gambia	9V	human	lung aspirate	TTTGCATATATAAATATACATATATATCGTTT	22
140223	GPS_GM_2522	The Gambia	9V	human	nasopharynx	TTTGCATATATAAATATACATATATATCGTTT	22
140264	GPS_GM_2567	The Gambia	9V	human	nasopharynx	TTTGCATATATAAATATACATATATATCGTTT	22
140271	GPS_GM_2573	The Gambia	9V	human	nasopharynx	TTTGCATATATAAATATACATATATATCGTTT	22
140288	GPS_GM_2683	Unknown	9V	human		TTTGCATATATAAATATACATATATATCGTTT	22
140844	GPS_GH_107	Ghana	9V	human	nasopharynx	TTTGCATATATAAATATACATATATATCGTTT	22
141028	GPS_GM_2932	The Gambia	9V	human	nasopharynx	TTTGCATATATAAATATACATATATATCGTTT	22
141296	GPS_GM_3205	Unknown	9V	human		TTTGCATATATAAATATACATATATATCGTTT	22
141303	GPS_GM_3212	Unknown	9V	human		TTTGCATATATAAATATACATATATATCGTTT	22
141866	GPS_KH_COMRU275	Cambodia	9V	human	nasopharynx	TTTGCATATATAAATATACATATATATCGTTT	22
141979	GPS_KH_COMRU418	Cambodia	9V	human	nasopharynx	TTTGCATATATAAATATACATATATATCGTTT	22
142013	GPS_KH_COMRU462	Cambodia	9V	human	nasopharynx	TTTGCATATATAAATATACATATATATCGTTT	22
142095	GPS_KH_COMRU596	Cambodia	9V	human	nasopharynx	TTTGCATATATAAATATACATATATATCGTTT	22
116276	GPS_ZA_1889	South Africa	33A	human	blood	TTTGCATATATAAAAATATATATATATCGTTT	22
116371	GPS_ZA_2097	South Africa	18C	human	blood	TTTGCATATATAAAAATATATATATATCGTTT	22
116539	GPS_ZA_1998	South Africa	33F	human	blood	TTTGCATATATAAAAATATATATATATCGTTT	22
117919	GPS_ZA_1195	South Africa	18C	human	cerebrospinal fluid	TTTGCATATATAAAAATATATATATATCGTTT	22
117921	GPS_ZA_1204	South Africa	18C	human	cerebrospinal fluid	TTTGCATATATAAAAATATATATATATCGTTT	22
118570	GPS_ZA_carriage_SP1955	South Africa	18C	human	nasopharynx	TTTGCATATATAAAAATATATATATATCGTTT	22
121255	GPS_HK_147	China	6C	human	nasopharynx	TTTGCATATATAAAAATATATATATATCGTTT	22
121758	PATH3026	Peru	16F	human	nasopharynx	TTTGCATATATAAAAATATATATATATCGTTT	22
123395	GPS_ZA_1662	South Africa	18C	human	cerebrospinal fluid	TTTGCATATATAAAAATATATATATATCGTTT	22
125042	GPS_NP_3831	Nepal	6D	human	nasopharynx	TTTGCATATATAAAAATATATATATATCGTTT	22
140868	GPS_BY_053	Belarus	28A	human	pus	TTTGCATATATAAAAATATATATATATCGTTT	22
73389	GPS_KH_COMRU742	Cambodia	28F	human	nasopharynx	TTTATATATATAAATATATATATATATCGTTT	22
25309	VICE0299	Iceland	6E(6Bii)	human	middle ear fluid	TTTACATATATAAATATATATATATATCGTTT	22
25446	VICE1015	Iceland	6A	human	nasopharynx	TTTACATATATAAATATATATATATATCGTTT	22
25545	0407+30157	Iceland	6E(6Bii)	human	nasopharynx	TTTACATATATAAATATATATATATATCGTTT	22
25551	0505+04001	Iceland	6E(6Bii)	human	nasopharynx	TTTACATATATAAATATATATATATATCGTTT	22
25552	0507+08068	Iceland	6E(6Bii)	human	nasopharynx	TTTACATATATAAATATATATATATATCGTTT	22
25593	VICE0722	Iceland	6A	human	sputum	TTTACATATATAAATATATATATATATCGTTT	22
25595	VICE0682	Iceland	6E(6Bii)	human	sputum	TTTACATATATAAATATATATATATATCGTTT	22
25633	VICE1445	Iceland	6A	human	nasopharynx	TTTACATATATAAATATATATATATATCGTTT	22
25755	SMRU229	Thailand	6E(6Bii)	human	nasopharynx	TTTACATATATAAATATATATATATATCGTTT	22
25861	SMRU1884	Thailand	6E(6Bii)	human	nasopharynx	TTTACATATATAAATATATATATATATCGTTT	22
25862	SMRU2178	Thailand	6E(6Bii)	human	nasopharynx	TTTACATATATAAATATATATATATATCGTTT	22
25914	SMRU1251	Thailand	6E(6Bii)	human	nasopharynx	TTTACATATATAAATATATATATATATCGTTT	22
25915	SMRU1245	Thailand	6E(6Bii)	human	nasopharynx	TTTACATATATAAATATATATATATATCGTTT	22
25916	SMRU1352	Thailand	6E(6Bii)	human	nasopharynx	TTTACATATATAAATATATATATATATCGTTT	22
26105	USA33	USA	6E(6Bii)	human	cerebrospinal fluid	TTTACATATATAAATATATATATATATCGTTT	22
26152	LMG1417	USA	6E(6Bii)	human		TTTACATATATAAATATATATATATATCGTTT	22
26161	R34-3166	USA	6A	human	nasopharynx	TTTACATATATAAATATATATATATATCGTTT	22
26205	CH2090	USA	6A	human	nasopharynx	TTTACATATATAAATATATATATATATCGTTT	22
26212	ND6119	USA	6C	human	nasopharynx	TTTACATATATAAATATATATATATATCGTTT	22
26224	SP18-BS74	USA	6E(6Bii)	human	nasopharynx	TTTACATATATAAATATATATATATATCGTTT	22
27542	SMRU3096	Thailand	19B	human	nasopharynx	TTTACATATATAAATATATATATATATCGTTT	22
27544	SMRU3099	Thailand	19B	human	nasopharynx	TTTACATATATAAATATATATATATATCGTTT	22
27546	SMRU3100	Thailand	19B	human	nasopharynx	TTTACATATATAAATATATATATATATCGTTT	22
27548	SMRU381	Thailand	19B	human	nasopharynx	TTTACATATATAAATATATATATATATCGTTT	22
27554	SMRU632	Thailand	19B	human	nasopharynx	TTTACATATATAAATATATATATATATCGTTT	22
27555	SMRU633	Thailand	19B	human	nasopharynx	TTTACATATATAAATATATATATATATCGTTT	22
27558	SMRU808	Thailand	19B	human	nasopharynx	TTTACATATATAAATATATATATATATCGTTT	22
27563	SMRU1885	Thailand	19B	human	nasopharynx	TTTACATATATAAATATATATATATATCGTTT	22
27565	SMRU2166	Thailand	19B	human	nasopharynx	TTTACATATATAAATATATATATATATCGTTT	22
27566	SMRU2231	Thailand	19B	human	nasopharynx	TTTACATATATAAATATATATATATATCGTTT	22
27567	SMRU2264	Thailand	19B	human	nasopharynx	TTTACATATATAAATATATATATATATCGTTT	22
27568	SMRU2813	Thailand	19B	human	nasopharynx	TTTACATATATAAATATATATATATATCGTTT	22
27569	SMRU3050	Thailand	19B	human	nasopharynx	TTTACATATATAAATATATATATATATCGTTT	22
27665	SMRU2107	Thailand	19F	human	nasopharynx	TTTACATATATAAATATATATATATATCGTTT	22
27730	SMRU753	Thailand	19F	human	nasopharynx	TTTACATATATAAATATATATATATATCGTTT	22
27763	SMRU982	Thailand	19F	human	nasopharynx	TTTACATATATAAATATATATATATATCGTTT	22
27852	SMRU2108	Thailand	19F	human	nasopharynx	TTTACATATATAAATATATATATATATCGTTT	22
27876	SMRU2317	Thailand	19F	human	nasopharynx	TTTACATATATAAATATATATATATATCGTTT	22
27883	SMRU2417	Thailand	19F	human	nasopharynx	TTTACATATATAAATATATATATATATCGTTT	22
27908	SMRU2815	Thailand	19F	human	nasopharynx	TTTACATATATAAATATATATATATATCGTTT	22
27914	SMRU2887	Thailand	19F	human	nasopharynx	TTTACATATATAAATATATATATATATCGTTT	22
29168	R34-3182	USA	10A	human	nasopharynx	TTTACATATATAAATATATATATATATCGTTT	22
29353	R34-3216	USA	35F	human	nasopharynx	TTTACATATATAAATATATATATATATCGTTT	22
29413	LE4000	USA	10A	human	nasopharynx	TTTACATATATAAATATATATATATATCGTTT	22
30587	S-091	China	19F	human		TTTACATATATAAATATATATATATATCGTTT	22
32648	ERR340823	The Netherlands	6B	human		TTTACATATATAAATATATATATATATCGTTT	22
33375	VICE0517	Iceland	19F	human	middle ear fluid	TTTACATATATAAATATATATATATATCGTTT	22
33377	VICE0541	Iceland	19F	human	middle ear fluid	TTTACATATATAAATATATATATATATCGTTT	22
33392	VICE0727	Iceland	19F	human	sputum	TTTACATATATAAATATATATATATATCGTTT	22
33411	VICE0546	Iceland	19F	human	middle ear fluid	TTTACATATATAAATATATATATATATCGTTT	22
33431	VICE0498	Iceland	19F	human	middle ear fluid	TTTACATATATAAATATATATATATATCGTTT	22
33434	VICE0580	Iceland	19F	human	middle ear fluid	TTTACATATATAAATATATATATATATCGTTT	22
33514	VICE0417	Iceland	19F	human	middle ear fluid	TTTACATATATAAATATATATATATATCGTTT	22
33518	VICE0448	Iceland	19F	human	middle ear fluid	TTTACATATATAAATATATATATATATCGTTT	22
33520	VICE0457	Iceland	19F	human	middle ear fluid	TTTACATATATAAATATATATATATATCGTTT	22
33566	VICE1317	Iceland	19F	human	nasopharynx	TTTACATATATAAATATATATATATATCGTTT	22
33638	VICE0524	Iceland	19F	human	middle ear fluid	TTTACATATATAAATATATATATATATCGTTT	22
33898	UoS0041	UK [England]	6E(6Bii)	human	nasopharynx	TTTACATATATAAATATATATATATATCGTTT	22
34023	UoS0276	UK [England]	6B	human	nasopharynx	TTTACATATATAAATATATATATATATCGTTT	22
36072	VICE1623	Iceland	19F	human	middle ear fluid	TTTACATATATAAATATATATATATATCGTTT	22
36086	VICE1641	Iceland	19F	human	middle ear fluid	TTTACATATATAAATATATATATATATCGTTT	22
36095	VICE1653	Iceland	19F	human	middle ear fluid	TTTACATATATAAATATATATATATATCGTTT	22
36102	VICE1663	Iceland	6A	human	middle ear fluid	TTTACATATATAAATATATATATATATCGTTT	22
42465	CU_SPNE1_05	China [Hong Kong]	19F	human	sputum	TTTACATATATAAATATATATATATATCGTTT	22
42590	P10167N	USA	6C	human	nasopharynx	TTTACATATATAAATATATATATATATCGTTT	22
42594	P10186N	USA	6C	human	nasopharynx	TTTACATATATAAATATATATATATATCGTTT	22
42640	P30310N	USA	6C	human	nasopharynx	TTTACATATATAAATATATATATATATCGTTT	22
42695	JHZ229	USA	6E(6Bii)	human	nasopharynx	TTTACATATATAAATATATATATATATCGTTT	22
42778	P70180N	USA	6C	human	nasopharynx	TTTACATATATAAATATATATATATATCGTTT	22
42842	JHZ1334	USA	6E(6Bii)	human	nasopharynx	TTTACATATATAAATATATATATATATCGTTT	22
42966	P40548N	USA	6C	human	nasopharynx	TTTACATATATAAATATATATATATATCGTTT	22
43186	JHZ8041	USA	6E(6Bii)	human	nasopharynx	TTTACATATATAAATATATATATATATCGTTT	22
43318	701601	USA	6C	human	nasopharynx	TTTACATATATAAATATATATATATATCGTTT	22
43342	702003	USA	10A	human	nasopharynx	TTTACATATATAAATATATATATATATCGTTT	22
44393	UOS_6221	UK [England]	10A	human	nasopharynx	TTTACATATATAAATATATATATATATCGTTT	22
44598	GPS_P6455	Trinidad and Tobago	19A	human	blood	TTTACATATATAAATATATATATATATCGTTT	22
44599	GPS_P6456	Trinidad and Tobago	19A	human	blood	TTTACATATATAAATATATATATATATCGTTT	22
44662	GPS_P6524	Trinidad and Tobago	19A	human	sputum	TTTACATATATAAATATATATATATATCGTTT	22
48824	GPS_IN_G69	India	18C	human	blood	TTTACATATATAAATATATATATATATCGTTT	22
48897	VICE0564	Iceland	19F	human	middle ear fluid	TTTACATATATAAATATATATATATATCGTTT	22
73765	GPS_PK_099	Pakistan	6A	human	blood	TTTACATATATAAATATATATATATATCGTTT	22
112114	GPS_KH_COMRU513	Cambodia	23F	human	nasopharynx	TTTACATATATAAATATATATATATATCGTTT	22
116474	GPS_ZA_1799	South Africa	19F	human	blood	TTTACATATATAAATATATATATATATCGTTT	22
116655	GPS_ZA_2154	South Africa	4	human	blood	TTTACATATATAAATATATATATATATCGTTT	22
116881	GPS_ZA_2470	South Africa	10A	human	blood	TTTACATATATAAATATATATATATATCGTTT	22
116906	GPS_ZA_2522	South Africa	10A	human	blood	TTTACATATATAAATATATATATATATCGTTT	22
117435	2110462	The Netherlands	inconclusive	human	cerebrospinal fluid	TTTACATATATAAATATATATATATATCGTTT	22
118661	GPS_ZA_carriage_SP1533	South Africa	6A	human	nasopharynx	TTTACATATATAAATATATATATATATCGTTT	22
119029	GPS_ZA_carriage_SP1795	South Africa	6B	human	nasopharynx	TTTACATATATAAATATATATATATATCGTTT	22
120675	2070850	The Netherlands	inconclusive	human		TTTACATATATAAATATATATATATATCGTTT	22
120851	2010052	The Netherlands	inconclusive	human		TTTACATATATAAATATATATATATATCGTTT	22
121400	2845_99	USA	6B	human	cerebrospinal fluid	TTTACATATATAAATATATATATATATCGTTT	22
121584	GPS_HK_448	China	6B	human	nasopharynx	TTTACATATATAAATATATATATATATCGTTT	22
121585	GPS_HK_241	China	6B	human		TTTACATATATAAATATATATATATATCGTTT	22
121591	GPS_MY_12	Malaysia	6B	human	blood	TTTACATATATAAATATATATATATATCGTTT	22
121619	GPS_HK_115	China	6A	human	nasopharynx	TTTACATATATAAATATATATATATATCGTTT	22
121852	GPS_NP_1206	Nepal	21	human	nasopharynx	TTTACATATATAAATATATATATATATCGTTT	22
122173	11492	Bangladesh	7F	human	cerebrospinal fluid	TTTACATATATAAATATATATATATATCGTTT	22
122521	GPS_MW_C15275_R1	Malawi	12B	human	cerebrospinal fluid	TTTACATATATAAATATATATATATATCGTTT	22
123438	GPS_BR_0393_09	Brazil	6A	human	blood	TTTACATATATAAATATATATATATATCGTTT	22
123659	GPS_GM_2250	The Gambia	1	human	nasopharynx	TTTACATATATAAATATATATATATATCGTTT	22
123791	GPS_ZA_1275	South Africa	23F	human	blood	TTTACATATATAAATATATATATATATCGTTT	22
124091	2010216231	USA	10A	human	blood	TTTACATATATAAATATATATATATATCGTTT	22
124096	GPS_ZA_2356	South Africa	10A	human	cerebrospinal fluid	TTTACATATATAAATATATATATATATCGTTT	22
124097	GPS_ZA_1978	South Africa	10A	human	cerebrospinal fluid	TTTACATATATAAATATATATATATATCGTTT	22
124098	6794_05	USA	10A	human	blood	TTTACATATATAAATATATATATATATCGTTT	22
124256	106412	Israel	18C	human	blood	TTTACATATATAAATATATATATATATCGTTT	22
124257	181389	Israel	18C	human	blood	TTTACATATATAAATATATATATATATCGTTT	22
124259	100117	Israel	18C	human	blood	TTTACATATATAAATATATATATATATCGTTT	22
124947	GPS_HK_270	China	6B	human		TTTACATATATAAATATATATATATATCGTTT	22
124955	GPS_HK_138	China	6B	human	nasopharynx	TTTACATATATAAATATATATATATATCGTTT	22
124976	8854	Israel	6A	human	cerebrospinal fluid	TTTACATATATAAATATATATATATATCGTTT	22
125002	PNEUMONET_9	India	6A	human	blood	TTTACATATATAAATATATATATATATCGTTT	22
125004	PNEUMONET_22	India	6A	human	blood	TTTACATATATAAATATATATATATATCGTTT	22
125033	GPS_BR_0232_12	Brazil	6A	human	blood	TTTACATATATAAATATATATATATATCGTTT	22
125434	1879_00	USA	6B	human	blood	TTTACATATATAAATATATATATATATCGTTT	22
125717	2010207743	USA	19A	human	blood	TTTACATATATAAATATATATATATATCGTTT	22
125767	PATH5916	Peru	19F	human	blood	TTTACATATATAAATATATATATATATCGTTT	22
125824	GPS_HK_503	China	19A	human		TTTACATATATAAATATATATATATATCGTTT	22
125877	GPS_HK_364	China	19F	human	nasopharynx	TTTACATATATAAATATATATATATATCGTTT	22
125901	GPS_HK_321	China	19F	human	nasopharynx	TTTACATATATAAATATATATATATATCGTTT	22
125951	9168	Israel	1	human	cerebrospinal fluid	TTTACATATATAAATATATATATATATCGTTT	22
126430	3601_01	USA	6B	human	blood	TTTACATATATAAATATATATATATATCGTTT	22
126451	GPS_GM_1202	The Gambia	6B	human	nasopharynx	TTTACATATATAAATATATATATATATCGTTT	22
126452	GPS_GM_1167	The Gambia	6B	human	nasopharynx	TTTACATATATAAATATATATATATATCGTTT	22
126480	GPS_MW_2904	Malawi	6B	human	nasopharynx	TTTACATATATAAATATATATATATATCGTTT	22
126481	GPS_MW_2905	Malawi	6B	human	nasopharynx	TTTACATATATAAATATATATATATATCGTTT	22
126483	GPS_MW_3466	Malawi	6B	human	nasopharynx	TTTACATATATAAATATATATATATATCGTTT	22
126509	GPS_HK_185	China	6B	human		TTTACATATATAAATATATATATATATCGTTT	22
126520	PATH3516	Peru	6B	human	nasopharynx	TTTACATATATAAATATATATATATATCGTTT	22
128860	26517	Israel	10A	human	blood	TTTACATATATAAATATATATATATATCGTTT	22
128861	GPS_US_4534_04	USA	6A	human	blood	TTTACATATATAAATATATATATATATCGTTT	22
129413	GPS_RU_2886	Russia	23F	human	nasopharynx	TTTACATATATAAATATATATATATATCGTTT	22
135615	2110462	The Netherlands	inconclusive	human	blood	TTTACATATATAAATATATATATATATCGTTT	22
136275	22709_8#335	The Netherlands	inconclusive	human		TTTACATATATAAATATATATATATATCGTTT	22
136284	22709_8#292	The Netherlands	inconclusive	human		TTTACATATATAAATATATATATATATCGTTT	22
137106	753434	UK [England]	inconclusive	human	nasopharynx	TTTACATATATAAATATATATATATATCGTTT	22
137787	GPS_MW_3602	Malawi	6E(6Bii)	human	nasopharynx	TTTACATATATAAATATATATATATATCGTTT	22
138957	GPS_GM_1216	Unknown	6A	human		TTTACATATATAAATATATATATATATCGTTT	22
139017	GPS_PL_665_03	Poland	6A	human	blood	TTTACATATATAAATATATATATATATCGTTT	22
139023	GPS_PL_2662_03	Poland	18C	human	cerebrospinal fluid	TTTACATATATAAATATATATATATATCGTTT	22
139067	GPS_PL_3328_09	Poland	19F	human	cerebrospinal fluid	TTTACATATATAAATATATATATATATCGTTT	22
139257	GPS_TH_BK_0701	Thailand	6E(6Bii)	human	blood	TTTACATATATAAATATATATATATATCGTTT	22
139388	GPS_GM_1462	The Gambia	6A	human	nasopharynx	TTTACATATATAAATATATATATATATCGTTT	22
139940	GPS_TR_50	Turkey	6E(6Bii)	human	blood	TTTACATATATAAATATATATATATATCGTTT	22
139941	GPS_TR_51	Turkey	6E(6Bii)	human	other	TTTACATATATAAATATATATATATATCGTTT	22
140025	GPS_US0517_99_R1	USA	6B	human	blood	TTTACATATATAAATATATATATATATCGTTT	22
140476	HK_2007_CUSP_07	China	6A	human	blood	TTTACATATATAAATATATATATATATCGTTT	22
140871	GPS_BY_186	Belarus	10A	human	nasopharynx	TTTACATATATAAATATATATATATATCGTTT	22
140899	GPS_PK_012	Pakistan	1	human	pleural fluid	TTTACATATATAAATATATATATATATCGTTT	22
141019	GPS_GM_2922	The Gambia	18C	human	nasopharynx	TTTACATATATAAATATATATATATATCGTTT	22
141418	GPS_IN_P671	India	34	human	nasopharynx	TTTACATATATAAATATATATATATATCGTTT	22
141424	GPS_IN_P674	India	34	human	nasopharynx	TTTACATATATAAATATATATATATATCGTTT	22
141485	GPS_IN_G59	India	6A	human	cerebrospinal fluid	TTTACATATATAAATATATATATATATCGTTT	22
141738	GPS_KH_COMRU39	Cambodia	19F	human	blood	TTTACATATATAAATATATATATATATCGTTT	22
141786	GPS_KH_COMRU295	Cambodia	6E(6Bii)	human	nasopharynx	TTTACATATATAAATATATATATATATCGTTT	22
141796	GPS_KH_COMRU305	Cambodia	19F	human	nasopharynx	TTTACATATATAAATATATATATATATCGTTT	22
141856	GPS_KH_COMRU253	Cambodia	19A	human	nasopharynx	TTTACATATATAAATATATATATATATCGTTT	22
142022	GPS_KH_COMRU663	Cambodia	19A	human	nasopharynx	TTTACATATATAAATATATATATATATCGTTT	22
142084	GPS_KH_COMRU584	Cambodia	6E(6Bii)	human	nasopharynx	TTTACATATATAAATATATATATATATCGTTT	22
142184	GPS_KH_COMRU824	Cambodia	19A	human	nasopharynx	TTTACATATATAAATATATATATATATCGTTT	22
142496	5010_99	USA	6E(6Bii)	human	blood	TTTACATATATAAATATATATATATATCGTTT	22
142512	Utah_S18290788	USA	1	human		TTTACATATATAAATATATATATATATCGTTT	22
143382	09B06093	Thailand	19F	human	nasopharynx	TTTACATATATAAATATATATATATATCGTTT	22
142285	EMORY1107	Peru	6E(6Bii)	human	nasopharynx	TTTACATATATAAATATATATATATATCATTT	22
120651	ERS1460335	The Netherlands	inconclusive	human		TTTACATATATAAAAATATATATATATCGTTT	22
122167	GPS_MA_58	Morocco	6B	human	cerebrospinal fluid	TTTACATATATAAAAATATATATATATCGTTT	22
122235	180953	Israel	15A	human	blood	TTTACATATATAAAAATATATATATATCGTTT	22
122236	178564	Israel	15A	human	blood	TTTACATATATAAAAATATATATATATCGTTT	22
124331	GPS_HK_377	China	15BC	human	nasopharynx	TTTACATATATAAAAATATATATATATCGTTT	22
44397	UOS_6232	UK [England]	5	human	nasopharynx	TTTACATATAAATATATATATATATATCGTTT	22
49086	VICE1732	Iceland	35F	human	nasopharynx	TTTACATATAAATATATATATATATATCGTTT	22
120407	ERS1461665	The Netherlands	inconclusive	human		TTTACATATAAATATATATATATATATCGTTT	22
35867	Taiwan23F-15	Taiwan	genetic variant	human	cerebrospinal fluid	ATTGCATATATAAATATATATATATATCGTTT	22
26157	R34-3026	USA	6A	human	nasopharynx	ATTGCATATATAAAAATATATATATATCGTTT	22
28282	SMRU3076	Thailand	23F	human	nasopharynx	ATTGCATATATAAAAATATATATATATCGTTT	22
28283	SMRU3128	Thailand	23F	human	nasopharynx	ATTGCATATATAAAAATATATATATATCGTTT	22
29314	44744	USA	23F	human	nasopharynx	ATTGCATATATAAAAATATATATATATCGTTT	22
35043	SMRU1876	Thailand	23F	human	nasopharynx	ATTGCATATATAAAAATATATATATATCGTTT	22
44296	28161Y12	USA	inconclusive	human		ATTGCATATATAAAAATATATATATATCGTTT	22
50440	28161Y12	USA	15BC	human		ATTGCATATATAAAAATATATATATATCGTTT	22
122842	8614	Israel	23F	human	cerebrospinal fluid	ATTGCATATATAAAAATATATATATATCGTTT	22
122844	0419_12	Brazil	23F	human	blood	ATTGCATATATAAAAATATATATATATCGTTT	22
122854	GPS_US_2748_99_R1	USA	14	human	blood	ATTGCATATATAAAAATATATATATATCGTTT	22
122855	GPS_US_5432_00	USA	23F	human	cerebrospinal fluid	ATTGCATATATAAAAATATATATATATCGTTT	22
125853	GPS_PL_2349_10	Poland	23F	human	cerebrospinal fluid	ATTGCATATATAAAAATATATATATATCGTTT	22
138774	GPS_US_PATH1826	India	23F	human		ATTGCATATATAAAAATATATATATATCGTTT	22
139073	GPS_TH_BK_0276	Thailand	23F	human	blood	ATTGCATATATAAAAATATATATATATCGTTT	22
139074	GPS_TH_BK_0278	Thailand	23F	human	blood	ATTGCATATATAAAAATATATATATATCGTTT	22
139093	GPS_TH_BK_0334	Thailand	23F	human	blood	ATTGCATATATAAAAATATATATATATCGTTT	22
139150	GPS_TH_BK_0482	Thailand	23F	human	cerebrospinal fluid	ATTGCATATATAAAAATATATATATATCGTTT	22
139198	GPS_TH_BK_0578	Thailand	23B	human	blood	ATTGCATATATAAAAATATATATATATCGTTT	22
139269	GPS_TH_BK_0715	Thailand	23F	human	blood	ATTGCATATATAAAAATATATATATATCGTTT	22
142454	5697_99	USA	23F	human	joint fluid	ATTGCATATATAAAAATATATATATATCGTTT	22
142460	4741_99	USA	23F	human	blood	ATTGCATATATAAAAATATATATATATCGTTT	22
142469	3092_99	USA	23F	human	blood	ATTGCATATATAAAAATATATATATATCGTTT	22
125852	GPS_PL_2576_08	Poland	23F	human	cerebrospinal fluid	ATTGCATATATAAAAAAATATATATATCGTTT	22
30403	5750_2_4	Kenya	nontypable	human	nasopharynx	TTTGCATATATAAATATATATATATCGTTT	20
30404	5750_2_5	Kenya	nontypable	human	nasopharynx	TTTGCATATATAAATATATATATATCGTTT	20
35842	ICE46	Iceland	14	human	blood	TTTGCATATATAAATATATATATATCGTTT	20
35844	ICE594	Iceland	14	human	blood	TTTGCATATATAAATATATATATATCGTTT	20
42481	Spn_27	Russia	nontypable	human		TTTGCATATATAAATATATATATATCGTTT	20
42482	Spn_2298	Russia	nontypable	human	nasopharynx	TTTGCATATATAAATATATATATATCGTTT	20
44307	30531Y13	USA	inconclusive	human		TTTGCATATATAAATATATATATATCGTTT	20
44431	UOS_7015	UK [England]	19F	human	nasopharynx	TTTGCATATATAAATATATATATATCGTTT	20
44460	UOS_7105	UK [England]	21	human	nasopharynx	TTTGCATATATAAATATATATATATCGTTT	20
48899	VICE0570	Iceland	14	human	middle ear fluid	TTTGCATATATAAATATATATATATCGTTT	20
50448	30531Y13	USA	11A	human		TTTGCATATATAAATATATATATATCGTTT	20
114303	GPS_GM_3108	The Gambia	21	human	nasopharynx	TTTGCATATATAAATATATATATATCGTTT	20
114304	GPS_GM_1574	The Gambia	21	human	nasopharynx	TTTGCATATATAAATATATATATATCGTTT	20
114404	GPS_GM_1747	The Gambia	21	human	nasopharynx	TTTGCATATATAAATATATATATATCGTTT	20
114415	GPS_GM_1548	The Gambia	21	human	nasopharynx	TTTGCATATATAAATATATATATATCGTTT	20
114428	GPS_GM_1261	The Gambia	21	human	nasopharynx	TTTGCATATATAAATATATATATATCGTTT	20
114429	GPS_GM_1734	The Gambia	21	human	nasopharynx	TTTGCATATATAAATATATATATATCGTTT	20
114446	GPS_GM_1648	The Gambia	21	human	nasopharynx	TTTGCATATATAAATATATATATATCGTTT	20
114447	GPS_GM_2037	The Gambia	21	human	nasopharynx	TTTGCATATATAAATATATATATATCGTTT	20
114486	GPS_GM_2287	The Gambia	21	human	nasopharynx	TTTGCATATATAAATATATATATATCGTTT	20
114487	GPS_GM_1537	The Gambia	21	human	nasopharynx	TTTGCATATATAAATATATATATATCGTTT	20
114502	GPS_GM_1844	The Gambia	21	human	nasopharynx	TTTGCATATATAAATATATATATATCGTTT	20
114534	GPS_GM_1959	The Gambia	21	human	nasopharynx	TTTGCATATATAAATATATATATATCGTTT	20
114641	GPS_GM_0942	The Gambia	21	human	nasopharynx	TTTGCATATATAAATATATATATATCGTTT	20
114997	GPS_GM_0963	The Gambia	21	human	nasopharynx	TTTGCATATATAAATATATATATATCGTTT	20
115017	GPS_GM_0941	The Gambia	21	human	nasopharynx	TTTGCATATATAAATATATATATATCGTTT	20
115460	SA_GPS_SP353	South Africa	12F	human	blood	TTTGCATATATAAATATATATATATCGTTT	20
115765	GPS_ZA_865	South Africa	12F	human	blood	TTTGCATATATAAATATATATATATCGTTT	20
116182	GPS_ZA_1552	South Africa	6B	human	blood	TTTGCATATATAAATATATATATATCGTTT	20
116285	GPS_ZA_1905	South Africa	6C	human	blood	TTTGCATATATAAATATATATATATCGTTT	20
116940	GPS_ZA_2579	South Africa	12F	human	blood	TTTGCATATATAAATATATATATATCGTTT	20
117025	GPS_ZA_2911	South Africa	12F	human	cerebrospinal fluid	TTTGCATATATAAATATATATATATCGTTT	20
118216	GPS_ZA_2209	South Africa	12F	human	cerebrospinal fluid	TTTGCATATATAAATATATATATATCGTTT	20
118467	GPS_ZA_carriage_SP1337	South Africa	19B	human	nasopharynx	TTTGCATATATAAATATATATATATCGTTT	20
118626	GPS_ZA_carriage_SP2034	South Africa	16F	human	nasopharynx	TTTGCATATATAAATATATATATATCGTTT	20
119027	GPS_ZA_carriage_SP1793	South Africa	19B	human	nasopharynx	TTTGCATATATAAATATATATATATCGTTT	20
119034	GPS_ZA_carriage_SP1872	South Africa	35A	human	nasopharynx	TTTGCATATATAAATATATATATATCGTTT	20
119111	GPS_ZA_carriage_SP21	South Africa	6B	human	nasopharynx	TTTGCATATATAAATATATATATATCGTTT	20
119887	GPS_ZA_carriage_SP972	South Africa	19B	human	nasopharynx	TTTGCATATATAAATATATATATATCGTTT	20
121336	0869_13	Brazil	17F	human	blood	TTTGCATATATAAATATATATATATCGTTT	20
121434	26243	Israel	35A	human	blood	TTTGCATATATAAATATATATATATCGTTT	20
121647	GPS_NP_1183	Nepal	3	human	nasopharynx	TTTGCATATATAAATATATATATATCGTTT	20
121704	GPS_NP_2474	Nepal	6B	human	nasopharynx	TTTGCATATATAAATATATATATATCGTTT	20
121745	GPS_US_PATH3652	Bangladesh	6A	human	blood	TTTGCATATATAAATATATATATATCGTTT	20
122443	GPS_GM_2130	The Gambia	21	human	nasopharynx	TTTGCATATATAAATATATATATATCGTTT	20
122662	GPS_ZA_2966	South Africa	12F	human	blood	TTTGCATATATAAATATATATATATCGTTT	20
122664	GPS_ZA_3034	South Africa	12F	human	blood	TTTGCATATATAAATATATATATATCGTTT	20
123830	GPS_HK_444	China	35A	human	nasopharynx	TTTGCATATATAAATATATATATATCGTTT	20
123831	GPS_HK_105	China	35A	human	nasopharynx	TTTGCATATATAAATATATATATATCGTTT	20
123835	GPS_US_PATH5562	Mozambique	3	human	blood	TTTGCATATATAAATATATATATATCGTTT	20
123836	GPS_US_PATH5409	Mozambique	3	human	cerebrospinal fluid	TTTGCATATATAAATATATATATATCGTTT	20
123921	GPS_US_PATH5623	Mozambique	6B	human	blood	TTTGCATATATAAATATATATATATCGTTT	20
123941	PATH2266	Peru	7F	human	blood	TTTGCATATATAAATATATATATATCGTTT	20
125181	2010206716	USA	23B	human	blood	TTTGCATATATAAATATATATATATCGTTT	20
126312	GPS_HK_486	China	3	human		TTTGCATATATAAATATATATATATCGTTT	20
126313	GPS_HK_430	China	18F	human	nasopharynx	TTTGCATATATAAATATATATATATCGTTT	20
126315	GPS_HK_459	China	3	human		TTTGCATATATAAATATATATATATCGTTT	20
126316	GPS_HK_457	China	3	human		TTTGCATATATAAATATATATATATCGTTT	20
126323	8915	Israel	9V	human	cerebrospinal fluid	TTTGCATATATAAATATATATATATCGTTT	20
126330	132325	Israel	9V	human	blood	TTTGCATATATAAATATATATATATCGTTT	20
126338	GPS_HK_509	China	3	human		TTTGCATATATAAATATATATATATCGTTT	20
126339	GPS_HK_508	China	3	human		TTTGCATATATAAATATATATATATCGTTT	20
126340	GPS_HK_507	China	3	human		TTTGCATATATAAATATATATATATCGTTT	20
126341	GPS_HK_506	China	3	human		TTTGCATATATAAATATATATATATCGTTT	20
126343	GPS_HK_460	China	3	human		TTTGCATATATAAATATATATATATCGTTT	20
126344	GPS_HK_521	China	3	human		TTTGCATATATAAATATATATATATCGTTT	20
126345	GPS_HK_517	China	3	human		TTTGCATATATAAATATATATATATCGTTT	20
126347	GPS_HK_346	China	3	human	nasopharynx	TTTGCATATATAAATATATATATATCGTTT	20
126366	GPS_HK_504	China	3	human		TTTGCATATATAAATATATATATATCGTTT	20
126367	GPS_HK_501	China	3	human		TTTGCATATATAAATATATATATATCGTTT	20
126368	GPS_HK_497	China	3	human		TTTGCATATATAAATATATATATATCGTTT	20
126369	GPS_HK_516	China	3	human		TTTGCATATATAAATATATATATATCGTTT	20
126370	GPS_HK_453	China	3	human		TTTGCATATATAAATATATATATATCGTTT	20
126375	GPS_HK_526	China	3	human		TTTGCATATATAAATATATATATATCGTTT	20
126406	GPS_HK_531	China	3	human		TTTGCATATATAAATATATATATATCGTTT	20
128677	GPS_US_1696_98_R1	USA	14	human	blood	TTTGCATATATAAATATATATATATCGTTT	20
128700	5269_99	USA	14	human	blood	TTTGCATATATAAATATATATATATCGTTT	20
136994	756633	UK [England]	inconclusive	human	nasopharynx	TTTGCATATATAAATATATATATATCGTTT	20
137083	753457	UK [England]	inconclusive	human	nasopharynx	TTTGCATATATAAATATATATATATCGTTT	20
137190	720968	UK [England]	inconclusive	human	nasopharynx	TTTGCATATATAAATATATATATATCGTTT	20
137191	720967	UK [England]	inconclusive	human	nasopharynx	TTTGCATATATAAATATATATATATCGTTT	20
137754	1263	Malawi	19F	human	nasopharynx	TTTGCATATATAAATATATATATATCGTTT	20
137799	VICE0694	Iceland	14	human	sputum	TTTGCATATATAAATATATATATATCGTTT	20
137819	VICE1594	Iceland	nontypable	human	lung aspirate	TTTGCATATATAAATATATATATATCGTTT	20
137994	2353_99	USA	14	human	blood	TTTGCATATATAAATATATATATATCGTTT	20
138437	GPS_US_PATH590	Mozambique	7C	human	blood	TTTGCATATATAAATATATATATATCGTTT	20
138575	GPS_US_PATH1813	India	6E(6Bii)	human		TTTGCATATATAAATATATATATATCGTTT	20
138789	GPS_GM_1005	The Gambia	9V	human	blood	TTTGCATATATAAATATATATATATCGTTT	20
139908	GPS_US_PATH4202	Ethiopia	39	human	nasopharynx	TTTGCATATATAAATATATATATATCGTTT	20
139985	GPS_US_PATH416	Unknown	18A	human		TTTGCATATATAAATATATATATATCGTTT	20
140191	GPS_GM_2654	The Gambia	35A	human	nasopharynx	TTTGCATATATAAATATATATATATCGTTT	20
140200	GPS_GM_2665	The Gambia	35A	human	nasopharynx	TTTGCATATATAAATATATATATATCGTTT	20
140489	HK_2011_CUSP_19	China	3	human	blood	TTTGCATATATAAATATATATATATCGTTT	20
140572	GPS_GM_2848	The Gambia	35A	human	nasopharynx	TTTGCATATATAAATATATATATATCGTTT	20
140670	GPS_GM_2769	The Gambia	35A	human	nasopharynx	TTTGCATATATAAATATATATATATCGTTT	20
141009	GPS_GM_2912	The Gambia	11A	human	nasopharynx	TTTGCATATATAAATATATATATATCGTTT	20
141403	GPS_IN_IIT_NP9	India	6E(6Bii)	human	nasopharynx	TTTGCATATATAAATATATATATATCGTTT	20
141445	GPS_IN_IIT_1	India	6E(6Bii)	human	nasopharynx	TTTGCATATATAAATATATATATATCGTTT	20
141446	GPS_IN_IIT_14	India	35A	human	nasopharynx	TTTGCATATATAAATATATATATATCGTTT	20
142381	4317_99	USA	14	human	pleural fluid	TTTGCATATATAAATATATATATATCGTTT	20
117279	2000900	The Netherlands	inconclusive	human	cerebrospinal fluid	TTTGCATATATAAATATATATATATAGTTT	20
135160	2000900	The Netherlands	inconclusive	human	blood	TTTGCATATATAAATATATATATATAGTTT	20
15517	SA76	South Africa	14	human		TTTGCATATATAAAAATATATATATCGTTT	20
25935	SMRU2127	Thailand	6E(6Bii)	human	nasopharynx	TTTGCATATATAAAAATATATATATCGTTT	20
26091	SMRU2441	Thailand	6E(6Bii)	human	nasopharynx	TTTGCATATATAAAAATATATATATCGTTT	20
26092	SMRU2638	Thailand	6E(6Bii)	human	nasopharynx	TTTGCATATATAAAAATATATATATCGTTT	20
26094	SMRU2905	Thailand	6E(6Bii)	human	nasopharynx	TTTGCATATATAAAAATATATATATCGTTT	20
26099	SMRU2727	Thailand	6E(6Bii)	human	nasopharynx	TTTGCATATATAAAAATATATATATCGTTT	20
26677	SMRU518	Thailand	14	human	nasopharynx	TTTGCATATATAAAAATATATATATCGTTT	20
26681	SMRU134	Thailand	14	human	nasopharynx	TTTGCATATATAAAAATATATATATCGTTT	20
26688	SMRU323	Thailand	14	human	nasopharynx	TTTGCATATATAAAAATATATATATCGTTT	20
26689	SMRU324	Thailand	14	human	nasopharynx	TTTGCATATATAAAAATATATATATCGTTT	20
26696	SMRU638	Thailand	14	human	nasopharynx	TTTGCATATATAAAAATATATATATCGTTT	20
26704	SMRU1394	Thailand	14	human	nasopharynx	TTTGCATATATAAAAATATATATATCGTTT	20
26721	SMRU77	Thailand	14	human	nasopharynx	TTTGCATATATAAAAATATATATATCGTTT	20
26722	SMRU79	Thailand	14	human	nasopharynx	TTTGCATATATAAAAATATATATATCGTTT	20
26724	SMRU256	Thailand	14	human	nasopharynx	TTTGCATATATAAAAATATATATATCGTTT	20
26725	SMRU295	Thailand	14	human	nasopharynx	TTTGCATATATAAAAATATATATATCGTTT	20
26727	SMRU446	Thailand	14	human	nasopharynx	TTTGCATATATAAAAATATATATATCGTTT	20
26737	SMRU622	Thailand	14	human	nasopharynx	TTTGCATATATAAAAATATATATATCGTTT	20
26738	SMRU729	Thailand	14	human	nasopharynx	TTTGCATATATAAAAATATATATATCGTTT	20
26739	SMRU740	Thailand	14	human	nasopharynx	TTTGCATATATAAAAATATATATATCGTTT	20
26740	SMRU828	Thailand	14	human	nasopharynx	TTTGCATATATAAAAATATATATATCGTTT	20
26741	SMRU794	Thailand	14	human	nasopharynx	TTTGCATATATAAAAATATATATATCGTTT	20
26743	SMRU1179	Thailand	14	human	nasopharynx	TTTGCATATATAAAAATATATATATCGTTT	20
26744	SMRU1274	Thailand	14	human	nasopharynx	TTTGCATATATAAAAATATATATATCGTTT	20
26745	SMRU1298	Thailand	14	human	nasopharynx	TTTGCATATATAAAAATATATATATCGTTT	20
26746	SMRU1338	Thailand	14	human	nasopharynx	TTTGCATATATAAAAATATATATATCGTTT	20
26747	SMRU1426	Thailand	14	human	nasopharynx	TTTGCATATATAAAAATATATATATCGTTT	20
26748	SMRU1428	Thailand	14	human	nasopharynx	TTTGCATATATAAAAATATATATATCGTTT	20
26749	SMRU1459	Thailand	14	human	nasopharynx	TTTGCATATATAAAAATATATATATCGTTT	20
26750	SMRU1474	Thailand	14	human	nasopharynx	TTTGCATATATAAAAATATATATATCGTTT	20
26751	SMRU1578	Thailand	14	human	nasopharynx	TTTGCATATATAAAAATATATATATCGTTT	20
26752	SMRU1662	Thailand	14	human	nasopharynx	TTTGCATATATAAAAATATATATATCGTTT	20
26753	SMRU1674	Thailand	14	human	nasopharynx	TTTGCATATATAAAAATATATATATCGTTT	20
26756	SMRU1826	Thailand	14	human	nasopharynx	TTTGCATATATAAAAATATATATATCGTTT	20
26758	SMRU1763	Thailand	14	human	nasopharynx	TTTGCATATATAAAAATATATATATCGTTT	20
26761	SMRU1903	Thailand	14	human	nasopharynx	TTTGCATATATAAAAATATATATATCGTTT	20
26762	SMRU1915	Thailand	14	human	nasopharynx	TTTGCATATATAAAAATATATATATCGTTT	20
26764	SMRU2136	Thailand	14	human	nasopharynx	TTTGCATATATAAAAATATATATATCGTTT	20
26766	SMRU2170	Thailand	14	human	nasopharynx	TTTGCATATATAAAAATATATATATCGTTT	20
26768	SMRU2080	Thailand	14	human	nasopharynx	TTTGCATATATAAAAATATATATATCGTTT	20
26769	SMRU2130	Thailand	14	human	nasopharynx	TTTGCATATATAAAAATATATATATCGTTT	20
26771	SMRU2363	Thailand	14	human	nasopharynx	TTTGCATATATAAAAATATATATATCGTTT	20
26774	SMRU2527	Thailand	14	human	nasopharynx	TTTGCATATATAAAAATATATATATCGTTT	20
26776	SMRU2655	Thailand	14	human	nasopharynx	TTTGCATATATAAAAATATATATATCGTTT	20
26777	SMRU2804	Thailand	14	human	nasopharynx	TTTGCATATATAAAAATATATATATCGTTT	20
26778	SMRU2726	Thailand	14	human	nasopharynx	TTTGCATATATAAAAATATATATATCGTTT	20
26780	SMRU2846	Thailand	14	human	nasopharynx	TTTGCATATATAAAAATATATATATCGTTT	20
26781	SMRU2918	Thailand	14	human	nasopharynx	TTTGCATATATAAAAATATATATATCGTTT	20
26784	SMRU493	Thailand	14	human	nasopharynx	TTTGCATATATAAAAATATATATATCGTTT	20
26786	SMRU888	Thailand	14	human	nasopharynx	TTTGCATATATAAAAATATATATATCGTTT	20
26787	SMRU1201	Thailand	14	human	nasopharynx	TTTGCATATATAAAAATATATATATCGTTT	20
26788	SMRU1436	Thailand	14	human	nasopharynx	TTTGCATATATAAAAATATATATATCGTTT	20
26790	SMRU2069	Thailand	14	human	nasopharynx	TTTGCATATATAAAAATATATATATCGTTT	20
26791	SMRU2068	Thailand	14	human	nasopharynx	TTTGCATATATAAAAATATATATATCGTTT	20
26792	SMRU1941	Thailand	14	human	nasopharynx	TTTGCATATATAAAAATATATATATCGTTT	20
26793	SMRU1344	Thailand	14	human	nasopharynx	TTTGCATATATAAAAATATATATATCGTTT	20
26794	SMRU1445	Thailand	14	human	nasopharynx	TTTGCATATATAAAAATATATATATCGTTT	20
26795	SMRU2005	Thailand	14	human	nasopharynx	TTTGCATATATAAAAATATATATATCGTTT	20
26796	SMRU2217	Thailand	14	human	nasopharynx	TTTGCATATATAAAAATATATATATCGTTT	20
26797	SMRU2385	Thailand	14	human	nasopharynx	TTTGCATATATAAAAATATATATATCGTTT	20
26798	SMRU2652	Thailand	14	human	nasopharynx	TTTGCATATATAAAAATATATATATCGTTT	20
26799	SMRU3034	Thailand	14	human	nasopharynx	TTTGCATATATAAAAATATATATATCGTTT	20
26800	SMRU3077	Thailand	14	human	nasopharynx	TTTGCATATATAAAAATATATATATCGTTT	20
26801	SMRU3119	Thailand	14	human	nasopharynx	TTTGCATATATAAAAATATATATATCGTTT	20
26804	SMRU1958	Thailand	14	human	nasopharynx	TTTGCATATATAAAAATATATATATCGTTT	20
27464	SMRU818	Thailand	19A	human	nasopharynx	TTTGCATATATAAAAATATATATATCGTTT	20
27465	SMRU1467	Thailand	19A	human	nasopharynx	TTTGCATATATAAAAATATATATATCGTTT	20
27468	SMRU2865	Thailand	19A	human	nasopharynx	TTTGCATATATAAAAATATATATATCGTTT	20
27484	SMRU1558	Thailand	19A	human	nasopharynx	TTTGCATATATAAAAATATATATATCGTTT	20
27489	SMRU1664	Thailand	19A	human	nasopharynx	TTTGCATATATAAAAATATATATATCGTTT	20
27494	SMRU1745	Thailand	19A	human	nasopharynx	TTTGCATATATAAAAATATATATATCGTTT	20
27497	SMRU1838	Thailand	19A	human	nasopharynx	TTTGCATATATAAAAATATATATATCGTTT	20
27498	SMRU1858	Thailand	19A	human	nasopharynx	TTTGCATATATAAAAATATATATATCGTTT	20
27512	SMRU2404	Thailand	19A	human	nasopharynx	TTTGCATATATAAAAATATATATATCGTTT	20
27515	SMRU2444	Thailand	19A	human	nasopharynx	TTTGCATATATAAAAATATATATATCGTTT	20
27518	SMRU2492	Thailand	19A	human	nasopharynx	TTTGCATATATAAAAATATATATATCGTTT	20
27519	SMRU2540	Thailand	19A	human	nasopharynx	TTTGCATATATAAAAATATATATATCGTTT	20
27520	SMRU2578	Thailand	19A	human	nasopharynx	TTTGCATATATAAAAATATATATATCGTTT	20
27522	SMRU2645	Thailand	19A	human	nasopharynx	TTTGCATATATAAAAATATATATATCGTTT	20
27523	SMRU2834	Thailand	19A	human	nasopharynx	TTTGCATATATAAAAATATATATATCGTTT	20
27525	SMRU2864	Thailand	19A	human	nasopharynx	TTTGCATATATAAAAATATATATATCGTTT	20
27526	SMRU2866	Thailand	19A	human	nasopharynx	TTTGCATATATAAAAATATATATATCGTTT	20
27527	SMRU2925	Thailand	19A	human	nasopharynx	TTTGCATATATAAAAATATATATATCGTTT	20
27963	SMRU1971	Thailand	19F	human	nasopharynx	TTTGCATATATAAAAATATATATATCGTTT	20
28521	SMRU375	Thailand	35F	human	nasopharynx	TTTGCATATATAAAAATATATATATCGTTT	20
28614	SMRU527	Thailand	7F	human	nasopharynx	TTTGCATATATAAAAATATATATATCGTTT	20
28615	SMRU27	Thailand	7F	human	nasopharynx	TTTGCATATATAAAAATATATATATCGTTT	20
28616	SMRU208	Thailand	7F	human	nasopharynx	TTTGCATATATAAAAATATATATATCGTTT	20
28617	SMRU307	Thailand	7F	human	nasopharynx	TTTGCATATATAAAAATATATATATCGTTT	20
28618	SMRU427	Thailand	7F	human	nasopharynx	TTTGCATATATAAAAATATATATATCGTTT	20
28621	SMRU1003	Thailand	7F	human	nasopharynx	TTTGCATATATAAAAATATATATATCGTTT	20
28622	SMRU1057	Thailand	7F	human	nasopharynx	TTTGCATATATAAAAATATATATATCGTTT	20
28625	SMRU1663	Thailand	7F	human	nasopharynx	TTTGCATATATAAAAATATATATATCGTTT	20
28626	SMRU1795	Thailand	7F	human	nasopharynx	TTTGCATATATAAAAATATATATATCGTTT	20
28662	SMRU234	Thailand	9V	human	nasopharynx	TTTGCATATATAAAAATATATATATCGTTT	20
28664	SMRU483	Thailand	9V	human	nasopharynx	TTTGCATATATAAAAATATATATATCGTTT	20
28666	SMRU976	Thailand	9V	human	nasopharynx	TTTGCATATATAAAAATATATATATCGTTT	20
28667	SMRU1174	Thailand	9V	human	nasopharynx	TTTGCATATATAAAAATATATATATCGTTT	20
28668	SMRU1363	Thailand	9V	human	nasopharynx	TTTGCATATATAAAAATATATATATCGTTT	20
28669	SMRU2065	Thailand	9V	human	nasopharynx	TTTGCATATATAAAAATATATATATCGTTT	20
28670	SMRU2590	Thailand	9V	human	nasopharynx	TTTGCATATATAAAAATATATATATCGTTT	20
29596	R34-3198	USA	19F	human	nasopharynx	TTTGCATATATAAAAATATATATATCGTTT	20
30382	5737_6_9	Thailand	nontypable	human	nasopharynx	TTTGCATATATAAAAATATATATATCGTTT	20
30385	5737_7_11	Thailand	nontypable	human	nasopharynx	TTTGCATATATAAAAATATATATATCGTTT	20
30388	5737_7_3	Thailand	nontypable	human	nasopharynx	TTTGCATATATAAAAATATATATATCGTTT	20
32463	ERR331467	The Netherlands	19F	human		TTTGCATATATAAAAATATATATATCGTTT	20
32568	ERR338170	The Netherlands	27	human		TTTGCATATATAAAAATATATATATCGTTT	20
32711	ERR338221	The Netherlands	7F	human		TTTGCATATATAAAAATATATATATCGTTT	20
34597	SMRU64	Thailand	nontypable	human	nasopharynx	TTTGCATATATAAAAATATATATATCGTTT	20
34599	SMRU116	Thailand	nontypable	human	nasopharynx	TTTGCATATATAAAAATATATATATCGTTT	20
34606	SMRU266	Thailand	nontypable	human	nasopharynx	TTTGCATATATAAAAATATATATATCGTTT	20
34620	SMRU430	Thailand	nontypable	human	nasopharynx	TTTGCATATATAAAAATATATATATCGTTT	20
34622	SMRU559	Thailand	nontypable	human	nasopharynx	TTTGCATATATAAAAATATATATATCGTTT	20
34626	SMRU671	Thailand	nontypable	human	nasopharynx	TTTGCATATATAAAAATATATATATCGTTT	20
34631	SMRU763	Thailand	nontypable	human	nasopharynx	TTTGCATATATAAAAATATATATATCGTTT	20
34635	SMRU906	Thailand	nontypable	human	nasopharynx	TTTGCATATATAAAAATATATATATCGTTT	20
34638	SMRU916	Thailand	nontypable	human	nasopharynx	TTTGCATATATAAAAATATATATATCGTTT	20
34649	SMRU1733	Thailand	nontypable	human	nasopharynx	TTTGCATATATAAAAATATATATATCGTTT	20
34656	SMRU2242	Thailand	nontypable	human	nasopharynx	TTTGCATATATAAAAATATATATATCGTTT	20
34657	SMRU2324	Thailand	nontypable	human	nasopharynx	TTTGCATATATAAAAATATATATATCGTTT	20
34669	SMRU3013	Thailand	nontypable	human	nasopharynx	TTTGCATATATAAAAATATATATATCGTTT	20
34673	SMRU3064	Thailand	nontypable	human	nasopharynx	TTTGCATATATAAAAATATATATATCGTTT	20
34685	SMRU189	Thailand	nontypable	human	nasopharynx	TTTGCATATATAAAAATATATATATCGTTT	20
34695	SMRU377	Thailand	nontypable	human	nasopharynx	TTTGCATATATAAAAATATATATATCGTTT	20
34696	SMRU389	Thailand	nontypable	human	nasopharynx	TTTGCATATATAAAAATATATATATCGTTT	20
34716	SMRU750	Thailand	nontypable	human	nasopharynx	TTTGCATATATAAAAATATATATATCGTTT	20
34721	SMRU850	Thailand	nontypable	human	nasopharynx	TTTGCATATATAAAAATATATATATCGTTT	20
34727	SMRU966	Thailand	nontypable	human	nasopharynx	TTTGCATATATAAAAATATATATATCGTTT	20
34734	SMRU3138	Thailand	nontypable	human	nasopharynx	TTTGCATATATAAAAATATATATATCGTTT	20
34740	SMRU1936	Thailand	nontypable	human	nasopharynx	TTTGCATATATAAAAATATATATATCGTTT	20
34746	SMRU2320	Thailand	nontypable	human	nasopharynx	TTTGCATATATAAAAATATATATATCGTTT	20
34754	SMRU2481	Thailand	nontypable	human	nasopharynx	TTTGCATATATAAAAATATATATATCGTTT	20
34757	SMRU2709	Thailand	nontypable	human	nasopharynx	TTTGCATATATAAAAATATATATATCGTTT	20
34761	SMRU2774	Thailand	nontypable	human	nasopharynx	TTTGCATATATAAAAATATATATATCGTTT	20
34765	SMRU2908	Thailand	nontypable	human	nasopharynx	TTTGCATATATAAAAATATATATATCGTTT	20
34769	SMRU2981	Thailand	nontypable	human	nasopharynx	TTTGCATATATAAAAATATATATATCGTTT	20
34770	SMRU3018	Thailand	nontypable	human	nasopharynx	TTTGCATATATAAAAATATATATATCGTTT	20
34778	SMRU65	Thailand	14	human	nasopharynx	TTTGCATATATAAAAATATATATATCGTTT	20
34780	SMRU223	Thailand	14	human	nasopharynx	TTTGCATATATAAAAATATATATATCGTTT	20
34791	SMRU407	Thailand	nontypable	human	nasopharynx	TTTGCATATATAAAAATATATATATCGTTT	20
34793	SMRU434	Thailand	nontypable	human	nasopharynx	TTTGCATATATAAAAATATATATATCGTTT	20
34794	SMRU435	Thailand	14	human	nasopharynx	TTTGCATATATAAAAATATATATATCGTTT	20
34803	SMRU629	Thailand	nontypable	human	nasopharynx	TTTGCATATATAAAAATATATATATCGTTT	20
34804	SMRU675	Thailand	nontypable	human	nasopharynx	TTTGCATATATAAAAATATATATATCGTTT	20
34805	SMRU695	Thailand	nontypable	human	nasopharynx	TTTGCATATATAAAAATATATATATCGTTT	20
34806	SMRU700	Thailand	nontypable	human	nasopharynx	TTTGCATATATAAAAATATATATATCGTTT	20
34810	SMRU1130	Thailand	nontypable	human	nasopharynx	TTTGCATATATAAAAATATATATATCGTTT	20
34811	SMRU1166	Thailand	nontypable	human	nasopharynx	TTTGCATATATAAAAATATATATATCGTTT	20
34814	SMRU1452	Thailand	nontypable	human	nasopharynx	TTTGCATATATAAAAATATATATATCGTTT	20
34818	SMRU1555	Thailand	nontypable	human	nasopharynx	TTTGCATATATAAAAATATATATATCGTTT	20
34820	SMRU1678	Thailand	nontypable	human	nasopharynx	TTTGCATATATAAAAATATATATATCGTTT	20
34823	SMRU1720	Thailand	14	human	nasopharynx	TTTGCATATATAAAAATATATATATCGTTT	20
34824	SMRU1727	Thailand	14	human	nasopharynx	TTTGCATATATAAAAATATATATATCGTTT	20
34825	SMRU1805	Thailand	nontypable	human	nasopharynx	TTTGCATATATAAAAATATATATATCGTTT	20
34826	SMRU1819	Thailand	nontypable	human	nasopharynx	TTTGCATATATAAAAATATATATATCGTTT	20
34827	SMRU1820	Thailand	nontypable	human	nasopharynx	TTTGCATATATAAAAATATATATATCGTTT	20
34836	SMRU2036	Thailand	nontypable	human	nasopharynx	TTTGCATATATAAAAATATATATATCGTTT	20
34837	SMRU2041	Thailand	14	human	nasopharynx	TTTGCATATATAAAAATATATATATCGTTT	20
34838	SMRU2059	Thailand	nontypable	human	nasopharynx	TTTGCATATATAAAAATATATATATCGTTT	20
34840	SMRU2239	Thailand	nontypable	human	nasopharynx	TTTGCATATATAAAAATATATATATCGTTT	20
34844	SMRU2805	Thailand	14	human	nasopharynx	TTTGCATATATAAAAATATATATATCGTTT	20
34849	SMRU3130	Thailand	nontypable	human	nasopharynx	TTTGCATATATAAAAATATATATATCGTTT	20
34856	SMRU72	Thailand	nontypable	human	nasopharynx	TTTGCATATATAAAAATATATATATCGTTT	20
34861	SMRU135	Thailand	14	human	nasopharynx	TTTGCATATATAAAAATATATATATCGTTT	20
34863	SMRU175	Thailand	nontypable	human	nasopharynx	TTTGCATATATAAAAATATATATATCGTTT	20
34873	SMRU459	Thailand	14	human	nasopharynx	TTTGCATATATAAAAATATATATATCGTTT	20
34874	SMRU501	Thailand	14	human	nasopharynx	TTTGCATATATAAAAATATATATATCGTTT	20
34876	SMRU569	Thailand	nontypable	human	nasopharynx	TTTGCATATATAAAAATATATATATCGTTT	20
34879	SMRU578	Thailand	nontypable	human	nasopharynx	TTTGCATATATAAAAATATATATATCGTTT	20
34890	SMRU3108	Thailand	nontypable	human	nasopharynx	TTTGCATATATAAAAATATATATATCGTTT	20
34895	SMRU904	Thailand	nontypable	human	nasopharynx	TTTGCATATATAAAAATATATATATCGTTT	20
34898	SMRU845	Thailand	nontypable	human	nasopharynx	TTTGCATATATAAAAATATATATATCGTTT	20
34900	SMRU878	Thailand	nontypable	human	nasopharynx	TTTGCATATATAAAAATATATATATCGTTT	20
34901	SMRU890	Thailand	nontypable	human	nasopharynx	TTTGCATATATAAAAATATATATATCGTTT	20
34913	SMRU1177	Thailand	nontypable	human	nasopharynx	TTTGCATATATAAAAATATATATATCGTTT	20
34919	SMRU1367	Thailand	nontypable	human	nasopharynx	TTTGCATATATAAAAATATATATATCGTTT	20
34922	SMRU1451	Thailand	nontypable	human	nasopharynx	TTTGCATATATAAAAATATATATATCGTTT	20
34925	SMRU1522	Thailand	nontypable	human	nasopharynx	TTTGCATATATAAAAATATATATATCGTTT	20
34931	SMRU1752	Thailand	nontypable	human	nasopharynx	TTTGCATATATAAAAATATATATATCGTTT	20
34933	SMRU1856	Thailand	nontypable	human	nasopharynx	TTTGCATATATAAAAATATATATATCGTTT	20
34936	SMRU2016	Thailand	nontypable	human	nasopharynx	TTTGCATATATAAAAATATATATATCGTTT	20
34937	SMRU2040	Thailand	nontypable	human	nasopharynx	TTTGCATATATAAAAATATATATATCGTTT	20
34938	SMRU2058	Thailand	nontypable	human	nasopharynx	TTTGCATATATAAAAATATATATATCGTTT	20
34939	SMRU2192	Thailand	nontypable	human	nasopharynx	TTTGCATATATAAAAATATATATATCGTTT	20
34943	SMRU2145	Thailand	nontypable	human	nasopharynx	TTTGCATATATAAAAATATATATATCGTTT	20
34946	SMRU2221	Thailand	nontypable	human	nasopharynx	TTTGCATATATAAAAATATATATATCGTTT	20
34947	SMRU2230	Thailand	nontypable	human	nasopharynx	TTTGCATATATAAAAATATATATATCGTTT	20
34949	SMRU2308	Thailand	nontypable	human	nasopharynx	TTTGCATATATAAAAATATATATATCGTTT	20
34950	SMRU2401	Thailand	nontypable	human	nasopharynx	TTTGCATATATAAAAATATATATATCGTTT	20
34951	SMRU2427	Thailand	nontypable	human	nasopharynx	TTTGCATATATAAAAATATATATATCGTTT	20
34953	SMRU2447	Thailand	nontypable	human	nasopharynx	TTTGCATATATAAAAATATATATATCGTTT	20
34959	SMRU2630	Thailand	nontypable	human	nasopharynx	TTTGCATATATAAAAATATATATATCGTTT	20
34962	SMRU2718	Thailand	nontypable	human	nasopharynx	TTTGCATATATAAAAATATATATATCGTTT	20
34970	SMRU3032	Thailand	nontypable	human	nasopharynx	TTTGCATATATAAAAATATATATATCGTTT	20
34986	SMRU314	Thailand	nontypable	human	nasopharynx	TTTGCATATATAAAAATATATATATCGTTT	20
34997	SMRU600	Thailand	nontypable	human	nasopharynx	TTTGCATATATAAAAATATATATATCGTTT	20
35021	SMRU1104	Thailand	nontypable	human	nasopharynx	TTTGCATATATAAAAATATATATATCGTTT	20
35024	SMRU1146	Thailand	nontypable	human	nasopharynx	TTTGCATATATAAAAATATATATATCGTTT	20
35027	SMRU1252	Thailand	nontypable	human	nasopharynx	TTTGCATATATAAAAATATATATATCGTTT	20
35037	SMRU1634	Thailand	nontypable	human	nasopharynx	TTTGCATATATAAAAATATATATATCGTTT	20
35052	SMRU2191	Thailand	nontypable	human	nasopharynx	TTTGCATATATAAAAATATATATATCGTTT	20
35053	SMRU2093	Thailand	nontypable	human	nasopharynx	TTTGCATATATAAAAATATATATATCGTTT	20
35077	SMRU3123	Thailand	14	human	nasopharynx	TTTGCATATATAAAAATATATATATCGTTT	20
35078	SMRU3126	Thailand	14	human	nasopharynx	TTTGCATATATAAAAATATATATATCGTTT	20
35079	SMRU3	Thailand	nontypable	human	nasopharynx	TTTGCATATATAAAAATATATATATCGTTT	20
35081	SMRU126	Thailand	nontypable	human	nasopharynx	TTTGCATATATAAAAATATATATATCGTTT	20
35089	SMRU691	Thailand	nontypable	human	nasopharynx	TTTGCATATATAAAAATATATATATCGTTT	20
35097	SMRU1713	Thailand	nontypable	human	nasopharynx	TTTGCATATATAAAAATATATATATCGTTT	20
35101	SMRU2061	Thailand	nontypable	human	nasopharynx	TTTGCATATATAAAAATATATATATCGTTT	20
35102	SMRU2278	Thailand	nontypable	human	nasopharynx	TTTGCATATATAAAAATATATATATCGTTT	20
35108	SMRU2973	Thailand	nontypable	human	nasopharynx	TTTGCATATATAAAAATATATATATCGTTT	20
35111	SMRU1813	Thailand	nontypable	human	nasopharynx	TTTGCATATATAAAAATATATATATCGTTT	20
35126	SMRU51	Thailand	nontypable	human	nasopharynx	TTTGCATATATAAAAATATATATATCGTTT	20
35135	SMRU89	Thailand	nontypable	human	nasopharynx	TTTGCATATATAAAAATATATATATCGTTT	20
35143	SMRU3095	Thailand	35F	human	nasopharynx	TTTGCATATATAAAAATATATATATCGTTT	20
35151	SMRU132	Thailand	nontypable	human	nasopharynx	TTTGCATATATAAAAATATATATATCGTTT	20
35158	SMRU152	Thailand	nontypable	human	nasopharynx	TTTGCATATATAAAAATATATATATCGTTT	20
35167	SMRU191	Thailand	nontypable	human	nasopharynx	TTTGCATATATAAAAATATATATATCGTTT	20
35184	SMRU248	Thailand	nontypable	human	nasopharynx	TTTGCATATATAAAAATATATATATCGTTT	20
35207	SMRU336	Thailand	nontypable	human	nasopharynx	TTTGCATATATAAAAATATATATATCGTTT	20
35213	SMRU348	Thailand	nontypable	human	nasopharynx	TTTGCATATATAAAAATATATATATCGTTT	20
35219	SMRU383	Thailand	nontypable	human	nasopharynx	TTTGCATATATAAAAATATATATATCGTTT	20
35231	SMRU420	Thailand	nontypable	human	nasopharynx	TTTGCATATATAAAAATATATATATCGTTT	20
35237	SMRU440	Thailand	7F	human	nasopharynx	TTTGCATATATAAAAATATATATATCGTTT	20
35239	SMRU443	Thailand	9V	human	nasopharynx	TTTGCATATATAAAAATATATATATCGTTT	20
35255	SMRU510	Thailand	nontypable	human	nasopharynx	TTTGCATATATAAAAATATATATATCGTTT	20
35259	SMRU544	Thailand	7F	human	nasopharynx	TTTGCATATATAAAAATATATATATCGTTT	20
35265	SMRU571	Thailand	nontypable	human	nasopharynx	TTTGCATATATAAAAATATATATATCGTTT	20
35290	SMRU712	Thailand	nontypable	human	nasopharynx	TTTGCATATATAAAAATATATATATCGTTT	20
35291	SMRU713	Thailand	nontypable	human	nasopharynx	TTTGCATATATAAAAATATATATATCGTTT	20
35294	SMRU800	Thailand	9V	human	nasopharynx	TTTGCATATATAAAAATATATATATCGTTT	20
35324	SMRU914	Thailand	nontypable	human	nasopharynx	TTTGCATATATAAAAATATATATATCGTTT	20
35341	SMRU1099	Thailand	7F	human	nasopharynx	TTTGCATATATAAAAATATATATATCGTTT	20
35394	SMRU1377	Thailand	nontypable	human	nasopharynx	TTTGCATATATAAAAATATATATATCGTTT	20
35396	SMRU1381	Thailand	nontypable	human	nasopharynx	TTTGCATATATAAAAATATATATATCGTTT	20
35412	SMRU1548	Thailand	nontypable	human	nasopharynx	TTTGCATATATAAAAATATATATATCGTTT	20
35417	SMRU1465	Thailand	nontypable	human	nasopharynx	TTTGCATATATAAAAATATATATATCGTTT	20
35426	SMRU1508	Thailand	nontypable	human	nasopharynx	TTTGCATATATAAAAATATATATATCGTTT	20
35431	SMRU1562	Thailand	nontypable	human	nasopharynx	TTTGCATATATAAAAATATATATATCGTTT	20
35438	SMRU1586	Thailand	nontypable	human	nasopharynx	TTTGCATATATAAAAATATATATATCGTTT	20
35440	SMRU1605	Thailand	nontypable	human	nasopharynx	TTTGCATATATAAAAATATATATATCGTTT	20
35479	SMRU1828	Thailand	nontypable	human	nasopharynx	TTTGCATATATAAAAATATATATATCGTTT	20
35507	SMRU1953	Thailand	nontypable	human	nasopharynx	TTTGCATATATAAAAATATATATATCGTTT	20
35513	SMRU2006	Thailand	nontypable	human	nasopharynx	TTTGCATATATAAAAATATATATATCGTTT	20
35517	SMRU2023	Thailand	nontypable	human	nasopharynx	TTTGCATATATAAAAATATATATATCGTTT	20
35528	SMRU2096	Thailand	nontypable	human	nasopharynx	TTTGCATATATAAAAATATATATATCGTTT	20
35532	SMRU2141	Thailand	nontypable	human	nasopharynx	TTTGCATATATAAAAATATATATATCGTTT	20
35542	SMRU2199	Thailand	nontypable	human	nasopharynx	TTTGCATATATAAAAATATATATATCGTTT	20
35548	SMRU2219	Thailand	nontypable	human	nasopharynx	TTTGCATATATAAAAATATATATATCGTTT	20
35551	SMRU2227	Thailand	nontypable	human	nasopharynx	TTTGCATATATAAAAATATATATATCGTTT	20
35560	SMRU2274	Thailand	nontypable	human	nasopharynx	TTTGCATATATAAAAATATATATATCGTTT	20
35575	SMRU2336	Thailand	nontypable	human	nasopharynx	TTTGCATATATAAAAATATATATATCGTTT	20
35589	SMRU2559	Thailand	nontypable	human	nasopharynx	TTTGCATATATAAAAATATATATATCGTTT	20
35596	SMRU2464	Thailand	nontypable	human	nasopharynx	TTTGCATATATAAAAATATATATATCGTTT	20
35602	SMRU2491	Thailand	15BC	human	nasopharynx	TTTGCATATATAAAAATATATATATCGTTT	20
35608	SMRU2536	Thailand	nontypable	human	nasopharynx	TTTGCATATATAAAAATATATATATCGTTT	20
35612	SMRU2544	Thailand	nontypable	human	nasopharynx	TTTGCATATATAAAAATATATATATCGTTT	20
35613	SMRU2548	Thailand	nontypable	human	nasopharynx	TTTGCATATATAAAAATATATATATCGTTT	20
35617	SMRU2573	Thailand	nontypable	human	nasopharynx	TTTGCATATATAAAAATATATATATCGTTT	20
35618	SMRU2576	Thailand	nontypable	human	nasopharynx	TTTGCATATATAAAAATATATATATCGTTT	20
35653	SMRU2785	Thailand	nontypable	human	nasopharynx	TTTGCATATATAAAAATATATATATCGTTT	20
35662	SMRU2802	Thailand	nontypable	human	nasopharynx	TTTGCATATATAAAAATATATATATCGTTT	20
35675	SMRU2856	Thailand	nontypable	human	nasopharynx	TTTGCATATATAAAAATATATATATCGTTT	20
35680	SMRU2885	Thailand	nontypable	human	nasopharynx	TTTGCATATATAAAAATATATATATCGTTT	20
35692	SMRU2931	Thailand	nontypable	human	nasopharynx	TTTGCATATATAAAAATATATATATCGTTT	20
35697	SMRU2943	Thailand	nontypable	human	nasopharynx	TTTGCATATATAAAAATATATATATCGTTT	20
35705	SMRU3060	Thailand	nontypable	human	nasopharynx	TTTGCATATATAAAAATATATATATCGTTT	20
35709	SMRU2998	Thailand	nontypable	human	nasopharynx	TTTGCATATATAAAAATATATATATCGTTT	20
37799	cdc01	USA	4	human	blood	TTTGCATATATAAAAATATATATATCGTTT	20
37831	27/2	USA	27	human		TTTGCATATATAAAAATATATATATCGTTT	20
39003	SA6_RH_Hakenbeck	South Africa	14	human	cerebrospinal fluid	TTTGCATATATAAAAATATATATATCGTTT	20
42504	14LC.ER1043	China	7F	human	sputum	TTTGCATATATAAAAATATATATATCGTTT	20
42521	SMRU1940	Thailand	nontypable	human	nasopharynx	TTTGCATATATAAAAATATATATATCGTTT	20
42522	SMRU1790	Thailand	14	human	nasopharynx	TTTGCATATATAAAAATATATATATCGTTT	20
42523	SMRU2050	Thailand	14	human	nasopharynx	TTTGCATATATAAAAATATATATATCGTTT	20
42524	SMRU2535	Thailand	14	human	nasopharynx	TTTGCATATATAAAAATATATATATCGTTT	20
42535	SMRU1002	Thailand	7F	human	nasopharynx	TTTGCATATATAAAAATATATATATCGTTT	20
42540	SMRU2371	Thailand	nontypable	human	nasopharynx	TTTGCATATATAAAAATATATATATCGTTT	20
42972	P40679N	USA	19A	human	nasopharynx	TTTGCATATATAAAAATATATATATCGTTT	20
48866	ZA_GPS_SP399	South Africa	14	human	blood	TTTGCATATATAAAAATATATATATCGTTT	20
73373	GPS_KH_COMRU112	Cambodia	19B	human	nasopharynx	TTTGCATATATAAAAATATATATATCGTTT	20
73374	GPS_KH_COMRU118	Cambodia	19B	human	nasopharynx	TTTGCATATATAAAAATATATATATCGTTT	20
73375	GPS_KH_COMRU212	Cambodia	19B	human	nasopharynx	TTTGCATATATAAAAATATATATATCGTTT	20
73530	GPS_KH_COMRU524	Cambodia	19B	human	nasopharynx	TTTGCATATATAAAAATATATATATCGTTT	20
73549	GPS_KH_COMRU661	Cambodia	13	human	nasopharynx	TTTGCATATATAAAAATATATATATCGTTT	20
73644	GPS_NG_30100590	Nigeria	19F	human	cerebrospinal fluid	TTTGCATATATAAAAATATATATATCGTTT	20
112124	GPS_KH_COMRU710	Cambodia	19B	human	nasopharynx	TTTGCATATATAAAAATATATATATCGTTT	20
115366	SA_GPS_SP298	South Africa	18C	human	blood	TTTGCATATATAAAAATATATATATCGTTT	20
115751	GPS_ZA_833	South Africa	18C	human	blood	TTTGCATATATAAAAATATATATATCGTTT	20
115761	GPS_ZA_861	South Africa	18C	human	blood	TTTGCATATATAAAAATATATATATCGTTT	20
116204	GPS_ZA_1686	South Africa	18C	human	blood	TTTGCATATATAAAAATATATATATCGTTT	20
116740	GPS_ZA_2389	South Africa	28A	human	blood	TTTGCATATATAAAAATATATATATCGTTT	20
116812	GPS_ZA_2697	South Africa	19A	human	blood	TTTGCATATATAAAAATATATATATCGTTT	20
116840	GPS_ZA_2765	South Africa	28A	human	blood	TTTGCATATATAAAAATATATATATCGTTT	20
116885	GPS_ZA_2477	South Africa	15A	human	blood	TTTGCATATATAAAAATATATATATCGTTT	20
117149	2071802	The Netherlands	inconclusive	human	cerebrospinal fluid	TTTGCATATATAAAAATATATATATCGTTT	20
117723	SA_GPS_SP350	South Africa	18C	human	cerebrospinal fluid	TTTGCATATATAAAAATATATATATCGTTT	20
117733	SA_GPS_SP442	South Africa	6A	human	cerebrospinal fluid	TTTGCATATATAAAAATATATATATCGTTT	20
117738	SA_GPS_SP457	South Africa	4	human	cerebrospinal fluid	TTTGCATATATAAAAATATATATATCGTTT	20
117945	GPS_ZA_1388	South Africa	18C	human	cerebrospinal fluid	TTTGCATATATAAAAATATATATATCGTTT	20
117976	GPS_ZA_1470	South Africa	23F	human	cerebrospinal fluid	TTTGCATATATAAAAATATATATATCGTTT	20
117993	GPS_ZA_1507	South Africa	18C	human	cerebrospinal fluid	TTTGCATATATAAAAATATATATATCGTTT	20
118015	GPS_ZA_1707	South Africa	18C	human	cerebrospinal fluid	TTTGCATATATAAAAATATATATATCGTTT	20
118195	GPS_ZA_2275	South Africa	18C	human	cerebrospinal fluid	TTTGCATATATAAAAATATATATATCGTTT	20
118255	GPS_ZA_2676	South Africa	15A	human	cerebrospinal fluid	TTTGCATATATAAAAATATATATATCGTTT	20
118258	GPS_ZA_2686	South Africa	4	human	cerebrospinal fluid	TTTGCATATATAAAAATATATATATCGTTT	20
118286	GPS_ZA_2486	South Africa	18C	human	cerebrospinal fluid	TTTGCATATATAAAAATATATATATCGTTT	20
118356	GPS_ZA_carriage_SP1192	South Africa	15BC	human	nasopharynx	TTTGCATATATAAAAATATATATATCGTTT	20
118419	GPS_ZA_carriage_SP1280	South Africa	15A	human	nasopharynx	TTTGCATATATAAAAATATATATATCGTTT	20
118433	GPS_ZA_carriage_SP1298	South Africa	15A	human	nasopharynx	TTTGCATATATAAAAATATATATATCGTTT	20
118571	GPS_ZA_carriage_SP1956	South Africa	33F	human	nasopharynx	TTTGCATATATAAAAATATATATATCGTTT	20
118659	GPS_ZA_carriage_SP1531	South Africa	18C	human	nasopharynx	TTTGCATATATAAAAATATATATATCGTTT	20
118734	GPS_ZA_carriage_SP1802	South Africa	18C	human	nasopharynx	TTTGCATATATAAAAATATATATATCGTTT	20
118779	GPS_ZA_carriage_SP1861	South Africa	18C	human	nasopharynx	TTTGCATATATAAAAATATATATATCGTTT	20
118945	GPS_ZA_carriage_SP1693	South Africa	15A	human	nasopharynx	TTTGCATATATAAAAATATATATATCGTTT	20
118953	GPS_ZA_carriage_SP1706	South Africa	15A	human	nasopharynx	TTTGCATATATAAAAATATATATATCGTTT	20
118990	GPS_ZA_carriage_SP1748	South Africa	15A	human	nasopharynx	TTTGCATATATAAAAATATATATATCGTTT	20
118991	GPS_ZA_carriage_SP1749	South Africa	18C	human	nasopharynx	TTTGCATATATAAAAATATATATATCGTTT	20
119137	GPS_ZA_carriage_SP72	South Africa	18C	human	nasopharynx	TTTGCATATATAAAAATATATATATCGTTT	20
119258	GPS_ZA_carriage_SP589	South Africa	15A	human	nasopharynx	TTTGCATATATAAAAATATATATATCGTTT	20
119324	GPS_ZA_carriage_SP682	South Africa	15A	human	nasopharynx	TTTGCATATATAAAAATATATATATCGTTT	20
119483	GPS_ZA_carriage_SP337	South Africa	18C	human	nasopharynx	TTTGCATATATAAAAATATATATATCGTTT	20
119552	GPS_ZA_carriage_SP538	South Africa	15A	human	nasopharynx	TTTGCATATATAAAAATATATATATCGTTT	20
119679	GPS_ZA_carriage_SP120	South Africa	23B	human	nasopharynx	TTTGCATATATAAAAATATATATATCGTTT	20
119903	GPS_ZA_carriage_SP1046	South Africa	15BC	human	nasopharynx	TTTGCATATATAAAAATATATATATCGTTT	20
119956	GPS_ZA_carriage_SP1126	South Africa	15BC	human	nasopharynx	TTTGCATATATAAAAATATATATATCGTTT	20
120665	ERS1460349	The Netherlands	inconclusive	human		TTTGCATATATAAAAATATATATATCGTTT	20
120869	2090030	The Netherlands	inconclusive	human		TTTGCATATATAAAAATATATATATCGTTT	20
121227	GPS_RU_495	Russia	28A	human	cerebrospinal fluid	TTTGCATATATAAAAATATATATATCGTTT	20
121402	26103	Israel	27	human	blood	TTTGCATATATAAAAATATATATATCGTTT	20
121403	25611	Israel	27	human	blood	TTTGCATATATAAAAATATATATATCGTTT	20
121404	26545	Israel	27	human	blood	TTTGCATATATAAAAATATATATATCGTTT	20
121405	27120	Israel	27	human	blood	TTTGCATATATAAAAATATATATATCGTTT	20
121406	122120	Israel	27	human	blood	TTTGCATATATAAAAATATATATATCGTTT	20
121407	24231	Israel	27	human	blood	TTTGCATATATAAAAATATATATATCGTTT	20
121408	1203887	Israel	27	human	cerebrospinal fluid	TTTGCATATATAAAAATATATATATCGTTT	20
121774	GPS_NP_2060	Nepal	6C	human	nasopharynx	TTTGCATATATAAAAATATATATATCGTTT	20
122045	GPS_NP_1165	Nepal	6C	human	nasopharynx	TTTGCATATATAAAAATATATATATCGTTT	20
122314	GPS_MW_C14753	Malawi	23F	human	cerebrospinal fluid	TTTGCATATATAAAAATATATATATCGTTT	20
122315	GPS_MW_BHB14N_R1	Malawi	23F	human	cerebrospinal fluid	TTTGCATATATAAAAATATATATATCGTTT	20
122316	GPS_MW_BHA16K_R1	Malawi	23F	human	blood	TTTGCATATATAAAAATATATATATCGTTT	20
122317	GPS_MW_BND1HL	Malawi	23F	human	nasopharynx	TTTGCATATATAAAAATATATATATCGTTT	20
122525	GPS_ZA_2936	South Africa	15A	human	blood	TTTGCATATATAAAAATATATATATCGTTT	20
122526	GPS_ZA_2873	South Africa	15A	human	blood	TTTGCATATATAAAAATATATATATCGTTT	20
122527	GPS_ZA_2288	South Africa	15A	human	cerebrospinal fluid	TTTGCATATATAAAAATATATATATCGTTT	20
122704	GPS_ZA_2134	South Africa	18C	human	cerebrospinal fluid	TTTGCATATATAAAAATATATATATCGTTT	20
122705	GPS_ZA_1675	South Africa	18C	human	joint fluid	TTTGCATATATAAAAATATATATATCGTTT	20
123394	GPS_US_PATH5616	Mozambique	18C	human	blood	TTTGCATATATAAAAATATATATATCGTTT	20
123396	GPS_ZA_1441	South Africa	18C	human	cerebrospinal fluid	TTTGCATATATAAAAATATATATATCGTTT	20
123858	GPS_GM_0286	The Gambia	4	human	blood	TTTGCATATATAAAAATATATATATCGTTT	20
123932	GPS_ZA_2885	South Africa	33F	human	blood	TTTGCATATATAAAAATATATATATCGTTT	20
123940	GPS_US_2009202614	USA	7F	human	blood	TTTGCATATATAAAAATATATATATCGTTT	20
124400	GPS_RU_1709	Russia	4	human	cerebrospinal fluid	TTTGCATATATAAAAATATATATATCGTTT	20
124401	GPS_RU_1061	Russia	4	human	cerebrospinal fluid	TTTGCATATATAAAAATATATATATCGTTT	20
124706	5851_99	USA	4	human	blood	TTTGCATATATAAAAATATATATATCGTTT	20
124743	PATH3759	Bangladesh	23F	human	blood	TTTGCATATATAAAAATATATATATCGTTT	20
124764	GPS_US_PATH3763	Bangladesh	23F	human	blood	TTTGCATATATAAAAATATATATATCGTTT	20
124765	GPS_US_PATH3648	Bangladesh	23F	human	blood	TTTGCATATATAAAAATATATATATCGTTT	20
124766	GPS_US_PATH3645	Bangladesh	23F	human	blood	TTTGCATATATAAAAATATATATATCGTTT	20
124767	GPS_US_PATH3641	Bangladesh	23F	human	blood	TTTGCATATATAAAAATATATATATCGTTT	20
124768	GPS_US_PATH3636	Bangladesh	23F	human	blood	TTTGCATATATAAAAATATATATATCGTTT	20
124769	GPS_US_PATH3634	Bangladesh	23F	human	blood	TTTGCATATATAAAAATATATATATCGTTT	20
124770	GPS_US_PATH3633	Bangladesh	23F	human	blood	TTTGCATATATAAAAATATATATATCGTTT	20
124771	GPS_US_PATH3620	Bangladesh	23F	human	blood	TTTGCATATATAAAAATATATATATCGTTT	20
124772	GPS_US_PATH3605	Bangladesh	23F	human	blood	TTTGCATATATAAAAATATATATATCGTTT	20
125025	GPS_NP_4267	Nepal	6D	human	nasopharynx	TTTGCATATATAAAAATATATATATCGTTT	20
125026	GPS_NP_4232	Nepal	6D	human	nasopharynx	TTTGCATATATAAAAATATATATATCGTTT	20
125027	GPS_NP_1365	Nepal	6D	human	nasopharynx	TTTGCATATATAAAAATATATATATCGTTT	20
125028	GPS_NP_1346	Nepal	6D	human	nasopharynx	TTTGCATATATAAAAATATATATATCGTTT	20
125030	GPS_NP_4148	Nepal	6D	human	nasopharynx	TTTGCATATATAAAAATATATATATCGTTT	20
125031	GPS_NP_2560	Nepal	6D	human	nasopharynx	TTTGCATATATAAAAATATATATATCGTTT	20
125232	2013212309	USA	22F	human	blood	TTTGCATATATAAAAATATATATATCGTTT	20
125753	GPS_GM_2057	The Gambia	19F	human	nasopharynx	TTTGCATATATAAAAATATATATATCGTTT	20
128584	2013206378	USA	15A	human	blood	TTTGCATATATAAAAATATATATATCGTTT	20
129062	10204	Israel	13	human	cerebrospinal fluid	TTTGCATATATAAAAATATATATATCGTTT	20
135365	2071802	The Netherlands	inconclusive	human	blood	TTTGCATATATAAAAATATATATATCGTTT	20
136878	758003	UK [England]	inconclusive	human	nasopharynx	TTTGCATATATAAAAATATATATATCGTTT	20
138286	GPS_GM_0483	The Gambia	23F	human	blood	TTTGCATATATAAAAATATATATATCGTTT	20
138388	GPS_US_PATH528	Mozambique	6A	human	blood	TTTGCATATATAAAAATATATATATCGTTT	20
138424	GPS_US_PATH574	Mozambique	18C	human	blood	TTTGCATATATAAAAATATATATATCGTTT	20
138447	GPS_US_PATH496	Mozambique	23F	human	blood	TTTGCATATATAAAAATATATATATCGTTT	20
138523	GPS_US_PATH735	Mozambique	18C	human	cerebrospinal fluid	TTTGCATATATAAAAATATATATATCGTTT	20
138576	GPS_US_PATH1815	India	15F	human		TTTGCATATATAAAAATATATATATCGTTT	20
138609	GPS_US_PATH4425	India	6E(6Bii)	human		TTTGCATATATAAAAATATATATATCGTTT	20
138614	GPS_US_PATH4432	India	27	human		TTTGCATATATAAAAATATATATATCGTTT	20
138615	GPS_US_PATH4433	India	27	human		TTTGCATATATAAAAATATATATATCGTTT	20
138780	GPS_US_PATH4421	India	6E(6Bii)	human		TTTGCATATATAAAAATATATATATCGTTT	20
139034	GPS_PL_473_05	Poland	15BC	human	cerebrospinal fluid	TTTGCATATATAAAAATATATATATCGTTT	20
139105	GPS_TH_BK_0361	Thailand	14	human	cerebrospinal fluid	TTTGCATATATAAAAATATATATATCGTTT	20
139135	GPS_TH_BK_0442	Thailand	7F	human	blood	TTTGCATATATAAAAATATATATATCGTTT	20
139136	GPS_TH_BK_0455	Thailand	7F	human	blood	TTTGCATATATAAAAATATATATATCGTTT	20
139144	GPS_TH_BK_0469	Thailand	14	human	blood	TTTGCATATATAAAAATATATATATCGTTT	20
139223	GPS_TH_BK_0633	Thailand	14	human	cerebrospinal fluid	TTTGCATATATAAAAATATATATATCGTTT	20
139225	GPS_TH_BK_0635	Thailand	15BC	human	blood	TTTGCATATATAAAAATATATATATCGTTT	20
139236	GPS_TH_BK_0655	Thailand	6E(6Bii)	human	blood	TTTGCATATATAAAAATATATATATCGTTT	20
139263	GPS_TH_BK_0708	Thailand	14	human	blood	TTTGCATATATAAAAATATATATATCGTTT	20
139267	GPS_TH_BK_0713	Thailand	14	human	blood	TTTGCATATATAAAAATATATATATCGTTT	20
139478	GPS_ZA_carriage_SP1116	South Africa	15BC	human	nasopharynx	TTTGCATATATAAAAATATATATATCGTTT	20
139521	GPS_NP_1275	Nepal	6E(6Bii)	human	nasopharynx	TTTGCATATATAAAAATATATATATCGTTT	20
139597	GPS_TG_P0951	Togo	4	human	blood	TTTGCATATATAAAAATATATATATCGTTT	20
139645	GPS_TG_P0583	Togo	4	human	blood	TTTGCATATATAAAAATATATATATCGTTT	20
139646	GPS_TG_P0945	Togo	4	human	blood	TTTGCATATATAAAAATATATATATCGTTT	20
139656	GPS_TG_P1047	Togo	4	human	blood	TTTGCATATATAAAAATATATATATCGTTT	20
139727	GPS_GM_2164	The Gambia	4	human	blood	TTTGCATATATAAAAATATATATATCGTTT	20
139811	GPS_TH_07B00253	Thailand	7F	human	blood	TTTGCATATATAAAAATATATATATCGTTT	20
139827	GPS_TH_13B04305	Thailand	7F	human	blood	TTTGCATATATAAAAATATATATATCGTTT	20
140031	GPS_GM_2190	The Gambia	4	human	pleural fluid	TTTGCATATATAAAAATATATATATCGTTT	20
140254	GPS_GM_2556	The Gambia	19F	human	nasopharynx	TTTGCATATATAAAAATATATATATCGTTT	20
140335	GPS_US_PATH4358	Ethiopia	10F	human	nasopharynx	TTTGCATATATAAAAATATATATATCGTTT	20
140336	GPS_US_PATH4360	Ethiopia	27	human	nasopharynx	TTTGCATATATAAAAATATATATATCGTTT	20
140370	GPS_GM_2380	The Gambia	19F	human	nasopharynx	TTTGCATATATAAAAATATATATATCGTTT	20
140679	GPS_GM_2779	The Gambia	4	human	blood	TTTGCATATATAAAAATATATATATCGTTT	20
140699	GPS_IN_P93	India	27	human	cerebrospinal fluid	TTTGCATATATAAAAATATATATATCGTTT	20
140750	GPS_RU_1274	Russia	4	human	cerebrospinal fluid	TTTGCATATATAAAAATATATATATCGTTT	20
140827	GPS_NZ_SPN1438	New Zealand	8	human	blood	TTTGCATATATAAAAATATATATATCGTTT	20
140924	GPS_PK_048	Pakistan	15A	human	nasopharynx	TTTGCATATATAAAAATATATATATCGTTT	20
141324	GPS_GM_3235	Unknown	4	human		TTTGCATATATAAAAATATATATATCGTTT	20
141336	GPS_GM_3247	Unknown	4	human		TTTGCATATATAAAAATATATATATCGTTT	20
141345	GPS_GM_3257	Unknown	4	human		TTTGCATATATAAAAATATATATATCGTTT	20
141435	GPS_IN_G109	India	6E(6Bii)	human	blood	TTTGCATATATAAAAATATATATATCGTTT	20
141889	GPS_KH_COMRU476	Cambodia	14	human	nasopharynx	TTTGCATATATAAAAATATATATATCGTTT	20
34851	SMRU20	Thailand	nontypable	human	nasopharynx	TTTGCATATATAAAAAAATATATATCGTTT	20
34902	SMRU892	Thailand	nontypable	human	nasopharynx	TTTGCATATATAAAAAAATATATATCGTTT	20
123138	GPS_NP_0002	Nepal	12A	human	blood	TTTATATATATAAATATATATATATCGTTT	20
138553	GPS_US_PATH1706	India	46	human		TTTATATATATAAATATATATATATCGTTT	20
138558	GPS_US_PATH1711	India	46	human		TTTATATATATAAATATATATATATCGTTT	20
42763	P41845N	USA	6C	human	nasopharynx	TTTACATATATAAATATATATGTATCGTTT	20
15447	15F/3	Denmark	15F	human		TTTACATATATAAATATATATATATCGTTT	20
15457	12B/1	The Gambia	12B	human		TTTACATATATAAATATATATATATCGTTT	20
25262	Finland6B-12	Finland	6E(6Bii)	human		TTTACATATATAAATATATATATATCGTTT	20
25266	SPN4488	Germany	6E(6Bii)	human		TTTACATATATAAATATATATATATCGTTT	20
25267	SPN4876	Germany	6E(6Bii)	human	cerebrospinal fluid	TTTACATATATAAATATATATATATCGTTT	20
25273	SN33007	Germany	6E(6Bii)	human		TTTACATATATAAATATATATATATCGTTT	20
25274	SN34677	Germany	6E(6Bii)	human	cerebrospinal fluid	TTTACATATATAAATATATATATATCGTTT	20
25278	VICE0337	Iceland	6A	human	middle ear fluid	TTTACATATATAAATATATATATATCGTTT	20
25294	VICE0592	Iceland	6A	human	middle ear fluid	TTTACATATATAAATATATATATATCGTTT	20
25310	VICE0311	Iceland	6A	human	middle ear fluid	TTTACATATATAAATATATATATATCGTTT	20
25316	VICE1341	Iceland	6A	human	nasopharynx	TTTACATATATAAATATATATATATCGTTT	20
25331	VICE0454	Iceland	6B	human	middle ear fluid	TTTACATATATAAATATATATATATCGTTT	20
25332	VICE0470	Iceland	6A	human	middle ear fluid	TTTACATATATAAATATATATATATCGTTT	20
25339	VICE1191	Iceland	6A	human	nasopharynx	TTTACATATATAAATATATATATATCGTTT	20
25340	VICE1473	Iceland	6A	human	nasopharynx	TTTACATATATAAATATATATATATCGTTT	20
25344	VICE0354	Iceland	6A	human	middle ear fluid	TTTACATATATAAATATATATATATCGTTT	20
25349	VICE0390	Iceland	6A	human	middle ear fluid	TTTACATATATAAATATATATATATCGTTT	20
25350	VICE0590	Iceland	6A	human	middle ear fluid	TTTACATATATAAATATATATATATCGTTT	20
25356	VICE0966	Iceland	6B	human	nasopharynx	TTTACATATATAAATATATATATATCGTTT	20
25364	VICE0903	Iceland	6A	human	nasopharynx	TTTACATATATAAATATATATATATCGTTT	20
25370	VICE1030	Iceland	6A	human	nasopharynx	TTTACATATATAAATATATATATATCGTTT	20
25375	VICE1377	Iceland	6A	human	nasopharynx	TTTACATATATAAATATATATATATCGTTT	20
25383	VICE1013	Iceland	6A	human	nasopharynx	TTTACATATATAAATATATATATATCGTTT	20
25396	VICE1466	Iceland	6A	human	nasopharynx	TTTACATATATAAATATATATATATCGTTT	20
25399	VICE1404	Iceland	6A	human	nasopharynx	TTTACATATATAAATATATATATATCGTTT	20
25401	VICE1523	Iceland	6A	human	nasopharynx	TTTACATATATAAATATATATATATCGTTT	20
25412	VICE1171	Iceland	6A	human	nasopharynx	TTTACATATATAAATATATATATATCGTTT	20
25415	VICE1369	Iceland	6A	human	nasopharynx	TTTACATATATAAATATATATATATCGTTT	20
25426	VICE1014	Iceland	6A	human	nasopharynx	TTTACATATATAAATATATATATATCGTTT	20
25437	VICE1294	Iceland	6A	human	nasopharynx	TTTACATATATAAATATATATATATCGTTT	20
25441	VICE0889	Iceland	6A	human	nasopharynx	TTTACATATATAAATATATATATATCGTTT	20
25444	VICE1170	Iceland	6A	human	nasopharynx	TTTACATATATAAATATATATATATCGTTT	20
25542	0301+23540	Iceland	6E(6Bii)	human	middle ear fluid	TTTACATATATAAATATATATATATCGTTT	20
25574	VICE0651	Iceland	6A	human	sputum	TTTACATATATAAATATATATATATCGTTT	20
25576	VICE0641	Iceland	6A	human	sputum	TTTACATATATAAATATATATATATCGTTT	20
25586	VICE1125	Iceland	6A	human	nasopharynx	TTTACATATATAAATATATATATATCGTTT	20
25598	VICE0709	Iceland	6A	human	sputum	TTTACATATATAAATATATATATATCGTTT	20
25606	VICE0736	Iceland	6A	human	sputum	TTTACATATATAAATATATATATATCGTTT	20
25608	VICE0258	Iceland	6A	human	blood	TTTACATATATAAATATATATATATCGTTT	20
25610	VICE0254	Iceland	6A	human	blood	TTTACATATATAAATATATATATATCGTTT	20
25611	VICE0838	Iceland	6E(6Bii)	human	lung aspirate	TTTACATATATAAATATATATATATCGTTT	20
25614	VICE1315	Iceland	6A	human	nasopharynx	TTTACATATATAAATATATATATATCGTTT	20
25627	VICE0784	Iceland	6A	human	sputum	TTTACATATATAAATATATATATATCGTTT	20
25646	DCC1738	Portugal	6E(6Bii)	human		TTTACATATATAAATATATATATATCGTTT	20
25647	DCC1902	Portugal	6E(6Bii)	human		TTTACATATATAAATATATATATATCGTTT	20
25732	SMRU1006	Thailand	6E(6Bii)	human	nasopharynx	TTTACATATATAAATATATATATATCGTTT	20
25733	SMRU409	Thailand	6E(6Bii)	human	nasopharynx	TTTACATATATAAATATATATATATCGTTT	20
25734	SMRU133	Thailand	6E(6Bii)	human	nasopharynx	TTTACATATATAAATATATATATATCGTTT	20
25735	SMRU316	Thailand	6E(6Bii)	human	nasopharynx	TTTACATATATAAATATATATATATCGTTT	20
25736	SMRU224	Thailand	6E(6Bii)	human	nasopharynx	TTTACATATATAAATATATATATATCGTTT	20
25747	SMRU361	Thailand	6E(6Bii)	human	nasopharynx	TTTACATATATAAATATATATATATCGTTT	20
25748	SMRU592	Thailand	6E(6Bii)	human	nasopharynx	TTTACATATATAAATATATATATATCGTTT	20
25749	SMRU1105	Thailand	6E(6Bii)	human	nasopharynx	TTTACATATATAAATATATATATATCGTTT	20
25750	SMRU874	Thailand	6E(6Bii)	human	nasopharynx	TTTACATATATAAATATATATATATCGTTT	20
25751	SMRU802	Thailand	6E(6Bii)	human	nasopharynx	TTTACATATATAAATATATATATATCGTTT	20
25752	SMRU343	Thailand	6E(6Bii)	human	nasopharynx	TTTACATATATAAATATATATATATCGTTT	20
25753	SMRU457	Thailand	6E(6Bii)	human	nasopharynx	TTTACATATATAAATATATATATATCGTTT	20
25754	SMRU178	Thailand	6E(6Bii)	human	nasopharynx	TTTACATATATAAATATATATATATCGTTT	20
25756	SMRU834	Thailand	6E(6Bii)	human	nasopharynx	TTTACATATATAAATATATATATATCGTTT	20
25757	SMRU746	Thailand	6E(6Bii)	human	nasopharynx	TTTACATATATAAATATATATATATCGTTT	20
25758	SMRU827	Thailand	6E(6Bii)	human	nasopharynx	TTTACATATATAAATATATATATATCGTTT	20
25759	SMRU1081	Thailand	6E(6Bii)	human	nasopharynx	TTTACATATATAAATATATATATATCGTTT	20
25768	SMRU948	Thailand	6E(6Bii)	human	nasopharynx	TTTACATATATAAATATATATATATCGTTT	20
25769	SMRU990	Thailand	6E(6Bii)	human	nasopharynx	TTTACATATATAAATATATATATATCGTTT	20
25770	SMRU907	Thailand	6E(6Bii)	human	nasopharynx	TTTACATATATAAATATATATATATCGTTT	20
25771	SMRU945	Thailand	6E(6Bii)	human	nasopharynx	TTTACATATATAAATATATATATATCGTTT	20
25855	SMRU2045	Thailand	6E(6Bii)	human	nasopharynx	TTTACATATATAAATATATATATATCGTTT	20
25857	SMRU1939	Thailand	6E(6Bii)	human	nasopharynx	TTTACATATATAAATATATATATATCGTTT	20
25858	SMRU2035	Thailand	6E(6Bii)	human	nasopharynx	TTTACATATATAAATATATATATATCGTTT	20
25859	SMRU3140	Thailand	6E(6Bii)	human	nasopharynx	TTTACATATATAAATATATATATATCGTTT	20
25860	SMRU1145	Thailand	6E(6Bii)	human	nasopharynx	TTTACATATATAAATATATATATATCGTTT	20
25863	SMRU3143	Thailand	6E(6Bii)	human	nasopharynx	TTTACATATATAAATATATATATATCGTTT	20
25864	SMRU1695	Thailand	6E(6Bii)	human	nasopharynx	TTTACATATATAAATATATATATATCGTTT	20
25865	SMRU1134	Thailand	6E(6Bii)	human	nasopharynx	TTTACATATATAAATATATATATATCGTTT	20
25866	SMRU1883	Thailand	6E(6Bii)	human	nasopharynx	TTTACATATATAAATATATATATATCGTTT	20
25867	SMRU1247	Thailand	6E(6Bii)	human	nasopharynx	TTTACATATATAAATATATATATATCGTTT	20
25868	SMRU1520	Thailand	6E(6Bii)	human	nasopharynx	TTTACATATATAAATATATATATATCGTTT	20
25869	SMRU1220	Thailand	6E(6Bii)	human	nasopharynx	TTTACATATATAAATATATATATATCGTTT	20
25870	SMRU1391	Thailand	6E(6Bii)	human	nasopharynx	TTTACATATATAAATATATATATATCGTTT	20
25871	SMRU1237	Thailand	6E(6Bii)	human	nasopharynx	TTTACATATATAAATATATATATATCGTTT	20
25872	SMRU1880	Thailand	6E(6Bii)	human	nasopharynx	TTTACATATATAAATATATATATATCGTTT	20
25873	SMRU1334	Thailand	6E(6Bii)	human	nasopharynx	TTTACATATATAAATATATATATATCGTTT	20
25874	SMRU1336	Thailand	6E(6Bii)	human	nasopharynx	TTTACATATATAAATATATATATATCGTTT	20
26030	SMRU2806	Thailand	6E(6Bii)	human	nasopharynx	TTTACATATATAAATATATATATATCGTTT	20
26080	SMRU2940	Thailand	6E(6Bii)	human	nasopharynx	TTTACATATATAAATATATATATATCGTTT	20
26081	SMRU3006	Thailand	6E(6Bii)	human	nasopharynx	TTTACATATATAAATATATATATATCGTTT	20
26088	SMRU2433	Thailand	6E(6Bii)	human	nasopharynx	TTTACATATATAAATATATATATATCGTTT	20
26114	223832	USA	6B	human	nasopharynx	TTTACATATATAAATATATATATATCGTTT	20
26129	15445	USA	6A	human	nasopharynx	TTTACATATATAAATATATATATATCGTTT	20
26130	359370	USA	6A	human	nasopharynx	TTTACATATATAAATATATATATATCGTTT	20
26131	420881	USA	6A	human	nasopharynx	TTTACATATATAAATATATATATATCGTTT	20
26135	487827	USA	6B	human	nasopharynx	TTTACATATATAAATATATATATATCGTTT	20
26136	481643	USA	6B	human	nasopharynx	TTTACATATATAAATATATATATATCGTTT	20
26143	166637	USA	6A	human	nasopharynx	TTTACATATATAAATATATATATATCGTTT	20
26147	181272	USA	6A	human	nasopharynx	TTTACATATATAAATATATATATATCGTTT	20
26156	GA41538	USA	6E(6Bii)	human	blood	TTTACATATATAAATATATATATATCGTTT	20
26179	R34-3151	USA	6A	human	nasopharynx	TTTACATATATAAATATATATATATCGTTT	20
26180	R34-3211	USA	6A	human	nasopharynx	TTTACATATATAAATATATATATATCGTTT	20
26181	R34-3210	USA	6A	human	nasopharynx	TTTACATATATAAATATATATATATCGTTT	20
26183	R34-3099	USA	6A	human	nasopharynx	TTTACATATATAAATATATATATATCGTTT	20
26184	R34-3096	USA	6A	human	nasopharynx	TTTACATATATAAATATATATATATCGTTT	20
26227	SPN2906	Unknown	6E(6Bii)	human		TTTACATATATAAATATATATATATCGTTT	20
27541	SMRU80	Thailand	19B	human	nasopharynx	TTTACATATATAAATATATATATATCGTTT	20
27549	SMRU412	Thailand	19B	human	nasopharynx	TTTACATATATAAATATATATATATCGTTT	20
27814	SMRU1807	Thailand	19F	human	nasopharynx	TTTACATATATAAATATATATATATCGTTT	20
27826	SMRU1895	Thailand	19F	human	nasopharynx	TTTACATATATAAATATATATATATCGTTT	20
27837	SMRU1965	Thailand	19F	human	nasopharynx	TTTACATATATAAATATATATATATCGTTT	20
27946	SMRU2442	Thailand	19F	human	nasopharynx	TTTACATATATAAATATATATATATCGTTT	20
28121	SMRU2801	Thailand	23F	human	nasopharynx	TTTACATATATAAATATATATATATCGTTT	20
28343	SMRU2863	Thailand	23F	human	nasopharynx	TTTACATATATAAATATATATATATCGTTT	20
29354	NP7076	USA	35F	human	nasopharynx	TTTACATATATAAATATATATATATCGTTT	20
29355	PT8011	USA	35F	human	nasopharynx	TTTACATATATAAATATATATATATCGTTT	20
29356	CH2084	USA	35F	human	nasopharynx	TTTACATATATAAATATATATATATCGTTT	20
29358	127530	USA	35F	human	nasopharynx	TTTACATATATAAATATATATATATCGTTT	20
29414	LE4124	USA	10A	human	nasopharynx	TTTACATATATAAATATATATATATCGTTT	20
29684	spnIC100	Iceland	6B	human	eye swab	TTTACATATATAAATATATATATATCGTTT	20
30589	S-106	China	19F	human		TTTACATATATAAATATATATATATCGTTT	20
30590	S-108	China	19F	human		TTTACATATATAAATATATATATATCGTTT	20
30615	SN39039	Germany	19A	human		TTTACATATATAAATATATATATATCGTTT	20
31855	PATH5951	Peru	19F	human	cerebrospinal fluid	TTTACATATATAAATATATATATATCGTTT	20
32526	ERR326769	The Netherlands	6B	human		TTTACATATATAAATATATATATATCGTTT	20
32726	ERR338234	The Netherlands	6A	human		TTTACATATATAAATATATATATATCGTTT	20
33128	VICE0252	Iceland	19F	human	cerebrospinal fluid	TTTACATATATAAATATATATATATCGTTT	20
33209	VICE0429	Iceland	19F	human	middle ear fluid	TTTACATATATAAATATATATATATCGTTT	20
33272	VICE0222	Iceland	19F	human	blood	TTTACATATATAAATATATATATATCGTTT	20
33364	VICE0356	Iceland	19F	human	middle ear fluid	TTTACATATATAAATATATATATATCGTTT	20
33370	VICE0489	Iceland	19F	human	middle ear fluid	TTTACATATATAAATATATATATATCGTTT	20
33378	VICE0545	Iceland	19F	human	middle ear fluid	TTTACATATATAAATATATATATATCGTTT	20
33409	VICE0542	Iceland	19F	human	middle ear fluid	TTTACATATATAAATATATATATATCGTTT	20
33420	VICE0702	Iceland	19F	human	sputum	TTTACATATATAAATATATATATATCGTTT	20
33490	VICE1145a	Iceland	6A	human	nasopharynx	TTTACATATATAAATATATATATATCGTTT	20
33526	VICE0334	Iceland	19F	human	middle ear fluid	TTTACATATATAAATATATATATATCGTTT	20
33588	VICE1088	Iceland	19F	human	nasopharynx	TTTACATATATAAATATATATATATCGTTT	20
33636	VICE0493	Iceland	19F	human	middle ear fluid	TTTACATATATAAATATATATATATCGTTT	20
33649	VICE0733	Iceland	19F	human	sputum	TTTACATATATAAATATATATATATCGTTT	20
33752	UoS0308	UK [England]	19F	human	nasopharynx	TTTACATATATAAATATATATATATCGTTT	20
34197	UoS5059	UK [England]	16F	human	nasopharynx	TTTACATATATAAATATATATATATCGTTT	20
34209	VICE0194	Iceland	1	human	blood	TTTACATATATAAATATATATATATCGTTT	20
34416	VICE1438	Iceland	19F	human	nasopharynx	TTTACATATATAAATATATATATATCGTTT	20
34478	VICE0962	Iceland	19F	human	nasopharynx	TTTACATATATAAATATATATATATCGTTT	20
34537	VICE0031	Iceland	19F	human	middle ear fluid	TTTACATATATAAATATATATATATCGTTT	20
34560	VICE0021	Iceland	19F	human	middle ear fluid	TTTACATATATAAATATATATATATCGTTT	20
35042	SMRU1779	Thailand	19F	human	nasopharynx	TTTACATATATAAATATATATATATCGTTT	20
35192	SMRU273	Thailand	6B	human	nasopharynx	TTTACATATATAAATATATATATATCGTTT	20
35193	SMRU274	Thailand	6B	human	nasopharynx	TTTACATATATAAATATATATATATCGTTT	20
35215	SMRU362	Thailand	6B	human	nasopharynx	TTTACATATATAAATATATATATATCGTTT	20
35521	SMRU2043	Thailand	6B	human	nasopharynx	TTTACATATATAAATATATATATATCGTTT	20
35885	VICE0011	Iceland	19F	human	middle ear fluid	TTTACATATATAAATATATATATATCGTTT	20
35974	GA47281	USA	19F	human	cerebrospinal fluid	TTTACATATATAAATATATATATATCGTTT	20
35998	VICE0799	Iceland	6A	human	sputum	TTTACATATATAAATATATATATATCGTTT	20
35999	VICE0933	Iceland	6A	human	nasopharynx	TTTACATATATAAATATATATATATCGTTT	20
36009	VICE1211	Iceland	6A	human	nasopharynx	TTTACATATATAAATATATATATATCGTTT	20
36010	VICE1243	Iceland	6A	human	nasopharynx	TTTACATATATAAATATATATATATCGTTT	20
36014	VICE1256	Iceland	6A	human	nasopharynx	TTTACATATATAAATATATATATATCGTTT	20
36016	VICE1281	Iceland	6A	human	nasopharynx	TTTACATATATAAATATATATATATCGTTT	20
36024	VICE1362	Iceland	6A	human	nasopharynx	TTTACATATATAAATATATATATATCGTTT	20
36030	VICE1507	Iceland	6A	human	nasopharynx	TTTACATATATAAATATATATATATCGTTT	20
36032	VICE1573	Iceland	6A	human	nasopharynx	TTTACATATATAAATATATATATATCGTTT	20
36035	VICE1577	Iceland	6A	human	nasopharynx	TTTACATATATAAATATATATATATCGTTT	20
36064	VICE1614	Iceland	19F	human	middle ear fluid	TTTACATATATAAATATATATATATCGTTT	20
36066	VICE1616	Iceland	19F	human	middle ear fluid	TTTACATATATAAATATATATATATCGTTT	20
36083	VICE1636	Iceland	6A	human	middle ear fluid	TTTACATATATAAATATATATATATCGTTT	20
36092	VICE1648	Iceland	6A	human	middle ear fluid	TTTACATATATAAATATATATATATCGTTT	20
36183	VICE1760	Iceland	19F	human	nasopharynx	TTTACATATATAAATATATATATATCGTTT	20
36207	VICE1796	Iceland	6A	human	nasopharynx	TTTACATATATAAATATATATATATCGTTT	20
36276	VICE1896	Iceland	6B	human	nasopharynx	TTTACATATATAAATATATATATATCGTTT	20
36282	VICE1903	Iceland	6A	human	blood	TTTACATATATAAATATATATATATCGTTT	20
38975	Fi11_Hakenbeck	Finland	6E(6Bii)	human	middle ear fluid	TTTACATATATAAATATATATATATCGTTT	20
38976	Fi12_Hakenbeck	Finland	6E(6Bii)	human	middle ear fluid	TTTACATATATAAATATATATATATCGTTT	20
38980	Fi17_Hakenbeck	Finland	19A	human	sputum	TTTACATATATAAATATATATATATCGTTT	20
38981	U1_Hakenbeck	Hungary	6B	human		TTTACATATATAAATATATATATATCGTTT	20
38991	U18_Hakenbeck	Hungary	6B	human		TTTACATATATAAATATATATATATCGTTT	20
42488	14LC.ER1027	China	6B	human	sputum	TTTACATATATAAATATATATATATCGTTT	20
42574	SMRU538	Thailand	6B	human	nasopharynx	TTTACATATATAAATATATATATATCGTTT	20
42601	P10323N	USA	6C	human	nasopharynx	TTTACATATATAAATATATATATATCGTTT	20
42639	P30295N	USA	6C	human	nasopharynx	TTTACATATATAAATATATATATATCGTTT	20
42704	JHZ396	USA	6E(6Bii)	human	nasopharynx	TTTACATATATAAATATATATATATCGTTT	20
42753	P41489N	USA	6C	human	nasopharynx	TTTACATATATAAATATATATATATCGTTT	20
42932	P31197N	USA	6C	human	nasopharynx	TTTACATATATAAATATATATATATCGTTT	20
42942	P31336N	USA	6C	human	nasopharynx	TTTACATATATAAATATATATATATCGTTT	20
42954	P40269N	USA	6C	human	nasopharynx	TTTACATATATAAATATATATATATCGTTT	20
43064	JHZ8178	USA	6E(6Bii)	human	nasopharynx	TTTACATATATAAATATATATATATCGTTT	20
43130	700201	USA	16F	human	nasopharynx	TTTACATATATAAATATATATATATCGTTT	20
43167	902202	USA	6C	human	nasopharynx	TTTACATATATAAATATATATATATCGTTT	20
43168	902201	USA	6C	human	nasopharynx	TTTACATATATAAATATATATATATCGTTT	20
43171	902602	USA	6C	human	nasopharynx	TTTACATATATAAATATATATATATCGTTT	20
43329	102903	USA	6C	human	nasopharynx	TTTACATATATAAATATATATATATCGTTT	20
43340	701903	USA	6A	human	nasopharynx	TTTACATATATAAATATATATATATCGTTT	20
44336	66266Y13	USA	10A	human		TTTACATATATAAATATATATATATCGTTT	20
44463	UOS_7111	UK [England]	10A	human	nasopharynx	TTTACATATATAAATATATATATATCGTTT	20
44602	GPS_P6459	Trinidad and Tobago	6A	human	blood	TTTACATATATAAATATATATATATCGTTT	20
44611	GPS_P6469	Trinidad and Tobago	19A	human	blood	TTTACATATATAAATATATATATATCGTTT	20
44654	GPS_P6513	Trinidad and Tobago	6E(6Bii)	human	blood	TTTACATATATAAATATATATATATCGTTT	20
44658	GPS_P6519	Trinidad and Tobago	6E(6Bii)	human	cerebrospinal fluid	TTTACATATATAAATATATATATATCGTTT	20
49019	VICE1442	Iceland	10A	human	nasopharynx	TTTACATATATAAATATATATATATCGTTT	20
49163	VICE1952	Iceland	19F	human	middle ear fluid	TTTACATATATAAATATATATATATCGTTT	20
73095	GPS_GM_3244	The Gambia	6E(6Bii)	human		TTTACATATATAAATATATATATATCGTTT	20
73096	GPS_GM_3332	The Gambia	6E(6Bii)	human		TTTACATATATAAATATATATATATCGTTT	20
73097	GPS_GM_3355	The Gambia	6E(6Bii)	human		TTTACATATATAAATATATATATATCGTTT	20
114291	GPS_GM_1619	The Gambia	6A	human	nasopharynx	TTTACATATATAAATATATATATATCGTTT	20
114312	GPS_GM_1575	The Gambia	6A	human	nasopharynx	TTTACATATATAAATATATATATATCGTTT	20
114329	GPS_GM_1797	The Gambia	6A	human	nasopharynx	TTTACATATATAAATATATATATATCGTTT	20
114343	GPS_GM_1626	The Gambia	6A	human	nasopharynx	TTTACATATATAAATATATATATATCGTTT	20
114348	GPS_GM_0894	The Gambia	6E(6Bii)	human	nasopharynx	TTTACATATATAAATATATATATATCGTTT	20
114393	GPS_GM_1618	The Gambia	6A	human	nasopharynx	TTTACATATATAAATATATATATATCGTTT	20
114426	GPS_GM_2012	The Gambia	6A	human	nasopharynx	TTTACATATATAAATATATATATATCGTTT	20
114461	GPS_GM_1733	The Gambia	6A	human	nasopharynx	TTTACATATATAAATATATATATATCGTTT	20
114466	GPS_GM_1639	The Gambia	6A	human	nasopharynx	TTTACATATATAAATATATATATATCGTTT	20
114483	GPS_GM_1546	The Gambia	6A	human	nasopharynx	TTTACATATATAAATATATATATATCGTTT	20
114500	GPS_GM_3130	The Gambia	6A	human	nasopharynx	TTTACATATATAAATATATATATATCGTTT	20
114520	GPS_GM_2132	The Gambia	6A	human	nasopharynx	TTTACATATATAAATATATATATATCGTTT	20
114521	GPS_GM_1739	The Gambia	6A	human	nasopharynx	TTTACATATATAAATATATATATATCGTTT	20
114555	GPS_GM_1774	The Gambia	6E(6Bii)	human	nasopharynx	TTTACATATATAAATATATATATATCGTTT	20
114579	GPS_GM_0597	The Gambia	6A	human	nasopharynx	TTTACATATATAAATATATATATATCGTTT	20
114583	GPS_GM_1675	The Gambia	6E(6Bii)	human	nasopharynx	TTTACATATATAAATATATATATATCGTTT	20
114595	GPS_GM_0632	The Gambia	6A	human	nasopharynx	TTTACATATATAAATATATATATATCGTTT	20
114625	GPS_GM_0671	The Gambia	6A	human	nasopharynx	TTTACATATATAAATATATATATATCGTTT	20
114646	GPS_GM_1763	The Gambia	6A	human	nasopharynx	TTTACATATATAAATATATATATATCGTTT	20
114655	GPS_GM_0691	The Gambia	6A	human	nasopharynx	TTTACATATATAAATATATATATATCGTTT	20
114661	GPS_GM_2032	The Gambia	6A	human	nasopharynx	TTTACATATATAAATATATATATATCGTTT	20
114695	GPS_GM_0610	The Gambia	6A	human	nasopharynx	TTTACATATATAAATATATATATATCGTTT	20
114717	GPS_GM_0669	The Gambia	6A	human	nasopharynx	TTTACATATATAAATATATATATATCGTTT	20
114747	GPS_GM_0708	The Gambia	6A	human	nasopharynx	TTTACATATATAAATATATATATATCGTTT	20
114749	GPS_GM_0603	The Gambia	6A	human	nasopharynx	TTTACATATATAAATATATATATATCGTTT	20
114861	GPS_GM_0828	The Gambia	6E(6Bii)	human	nasopharynx	TTTACATATATAAATATATATATATCGTTT	20
114888	GPS_GM_0572	The Gambia	6E(6Bii)	human	nasopharynx	TTTACATATATAAATATATATATATCGTTT	20
114904	GPS_GM_0555	The Gambia	6E(6Bii)	human	nasopharynx	TTTACATATATAAATATATATATATCGTTT	20
114919	GPS_GM_0856	The Gambia	6E(6Bii)	human	nasopharynx	TTTACATATATAAATATATATATATCGTTT	20
114988	GPS_GM_0854	The Gambia	6E(6Bii)	human	nasopharynx	TTTACATATATAAATATATATATATCGTTT	20
115101	GPS_GM_3092	The Gambia	6A	human	nasopharynx	TTTACATATATAAATATATATATATCGTTT	20
115137	GPS_GM_1263	The Gambia	6E(6Bii)	human	nasopharynx	TTTACATATATAAATATATATATATCGTTT	20
115175	GPS_GM_0658	The Gambia	6E(6Bii)	human	nasopharynx	TTTACATATATAAATATATATATATCGTTT	20
115187	GPS_GM_1760	The Gambia	6E(6Bii)	human	nasopharynx	TTTACATATATAAATATATATATATCGTTT	20
115217	GPS_GM_0643	The Gambia	6A	human	nasopharynx	TTTACATATATAAATATATATATATCGTTT	20
115707	GPS_ZA_758	South Africa	18A	human	blood	TTTACATATATAAATATATATATATCGTTT	20
116225	GPS_ZA_1722	South Africa	18C	human	blood	TTTACATATATAAATATATATATATCGTTT	20
116451	GPS_ZA_1762	South Africa	6B	human	blood	TTTACATATATAAATATATATATATCGTTT	20
116521	GPS_ZA_1968	South Africa	18C	human	blood	TTTACATATATAAATATATATATATCGTTT	20
116601	GPS_ZA_2246	South Africa	16F	human	blood	TTTACATATATAAATATATATATATCGTTT	20
116767	GPS_ZA_2622	South Africa	10A	human	blood	TTTACATATATAAATATATATATATCGTTT	20
116782	GPS_ZA_2646	South Africa	18C	human	blood	TTTACATATATAAATATATATATATCGTTT	20
116874	GPS_ZA_2459	South Africa	10A	human	blood	TTTACATATATAAATATATATATATCGTTT	20
117722	SA_GPS_SP343	South Africa	15A	human	cerebrospinal fluid	TTTACATATATAAATATATATATATCGTTT	20
117770	SA_GPS_SP669	South Africa	18C	human	cerebrospinal fluid	TTTACATATATAAATATATATATATCGTTT	20
118030	GPS_ZA_1887	South Africa	6B	human	cerebrospinal fluid	TTTACATATATAAATATATATATATCGTTT	20
118145	GPS_ZA_1788	South Africa	18A	human	cerebrospinal fluid	TTTACATATATAAATATATATATATCGTTT	20
118146	GPS_ZA_1790	South Africa	6B	human	cerebrospinal fluid	TTTACATATATAAATATATATATATCGTTT	20
118200	GPS_ZA_2297	South Africa	6B	human	cerebrospinal fluid	TTTACATATATAAATATATATATATCGTTT	20
118321	GPS_ZA_carriage_SP1144	South Africa	19F	human	nasopharynx	TTTACATATATAAATATATATATATCGTTT	20
118585	GPS_ZA_carriage_SP1981	South Africa	35A	human	nasopharynx	TTTACATATATAAATATATATATATCGTTT	20
119116	GPS_ZA_carriage_SP81	South Africa	6B	human	nasopharynx	TTTACATATATAAATATATATATATCGTTT	20
119237	GPS_ZA_carriage_SP586	South Africa	18A	human	nasopharynx	TTTACATATATAAATATATATATATCGTTT	20
119588	GPS_ZA_carriage_SP508	South Africa	6B	human	nasopharynx	TTTACATATATAAATATATATATATCGTTT	20
120523	ERS1460200	The Netherlands	inconclusive	human		TTTACATATATAAATATATATATATCGTTT	20
121051	2020773	The Netherlands	inconclusive	human		TTTACATATATAAATATATATATATCGTTT	20
121082	2102981	The Netherlands	inconclusive	human		TTTACATATATAAATATATATATATCGTTT	20
121238	1014_99	USA	1	human	blood	TTTACATATATAAATATATATATATCGTTT	20
121241	0236_99	USA	1	human	blood	TTTACATATATAAATATATATATATCGTTT	20
121295	8798	Israel	19F	human	cerebrospinal fluid	TTTACATATATAAATATATATATATCGTTT	20
121296	10213	Israel	19F	human	cerebrospinal fluid	TTTACATATATAAATATATATATATCGTTT	20
121298	24049	Israel	19F	human	blood	TTTACATATATAAATATATATATATCGTTT	20
121340	GPS_BR_0513_08	Brazil	6B	human	blood	TTTACATATATAAATATATATATATCGTTT	20
121342	0867_12	Brazil	4	human	blood	TTTACATATATAAATATATATATATCGTTT	20
121360	GPS_MW_C1705_R1	Malawi	29	human	cerebrospinal fluid	TTTACATATATAAATATATATATATCGTTT	20
121424	GPS_GM_1093	The Gambia	6A	human	nasopharynx	TTTACATATATAAATATATATATATCGTTT	20
121528	GPS_MA_207	Morocco	15BC	human	blood	TTTACATATATAAATATATATATATCGTTT	20
121586	GPS_HK_144	China	6C	human	nasopharynx	TTTACATATATAAATATATATATATCGTTT	20
121611	GPS_US_PATH3682	India	18C	human	cerebrospinal fluid	TTTACATATATAAATATATATATATCGTTT	20
121616	GPS_HK_202	China	6B	human		TTTACATATATAAATATATATATATCGTTT	20
121617	GPS_HK_146	China	6C	human	nasopharynx	TTTACATATATAAATATATATATATCGTTT	20
121618	GPS_HK_142	China	6C	human	nasopharynx	TTTACATATATAAATATATATATATCGTTT	20
121791	GPS_GM_2114	The Gambia	6B	human	nasopharynx	TTTACATATATAAATATATATATATCGTTT	20
121794	PATH3550	Peru	6B	human	nasopharynx	TTTACATATATAAATATATATATATCGTTT	20
121795	PATH3546	Peru	6B	human	nasopharynx	TTTACATATATAAATATATATATATCGTTT	20
121868	GPS_BR_0029_09	Brazil	12F	human	cerebrospinal fluid	TTTACATATATAAATATATATATATCGTTT	20
121872	GPS_HK_123	China	6B	human	nasopharynx	TTTACATATATAAATATATATATATCGTTT	20
121933	437	Malawi	6A	human	nasopharynx	TTTACATATATAAATATATATATATCGTTT	20
121934	GPS_MW_C11979	Malawi	6A	human	cerebrospinal fluid	TTTACATATATAAATATATATATATCGTTT	20
121935	GPS_MW_C6986	Malawi	6A	human	cerebrospinal fluid	TTTACATATATAAATATATATATATCGTTT	20
121938	GPS_MW_595	Malawi	6A	human	nasopharynx	TTTACATATATAAATATATATATATCGTTT	20
121939	GPS_MW_BQN19W	Malawi	6A	human	nasopharynx	TTTACATATATAAATATATATATATCGTTT	20
122047	GPS_NP_3596	Nepal	9L	human	nasopharynx	TTTACATATATAAATATATATATATCGTTT	20
122054	0142_13	Brazil	13	human	cerebrospinal fluid	TTTACATATATAAATATATATATATCGTTT	20
122055	0821_12	Brazil	13	human	blood	TTTACATATATAAATATATATATATCGTTT	20
122057	GPS_BR_0341_09	Brazil	13	human	cerebrospinal fluid	TTTACATATATAAATATATATATATCGTTT	20
122131	GPS_BR_0617_08	Brazil	6B	human	blood	TTTACATATATAAATATATATATATCGTTT	20
122150	GPS_US_4970_02	USA	6A	human	blood	TTTACATATATAAATATATATATATCGTTT	20
122151	GPS_MW_1036424	Malawi	3	human	blood	TTTACATATATAAATATATATATATCGTTT	20
122175	GPS_BR_0794_08	Brazil	6B	human	blood	TTTACATATATAAATATATATATATCGTTT	20
122214	1001_12	Brazil	6A	human	cerebrospinal fluid	TTTACATATATAAATATATATATATCGTTT	20
122254	GPS_BR_0216_08	Brazil	6A	human	cerebrospinal fluid	TTTACATATATAAATATATATATATCGTTT	20
122255	0835_13	Brazil	6A	human	blood	TTTACATATATAAATATATATATATCGTTT	20
122303	GPS_BR_0731_09	Brazil	4	human	cerebrospinal fluid	TTTACATATATAAATATATATATATCGTTT	20
122462	2013211710	USA	6A	human	blood	TTTACATATATAAATATATATATATCGTTT	20
122522	GPS_MW_D49723_R1	Malawi	12B	human	blood	TTTACATATATAAATATATATATATCGTTT	20
122523	GPS_MW_4813_R1	Malawi	12B	human	nasopharynx	TTTACATATATAAATATATATATATCGTTT	20
123002	GPS_NP_3778	Nepal	11A	human	nasopharynx	TTTACATATATAAATATATATATATCGTTT	20
123061	178977	Israel	15BC	human	blood	TTTACATATATAAATATATATATATCGTTT	20
123062	138751	Israel	15BC	human	blood	TTTACATATATAAATATATATATATCGTTT	20
123132	PATH5932	Peru	16F	human	cerebrospinal fluid	TTTACATATATAAATATATATATATCGTTT	20
123348	PIDOPS_91	India	7F	human	blood	TTTACATATATAAATATATATATATCGTTT	20
123371	GPS_BR_0167_09	Brazil	6B	human	blood	TTTACATATATAAATATATATATATCGTTT	20
123388	GPS_GM_1038	The Gambia	6A	human	nasopharynx	TTTACATATATAAATATATATATATCGTTT	20
123389	GPS_GM_0186	The Gambia	6A	human	blood	TTTACATATATAAATATATATATATCGTTT	20
123390	GPS_GM_0303	The Gambia	6A	human	blood	TTTACATATATAAATATATATATATCGTTT	20
123671	GPS_GM_0459	The Gambia	1	human	blood	TTTACATATATAAATATATATATATCGTTT	20
123812	GPS_GM_1148	The Gambia	35D	human	cerebrospinal fluid	TTTACATATATAAATATATATATATCGTTT	20
123815	GPS_GM_1130	The Gambia	35D	human	blood	TTTACATATATAAATATATATATATCGTTT	20
123923	GPS_NP_3714	Nepal	6B	human	nasopharynx	TTTACATATATAAATATATATATATCGTTT	20
123924	GPS_NP_3687	Nepal	6B	human	nasopharynx	TTTACATATATAAATATATATATATCGTTT	20
123929	GPS_ZA_2990	South Africa	6B	human	cerebrospinal fluid	TTTACATATATAAATATATATATATCGTTT	20
124094	GPS_ZA_3011	South Africa	10A	human	blood	TTTACATATATAAATATATATATATCGTTT	20
124206	GPS_HK_498	China	3	human		TTTACATATATAAATATATATATATCGTTT	20
124246	132010	Israel	18B	human	blood	TTTACATATATAAATATATATATATCGTTT	20
124248	GPS_US_PATH372	Egypt	18C	human	pleural fluid	TTTACATATATAAATATATATATATCGTTT	20
124255	9463	Israel	18C	human	cerebrospinal fluid	TTTACATATATAAATATATATATATCGTTT	20
124258	159520	Israel	18C	human	blood	TTTACATATATAAATATATATATATCGTTT	20
124260	156017	Israel	18C	human	blood	TTTACATATATAAATATATATATATCGTTT	20
124261	130015	Israel	18C	human	blood	TTTACATATATAAATATATATATATCGTTT	20
124262	152600	Israel	18C	human	blood	TTTACATATATAAATATATATATATCGTTT	20
124263	PNEUMONET_1	India	18C	human	blood	TTTACATATATAAATATATATATATCGTTT	20
124811	GPS_BR_0740_08	Brazil	6B	human	blood	TTTACATATATAAATATATATATATCGTTT	20
124813	GPS_BR_0060_12	Brazil	6B	human	blood	TTTACATATATAAATATATATATATCGTTT	20
124946	GPS_HK_229	China	6B	human		TTTACATATATAAATATATATATATCGTTT	20
124972	GPS_IL_11147	Israel	6A	human	cerebrospinal fluid	TTTACATATATAAATATATATATATCGTTT	20
124973	GPS_IL_23368	Israel	6A	human	cerebrospinal fluid	TTTACATATATAAATATATATATATCGTTT	20
124974	9369	Israel	6A	human	cerebrospinal fluid	TTTACATATATAAATATATATATATCGTTT	20
124975	9322	Israel	6A	human	cerebrospinal fluid	TTTACATATATAAATATATATATATCGTTT	20
124977	8825	Israel	6A	human	cerebrospinal fluid	TTTACATATATAAATATATATATATCGTTT	20
124978	10209	Israel	6A	human	cerebrospinal fluid	TTTACATATATAAATATATATATATCGTTT	20
124979	10050	Israel	6A	human	cerebrospinal fluid	TTTACATATATAAATATATATATATCGTTT	20
124981	9551	Israel	6A	human	cerebrospinal fluid	TTTACATATATAAATATATATATATCGTTT	20
124982	8611	Israel	6A	human	cerebrospinal fluid	TTTACATATATAAATATATATATATCGTTT	20
124983	8600	Israel	6A	human	cerebrospinal fluid	TTTACATATATAAATATATATATATCGTTT	20
124984	8503	Israel	6A	human	cerebrospinal fluid	TTTACATATATAAATATATATATATCGTTT	20
124985	8501	Israel	6A	human	cerebrospinal fluid	TTTACATATATAAATATATATATATCGTTT	20
124986	8489	Israel	6A	human	cerebrospinal fluid	TTTACATATATAAATATATATATATCGTTT	20
124987	25280	Israel	6A	human	blood	TTTACATATATAAATATATATATATCGTTT	20
124989	10527	Israel	6A	human	cerebrospinal fluid	TTTACATATATAAATATATATATATCGTTT	20
124990	23429	Israel	6A	human	blood	TTTACATATATAAATATATATATATCGTTT	20
124991	23397	Israel	6A	human	blood	TTTACATATATAAATATATATATATCGTTT	20
124992	23912	Israel	6A	human	blood	TTTACATATATAAATATATATATATCGTTT	20
124993	152884	Israel	6A	human	blood	TTTACATATATAAATATATATATATCGTTT	20
124996	23405	Israel	6A	human	blood	TTTACATATATAAATATATATATATCGTTT	20
124997	23382	Israel	6A	human	blood	TTTACATATATAAATATATATATATCGTTT	20
124998	23307	Israel	6A	human	blood	TTTACATATATAAATATATATATATCGTTT	20
124999	0941_13	Brazil	6A	human	blood	TTTACATATATAAATATATATATATCGTTT	20
125000	GPS_BR_0397_12	Brazil	6A	human	blood	TTTACATATATAAATATATATATATCGTTT	20
125003	PNEUMONET_28	India	6A	human	blood	TTTACATATATAAATATATATATATCGTTT	20
125008	GPS_US_PATH2139	Canada	6A	human	pleural fluid	TTTACATATATAAATATATATATATCGTTT	20
125009	GPS_US_PATH2127	Canada	6A	human	blood	TTTACATATATAAATATATATATATCGTTT	20
125011	GPS_US_5802_01	USA	23F	human	blood	TTTACATATATAAATATATATATATCGTTT	20
125015	7175_99	USA	6A	human	blood	TTTACATATATAAATATATATATATCGTTT	20
125018	GPS_HK_481	China	6A	human		TTTACATATATAAATATATATATATCGTTT	20
125019	GPS_HK_513	China	6A	human		TTTACATATATAAATATATATATATCGTTT	20
125021	GPS_SI_852_P	Slovenia	6A	human	blood	TTTACATATATAAATATATATATATCGTTT	20
125023	GPS_HK_446	China	6A	human	nasopharynx	TTTACATATATAAATATATATATATCGTTT	20
125034	PATH6809	Qatar	6A	human	blood	TTTACATATATAAATATATATATATCGTTT	20
125035	GPS_US_2010220324_R1	USA	6A	human	blood	TTTACATATATAAATATATATATATCGTTT	20
125036	PATH5937	Peru	6A	human	cerebrospinal fluid	TTTACATATATAAATATATATATATCGTTT	20
125040	GPS_US_PATH2140	Canada	6A	human	blood	TTTACATATATAAATATATATATATCGTTT	20
125045	GPS_BY_292	Belarus	6B	human	middle ear fluid	TTTACATATATAAATATATATATATCGTTT	20
125047	GPS_BY_039	Belarus	6A	human	middle ear fluid	TTTACATATATAAATATATATATATCGTTT	20
125048	GPS_BY_522	Belarus	6A	human	cerebrospinal fluid	TTTACATATATAAATATATATATATCGTTT	20
125428	GPS_US_7711_03	USA	6B	human	blood	TTTACATATATAAATATATATATATCGTTT	20
125429	0452_99	USA	6B	human	blood	TTTACATATATAAATATATATATATCGTTT	20
125430	3731_99	USA	6B	human	blood	TTTACATATATAAATATATATATATCGTTT	20
125431	0702_00	USA	6B	human	blood	TTTACATATATAAATATATATATATCGTTT	20
125433	4429_03	USA	6A	human	blood	TTTACATATATAAATATATATATATCGTTT	20
125435	25282	Israel	6B	human	blood	TTTACATATATAAATATATATATATCGTTT	20
125723	2009209968	USA	19A	human	blood	TTTACATATATAAATATATATATATCGTTT	20
125750	0129_99	USA	19F	human	blood	TTTACATATATAAATATATATATATCGTTT	20
125840	GPS_HK_518	China	19A	human		TTTACATATATAAATATATATATATCGTTT	20
125865	GPS_HK_473	China	19A	human		TTTACATATATAAATATATATATATCGTTT	20
125875	GPS_HK_434	China	19A	human	nasopharynx	TTTACATATATAAATATATATATATCGTTT	20
125955	27085	Israel	1	human	blood	TTTACATATATAAATATATATATATCGTTT	20
126442	GPS_RU_667	Russia	6B	human	cerebrospinal fluid	TTTACATATATAAATATATATATATCGTTT	20
126448	GPS_US_5817_03	USA	6B	human	blood	TTTACATATATAAATATATATATATCGTTT	20
126449	GPS_US_5636_02	USA	6B	human	blood	TTTACATATATAAATATATATATATCGTTT	20
126450	4566_00	USA	6B	human	blood	TTTACATATATAAATATATATATATCGTTT	20
126454	3102_01	USA	6B	human	blood	TTTACATATATAAATATATATATATCGTTT	20
126455	PATH2223	Peru	6A	human	other	TTTACATATATAAATATATATATATCGTTT	20
126458	6317_99	USA	6B	human	blood	TTTACATATATAAATATATATATATCGTTT	20
126459	GPS_US_5108_99_R1	USA	6B	human	blood	TTTACATATATAAATATATATATATCGTTT	20
126461	GPS_HK_128	China	6B	human	nasopharynx	TTTACATATATAAATATATATATATCGTTT	20
126472	GPS_RU_140Y	Russia	6B	human	cerebrospinal fluid	TTTACATATATAAATATATATATATCGTTT	20
126475	3535_99	USA	6B	human	blood	TTTACATATATAAATATATATATATCGTTT	20
126487	PI0253	Cameroon	6B	human	cerebrospinal fluid	TTTACATATATAAATATATATATATCGTTT	20
126492	GPS_HK_295	China	6B	human		TTTACATATATAAATATATATATATCGTTT	20
126493	GPS_HK_159	China	6B	human		TTTACATATATAAATATATATATATCGTTT	20
126500	GPS_US_PATH5601	Mozambique	6B	human	blood	TTTACATATATAAATATATATATATCGTTT	20
126501	GPS_US_PATH5560	Mozambique	6B	human	blood	TTTACATATATAAATATATATATATCGTTT	20
126514	GPS_HK_125	China	6B	human	nasopharynx	TTTACATATATAAATATATATATATCGTTT	20
126521	PATH3489	Peru	6A	human	nasopharynx	TTTACATATATAAATATATATATATCGTTT	20
126522	PATH3556	Peru	6A	human	nasopharynx	TTTACATATATAAATATATATATATCGTTT	20
126523	PATH3560	Peru	6A	human	nasopharynx	TTTACATATATAAATATATATATATCGTTT	20
126524	PATH3514	Peru	6A	human	nasopharynx	TTTACATATATAAATATATATATATCGTTT	20
126538	GPS_GM_0740	Ghana	6B	human	nasopharynx	TTTACATATATAAATATATATATATCGTTT	20
127698	GPS_ZA_2620	South Africa	6B	human	cerebrospinal fluid	TTTACATATATAAATATATATATATCGTTT	20
128000	GPS_PL_702_11	Poland	6B	human	cerebrospinal fluid	TTTACATATATAAATATATATATATCGTTT	20
128650	GPS_US_3744_03	USA	6B	human	blood	TTTACATATATAAATATATATATATCGTTT	20
128651	GPS_US_1775_02	USA	6B	human	blood	TTTACATATATAAATATATATATATCGTTT	20
128658	3330_99	USA	6B	human	blood	TTTACATATATAAATATATATATATCGTTT	20
135035	SPS6	Malaysia	15BC	human	nasopharynx	TTTACATATATAAATATATATATATCGTTT	20
136074	22695_3#189	The Netherlands	inconclusive	human		TTTACATATATAAATATATATATATCGTTT	20
136136	23495_7#89	The Netherlands	inconclusive	human		TTTACATATATAAATATATATATATCGTTT	20
136286	22695_3#97	The Netherlands	inconclusive	human		TTTACATATATAAATATATATATATCGTTT	20
136397	22695_3#39	The Netherlands	inconclusive	human		TTTACATATATAAATATATATATATCGTTT	20
136861	758020	UK [England]	inconclusive	human	nasopharynx	TTTACATATATAAATATATATATATCGTTT	20
136989	756639	UK [England]	inconclusive	human	nasopharynx	TTTACATATATAAATATATATATATCGTTT	20
136992	756635	UK [England]	inconclusive	human	nasopharynx	TTTACATATATAAATATATATATATCGTTT	20
137004	756623	UK [England]	inconclusive	human	nasopharynx	TTTACATATATAAATATATATATATCGTTT	20
137097	753443	UK [England]	inconclusive	human	nasopharynx	TTTACATATATAAATATATATATATCGTTT	20
137159	721000	UK [England]	inconclusive	human	nasopharynx	TTTACATATATAAATATATATATATCGTTT	20
137526	308617	UK [England]	inconclusive	human	nasopharynx	TTTACATATATAAATATATATATATCGTTT	20
137545	308593	UK [England]	inconclusive	human	nasopharynx	TTTACATATATAAATATATATATATCGTTT	20
137729	GPS_MW_3856	Malawi	6A	human	nasopharynx	TTTACATATATAAATATATATATATCGTTT	20
137834	VICE1960	Iceland	19F	human	sputum	TTTACATATATAAATATATATATATCGTTT	20
137873	EMORY1394	Peru	6E(6Bii)	human	nasopharynx	TTTACATATATAAATATATATATATCGTTT	20
137910	EMORY1047	Peru	6E(6Bii)	human	nasopharynx	TTTACATATATAAATATATATATATCGTTT	20
137921	EMORY1301	Peru	6E(6Bii)	human	nasopharynx	TTTACATATATAAATATATATATATCGTTT	20
137987	EMORY507	Peru	6E(6Bii)	human	nasopharynx	TTTACATATATAAATATATATATATCGTTT	20
138038	2513_99	USA	19F	human	blood	TTTACATATATAAATATATATATATCGTTT	20
138079	PATH3190	Peru	19F	human	nasopharynx	TTTACATATATAAATATATATATATCGTTT	20
138166	PATH3527	Peru	genetic variant	human	nasopharynx	TTTACATATATAAATATATATATATCGTTT	20
138184	2180_01	USA	6A	human	blood	TTTACATATATAAATATATATATATCGTTT	20
138279	GPS_GM_0470	The Gambia	6E(6Bii)	human	blood	TTTACATATATAAATATATATATATCGTTT	20
138280	GPS_GM_0472	The Gambia	1	human	blood	TTTACATATATAAATATATATATATCGTTT	20
138294	GPS_GM_0518	The Gambia	6A	human	cerebrospinal fluid	TTTACATATATAAATATATATATATCGTTT	20
138317	GPS_GM_0788	The Gambia	18C	human	blood	TTTACATATATAAATATATATATATCGTTT	20
138337	GPS_GM_0812	Ghana	18C	human	cerebrospinal fluid	TTTACATATATAAATATATATATATCGTTT	20
138477	GPS_US_PATH649	Mozambique	6E(6Bii)	human	blood	TTTACATATATAAATATATATATATCGTTT	20
138494	GPS_US_PATH672	Mozambique	6E(6Bii)	human	blood	TTTACATATATAAATATATATATATCGTTT	20
138499	GPS_US_PATH677	Mozambique	6E(6Bii)	human	blood	TTTACATATATAAATATATATATATCGTTT	20
138586	GPS_US_PATH1830	India	6D	human		TTTACATATATAAATATATATATATCGTTT	20
138626	GPS_US_PATH4808	Hungary	6E(6Bii)	human	pharynx	TTTACATATATAAATATATATATATCGTTT	20
138683	GPS_US_PATH5485	Mozambique	46	human	blood	TTTACATATATAAATATATATATATCGTTT	20
138743	GPS_ZA_46	Unknown	19F	human		TTTACATATATAAATATATATATATCGTTT	20
139107	GPS_TH_BK_0364	Thailand	6C	human	cerebrospinal fluid	TTTACATATATAAATATATATATATCGTTT	20
139500	GPS_NP_2272	Nepal	6A	human	nasopharynx	TTTACATATATAAATATATATATATCGTTT	20
139513	GPS_NP_1024	Nepal	6E(6Bii)	human	nasopharynx	TTTACATATATAAATATATATATATCGTTT	20
139777	GPS_MW_1038680_R1	Malawi	46	human	blood	TTTACATATATAAATATATATATATCGTTT	20
139855	GPS_MW_D40429	Malawi	46	human	blood	TTTACATATATAAATATATATATATCGTTT	20
139885	GPS_US_PATH4137	Ethiopia	18C	human	nasopharynx	TTTACATATATAAATATATATATATCGTTT	20
139911	GPS_US_PATH4211	Ethiopia	18C	human	nasopharynx	TTTACATATATAAATATATATATATCGTTT	20
140020	GPS_US_6205_03_R1	USA	35F	human	cerebrospinal fluid	TTTACATATATAAATATATATATATCGTTT	20
140313	GPS_US_PATH4284	Ethiopia	6A	human	nasopharynx	TTTACATATATAAATATATATATATCGTTT	20
140465	MY_UMSP_57	Unknown	19F	human		TTTACATATATAAATATATATATATCGTTT	20
140466	MY_UMSP_58	Unknown	19F	human		TTTACATATATAAATATATATATATCGTTT	20
140490	HK_2011_CUSP_20	China	6A	human	blood	TTTACATATATAAATATATATATATCGTTT	20
140698	GPS_IN_P92	India	6A	human	blood	TTTACATATATAAATATATATATATCGTTT	20
140770	GPS_NZ_SPN071	New Zealand	6E(6Bii)	human	blood	TTTACATATATAAATATATATATATCGTTT	20
140810	GPS_NZ_SPN11398	New Zealand	1	human	blood	TTTACATATATAAATATATATATATCGTTT	20
140846	GPS_GH_2	Ghana	18C	human	nasopharynx	TTTACATATATAAATATATATATATCGTTT	20
140851	GPS_GH_118	Ghana	18C	human	nasopharynx	TTTACATATATAAATATATATATATCGTTT	20
141198	GPS_GM_3178	Unknown	6A	human		TTTACATATATAAATATATATATATCGTTT	20
141241	GPS_GM_3303	Unknown	6A	human		TTTACATATATAAATATATATATATCGTTT	20
141287	GPS_GM_3196	Unknown	6A	human		TTTACATATATAAATATATATATATCGTTT	20
141468	GPS_IN_G04	India	6A	human	blood	TTTACATATATAAATATATATATATCGTTT	20
141474	GPS_IN_G37	India	6A	human	blood	TTTACATATATAAATATATATATATCGTTT	20
141476	GPS_IN_P102	India	6A	human	blood	TTTACATATATAAATATATATATATCGTTT	20
141933	GPS_KH_COMRU533	Cambodia	6E(6Bii)	human	nasopharynx	TTTACATATATAAATATATATATATCGTTT	20
142011	GPS_KH_COMRU459	Cambodia	6E(6Bii)	human	nasopharynx	TTTACATATATAAATATATATATATCGTTT	20
142130	GPS_KH_COMRU643	Cambodia	19F	human	nasopharynx	TTTACATATATAAATATATATATATCGTTT	20
142203	EMORY769	Peru	6E(6Bii)	human	nasopharynx	TTTACATATATAAATATATATATATCGTTT	20
142302	7783_99	USA	35F	human	blood	TTTACATATATAAATATATATATATCGTTT	20
142336	EMORY1518	Peru	6E(6Bii)	human	nasopharynx	TTTACATATATAAATATATATATATCGTTT	20
142347	EMORY1688	Peru	6E(6Bii)	human	nasopharynx	TTTACATATATAAATATATATATATCGTTT	20
142408	4272_98	USA	6E(6Bii)	human	blood	TTTACATATATAAATATATATATATCGTTT	20
142417	3867_00	USA	6E(6Bii)	human	blood	TTTACATATATAAATATATATATATCGTTT	20
142438	7187_99	USA	6E(6Bii)	human	blood	TTTACATATATAAATATATATATATCGTTT	20
142484	3070_99	USA	6B	human	blood	TTTACATATATAAATATATATATATCGTTT	20
142493	4544_99	USA	6A	human	blood	TTTACATATATAAATATATATATATCGTTT	20
142508	Utah_S18290784	USA	1	human		TTTACATATATAAATATATATATATCGTTT	20
142517	Utah_S18290793	USA	1	human		TTTACATATATAAATATATATATATCGTTT	20
142518	Utah_S18290794	USA	1	human		TTTACATATATAAATATATATATATCGTTT	20
27990	SMRU2268	Thailand	22F	human	nasopharynx	TTTACATATATAAATATATATATATCATTT	20
27991	SMRU2368	Thailand	22F	human	nasopharynx	TTTACATATATAAATATATATATATCATTT	20
48811	GPS_IN_G102	India	8	human	blood	TTTACATATATAAATATATATATATCATTT	20
121181	GPS_HK_338	China	11A	human	nasopharynx	TTTACATATATAAATATATATATATCATTT	20
121386	GPS_NP_4118	Nepal	22F	human	nasopharynx	TTTACATATATAAATATATATATATCATTT	20
140468	MY_54	Malaysia	19A	human	pleural fluid	TTTACATATATAAATATATATATATCATTT	20
141689	GPS_KH_COMRU134	Cambodia	11A	human	nasopharynx	TTTACATATATAAATATATATATATCATTT	20
141937	GPS_KH_COMRU536	Cambodia	11A	human	nasopharynx	TTTACATATATAAATATATATATATCATTT	20
141941	GPS_KH_COMRU540	Cambodia	11A	human	nasopharynx	TTTACATATATAAATATATATATATCATTT	20
141994	GPS_KH_COMRU438	Cambodia	11A	human	nasopharynx	TTTACATATATAAATATATATATATCATTT	20
26186	USA22	USA	6C	human	blood	TTTACATATATAAATATATACATATCGTTT	20
32293	27889Y12	USA	inconclusive	human	blood	TTTACATATATAAATATATACATATCGTTT	20
42846	JHZ1428	USA	6A	human	nasopharynx	TTTACATATATAAATATATACATATCGTTT	20
42903	JHZ3034	USA	6A	human	nasopharynx	TTTACATATATAAATATATACATATCGTTT	20
49710	27889Y12	USA	35B	human	blood	TTTACATATATAAATATATACATATCGTTT	20
117663	SA_GPS_SP147	South Africa	6C	human	cerebrospinal fluid	TTTACATATATAAATATATACATATCGTTT	20
124957	PATH3177	Peru	6B	human	nasopharynx	TTTACATATATAAATATATACATATCGTTT	20
124958	2012224918	USA	6C	human	blood	TTTACATATATAAATATATACATATCGTTT	20
124959	2012221403	USA	6B	human	blood	TTTACATATATAAATATATACATATCGTTT	20
124960	PATH3481	Peru	6B	human	nasopharynx	TTTACATATATAAATATATACATATCGTTT	20
124961	PATH3417	Peru	6B	human	nasopharynx	TTTACATATATAAATATATACATATCGTTT	20
124962	5102_99	USA	6B	human	blood	TTTACATATATAAATATATACATATCGTTT	20
124963	2009211232	USA	6C	human	blood	TTTACATATATAAATATATACATATCGTTT	20
137475	318633	UK [England]	inconclusive	human	nasopharynx	TTTACATATATAAATATATACATATCGTTT	20
137885	EMORY1034	Peru	6B	human	nasopharynx	TTTACATATATAAATATATACATATCGTTT	20
137993	0803_99	USA	6B	human	blood	TTTACATATATAAATATATACATATCGTTT	20
140726	GPS_NZ_14SP1352	New Zealand	6C	human	cerebrospinal fluid	TTTACATATATAAATATATACATATCGTTT	20
142192	EMORY1	Peru	6B	human	nasopharynx	TTTACATATATAAATATATACATATCGTTT	20
142223	EMORY182	Peru	6B	human	nasopharynx	TTTACATATATAAATATATACATATCGTTT	20
142233	EMORY373	Peru	6B	human	nasopharynx	TTTACATATATAAATATATACATATCGTTT	20
142241	EMORY374	Peru	6B	human	nasopharynx	TTTACATATATAAATATATACATATCGTTT	20
142305	EMORY1468	Peru	6B	human	nasopharynx	TTTACATATATAAATATATACATATCGTTT	20
142331	EMORY1745	Peru	6B	human	nasopharynx	TTTACATATATAAATATATACATATCGTTT	20
142457	7804_99	USA	6B	human	blood	TTTACATATATAAATATATACATATCGTTT	20
28012	SMRU48	Thailand	23A	human	nasopharynx	TTTACATATATAAAAATATATGTATCGTTT	20
28013	SMRU113	Thailand	23A	human	nasopharynx	TTTACATATATAAAAATATATGTATCGTTT	20
28014	SMRU192	Thailand	23A	human	nasopharynx	TTTACATATATAAAAATATATGTATCGTTT	20
28017	SMRU436	Thailand	23A	human	nasopharynx	TTTACATATATAAAAATATATGTATCGTTT	20
28018	SMRU682	Thailand	23A	human	nasopharynx	TTTACATATATAAAAATATATGTATCGTTT	20
28019	SMRU1001	Thailand	23A	human	nasopharynx	TTTACATATATAAAAATATATGTATCGTTT	20
28021	SMRU1163	Thailand	23A	human	nasopharynx	TTTACATATATAAAAATATATGTATCGTTT	20
28022	SMRU1187	Thailand	23A	human	nasopharynx	TTTACATATATAAAAATATATGTATCGTTT	20
28023	SMRU1705	Thailand	23A	human	nasopharynx	TTTACATATATAAAAATATATGTATCGTTT	20
28026	SMRU2313	Thailand	23A	human	nasopharynx	TTTACATATATAAAAATATATGTATCGTTT	20
28027	SMRU2411	Thailand	23A	human	nasopharynx	TTTACATATATAAAAATATATGTATCGTTT	20
28029	SMRU2967	Thailand	23A	human	nasopharynx	TTTACATATATAAAAATATATGTATCGTTT	20
28051	SMRU643	Thailand	23F	human	nasopharynx	TTTACATATATAAAAATATATGTATCGTTT	20
28052	SMRU785	Thailand	23F	human	nasopharynx	TTTACATATATAAAAATATATGTATCGTTT	20
28053	SMRU901	Thailand	23F	human	nasopharynx	TTTACATATATAAAAATATATGTATCGTTT	20
28286	SMRU447	Thailand	23F	human	nasopharynx	TTTACATATATAAAAATATATGTATCGTTT	20
28288	SMRU566	Thailand	23F	human	nasopharynx	TTTACATATATAAAAATATATGTATCGTTT	20
28289	SMRU568	Thailand	23F	human	nasopharynx	TTTACATATATAAAAATATATGTATCGTTT	20
28290	SMRU660	Thailand	23F	human	nasopharynx	TTTACATATATAAAAATATATGTATCGTTT	20
28291	SMRU736	Thailand	23F	human	nasopharynx	TTTACATATATAAAAATATATGTATCGTTT	20
28299	SMRU1283	Thailand	23F	human	nasopharynx	TTTACATATATAAAAATATATGTATCGTTT	20
28306	SMRU1411	Thailand	23F	human	nasopharynx	TTTACATATATAAAAATATATGTATCGTTT	20
28311	SMRU1482	Thailand	23F	human	nasopharynx	TTTACATATATAAAAATATATGTATCGTTT	20
28327	SMRU1861	Thailand	23F	human	nasopharynx	TTTACATATATAAAAATATATGTATCGTTT	20
28329	SMRU1926	Thailand	23F	human	nasopharynx	TTTACATATATAAAAATATATGTATCGTTT	20
28330	SMRU1933	Thailand	23F	human	nasopharynx	TTTACATATATAAAAATATATGTATCGTTT	20
35125	SMRU47	Thailand	23A	human	nasopharynx	TTTACATATATAAAAATATATGTATCGTTT	20
35190	SMRU267	Thailand	23F	human	nasopharynx	TTTACATATATAAAAATATATGTATCGTTT	20
35217	SMRU371	Thailand	23F	human	nasopharynx	TTTACATATATAAAAATATATGTATCGTTT	20
35261	SMRU546	Thailand	23F	human	nasopharynx	TTTACATATATAAAAATATATGTATCGTTT	20
42526	SMRU1024	Thailand	23F	human	nasopharynx	TTTACATATATAAAAATATATGTATCGTTT	20
73514	GPS_KH_COMRU402	Cambodia	15BC	human	nasopharynx	TTTACATATATAAAAATATATGTATCGTTT	20
120791	2081124	The Netherlands	inconclusive	human		TTTACATATATAAAAATATATGTATCGTTT	20
120868	2090019	The Netherlands	inconclusive	human		TTTACATATATAAAAATATATGTATCGTTT	20
121786	GPS_US_PATH4052	Qatar	10A	human	blood	TTTACATATATAAAAATATATGTATCGTTT	20
122135	SA_GPS_SP645	South Africa	10A	human	pleural fluid	TTTACATATATAAAAATATATGTATCGTTT	20
122188	26263	Israel	10A	human	blood	TTTACATATATAAAAATATATGTATCGTTT	20
122229	25020	Israel	10A	human	blood	TTTACATATATAAAAATATATGTATCGTTT	20
122230	9359	Israel	10A	human	cerebrospinal fluid	TTTACATATATAAAAATATATGTATCGTTT	20
122231	196201	Israel	10A	human	blood	TTTACATATATAAAAATATATGTATCGTTT	20
123900	GPS_HK_81	China	23A	human	nasopharynx	TTTACATATATAAAAATATATGTATCGTTT	20
123901	GPS_HK_79	China	23A	human	nasopharynx	TTTACATATATAAAAATATATGTATCGTTT	20
123902	GPS_HK_84	China	23A	human	nasopharynx	TTTACATATATAAAAATATATGTATCGTTT	20
123903	GPS_HK_82	China	23A	human	nasopharynx	TTTACATATATAAAAATATATGTATCGTTT	20
123904	GPS_HK_83	China	23A	human	nasopharynx	TTTACATATATAAAAATATATGTATCGTTT	20
123905	GPS_HK_80	China	23A	human	nasopharynx	TTTACATATATAAAAATATATGTATCGTTT	20
125848	GPS_PL_6403_09	Poland	3	human	blood	TTTACATATATAAAAATATATGTATCGTTT	20
137416	667371	UK [England]	inconclusive	human	nasopharynx	TTTACATATATAAAAATATATGTATCGTTT	20
139077	GPS_TH_BK_0284	Thailand	23A	human	blood	TTTACATATATAAAAATATATGTATCGTTT	20
139229	GPS_TH_BK_0639	Thailand	inconclusive	human	blood	TTTACATATATAAAAATATATGTATCGTTT	20
15505	35B/2	Denmark	35B	human		TTTACATATATAAAAATATATATATCGTTT	20
32638	ERR338247	The Netherlands	15BC	human		TTTACATATATAAAAATATATATATCGTTT	20
32923	UoS5234	UK [England]	15BC	human	nasopharynx	TTTACATATATAAAAATATATATATCGTTT	20
33033	UoS5259	UK [England]	15BC	human	nasopharynx	TTTACATATATAAAAATATATATATCGTTT	20
33330	VICE0738	Iceland	15BC	human	sputum	TTTACATATATAAAAATATATATATCGTTT	20
33339	VICE0770	Iceland	15BC	human	sputum	TTTACATATATAAAAATATATATATCGTTT	20
33554	VICE1278	Iceland	15BC	human	nasopharynx	TTTACATATATAAAAATATATATATCGTTT	20
33575	VICE1339	Iceland	15BC	human	nasopharynx	TTTACATATATAAAAATATATATATCGTTT	20
33576	VICE1343a	Iceland	15BC	human	nasopharynx	TTTACATATATAAAAATATATATATCGTTT	20
33616	VICE1318	Iceland	15BC	human	nasopharynx	TTTACATATATAAAAATATATATATCGTTT	20
33712	VICE1192	Iceland	15BC	human	nasopharynx	TTTACATATATAAAAATATATATATCGTTT	20
33984	UoS4015	UK [England]	15BC	human	nasopharynx	TTTACATATATAAAAATATATATATCGTTT	20
34058	UoS5083	UK [England]	15BC	human	nasopharynx	TTTACATATATAAAAATATATATATCGTTT	20
34069	UoS3165	UK [England]	15BC	human	nasopharynx	TTTACATATATAAAAATATATATATCGTTT	20
34108	UoS0223	UK [England]	15BC	human	nasopharynx	TTTACATATATAAAAATATATATATCGTTT	20
34128	UoS4362	UK [England]	15BC	human	nasopharynx	TTTACATATATAAAAATATATATATCGTTT	20
34132	UoS5020	UK [England]	15BC	human	nasopharynx	TTTACATATATAAAAATATATATATCGTTT	20
34281	VICE0742	Iceland	15BC	human	sputum	TTTACATATATAAAAATATATATATCGTTT	20
34422	VICE1519	Iceland	15BC	human	nasopharynx	TTTACATATATAAAAATATATATATCGTTT	20
34423	VICE1520	Iceland	15BC	human	nasopharynx	TTTACATATATAAAAATATATATATCGTTT	20
34454	VICE1351	Iceland	15BC	human	nasopharynx	TTTACATATATAAAAATATATATATCGTTT	20
34557	VICE0224	Iceland	15BC	human	blood	TTTACATATATAAAAATATATATATCGTTT	20
35863	Hungary19A-6	Hungary	19A	human		TTTACATATATAAAAATATATATATCGTTT	20
36043	VICE1586	Iceland	15BC	human	nasopharynx	TTTACATATATAAAAATATATATATCGTTT	20
36056	VICE1606	Iceland	15BC	human	middle ear fluid	TTTACATATATAAAAATATATATATCGTTT	20
36089	VICE1644	Iceland	15BC	human	middle ear fluid	TTTACATATATAAAAATATATATATCGTTT	20
36105	VICE1666	Iceland	15BC	human	middle ear fluid	TTTACATATATAAAAATATATATATCGTTT	20
36131	VICE1694	Iceland	15BC	human	sputum	TTTACATATATAAAAATATATATATCGTTT	20
36194	VICE1774	Iceland	15BC	human	nasopharynx	TTTACATATATAAAAATATATATATCGTTT	20
36195	VICE1775	Iceland	15BC	human	nasopharynx	TTTACATATATAAAAATATATATATCGTTT	20
36198	VICE1779a	Iceland	15BC	human	nasopharynx	TTTACATATATAAAAATATATATATCGTTT	20
36254	VICE1865	Iceland	15BC	human	nasopharynx	TTTACATATATAAAAATATATATATCGTTT	20
38983	U3_Hakenbeck	Hungary	23F	human		TTTACATATATAAAAATATATATATCGTTT	20
38984	U6_Hakenbeck	Hungary	19A	human		TTTACATATATAAAAATATATATATCGTTT	20
38985	U9_Hakenbeck	Hungary	19A	human		TTTACATATATAAAAATATATATATCGTTT	20
38986	U11_Hakenbeck	Hungary	19A	human		TTTACATATATAAAAATATATATATCGTTT	20
38987	U12_Hakenbeck	Hungary	19A	human		TTTACATATATAAAAATATATATATCGTTT	20
38988	U13_Hakenbeck	Hungary	19A	human		TTTACATATATAAAAATATATATATCGTTT	20
38989	U15_Hakenbeck	Hungary	19A	human		TTTACATATATAAAAATATATATATCGTTT	20
38990	U16_Hakenbeck	Hungary	19A	human		TTTACATATATAAAAATATATATATCGTTT	20
38992	U20_Hakenbeck	Hungary	19A	human		TTTACATATATAAAAATATATATATCGTTT	20
38994	U23_Hakenbeck	Hungary	19A	human		TTTACATATATAAAAATATATATATCGTTT	20
41951	PI2018-1113	The Netherlands	15BC	human		TTTACATATATAAAAATATATATATCGTTT	20
41957	PI2018-1218	The Netherlands	23A	human		TTTACATATATAAAAATATATATATCGTTT	20
42473	Hu15	Hungary	19A	human		TTTACATATATAAAAATATATATATCGTTT	20
42474	Hu17	Hungary	19A	human		TTTACATATATAAAAATATATATATCGTTT	20
[truncated: 32,022 more rows]
